# Supplementary material for: Transcriptome Analysis Reveals the Requirement of the TGFβ Pathway in Ascidian Tail Regression
Source: Cells. 2025 Apr 4;14(7):546. doi: 10.3390/cells14070546 (PMC11988888; doi:10.3390/cells14070546)
Supplement: Supplementary file 1 [file cells-14-00546-s001.zip]

Archive with 10 entries (10 files):
- Figures S1-S8.pdf
- TableS1-GO enrichment of 3 stages in S.clava.xlsx
- TableS2-KEGG enrichment of 3 stages in S.clava.xlsx
- TableS3-DEGs in the SB431542 inhibitor treatment and control groups.xlsx
- TableS4-GO enrichment of DEGs in the SB431542 inhibitor treatment and control groups.xlsx
- TableS5-Gene expression profile of DEGs in the SB431542 inhibitor treatment and control groups.xlsx
- TableS6-Homologous genes of 3 stages between C.robusta and S.clava.xlsx
- TableS7-GO enrichment of C.robusta only and shared genes.xlsx
- TableS8-KEGG enrichment of C.robusta only and shared genes.xlsx
- TableS9-Gene expression profile of C.robusta and S.clava in different pathways.xlsx
