# Supplementary material for: Transcriptome Analysis Reveals the Requirement of the TGFβ Pathway in Ascidian Tail Regression
Source: Cells. 2025 Apr 4;14(7):546. doi: 10.3390/cells14070546 (PMC11988888; doi:10.3390/cells14070546)
Supplement: Supplementary file 1 [file cells-14-00546-s001.zip › TableS1-GO enrichment of 3 stages in S.clava.xlsx]

## Sheet: hslvstrl-GOonto
ID	Description	GeneRatio	BgRatio	pvalue	p.adjust	qvalue	geneID	Count	Ontology	richFactor
GO:0008201	heparin binding	6/1064	11/9301	0.000613477	0.0191405	0.0182106	MSTRG.3300.1.p1/MSTRG.16516.1.p1/MSTRG.2454.1.p1/MSTRG.175.2.p1/MSTRG.16517.1.p1/MSTRG.4529.1.p1	6	MF	0.545455
GO:0006099	tricarboxylic acid cycle	5/656	10/5815	0.00279064	0.0865097	0.0822503	MSTRG.12777.1.p2/MSTRG.2941.1.p1/MSTRG.5501.1.p1/MSTRG.19285.1.p1/MSTRG.4926.1.p1	5	BP	0.5
GO:0030286	dynein complex	11/384	27/3169	0.000153182	0.00367637	0.00306364	evm.model.000241F_arrow_pilon.14/evm.model.000056F_arrow_pilon.37/MSTRG.15420.1.p1/evm.model.000056F_arrow_pilon.39/MSTRG.4905.1.p1/MSTRG.16314.1.p1/evm.model.000098F_arrow_pilon.7/MSTRG.18349.1.p1/MSTRG.17763.1.p1/MSTRG.15030.1.p1/MSTRG.3266.1.p1	11	CC	0.407407
GO:0030414	peptidase inhibitor activity	13/1064	32/9301	2.29411e-05	0.0017894	0.00170247	evm.model.000575F_arrow_pilon.6/MSTRG.10666.1.p1/MSTRG.1010.2.p1/MSTRG.19243.1.p1/MSTRG.7542.1.p1/MSTRG.4688.1.p1/MSTRG.7466.1.p1/MSTRG.7514.1.p1/MSTRG.19274.1.p1/MSTRG.4684.1.p1/evm.model.000134F_arrow_pilon.1/MSTRG.4558.3.p1/evm.model.000275F_arrow_pilon.3	13	MF	0.40625
GO:0009966	regulation of signal transduction	4/656	10/5815	0.0193046	0.224416	0.213366	MSTRG.8889.1.p1/MSTRG.9167.1.p1/MSTRG.9144.1.p2/MSTRG.6451.1.p1	4	BP	0.4
GO:0015914	phospholipid transport	4/656	10/5815	0.0193046	0.224416	0.213366	MSTRG.15278.1.p1/MSTRG.2418.1.p1/MSTRG.8694.1.p1/MSTRG.13504.1.p1	4	BP	0.4
GO:0008569	ATP-dependent microtubule motor activity, minus-end-directed	9/1064	23/9301	0.000595258	0.0191405	0.0182106	evm.model.000241F_arrow_pilon.14/MSTRG.15420.1.p1/MSTRG.4905.1.p1/MSTRG.16314.1.p1/evm.model.000098F_arrow_pilon.7/MSTRG.18349.1.p1/MSTRG.17763.1.p1/MSTRG.15030.1.p1/MSTRG.3266.1.p1	9	MF	0.391304
GO:0070588	calcium ion transmembrane transport	7/656	18/5815	0.00234231	0.0865097	0.0822503	MSTRG.16132.1.p1/MSTRG.17784.1.p1/MSTRG.12674.1.p1/MSTRG.587.1.p1/MSTRG.13205.2.p1/MSTRG.5493.1.p1/evm.model.000016F_arrow_pilon.67	7	BP	0.388889
GO:0016747	transferase activity, transferring acyl groups other than amino-acyl groups	5/1064	13/9301	0.0113587	0.221495	0.210734	MSTRG.7582.1.p1/MSTRG.7581.1.p1/MSTRG.9255.1.p2/evm.model.000125F_arrow_pilon.29/evm.model.000125F_arrow_pilon.31	5	MF	0.384615
GO:0006979	response to oxidative stress	10/656	27/5815	0.000437925	0.040727	0.0387218	MSTRG.7776.1.p1/MSTRG.1388.1.p1/MSTRG.13809.1.p1/MSTRG.6250.1.p1/MSTRG.13809.7.p1/MSTRG.15745.1.p1/evm.model.000017F_arrow_pilon.49/MSTRG.17670.1.p1/evm.model.000058F_arrow_pilon.66/MSTRG.4162.4.p1	10	BP	0.37037
GO:0004620	phospholipase activity	5/1064	14/9301	0.0160338	0.250127	0.237975	MSTRG.2151.1.p1/MSTRG.19146.1.p1/MSTRG.9153.1.p1/evm.model.000208F_arrow_pilon.10/MSTRG.16689.1.p1	5	MF	0.357143
GO:0016780	phosphotransferase activity, for other substituted phosphate groups	4/1064	12/9301	0.0397184	0.413071	0.393003	evm.model.000014F_arrow_pilon.77/MSTRG.19239.1.p1/MSTRG.7130.1.p1/MSTRG.18951.1.p1	4	MF	0.333333
GO:0000226	microtubule cytoskeleton organization	4/656	13/5815	0.0500057	0.391141	0.371883	MSTRG.1359.1.p1/MSTRG.17786.1.p1/MSTRG.3322.1.p1/MSTRG.12045.1.p1	4	BP	0.307692
GO:0005262	calcium channel activity	4/1064	13/9301	0.0523227	0.499383	0.475121	MSTRG.587.1.p1/MSTRG.13205.2.p1/MSTRG.5493.1.p1/evm.model.000016F_arrow_pilon.67	4	MF	0.307692
GO:0006606	protein import into nucleus	3/656	10/5815	0.0937709	0.458984	0.436385	MSTRG.600.1.p1/MSTRG.1291.1.p1/MSTRG.2197.1.p1	3	BP	0.3
GO:0007160	cell-matrix adhesion	3/656	10/5815	0.0937709	0.458984	0.436385	MSTRG.2170.1.p1/MSTRG.11997.2.p1/evm.model.000255F_arrow_pilon.13	3	BP	0.3
GO:0016715	oxidoreductase activity, acting on paired donors, with incorporation or reduction of molecular oxygen, reduced ascorbate as one donor, and incorporation of one atom of oxygen	6/1064	20/9301	0.0208584	0.29581	0.281438	MSTRG.16320.1.p1/evm.model.000004F_arrow_pilon.80/MSTRG.12220.1.p1/MSTRG.8601.1.p1/MSTRG.1265.1.p1/MSTRG.8522.1.p1	6	MF	0.3
GO:0015293	symporter activity	3/1064	10/9301	0.096999	0.545064	0.518583	MSTRG.15596.1.p1/MSTRG.17336.1.p1/MSTRG.467.1.p1	3	MF	0.3
GO:0017056	structural constituent of nuclear pore	3/1064	10/9301	0.096999	0.545064	0.518583	MSTRG.12252.1.p1/MSTRG.2932.1.p1/MSTRG.3540.1.p1	3	MF	0.3
GO:0016772	transferase activity, transferring phosphorus-containing groups	5/1064	17/9301	0.0371135	0.413071	0.393003	MSTRG.2858.1.p1/MSTRG.4374.1.p1/MSTRG.1913.1.p1/MSTRG.14326.1.p1/evm.model.000129F_arrow_pilon.40	5	MF	0.294118
GO:0007154	cell communication	7/656	24/5815	0.0139578	0.216346	0.205694	evm.model.000140F_arrow_pilon.16/MSTRG.2991.1.p1/MSTRG.4459.1.p1/MSTRG.19280.1.p1/MSTRG.2629.1.p1/MSTRG.7301.1.p1/MSTRG.2170.1.p1	7	BP	0.291667
GO:0043087	regulation of GTPase activity	4/656	14/5815	0.0639685	0.424933	0.404011	evm.model.000022F_arrow_pilon.47/MSTRG.17422.1.p1/MSTRG.17927.1.p1/MSTRG.16403.1.p1	4	BP	0.285714
GO:0005200	structural constituent of cytoskeleton	4/1064	14/9301	0.0668383	0.545064	0.518583	MSTRG.17663.1.p1/MSTRG.17967.1.p1/MSTRG.4248.2.p1/MSTRG.8235.1.p1	4	MF	0.285714
GO:0005886	plasma membrane	10/384	35/3169	0.00676285	0.0541028	0.0450857	MSTRG.14098.1.p1/MSTRG.16132.1.p1/MSTRG.5800.1.p1/MSTRG.10826.1.p1/MSTRG.1761.1.p1/MSTRG.19244.1.p1/MSTRG.9696.1.p1/MSTRG.18119.1.p1/evm.model.000392F_arrow_pilon.14/MSTRG.1456.1.p1	10	CC	0.285714
GO:0005874	microtubule	6/384	21/3169	0.033742	0.161961	0.134968	MSTRG.17663.1.p1/MSTRG.17967.1.p1/MSTRG.18880.1.p1/MSTRG.17786.1.p1/MSTRG.4248.2.p1/MSTRG.14595.1.p1	6	CC	0.285714
GO:0046856	phosphatidylinositol dephosphorylation	3/656	11/5815	0.118554	0.525027	0.499177	MSTRG.3901.1.p1/MSTRG.14635.1.p1/MSTRG.12116.1.p1	3	BP	0.272727
GO:0000139	Golgi membrane	3/384	11/3169	0.139347	0.484827	0.404023	MSTRG.4764.1.p1/MSTRG.9561.1.p1/MSTRG.14051.1.p1	3	CC	0.272727
GO:0006816	calcium ion transport	4/656	15/5815	0.0797419	0.436235	0.414757	MSTRG.13610.1.p1/MSTRG.587.1.p1/MSTRG.13205.2.p1/evm.model.000016F_arrow_pilon.67	4	BP	0.266667
GO:0006914	autophagy	4/656	15/5815	0.0797419	0.436235	0.414757	MSTRG.16267.1.p1/MSTRG.18139.1.p1/MSTRG.17453.1.p1/MSTRG.8245.1.p1	4	BP	0.266667
GO:0004601	peroxidase activity	4/1064	15/9301	0.083204	0.545064	0.518583	MSTRG.7776.1.p1/MSTRG.1388.1.p1/MSTRG.15745.1.p1/evm.model.000058F_arrow_pilon.66	4	MF	0.266667
GO:0043130	ubiquitin binding	4/1064	15/9301	0.083204	0.545064	0.518583	MSTRG.17989.1.p1/MSTRG.8593.1.p1/MSTRG.8531.2.p1/MSTRG.11388.1.p1	4	MF	0.266667
GO:0007156	homophilic cell adhesion via plasma membrane adhesion molecules	5/656	19/5815	0.0546757	0.391141	0.371883	MSTRG.5800.1.p1/MSTRG.19280.1.p1/MSTRG.1761.1.p1/MSTRG.19244.1.p1/evm.model.000392F_arrow_pilon.14	5	BP	0.263158
GO:0004866	endopeptidase inhibitor activity	5/1064	19/9301	0.0576211	0.499383	0.475121	MSTRG.5150.1.p1/MSTRG.2988.1.p1/MSTRG.12526.1.p1/MSTRG.16538.1.p1/evm.model.000023F_arrow_pilon.53	5	MF	0.263158
GO:0005215	transporter activity	5/1064	19/9301	0.0576211	0.499383	0.475121	MSTRG.13610.1.p1/MSTRG.12674.1.p1/MSTRG.3087.1.p1/MSTRG.8694.1.p1/MSTRG.13504.1.p1	5	MF	0.263158
GO:0016055	Wnt signaling pathway	7/656	27/5815	0.0265918	0.274781	0.261252	MSTRG.7313.1.p1/MSTRG.4036.1.p1/MSTRG.10051.1.p1/MSTRG.19345.1.p1/MSTRG.12984.1.p1/MSTRG.5539.1.p1/MSTRG.5341.1.p1	7	BP	0.259259
GO:0005085	guanyl-nucleotide exchange factor activity	14/1064	54/9301	0.00239851	0.0623613	0.0593316	MSTRG.663.1.p1/MSTRG.2175.2.p1/MSTRG.10626.1.p1/MSTRG.14692.1.p1/MSTRG.10972.1.p1/MSTRG.14095.1.p1/MSTRG.19198.1.p1/MSTRG.5652.1.p1/MSTRG.16996.1.p1/MSTRG.18844.1.p1/MSTRG.15477.1.p1/MSTRG.10424.1.p1/evm.model.000086F_arrow_pilon.9/MSTRG.1366.1.p1	14	MF	0.259259
GO:0016301	kinase activity	10/1064	39/9301	0.0104927	0.221495	0.210734	MSTRG.2858.1.p1/MSTRG.4374.1.p1/MSTRG.14171.1.p1/MSTRG.1913.1.p1/MSTRG.7611.1.p1/MSTRG.8070.1.p1/evm.model.000129F_arrow_pilon.40/MSTRG.3887.1.p1/MSTRG.18706.1.p1/MSTRG.3853.1.p1	10	MF	0.25641
GO:0006644	phospholipid metabolic process	3/656	12/5815	0.145438	0.541028	0.51439	evm.model.000367F_arrow_pilon.15/MSTRG.3594.1.p1/evm.model.000128F_arrow_pilon.22	3	BP	0.25
GO:0006913	nucleocytoplasmic transport	3/656	12/5815	0.145438	0.541028	0.51439	MSTRG.617.1.p1/MSTRG.14525.1.p1/MSTRG.12444.1.p1	3	BP	0.25
GO:0003729	mRNA binding	4/1064	16/9301	0.101326	0.545064	0.518583	MSTRG.1461.1.p1/MSTRG.9926.1.p1/MSTRG.12143.1.p1/MSTRG.15580.1.p1	4	MF	0.25
GO:0045505	dynein intermediate chain binding	3/1064	12/9301	0.150068	0.632565	0.601833	MSTRG.16314.1.p1/MSTRG.18349.1.p1/MSTRG.3266.1.p1	3	MF	0.25
GO:0051959	dynein light intermediate chain binding	3/1064	12/9301	0.150068	0.632565	0.601833	MSTRG.16314.1.p1/MSTRG.18349.1.p1/MSTRG.3266.1.p1	3	MF	0.25
GO:0005615	extracellular space	8/384	32/3169	0.0328679	0.161961	0.134968	MSTRG.3300.1.p1/MSTRG.16374.1.p1/MSTRG.16516.1.p1/MSTRG.2988.1.p1/MSTRG.16517.1.p1/MSTRG.4529.1.p1/MSTRG.16538.1.p1/evm.model.000023F_arrow_pilon.53	8	CC	0.25
GO:0016746	transferase activity, transferring acyl groups	8/1064	33/9301	0.0292326	0.380024	0.361562	MSTRG.3474.1.p1/MSTRG.2941.1.p1/MSTRG.7582.1.p1/MSTRG.7581.1.p1/MSTRG.9255.1.p2/MSTRG.10942.1.p1/MSTRG.20.1.p1/MSTRG.19229.1.p1	8	MF	0.242424
GO:0007017	microtubule-based process	5/656	21/5815	0.0794106	0.436235	0.414757	MSTRG.17663.1.p1/MSTRG.17967.1.p1/MSTRG.4248.2.p1/evm.model.000056F_arrow_pilon.37/evm.model.000056F_arrow_pilon.39	5	BP	0.238095
GO:0006631	fatty acid metabolic process	4/656	17/5815	0.11636	0.525027	0.499177	MSTRG.9263.1.p1/evm.model.000072F_arrow_pilon.37/MSTRG.16356.1.p1/evm.model.000324F_arrow_pilon.1	4	BP	0.235294
GO:0005923	bicellular tight junction	4/384	17/3169	0.141408	0.484827	0.404023	MSTRG.15044.1.p1/MSTRG.18899.1.p1/MSTRG.18898.1.p1/MSTRG.353.1.p1	4	CC	0.235294
GO:0007155	cell adhesion	12/656	52/5815	0.0112806	0.209819	0.199489	MSTRG.3300.1.p1/MSTRG.17972.2.p1/MSTRG.10381.1.p1/evm.model.000150F_arrow_pilon.18/MSTRG.5800.1.p1/MSTRG.11608.1.p1/MSTRG.2454.1.p1/MSTRG.1761.1.p1/MSTRG.19244.1.p1/MSTRG.175.2.p1/evm.model.000392F_arrow_pilon.14/MSTRG.3776.1.p1	12	BP	0.230769
GO:0005102	signaling receptor binding	5/1064	22/9301	0.0982953	0.545064	0.518583	MSTRG.13886.1.p1/MSTRG.9082.1.p1/MSTRG.12984.1.p1/MSTRG.5341.1.p1/MSTRG.13887.1.p1	5	MF	0.227273
GO:0007264	small GTPase mediated signal transduction	7/656	31/5815	0.05313	0.391141	0.371883	MSTRG.663.1.p1/MSTRG.5652.1.p1/MSTRG.16996.1.p1/MSTRG.18844.1.p1/MSTRG.15477.1.p1/evm.model.000086F_arrow_pilon.9/MSTRG.1633.1.p1	7	BP	0.225806
GO:0004867	serine-type endopeptidase inhibitor activity	9/1064	40/9301	0.0336894	0.404273	0.384632	MSTRG.2888.1.p1/MSTRG.4764.1.p1/MSTRG.1010.2.p1/MSTRG.16374.1.p1/evm.model.000217F_arrow_pilon.12/MSTRG.16516.1.p1/MSTRG.16517.1.p1/MSTRG.17842.1.p1/MSTRG.8670.1.p1	9	MF	0.225
GO:0007219	Notch signaling pathway	4/656	18/5815	0.136963	0.541028	0.51439	MSTRG.2991.1.p1/MSTRG.16294.1.p1/MSTRG.7301.1.p1/MSTRG.1846.1.p1	4	BP	0.222222
GO:0007018	microtubule-based movement	14/656	64/5815	0.0105078	0.209819	0.199489	evm.model.000241F_arrow_pilon.14/MSTRG.14822.1.p1/MSTRG.104.1.p1/MSTRG.8247.1.p1/evm.model.000000F_arrow_pilon.41/MSTRG.8016.1.p1/MSTRG.15420.1.p1/MSTRG.4905.1.p1/MSTRG.16314.1.p1/evm.model.000098F_arrow_pilon.7/MSTRG.18349.1.p1/MSTRG.17763.1.p1/MSTRG.15030.1.p1/MSTRG.3266.1.p1	14	BP	0.21875
GO:0016627	oxidoreductase activity, acting on the CH-CH group of donors	5/1064	23/9301	0.114374	0.575558	0.547596	MSTRG.6944.1.p1/MSTRG.5037.1.p1/MSTRG.5501.1.p1/MSTRG.16356.1.p1/MSTRG.2044.1.p1	5	MF	0.217391
GO:0006596	polyamine biosynthetic process	3/656	14/5815	0.204094	0.612282	0.582136	evm.model.000062F_arrow_pilon.22/evm.model.000193F_arrow_pilon.36/MSTRG.3055.1.p1	3	BP	0.214286
GO:0030198	extracellular matrix organization	3/656	14/5815	0.204094	0.612282	0.582136	MSTRG.10397.1.p1/MSTRG.17617.1.p1/evm.model.000001F_arrow_pilon.63	3	BP	0.214286
GO:0043547	positive regulation of GTPase activity	3/656	14/5815	0.204094	0.612282	0.582136	MSTRG.2774.1.p1/MSTRG.18844.1.p1/MSTRG.17422.1.p1	3	BP	0.214286
GO:0004252	serine-type endopeptidase activity	36/1064	175/9301	0.000304795	0.0158493	0.0150793	MSTRG.12451.1.p1/MSTRG.12461.1.p1/MSTRG.16639.1.p1/MSTRG.3603.1.p1/evm.model.000285F_arrow_pilon.6/MSTRG.18371.1.p1/MSTRG.14834.1.p1/MSTRG.6539.1.p1/MSTRG.14179.1.p1/evm.model.000064F_arrow_pilon.44.1/MSTRG.15287.1.p1/MSTRG.16635.1.p1/evm.model.000166F_arrow_pilon.17/evm.model.000048F_arrow_pilon.11/evm.model.000417F_arrow_pilon.2/MSTRG.4136.1.p1/MSTRG.1691.1.p1/MSTRG.3121.1.p1/MSTRG.1774.1.p1/MS…	36	MF	0.205714
GO:0006629	lipid metabolic process	9/656	44/5815	0.0535976	0.391141	0.371883	MSTRG.9080.1.p1/evm.model.000409F_arrow_pilon.13/MSTRG.6408.1.p1/MSTRG.4009.1.p1/evm.model.000244F_arrow_pilon.22/MSTRG.2044.1.p1/MSTRG.3859.1.p1/MSTRG.14012.1.p1/MSTRG.13563.1.p1	9	BP	0.204545
GO:0005576	extracellular region	37/384	183/3169	0.000853393	0.0102407	0.00853393	evm.model.000575F_arrow_pilon.6/MSTRG.10666.1.p1/MSTRG.11406.1.p1/MSTRG.12762.1.p1/MSTRG.1010.2.p1/MSTRG.3300.1.p1/MSTRG.19243.1.p1/MSTRG.16635.1.p1/MSTRG.7542.1.p1/evm.model.000166F_arrow_pilon.17/MSTRG.15860.1.p1/MSTRG.4688.1.p1/MSTRG.13921.2.p1/MSTRG.7466.1.p1/MSTRG.11979.1.p1/evm.model.000064F_arrow_pilon.45/evm.model.000188F_arrow_pilon.1/MSTRG.7514.1.p1/MSTRG.3787.1.p1/MSTRG.19274.1.p1/MSTR…	37	CC	0.202186
GO:0006520	cellular amino acid metabolic process	5/656	25/5815	0.143491	0.541028	0.51439	MSTRG.18612.1.p1/MSTRG.1601.1.p1/MSTRG.16631.1.p1/MSTRG.14745.1.p1/evm.model.000906F_arrow_pilon.11	5	BP	0.2
GO:0006814	sodium ion transport	4/656	20/5815	0.182033	0.612282	0.582136	MSTRG.14098.1.p1/MSTRG.16020.1.p1/MSTRG.5081.1.p1/MSTRG.18119.1.p1	4	BP	0.2
GO:0006956	complement activation	3/656	15/5815	0.235182	0.643292	0.611619	MSTRG.16635.1.p1/evm.model.000166F_arrow_pilon.17/evm.model.000064F_arrow_pilon.45	3	BP	0.2
GO:0036066	protein O-linked fucosylation	3/656	15/5815	0.235182	0.643292	0.611619	MSTRG.14277.1.p1/MSTRG.13824.1.p1/MSTRG.14272.1.p1	3	BP	0.2
GO:0007015	actin filament organization	2/656	10/5815	0.313754	0.729478	0.693561	MSTRG.4246.1.p2/MSTRG.13998.1.p1	2	BP	0.2
GO:0016616	oxidoreductase activity, acting on the CH-OH group of donors, NAD or NADP as acceptor	5/1064	25/9301	0.149944	0.632565	0.601833	MSTRG.9263.1.p1/MSTRG.7499.1.p1/evm.model.000021F_arrow_pilon.97/MSTRG.5630.1.p1/evm.model.000324F_arrow_pilon.1	5	MF	0.2
GO:0046922	peptide-O-fucosyltransferase activity	3/1064	15/9301	0.24181	0.84153	0.800645	MSTRG.14277.1.p1/MSTRG.13824.1.p1/MSTRG.14272.1.p1	3	MF	0.2
GO:0003682	chromatin binding	2/1064	10/9301	0.319929	0.845914	0.804817	MSTRG.17372.1.p1/MSTRG.4825.1.p1	2	MF	0.2
GO:0003713	transcription coactivator activity	2/1064	10/9301	0.319929	0.845914	0.804817	MSTRG.18887.1.p1/MSTRG.6925.1.p1	2	MF	0.2
GO:0003995	acyl-CoA dehydrogenase activity	2/1064	10/9301	0.319929	0.845914	0.804817	MSTRG.6944.1.p1/MSTRG.5037.1.p1	2	MF	0.2
GO:0005388	calcium transmembrane transporter activity, phosphorylative mechanism	2/1064	10/9301	0.319929	0.845914	0.804817	MSTRG.13610.1.p1/MSTRG.12674.1.p1	2	MF	0.2
GO:0016830	carbon-carbon lyase activity	2/1064	10/9301	0.319929	0.845914	0.804817	MSTRG.18612.1.p1/MSTRG.16631.1.p1	2	MF	0.2
GO:0016831	carboxy-lyase activity	2/1064	10/9301	0.319929	0.845914	0.804817	MSTRG.18612.1.p1/MSTRG.16631.1.p1	2	MF	0.2
GO:0016844	strictosidine synthase activity	2/1064	10/9301	0.319929	0.845914	0.804817	MSTRG.16789.1.p1/MSTRG.3814.1.p1	2	MF	0.2
GO:0005922	connexin complex	3/384	15/3169	0.270215	0.702414	0.585345	evm.model.000140F_arrow_pilon.16/MSTRG.4459.1.p1/MSTRG.2629.1.p1	3	CC	0.2
GO:0005777	peroxisome	2/384	10/3169	0.346338	0.702414	0.585345	MSTRG.16356.1.p1/MSTRG.10691.1.p1	2	CC	0.2
GO:0005509	calcium ion binding	76/1064	391/9301	1.73221e-06	0.000270225	0.000257097	MSTRG.8838.1.p1/evm.model.000227F_arrow_pilon.24/MSTRG.12839.1.p1/MSTRG.8240.1.p1/MSTRG.14098.1.p1/MSTRG.2756.3.p1/evm.model.000644F_arrow_pilon.3/MSTRG.15287.1.p1/MSTRG.3300.1.p1/MSTRG.15416.1.p1/MSTRG.8880.1.p1/MSTRG.5661.1.p1/MSTRG.5125.1.p1/MSTRG.2991.1.p1/MSTRG.6121.1.p1/evm.model.000166F_arrow_pilon.17/MSTRG.9276.1.p1/MSTRG.13233.1.p1/MSTRG.7806.1.p1/MSTRG.5244.3.p1/evm.model.000417F_arrow_…	76	MF	0.194373
GO:0005507	copper ion binding	8/1064	42/9301	0.100275	0.545064	0.518583	MSTRG.16320.1.p1/evm.model.000004F_arrow_pilon.80/MSTRG.12220.1.p1/MSTRG.7634.1.p1/MSTRG.3537.1.p1/MSTRG.8601.1.p1/MSTRG.1265.1.p1/MSTRG.8522.1.p1	8	MF	0.190476
GO:0006310	DNA recombination	3/656	16/5815	0.267014	0.671144	0.6381	MSTRG.759.1.p1/MSTRG.3130.1.p1/MSTRG.7425.1.p1	3	BP	0.1875
GO:0016042	lipid catabolic process	3/656	16/5815	0.267014	0.671144	0.6381	evm.model.000367F_arrow_pilon.15/MSTRG.3594.1.p1/MSTRG.3859.1.p1	3	BP	0.1875
GO:0030246	carbohydrate binding	8/1064	43/9301	0.111523	0.575558	0.547596	evm.model.000001F_arrow_pilon.30/MSTRG.10768.1.p1/MSTRG.202.1.p1/MSTRG.9315.1.p1/MSTRG.12081.1.p1/MSTRG.2926.1.p1/MSTRG.4109.1.p1/MSTRG.7510.1.p1	8	MF	0.186047
GO:0019752	carboxylic acid metabolic process	2/656	11/5815	0.357132	0.787635	0.748855	MSTRG.18612.1.p1/MSTRG.16631.1.p1	2	BP	0.181818
GO:0016740	transferase activity	4/1064	22/9301	0.239043	0.84153	0.800645	MSTRG.7597.1.p1/MSTRG.7422.1.p1/MSTRG.6500.1.p1/MSTRG.1263.1.p1	4	MF	0.181818
GO:0015267	channel activity	2/1064	11/9301	0.363806	0.915384	0.870912	MSTRG.5715.1.p1/MSTRG.15729.1.p1	2	MF	0.181818
GO:0016702	oxidoreductase activity, acting on single donors with incorporation of molecular oxygen, incorporation of two atoms of oxygen	2/1064	11/9301	0.363806	0.915384	0.870912	MSTRG.4665.1.p1/MSTRG.7973.1.p1	2	MF	0.181818
GO:0016849	phosphorus-oxygen lyase activity	2/1064	11/9301	0.363806	0.915384	0.870912	MSTRG.10826.1.p1/MSTRG.1456.1.p1	2	MF	0.181818
GO:0005643	nuclear pore	2/384	11/3169	0.392336	0.702414	0.585345	MSTRG.12252.1.p1/MSTRG.3540.1.p1	2	CC	0.181818
GO:0005813	centrosome	2/384	11/3169	0.392336	0.702414	0.585345	MSTRG.14595.1.p1/MSTRG.16571.2.p1	2	CC	0.181818
GO:0003779	actin binding	8/1064	45/9301	0.135964	0.632565	0.601833	MSTRG.5389.1.p1/MSTRG.14633.1.p1/MSTRG.18594.1.p1/MSTRG.4246.1.p2/MSTRG.2003.1.p1/MSTRG.8235.1.p1/MSTRG.13998.1.p1/MSTRG.17024.1.p2	8	MF	0.177778
GO:0030036	actin cytoskeleton organization	3/656	17/5815	0.299297	0.729478	0.693561	MSTRG.2706.4.p1/evm.model.000133F_arrow_pilon.63/MSTRG.13998.1.p1	3	BP	0.176471
GO:0016788	hydrolase activity, acting on ester bonds	3/1064	17/9301	0.307046	0.845914	0.804817	evm.model.000208F_arrow_pilon.10/MSTRG.5673.1.p1/MSTRG.358.1.p1	3	MF	0.176471
GO:0008017	microtubule binding	12/1064	69/9301	0.0904538	0.545064	0.518583	MSTRG.14822.1.p1/MSTRG.1359.1.p1/MSTRG.9276.1.p1/MSTRG.17786.1.p1/MSTRG.104.1.p1/MSTRG.4999.1.p1/MSTRG.7452.1.p1/MSTRG.8247.1.p1/evm.model.000000F_arrow_pilon.41/MSTRG.8016.1.p1/MSTRG.8169.1.p1/MSTRG.16571.2.p1	12	MF	0.173913
GO:0007275	multicellular organism development	5/656	30/5815	0.245262	0.651696	0.619609	MSTRG.2991.1.p1/MSTRG.16294.1.p1/MSTRG.10561.1.p1/MSTRG.12984.1.p1/MSTRG.5341.1.p1	5	BP	0.166667
GO:0006915	apoptotic process	2/656	12/5815	0.39947	0.790441	0.751523	MSTRG.2413.1.p1/MSTRG.10335.2.p1	2	BP	0.166667
GO:0042254	ribosome biogenesis	2/656	12/5815	0.39947	0.790441	0.751523	MSTRG.5554.1.p1/evm.model.000176F_arrow_pilon.32	2	BP	0.166667
GO:0045892	negative regulation of transcription, DNA-templated	2/656	12/5815	0.39947	0.790441	0.751523	MSTRG.17557.1.p1/MSTRG.17551.1.p1	2	BP	0.166667
GO:0005216	ion channel activity	14/1064	84/9301	0.0944952	0.545064	0.518583	MSTRG.14098.1.p1/MSTRG.16132.1.p1/MSTRG.17784.1.p1/MSTRG.10811.1.p1/MSTRG.5750.1.p1/MSTRG.18776.1.p1/MSTRG.12340.1.p1/MSTRG.587.1.p1/MSTRG.10314.1.p1/MSTRG.18119.1.p1/MSTRG.13205.2.p1/MSTRG.4162.4.p1/MSTRG.5493.1.p1/MSTRG.446.1.p1	14	MF	0.166667
GO:0003777	microtubule motor activity	7/1064	42/9301	0.198798	0.756403	0.719655	MSTRG.14822.1.p1/MSTRG.104.1.p1/MSTRG.8247.1.p1/evm.model.000000F_arrow_pilon.41/MSTRG.8016.1.p1/evm.model.000098F_arrow_pilon.7/MSTRG.17763.1.p1	7	MF	0.166667
GO:0004725	protein tyrosine phosphatase activity	7/1064	42/9301	0.198798	0.756403	0.719655	MSTRG.7986.1.p1/MSTRG.19120.1.p1/MSTRG.10798.1.p1/MSTRG.10651.1.p1/MSTRG.1228.1.p1/MSTRG.12368.2.p1/MSTRG.468.1.p1	7	MF	0.166667
GO:0000976	transcription regulatory region sequence-specific DNA binding	2/1064	12/9301	0.406554	0.97573	0.928326	MSTRG.12362.1.p1/MSTRG.10335.2.p1	2	MF	0.166667
GO:0005887	integral component of plasma membrane	5/384	30/3169	0.294872	0.702414	0.585345	MSTRG.10280.1.p1/MSTRG.12665.1.p1/MSTRG.2079.1.p1/MSTRG.10210.1.p1/MSTRG.16470.1.p1	5	CC	0.166667
GO:0031267	small GTPase binding	6/1064	37/9301	0.243791	0.84153	0.800645	MSTRG.1291.1.p1/MSTRG.7347.1.p1/MSTRG.8169.1.p1/evm.model.000006F_arrow_pilon.125/MSTRG.6805.1.p1/MSTRG.13998.1.p1	6	MF	0.162162
GO:0000287	magnesium ion binding	5/1064	31/9301	0.277472	0.845914	0.804817	MSTRG.15651.1.p1/MSTRG.1788.1.p1/MSTRG.7708.1.p1/MSTRG.8694.1.p1/MSTRG.13504.1.p1	5	MF	0.16129
GO:0071949	FAD binding	4/1064	25/9301	0.319087	0.845914	0.804817	MSTRG.16356.1.p1/MSTRG.6805.1.p1/MSTRG.13211.1.p1/MSTRG.592.1.p1	4	MF	0.16
GO:0045893	positive regulation of transcription, DNA-templated	3/656	19/5815	0.364175	0.787635	0.748855	MSTRG.8258.1.p1/MSTRG.17977.1.p1/MSTRG.5523.1.p1	3	BP	0.157895
GO:0005743	mitochondrial inner membrane	3/384	19/3169	0.409741	0.702414	0.585345	MSTRG.2482.1.p1/MSTRG.15268.1.p1/MSTRG.15284.1.p3	3	CC	0.157895
GO:0004553	hydrolase activity, hydrolyzing O-glycosyl compounds	8/1064	51/9301	0.223145	0.828823	0.788556	evm.model.000001F_arrow_pilon.30/MSTRG.10565.1.p1/MSTRG.2926.1.p1/MSTRG.1602.1.p1/MSTRG.7605.1.p1/MSTRG.8660.1.p1/MSTRG.1839.1.p1/MSTRG.17391.1.p1	8	MF	0.156863
GO:0003824	catalytic activity	48/1064	308/9301	0.0154415	0.250127	0.237975	MSTRG.16320.1.p1/evm.model.000001F_arrow_pilon.30/evm.model.000004F_arrow_pilon.80/evm.model.000062F_arrow_pilon.22/MSTRG.10768.1.p1/MSTRG.2858.1.p1/MSTRG.12220.1.p1/MSTRG.116.1.p2/MSTRG.4374.1.p1/MSTRG.3901.1.p1/MSTRG.10854.1.p1/MSTRG.7597.1.p1/evm.model.000071F_arrow_pilon.81/MSTRG.14814.1.p1/MSTRG.2926.1.p1/MSTRG.4109.1.p1/MSTRG.2866.1.p2/evm.model.000193F_arrow_pilon.36/MSTRG.10783.1.p1/MSTRG…	48	MF	0.155844
GO:0006470	protein dephosphorylation	9/656	58/5815	0.201729	0.612282	0.582136	MSTRG.7986.1.p1/MSTRG.19120.1.p1/MSTRG.10798.1.p1/MSTRG.10651.1.p1/MSTRG.1228.1.p1/MSTRG.4424.1.p1/MSTRG.12368.2.p1/MSTRG.468.1.p1/MSTRG.3763.2.p1	9	BP	0.155172
GO:0008654	phospholipid biosynthetic process	2/656	13/5815	0.440453	0.808427	0.768624	evm.model.000014F_arrow_pilon.77/MSTRG.7130.1.p1	2	BP	0.153846
GO:0009247	glycolipid biosynthetic process	2/656	13/5815	0.440453	0.808427	0.768624	MSTRG.8042.1.p1/evm.model.000030F_arrow_pilon.68_evm.model.000030F_arrow_pilon.69	2	BP	0.153846
GO:0001733	galactosylceramide sulfotransferase activity	2/1064	13/9301	0.447856	0.984022	0.936216	MSTRG.8042.1.p1/evm.model.000030F_arrow_pilon.68_evm.model.000030F_arrow_pilon.69	2	MF	0.153846
GO:0070403	NAD+ binding	2/1064	13/9301	0.447856	0.984022	0.936216	MSTRG.9263.1.p1/evm.model.000324F_arrow_pilon.1	2	MF	0.153846
GO:0008305	integrin complex	2/384	13/3169	0.479462	0.76714	0.639283	MSTRG.11608.1.p1/MSTRG.2170.1.p1	2	CC	0.153846
GO:0004674	protein serine/threonine kinase activity	15/1064	98/9301	0.147267	0.632565	0.601833	MSTRG.12730.1.p1/MSTRG.15651.1.p1/MSTRG.1788.1.p1/MSTRG.4308.1.p1/MSTRG.2706.4.p1/MSTRG.11579.1.p1/MSTRG.17453.1.p1/MSTRG.7611.1.p1/MSTRG.8070.1.p1/MSTRG.17136.1.p1/evm.model.000133F_arrow_pilon.63/MSTRG.17208.2.p1/MSTRG.2791.1.p1/MSTRG.9598.1.p2/MSTRG.18706.1.p1	15	MF	0.153061
GO:0004842	ubiquitin-protein transferase activity	12/1064	79/9301	0.187709	0.750834	0.714356	MSTRG.2413.1.p1/MSTRG.7234.1.p1/MSTRG.14203.1.p1/MSTRG.7438.1.p1/MSTRG.5962.1.p1/MSTRG.13912.1.p1/MSTRG.9570.1.p1/MSTRG.14325.1.p1/MSTRG.11962.1.p1/MSTRG.8322.1.p1/MSTRG.17780.1.p1/evm.model.000259F_arrow_pilon.21	12	MF	0.151899
GO:0006811	ion transport	14/656	93/5815	0.159383	0.570099	0.54203	MSTRG.14098.1.p1/MSTRG.16132.1.p1/MSTRG.17784.1.p1/MSTRG.10811.1.p1/MSTRG.5750.1.p1/MSTRG.18776.1.p1/MSTRG.12340.1.p1/MSTRG.587.1.p1/MSTRG.10314.1.p1/MSTRG.18119.1.p1/MSTRG.13205.2.p1/MSTRG.4162.4.p1/MSTRG.5493.1.p1/MSTRG.446.1.p1	14	BP	0.150538
GO:0004500	dopamine beta-monooxygenase activity	4/1064	27/9301	0.373599	0.925102	0.880157	MSTRG.16320.1.p1/evm.model.000004F_arrow_pilon.80/MSTRG.12220.1.p1/MSTRG.1265.1.p1	4	MF	0.148148
GO:0004497	monooxygenase activity	20/1064	136/9301	0.142936	0.632565	0.601833	MSTRG.16320.1.p1/evm.model.000004F_arrow_pilon.80/MSTRG.1196.1.p1/MSTRG.12220.1.p1/MSTRG.16154.2.p1/MSTRG.17562.1.p1/evm.model.000089F_arrow_pilon.21/MSTRG.13778.1.p2/MSTRG.18994.1.p1/evm.model.000470F_arrow_pilon.3/MSTRG.8601.1.p1/MSTRG.1265.1.p1/evm.model.000056F_arrow_pilon.66/MSTRG.18995.1.p1/MSTRG.8522.1.p1/MSTRG.19111.1.p1/evm.model.000060F_arrow_pilon.69/evm.model.000073F_arrow_pilon.14/ev…	20	MF	0.147059
GO:0006751	glutathione catabolic process	3/656	21/5815	0.428008	0.808427	0.768624	MSTRG.2989.1.p1/MSTRG.17768.1.p1/MSTRG.11312.1.p1	3	BP	0.142857
GO:0009190	cyclic nucleotide biosynthetic process	2/656	14/5815	0.479846	0.849232	0.80742	MSTRG.10826.1.p1/MSTRG.1456.1.p1	2	BP	0.142857
GO:0003723	RNA binding	38/1064	266/9301	0.0863747	0.545064	0.518583	MSTRG.10598.1.p1/MSTRG.6312.1.p1/evm.model.000113F_arrow_pilon.27/MSTRG.18475.1.p1/evm.model.000042F_arrow_pilon.16/MSTRG.10439.1.p1/MSTRG.14203.1.p1/MSTRG.16946.1.p1/MSTRG.454.1.p1/MSTRG.9926.1.p1/MSTRG.17606.1.p1/MSTRG.12516.1.p1/MSTRG.6176.1.p1/MSTRG.17202.1.p1/MSTRG.12703.1.p1/MSTRG.9744.1.p1/MSTRG.12143.1.p1/MSTRG.16817.1.p1/MSTRG.9727.1.p1/MSTRG.10691.1.p1/MSTRG.11519.1.p1/MSTRG.8140.1.p1/M…	38	MF	0.142857
GO:0016620	oxidoreductase activity, acting on the aldehyde or oxo group of donors, NAD or NADP as acceptor	3/1064	21/9301	0.437279	0.984022	0.936216	evm.model.000370F_arrow_pilon.4/MSTRG.4124.1.p1/MSTRG.13301.1.p1	3	MF	0.142857
GO:0016791	phosphatase activity	11/1064	79/9301	0.290544	0.845914	0.804817	evm.model.000051F_arrow_pilon.28/MSTRG.12738.1.p1/MSTRG.3901.1.p1/MSTRG.7986.1.p1/MSTRG.19120.1.p1/MSTRG.10798.1.p1/MSTRG.1228.1.p1/MSTRG.12368.2.p1/MSTRG.14635.1.p1/MSTRG.12116.1.p1/MSTRG.468.1.p1	11	MF	0.139241
GO:0005198	structural molecule activity	4/1064	29/9301	0.427731	0.984022	0.936216	MSTRG.15044.1.p1/MSTRG.18899.1.p1/MSTRG.18898.1.p1/MSTRG.353.1.p1	4	MF	0.137931
GO:0007166	cell surface receptor signaling pathway	10/656	73/5815	0.306053	0.729478	0.693561	MSTRG.4484.1.p1/MSTRG.202.1.p1/MSTRG.1764.1.p1/MSTRG.12081.1.p1/MSTRG.1761.1.p1/evm.model.000266F_arrow_pilon.11.1/MSTRG.19076.1.p1/MSTRG.5539.1.p1/MSTRG.11997.2.p1/evm.model.000255F_arrow_pilon.13	10	BP	0.136986
GO:0046872	metal ion binding	18/1064	132/9301	0.248143	0.84153	0.800645	MSTRG.7234.1.p1/MSTRG.1461.1.p1/MSTRG.10978.2.p1/MSTRG.14923.2.p1/MSTRG.12093.1.p1/MSTRG.7438.1.p1/MSTRG.4665.1.p1/evm.model.000015F_arrow_pilon.24/MSTRG.3921.1.p1/MSTRG.14923.1.p1/MSTRG.4926.1.p1/MSTRG.4087.1.p1/MSTRG.12715.1.p1/MSTRG.2418.1.p1/MSTRG.4784.1.p1/MSTRG.12800.1.p1/MSTRG.5673.1.p1/evm.model.000044F_arrow_pilon.34	18	MF	0.136364
GO:0005096	GTPase activator activity	6/1064	44/9301	0.390023	0.950682	0.904495	MSTRG.12829.1.p1/MSTRG.2774.1.p1/MSTRG.18844.1.p1/MSTRG.17422.1.p1/MSTRG.17927.1.p1/MSTRG.16403.1.p1	6	MF	0.136364
GO:0016491	oxidoreductase activity	38/1064	281/9301	0.154086	0.632565	0.601833	evm.model.000051F_arrow_pilon.28/MSTRG.9263.1.p1/MSTRG.1100.1.p1/MSTRG.538.1.p1/MSTRG.5501.1.p1/MSTRG.11209.1.p1/MSTRG.239.1.p1/evm.model.000370F_arrow_pilon.4/MSTRG.7634.1.p1/MSTRG.13074.1.p1/MSTRG.14847.1.p1/evm.model.000003F_arrow_pilon.80/MSTRG.16030.1.p1/MSTRG.5395.1.p1/MSTRG.16843.1.p1/MSTRG.3537.1.p1/MSTRG.16332.1.p1/MSTRG.2866.1.p2/MSTRG.15807.1.p1/evm.model.000115F_arrow_pilon.42/evm.mod…	38	MF	0.135231
GO:0016887	ATPase activity	16/1064	119/9301	0.283588	0.845914	0.804817	MSTRG.13610.1.p1/MSTRG.18053.1.p1/MSTRG.12674.1.p1/MSTRG.75.1.p1/MSTRG.9612.1.p1/evm.model.000045F_arrow_pilon.44/MSTRG.11962.1.p1/MSTRG.14467.1.p1/MSTRG.3087.1.p1/MSTRG.13358.1.p1/evm.model.000098F_arrow_pilon.7/evm.model.000276F_arrow_pilon.5/MSTRG.17763.1.p1/MSTRG.8694.1.p1/evm.model.000259F_arrow_pilon.21/MSTRG.13504.1.p1	16	MF	0.134454
GO:0006813	potassium ion transport	4/656	30/5815	0.443331	0.808427	0.768624	MSTRG.18227.1.p1/MSTRG.18776.1.p1/MSTRG.10314.1.p1/MSTRG.3087.1.p1	4	BP	0.133333
GO:0016779	nucleotidyltransferase activity	2/1064	15/9301	0.52528	0.999725	0.951155	MSTRG.9538.1.p1/MSTRG.8359.1.p1	2	MF	0.133333
GO:0020037	heme binding	19/1064	144/9301	0.288376	0.845914	0.804817	MSTRG.7776.1.p1/MSTRG.1196.1.p1/MSTRG.1388.1.p1/MSTRG.16154.2.p1/MSTRG.17562.1.p1/evm.model.000089F_arrow_pilon.21/MSTRG.13778.1.p2/MSTRG.18994.1.p1/evm.model.000470F_arrow_pilon.3/evm.model.000056F_arrow_pilon.66/MSTRG.18995.1.p1/MSTRG.6250.1.p1/MSTRG.15745.1.p1/evm.model.000058F_arrow_pilon.66/MSTRG.19111.1.p1/evm.model.000060F_arrow_pilon.69/evm.model.000073F_arrow_pilon.14/evm.model.000004F_a…	19	MF	0.131944
GO:1902600	proton transmembrane transport	3/656	23/5815	0.489418	0.849232	0.80742	MSTRG.2717.1.p1/MSTRG.12751.1.p1/evm.model.000704F_arrow_pilon.11	3	BP	0.130435
GO:0003950	NAD+ ADP-ribosyltransferase activity	3/1064	23/9301	0.499073	0.999725	0.951155	MSTRG.2115.1.p1/MSTRG.7861.1.p1/MSTRG.16831.1.p1	3	MF	0.130435
GO:0005634	nucleus	30/384	232/3169	0.37809	0.702414	0.585345	evm.model.000071F_arrow_pilon.11/MSTRG.6716.1.p1/MSTRG.8250.1.p1/MSTRG.8258.1.p1/MSTRG.16946.1.p1/MSTRG.17557.1.p1/MSTRG.18887.1.p1/MSTRG.18196.1.p1/MSTRG.17372.1.p1/MSTRG.17551.1.p1/MSTRG.18053.1.p1/MSTRG.11014.1.p1/MSTRG.14171.1.p1/MSTRG.701.1.p1/MSTRG.2774.1.p1/MSTRG.15207.1.p1/MSTRG.3130.1.p1/MSTRG.17977.1.p1/evm.model.000068F_arrow_pilon.28/MSTRG.5523.1.p1/MSTRG.10123.1.p1/MSTRG.6925.1.p1/MS…	30	CC	0.12931
GO:0004197	cysteine-type endopeptidase activity	5/1064	39/9301	0.465998	0.99045	0.942331	MSTRG.12520.1.p1/evm.model.000020F_arrow_pilon.49/MSTRG.7262.1.p1/MSTRG.7261.1.p2/MSTRG.442.1.p1	5	MF	0.128205
GO:0035556	intracellular signal transduction	11/656	86/5815	0.376858	0.790441	0.751523	MSTRG.15651.1.p1/MSTRG.4036.1.p1/MSTRG.7452.1.p1/MSTRG.14692.1.p1/MSTRG.17579.1.p1/MSTRG.10826.1.p1/MSTRG.8858.1.p1/MSTRG.10424.1.p1/MSTRG.3859.1.p1/MSTRG.861.1.p1/MSTRG.1456.1.p1	11	BP	0.127907
GO:0000981	DNA-binding transcription factor activity, RNA polymerase II-specific	9/1064	72/9301	0.442395	0.984022	0.936216	MSTRG.4299.1.p1/MSTRG.10433.1.p1/MSTRG.15825.1.p1/MSTRG.3027.1.p1/MSTRG.8005.1.p1/MSTRG.15381.1.p1/MSTRG.5401.1.p1/MSTRG.3159.1.p1/evm.model.000087F_arrow_pilon.6	9	MF	0.125
GO:0030170	pyridoxal phosphate binding	7/1064	56/9301	0.462646	0.99045	0.942331	MSTRG.14814.1.p1/MSTRG.7422.1.p1/MSTRG.18612.1.p1/MSTRG.3204.1.p1/MSTRG.3838.1.p1/MSTRG.1601.1.p1/MSTRG.16631.1.p1	7	MF	0.125
GO:0006508	proteolysis	57/656	458/5815	0.226289	0.643292	0.611619	MSTRG.12451.1.p1/MSTRG.12461.1.p1/MSTRG.12520.1.p1/MSTRG.16639.1.p1/MSTRG.3603.1.p1/evm.model.000285F_arrow_pilon.6/MSTRG.18371.1.p1/MSTRG.14834.1.p1/evm.model.000832F_arrow_pilon.2/MSTRG.6539.1.p1/MSTRG.14179.1.p1/evm.model.000064F_arrow_pilon.44.1/MSTRG.15287.1.p1/MSTRG.7405.1.p1/MSTRG.16635.1.p1/evm.model.000166F_arrow_pilon.17/MSTRG.17937.5.p1/evm.model.000048F_arrow_pilon.11/evm.model.000020…	57	BP	0.124454
GO:0008237	metallopeptidase activity	12/1064	98/9301	0.447379	0.984022	0.936216	MSTRG.7405.1.p1/MSTRG.17937.5.p1/MSTRG.5395.1.p1/MSTRG.16040.1.p1/MSTRG.17617.1.p1/MSTRG.15225.1.p1/MSTRG.17774.1.p1/evm.model.000195F_arrow_pilon.23/evm.model.000434F_arrow_pilon.12/evm.model.000001F_arrow_pilon.63/evm.model.000634F_arrow_pilon.4/evm.model.000064F_arrow_pilon.14	12	MF	0.122449
GO:0008234	cysteine-type peptidase activity	9/1064	74/9301	0.476178	0.99045	0.942331	MSTRG.12520.1.p1/evm.model.000832F_arrow_pilon.2/evm.model.000020F_arrow_pilon.49/MSTRG.8988.1.p1/evm.model.000090F_arrow_pilon.36/MSTRG.7262.1.p1/MSTRG.7261.1.p2/MSTRG.442.1.p1/evm.model.000070F_arrow_pilon.54	9	MF	0.121622
GO:0006355	regulation of transcription, DNA-templated	38/656	313/5815	0.337302	0.765099	0.727429	evm.model.000071F_arrow_pilon.11/MSTRG.12362.1.p1/MSTRG.6716.1.p1/MSTRG.15705.1.p1/MSTRG.8032.1.p1/MSTRG.4299.1.p1/MSTRG.9832.1.p1/MSTRG.6986.1.p1/MSTRG.8258.1.p1/MSTRG.4793.1.p1/MSTRG.10433.1.p1/MSTRG.18887.1.p1/MSTRG.15809.1.p2/MSTRG.15825.1.p1/MSTRG.18196.1.p1/MSTRG.3027.1.p1/MSTRG.8005.1.p1/MSTRG.11278.1.p1/MSTRG.16817.1.p1/MSTRG.15525.1.p1/MSTRG.6751.1.p1/MSTRG.17430.1.p1/MSTRG.4825.1.p1/MST…	38	BP	0.121406
GO:0004888	transmembrane signaling receptor activity	11/1064	91/9301	0.471352	0.99045	0.942331	MSTRG.4484.1.p1/MSTRG.202.1.p1/MSTRG.10811.1.p1/MSTRG.1764.1.p1/MSTRG.12081.1.p1/MSTRG.1761.1.p1/evm.model.000266F_arrow_pilon.11.1/MSTRG.19076.1.p1/MSTRG.5539.1.p1/MSTRG.11997.2.p1/evm.model.000255F_arrow_pilon.13	11	MF	0.120879
GO:0003712	transcription coregulator activity	3/1064	25/9301	0.557229	0.999725	0.951155	MSTRG.8032.1.p1/MSTRG.12724.1.p1/evm.model.000086F_arrow_pilon.22	3	MF	0.12
GO:0004181	metallocarboxypeptidase activity	3/1064	25/9301	0.557229	0.999725	0.951155	evm.model.000037F_arrow_pilon.33/MSTRG.14440.2.p1/MSTRG.12413.1.p1	3	MF	0.12
GO:0009058	biosynthetic process	5/656	42/5815	0.521002	0.880967	0.837591	MSTRG.14814.1.p1/MSTRG.16789.1.p1/MSTRG.3814.1.p1/MSTRG.7422.1.p1/MSTRG.13301.1.p1	5	BP	0.119048
GO:0006338	chromatin remodeling	2/656	17/5815	0.587131	0.943722	0.897257	MSTRG.1619.1.p1/MSTRG.7360.1.p1	2	BP	0.117647
GO:0005249	voltage-gated potassium channel activity	2/1064	17/9301	0.595025	0.999725	0.951155	MSTRG.18776.1.p1/MSTRG.10314.1.p1	2	MF	0.117647
GO:0005267	potassium channel activity	2/1064	17/9301	0.595025	0.999725	0.951155	MSTRG.8906.1.p1/MSTRG.3041.1.p1	2	MF	0.117647
GO:0042626	ATPase-coupled transmembrane transporter activity	2/1064	17/9301	0.595025	0.999725	0.951155	evm.model.000479F_arrow_pilon.3/MSTRG.12665.1.p1	2	MF	0.117647
GO:0016705	oxidoreductase activity, acting on paired donors, with incorporation or reduction of molecular oxygen	15/1064	130/9301	0.527221	0.999725	0.951155	MSTRG.1196.1.p1/MSTRG.16154.2.p1/MSTRG.17562.1.p1/evm.model.000089F_arrow_pilon.21/MSTRG.13778.1.p2/MSTRG.18994.1.p1/evm.model.000470F_arrow_pilon.3/MSTRG.2252.1.p1/evm.model.000056F_arrow_pilon.66/MSTRG.18995.1.p1/MSTRG.19111.1.p1/evm.model.000060F_arrow_pilon.69/evm.model.000073F_arrow_pilon.14/evm.model.000004F_arrow_pilon.114/MSTRG.8820.1.p1	15	MF	0.115385
GO:0010181	FMN binding	3/1064	26/9301	0.584738	0.999725	0.951155	MSTRG.1100.1.p1/MSTRG.11209.1.p1/MSTRG.3580.1.p1	3	MF	0.115385
GO:0000786	nucleosome	3/384	26/3169	0.626473	0.880348	0.733624	MSTRG.17154.1.p1/MSTRG.3383.1.p1/evm.model.000313F_arrow_pilon.6	3	CC	0.115385
GO:0007165	signal transduction	22/656	191/5815	0.493103	0.849232	0.80742	MSTRG.16185.1.p1/MSTRG.2871.1.p1/MSTRG.7262.1.p1/MSTRG.4527.1.p1/MSTRG.13937.1.p1/MSTRG.18844.1.p1/evm.model.000062F_arrow_pilon.58/MSTRG.7261.1.p2/MSTRG.4002.1.p1/MSTRG.3859.1.p1/MSTRG.10893.1.p1/MSTRG.11611.1.p1/MSTRG.442.1.p1/MSTRG.17422.1.p1/MSTRG.16712.1.p1/MSTRG.8483.2.p1/MSTRG.12116.1.p1/MSTRG.9827.1.p1/MSTRG.5639.1.p1/MSTRG.15568.1.p1/MSTRG.7578.1.p1/MSTRG.16403.1.p1	22	BP	0.115183
GO:0046982	protein heterodimerization activity	4/1064	35/9301	0.579599	0.999725	0.951155	MSTRG.17154.1.p1/MSTRG.5652.1.p1/evm.model.000313F_arrow_pilon.6/MSTRG.3776.1.p1	4	MF	0.114286
GO:0005737	cytoplasm	14/384	125/3169	0.667868	0.880348	0.733624	MSTRG.600.1.p1/MSTRG.16946.1.p1/MSTRG.17557.1.p1/MSTRG.17551.1.p1/MSTRG.11014.1.p1/MSTRG.701.1.p1/MSTRG.15207.1.p1/MSTRG.15374.1.p1/MSTRG.1181.1.p1/MSTRG.13301.1.p1/MSTRG.8693.1.p1/MSTRG.14745.1.p1/MSTRG.16210.1.p1/MSTRG.7578.1.p1	14	CC	0.112
GO:0016051	carbohydrate biosynthetic process	4/656	36/5815	0.59128	0.943722	0.897257	MSTRG.4320.1.p1/MSTRG.1706.1.p1/MSTRG.4310.1.p1/MSTRG.19090.1.p1	4	BP	0.111111
GO:0004386	helicase activity	4/1064	36/9301	0.602615	0.999725	0.951155	MSTRG.1627.1.p1/MSTRG.759.1.p1/MSTRG.11533.1.p1/MSTRG.7425.1.p1	4	MF	0.111111
GO:0036374	glutathione hydrolase activity	2/1064	18/9301	0.626904	0.999725	0.951155	MSTRG.17768.1.p1/MSTRG.11312.1.p1	2	MF	0.111111
GO:0004930	G protein-coupled receptor activity	31/1064	280/9301	0.606609	0.999725	0.951155	MSTRG.4484.1.p1/evm.model.000018F_arrow_pilon.60/MSTRG.202.1.p1/MSTRG.6121.1.p1/MSTRG.17975.1.p1/MSTRG.1764.1.p1/evm.model.000239F_arrow_pilon.7/MSTRG.6960.1.p1/MSTRG.12081.1.p1/MSTRG.7380.1.p1/evm.model.000093F_arrow_pilon.27/MSTRG.3692.1.p1/evm.model.000076F_arrow_pilon.72/MSTRG.15797.1.p1/MSTRG.15211.1.p1/MSTRG.1761.1.p1/MSTRG.10210.1.p1/evm.model.000018F_arrow_pilon.80/MSTRG.6972.1.p1/evm.mod…	31	MF	0.110714
GO:0005506	iron ion binding	17/1064	154/9301	0.600783	0.999725	0.951155	MSTRG.1196.1.p1/MSTRG.16154.2.p1/MSTRG.17562.1.p1/evm.model.000089F_arrow_pilon.21/MSTRG.13778.1.p2/MSTRG.18994.1.p1/evm.model.000470F_arrow_pilon.3/MSTRG.2252.1.p1/evm.model.000056F_arrow_pilon.66/MSTRG.18995.1.p1/MSTRG.7973.1.p1/MSTRG.19111.1.p1/evm.model.000060F_arrow_pilon.69/evm.model.000073F_arrow_pilon.14/MSTRG.5261.7.p1/evm.model.000004F_arrow_pilon.114/MSTRG.8820.1.p1	17	MF	0.11039
GO:0006511	ubiquitin-dependent protein catabolic process	6/656	55/5815	0.598705	0.943722	0.897257	MSTRG.7234.1.p1/MSTRG.11108.1.p1/MSTRG.4980.1.p1/MSTRG.8322.1.p1/MSTRG.7093.1.p1/evm.model.000018F_arrow_pilon.48	6	BP	0.109091
GO:0016311	dephosphorylation	6/656	55/5815	0.598705	0.943722	0.897257	MSTRG.7986.1.p1/MSTRG.19120.1.p1/MSTRG.10798.1.p1/MSTRG.1228.1.p1/MSTRG.12368.2.p1/MSTRG.468.1.p1	6	BP	0.109091
GO:0003700	DNA-binding transcription factor activity	18/1064	165/9301	0.622373	0.999725	0.951155	MSTRG.12362.1.p1/MSTRG.6716.1.p1/MSTRG.15705.1.p1/MSTRG.6986.1.p1/MSTRG.8258.1.p1/MSTRG.15809.1.p2/MSTRG.11278.1.p1/MSTRG.15525.1.p1/MSTRG.17430.1.p1/MSTRG.16193.1.p1/MSTRG.5523.1.p1/MSTRG.3000.1.p1/MSTRG.14118.1.p1/evm.model.000115F_arrow_pilon.20/MSTRG.10335.2.p1/evm.model.000087F_arrow_pilon.6/MSTRG.15568.1.p1/MSTRG.12098.1.p1	18	MF	0.109091
GO:0004672	protein kinase activity	39/1064	358/9301	0.654925	0.999725	0.951155	MSTRG.1834.1.p1/MSTRG.6087.1.p1/MSTRG.19182.1.p1/MSTRG.18735.1.p1/MSTRG.18831.1.p1/MSTRG.13783.1.p1/MSTRG.18435.1.p1/MSTRG.6430.1.p1/MSTRG.12730.1.p1/MSTRG.10734.1.p1/MSTRG.15651.1.p1/MSTRG.1788.1.p1/MSTRG.2175.2.p1/MSTRG.3165.1.p1/MSTRG.1642.1.p1/MSTRG.18749.1.p1/MSTRG.4308.1.p1/MSTRG.2706.4.p1/MSTRG.14572.1.p1/MSTRG.3020.1.p1/MSTRG.17453.1.p1/MSTRG.2854.1.p1/MSTRG.11148.1.p1/MSTRG.19161.1.p1/MS…	39	MF	0.108939
GO:0035091	phosphatidylinositol binding	4/1064	37/9301	0.624851	0.999725	0.951155	MSTRG.14843.1.p1/MSTRG.8593.1.p1/MSTRG.8531.2.p1/MSTRG.10517.1.p1	4	MF	0.108108
GO:0022857	transmembrane transporter activity	36/1064	336/9301	0.690461	0.999725	0.951155	MSTRG.15444.1.p1/MSTRG.14776.1.p1/MSTRG.2082.1.p1/MSTRG.6631.1.p1/evm.model.000548F_arrow_pilon.20/MSTRG.14191.1.p1/MSTRG.8973.1.p1/evm.model.000293F_arrow_pilon.19/evm.model.000212F_arrow_pilon.46/MSTRG.15740.1.p1/MSTRG.5773.1.p1/MSTRG.2509.1.p1/MSTRG.18225.1.p1/evm.model.000451F_arrow_pilon.15/evm.model.000074F_arrow_pilon.10/MSTRG.16699.1.p1/MSTRG.1443.1.p1/MSTRG.6881.1.p1/MSTRG.5883.1.p1/evm.…	36	MF	0.107143
GO:0016579	protein deubiquitination	4/656	38/5815	0.635175	0.965498	0.917961	MSTRG.11108.1.p1/MSTRG.4980.1.p1/MSTRG.7093.1.p1/evm.model.000018F_arrow_pilon.48	4	BP	0.105263
GO:0140359	ABC-type transmembrane transporter activity	4/1064	38/9301	0.646281	0.999725	0.951155	evm.model.000230F_arrow_pilon.11/evm.model.000479F_arrow_pilon.3/MSTRG.12665.1.p1/MSTRG.15629.1.p1	4	MF	0.105263
GO:0006468	protein phosphorylation	38/656	364/5815	0.724894	0.965498	0.917961	MSTRG.1834.1.p1/MSTRG.6087.1.p1/MSTRG.19182.1.p1/MSTRG.18735.1.p1/MSTRG.18831.1.p1/MSTRG.13783.1.p1/MSTRG.18435.1.p1/MSTRG.6430.1.p1/MSTRG.12730.1.p1/MSTRG.10734.1.p1/MSTRG.15651.1.p1/MSTRG.1788.1.p1/MSTRG.2175.2.p1/MSTRG.3165.1.p1/MSTRG.1642.1.p1/MSTRG.18749.1.p1/MSTRG.4308.1.p1/MSTRG.2706.4.p1/MSTRG.3020.1.p1/MSTRG.11579.1.p1/MSTRG.17453.1.p1/MSTRG.2854.1.p1/MSTRG.11148.1.p1/MSTRG.19161.1.p1/MS…	38	BP	0.104396
GO:0005856	cytoskeleton	5/384	48/3169	0.708232	0.880348	0.733624	MSTRG.1359.1.p1/MSTRG.8053.1.p1/MSTRG.9273.1.p1/MSTRG.14633.1.p1/MSTRG.6446.1.p1	5	CC	0.104167
GO:0005739	mitochondrion	3/384	29/3169	0.700922	0.880348	0.733624	evm.model.000075F_arrow_pilon.25/MSTRG.51.1.p1/MSTRG.4926.1.p1	3	CC	0.103448
GO:0007186	G protein-coupled receptor signaling pathway	31/656	303/5815	0.750221	0.965498	0.917961	MSTRG.4484.1.p1/evm.model.000018F_arrow_pilon.60/MSTRG.202.1.p1/MSTRG.17975.1.p1/MSTRG.1764.1.p1/evm.model.000239F_arrow_pilon.7/MSTRG.6960.1.p1/MSTRG.12081.1.p1/MSTRG.7380.1.p1/evm.model.000093F_arrow_pilon.27/MSTRG.3692.1.p1/evm.model.000076F_arrow_pilon.72/evm.model.000147F_arrow_pilon.1/MSTRG.15797.1.p1/MSTRG.15211.1.p1/MSTRG.1761.1.p1/MSTRG.10210.1.p1/evm.model.000018F_arrow_pilon.80/MSTRG.6…	31	BP	0.10231
GO:0004222	metalloendopeptidase activity	9/1064	88/9301	0.689791	0.999725	0.951155	MSTRG.7405.1.p1/MSTRG.17937.5.p1/MSTRG.16040.1.p1/MSTRG.17617.1.p1/MSTRG.17774.1.p1/evm.model.000434F_arrow_pilon.12/evm.model.000001F_arrow_pilon.63/evm.model.000634F_arrow_pilon.4/evm.model.000064F_arrow_pilon.14	9	MF	0.102273
GO:0006396	RNA processing	5/656	49/5815	0.661977	0.965498	0.917961	MSTRG.18475.1.p1/MSTRG.10439.1.p1/MSTRG.15777.1.p1/evm.model.000225F_arrow_pilon.14/MSTRG.5558.1.p1	5	BP	0.102041
GO:0000166	nucleotide binding	7/1064	69/9301	0.6888	0.999725	0.951155	MSTRG.13610.1.p1/MSTRG.1942.1.p1/MSTRG.12674.1.p1/evm.model.000021F_arrow_pilon.23/MSTRG.3087.1.p1/MSTRG.8694.1.p1/MSTRG.13504.1.p1	7	MF	0.101449
GO:0034220	ion transmembrane transport	2/656	20/5815	0.677117	0.965498	0.917961	MSTRG.10811.1.p1/MSTRG.4162.4.p1	2	BP	0.1
GO:0006478	peptidyl-tyrosine sulfation	1/656	10/5815	0.698192	0.965498	0.917961	MSTRG.10222.1.p1	1	BP	0.1
GO:0007411	axon guidance	1/656	10/5815	0.698192	0.965498	0.917961	MSTRG.2175.2.p1	1	BP	0.1
GO:0003951	NAD+ kinase activity	1/1064	10/9301	0.703433	0.999725	0.951155	MSTRG.3853.1.p1	1	MF	0.1
GO:0004114	3',5'-cyclic-nucleotide phosphodiesterase activity	1/1064	10/9301	0.703433	0.999725	0.951155	MSTRG.10893.1.p1	1	MF	0.1
GO:0004435	phosphatidylinositol phospholipase C activity	1/1064	10/9301	0.703433	0.999725	0.951155	MSTRG.3859.1.p1	1	MF	0.1
GO:0008476	protein-tyrosine sulfotransferase activity	1/1064	10/9301	0.703433	0.999725	0.951155	MSTRG.10222.1.p1	1	MF	0.1
GO:0015299	solute:proton antiporter activity	1/1064	10/9301	0.703433	0.999725	0.951155	MSTRG.5081.1.p1	1	MF	0.1
GO:0046873	metal ion transmembrane transporter activity	1/1064	10/9301	0.703433	0.999725	0.951155	MSTRG.14542.1.p1	1	MF	0.1
GO:0003724	RNA helicase activity	3/1064	31/9301	0.705072	0.999725	0.951155	MSTRG.11727.1.p1/MSTRG.1627.1.p1/MSTRG.11272.1.p1	3	MF	0.0967742
GO:0008146	sulfotransferase activity	14/1064	146/9301	0.796671	0.999725	0.951155	MSTRG.13696.1.p1/MSTRG.4320.1.p1/MSTRG.1706.1.p1/MSTRG.18701.1.p1/MSTRG.4310.1.p1/evm.model.000347F_arrow_pilon.18/MSTRG.19090.1.p1/MSTRG.3339.2.p1/evm.model.000036F_arrow_pilon.23/MSTRG.2068.1.p1/MSTRG.11129.1.p1/MSTRG.3242.1.p1/evm.model.000126F_arrow_pilon.41/MSTRG.3341.1.p1	14	MF	0.0958904
GO:0003677	DNA binding	35/1064	367/9301	0.897105	0.999725	0.951155	MSTRG.17154.1.p1/MSTRG.6716.1.p1/MSTRG.3383.1.p1/MSTRG.10908.1.p1/MSTRG.3535.1.p1/MSTRG.4299.1.p1/MSTRG.9832.1.p1/MSTRG.6986.1.p1/MSTRG.10433.1.p1/evm.model.000131F_arrow_pilon.32/MSTRG.3154.1.p1/MSTRG.18736.1.p1/MSTRG.1619.1.p1/MSTRG.15825.1.p1/MSTRG.1942.1.p1/MSTRG.3027.1.p1/MSTRG.8005.1.p1/evm.model.000191F_arrow_pilon.1/evm.model.000291F_arrow_pilon.6/MSTRG.10444.1.p1/MSTRG.4646.1.p1/MSTRG.15…	35	MF	0.0953678
GO:0008484	sulfuric ester hydrolase activity	2/1064	21/9301	0.71079	0.999725	0.951155	MSTRG.4697.1.p1/MSTRG.11666.1.p1	2	MF	0.0952381
GO:0061630	ubiquitin protein ligase activity	4/1064	42/9301	0.723653	0.999725	0.951155	MSTRG.7234.1.p1/MSTRG.7662.1.p1/MSTRG.9570.1.p1/MSTRG.8322.1.p1	4	MF	0.0952381
GO:0005975	carbohydrate metabolic process	12/656	130/5815	0.810809	0.965498	0.917961	evm.model.000001F_arrow_pilon.30/MSTRG.10565.1.p1/MSTRG.10768.1.p1/MSTRG.2926.1.p1/MSTRG.1602.1.p1/MSTRG.4109.1.p1/MSTRG.7605.1.p1/MSTRG.3204.1.p1/MSTRG.8660.1.p1/MSTRG.9381.1.p1/MSTRG.1839.1.p1/evm.model.000641F_arrow_pilon.1	12	BP	0.0923077
GO:0006357	regulation of transcription by RNA polymerase II	7/656	76/5815	0.769356	0.965498	0.917961	MSTRG.6716.1.p1/MSTRG.15705.1.p1/MSTRG.391.1.p1/MSTRG.12724.1.p1/MSTRG.3000.1.p1/MSTRG.14118.1.p1/evm.model.000086F_arrow_pilon.22	7	BP	0.0921053
GO:0042981	regulation of apoptotic process	2/656	22/5815	0.727764	0.965498	0.917961	MSTRG.4780.1.p1/MSTRG.17780.1.p1	2	BP	0.0909091
GO:0030001	metal ion transport	1/656	11/5815	0.732298	0.965498	0.917961	MSTRG.14542.1.p1	1	BP	0.0909091
GO:0051726	regulation of cell cycle	1/656	11/5815	0.732298	0.965498	0.917961	MSTRG.10454.1.p1	1	BP	0.0909091
GO:0006281	DNA repair	6/656	66/5815	0.770327	0.965498	0.917961	MSTRG.1942.1.p1/MSTRG.14171.1.p1/MSTRG.9612.1.p1/MSTRG.17602.1.p1/MSTRG.3130.1.p1/MSTRG.5673.1.p1	6	BP	0.0909091
GO:0003899	DNA-directed 5'-3' RNA polymerase activity	1/1064	11/9301	0.737396	0.999725	0.951155	MSTRG.4646.1.p1	1	MF	0.0909091
GO:0004104	cholinesterase activity	1/1064	11/9301	0.737396	0.999725	0.951155	MSTRG.5640.1.p1	1	MF	0.0909091
GO:0004843	thiol-dependent ubiquitin-specific protease activity	4/1064	44/9301	0.757307	0.999725	0.951155	MSTRG.11108.1.p1/MSTRG.4980.1.p1/MSTRG.7093.1.p1/evm.model.000018F_arrow_pilon.48	4	MF	0.0909091
GO:0016592	mediator complex	2/384	22/3169	0.76578	0.880348	0.733624	MSTRG.12724.1.p1/evm.model.000086F_arrow_pilon.22	2	CC	0.0909091
GO:0006486	protein glycosylation	8/656	89/5815	0.801528	0.965498	0.917961	MSTRG.16323.1.p1/MSTRG.3720.1.p1/MSTRG.1030.1.p1/evm.model.000036F_arrow_pilon.97/evm.model.000055F_arrow_pilon.8/MSTRG.9083.1.p1/evm.model.000259F_arrow_pilon.35/MSTRG.8513.1.p1	8	BP	0.0898876
GO:0008168	methyltransferase activity	9/1064	101/9301	0.831104	0.999725	0.951155	evm.model.000217F_arrow_pilon.9/evm.model.000081F_arrow_pilon.39/MSTRG.19017.1.p1/MSTRG.12379.2.p1/evm.model.000001F_arrow_pilon.58/evm.model.000059F_arrow_pilon.29/MSTRG.9986.1.p1/MSTRG.6715.2.p2/evm.model.001574F_arrow_pilon.1	9	MF	0.0891089
GO:0005044	scavenger receptor activity	3/1064	34/9301	0.763378	0.999725	0.951155	evm.model.000009F_arrow_pilon.41/evm.model.000136F_arrow_pilon.30/evm.model.000010F_arrow_pilon.29	3	MF	0.0882353
GO:0043565	sequence-specific DNA binding	8/1064	91/9301	0.831978	0.999725	0.951155	MSTRG.15705.1.p1/MSTRG.6986.1.p1/MSTRG.15809.1.p2/MSTRG.11278.1.p1/MSTRG.15525.1.p1/MSTRG.17430.1.p1/MSTRG.4825.1.p1/MSTRG.3000.1.p1	8	MF	0.0879121
GO:0008083	growth factor activity	2/1064	23/9301	0.757481	0.999725	0.951155	MSTRG.10525.1.p1/MSTRG.6871.1.p1	2	MF	0.0869565
GO:0006886	intracellular protein transport	7/656	82/5815	0.833037	0.965498	0.917961	MSTRG.1291.1.p1/MSTRG.18719.1.p1/MSTRG.7347.1.p1/MSTRG.8593.1.p1/MSTRG.8531.2.p1/evm.model.000006F_arrow_pilon.125/MSTRG.3252.1.p1	7	BP	0.0853659
GO:0016567	protein ubiquitination	4/656	48/5815	0.806435	0.965498	0.917961	MSTRG.7234.1.p1/evm.model.000066F_arrow_pilon.65/MSTRG.7438.1.p1/MSTRG.1846.1.p1	4	BP	0.0833333
GO:0004879	nuclear receptor activity	1/1064	12/9301	0.767472	0.999725	0.951155	MSTRG.6986.1.p1	1	MF	0.0833333
GO:0005272	sodium channel activity	1/1064	12/9301	0.767472	0.999725	0.951155	MSTRG.16020.1.p1	1	MF	0.0833333
GO:0015301	anion:anion antiporter activity	1/1064	12/9301	0.767472	0.999725	0.951155	MSTRG.1672.1.p1	1	MF	0.0833333
GO:0051539	4 iron, 4 sulfur cluster binding	1/1064	12/9301	0.767472	0.999725	0.951155	MSTRG.7597.1.p1	1	MF	0.0833333
GO:0031012	extracellular matrix	1/384	12/3169	0.788366	0.880348	0.733624	MSTRG.7405.1.p1	1	CC	0.0833333
GO:0005783	endoplasmic reticulum	2/384	24/3169	0.806986	0.880348	0.733624	MSTRG.587.1.p1/MSTRG.13205.2.p1	2	CC	0.0833333
GO:0003774	motor activity	2/1064	25/9301	0.797506	0.999725	0.951155	MSTRG.118.1.p1/MSTRG.2081.1.p1	2	MF	0.08
GO:0008270	zinc ion binding	35/1064	439/9301	0.994086	1	0.951417	MSTRG.15705.1.p1/MSTRG.8032.1.p1/MSTRG.7405.1.p1/evm.model.000066F_arrow_pilon.65/MSTRG.9538.1.p1/MSTRG.14203.1.p1/MSTRG.17937.5.p1/MSTRG.6986.1.p1/MSTRG.7438.1.p1/MSTRG.18736.1.p1/MSTRG.15809.1.p2/MSTRG.18196.1.p1/MSTRG.8005.1.p1/MSTRG.18719.1.p1/MSTRG.16040.1.p1/evm.model.000037F_arrow_pilon.33/evm.model.000021F_arrow_pilon.97/MSTRG.5630.1.p1/MSTRG.12715.1.p1/evm.model.000045F_arrow_pilon.44/MS…	35	MF	0.0797267
GO:0006352	DNA-templated transcription, initiation	1/656	13/5815	0.789397	0.965498	0.917961	MSTRG.3154.1.p1	1	BP	0.0769231
GO:0006260	DNA replication	3/656	39/5815	0.832486	0.965498	0.917961	MSTRG.8250.1.p1/evm.model.000131F_arrow_pilon.32/evm.model.000171F_arrow_pilon.3	3	BP	0.0769231
GO:0004521	endoribonuclease activity	3/1064	39/9301	0.839433	0.999725	0.951155	MSTRG.5946.1.p1/MSTRG.9598.1.p2/MSTRG.15034.1.p1	3	MF	0.0769231
GO:0005525	GTP binding	15/1064	202/9301	0.97811	0.999725	0.951155	MSTRG.17663.1.p1/MSTRG.10291.1.p1/MSTRG.17967.1.p1/MSTRG.4248.2.p1/evm.model.000598F_arrow_pilon.3/MSTRG.6845.1.p1/MSTRG.2871.1.p1/MSTRG.617.1.p1/MSTRG.6898.1.p1/MSTRG.6324.1.p1/MSTRG.14525.1.p1/evm.model.000008F_arrow_pilon.45_evm.model.000008F_arrow_pilon.46/MSTRG.1633.1.p1/MSTRG.6337.1.p1/evm.model.000505F_arrow_pilon.7	15	MF	0.0742574
GO:0008081	phosphoric diester hydrolase activity	2/1064	27/9301	0.831565	0.999725	0.951155	MSTRG.3859.1.p1/MSTRG.10893.1.p1	2	MF	0.0740741
GO:0008289	lipid binding	2/1064	27/9301	0.831565	0.999725	0.951155	MSTRG.5349.1.p1/MSTRG.1395.1.p1	2	MF	0.0740741
GO:0030527	structural constituent of chromatin	2/1064	27/9301	0.831565	0.999725	0.951155	MSTRG.17154.1.p1/evm.model.000313F_arrow_pilon.6	2	MF	0.0740741
GO:0003924	GTPase activity	13/1064	177/9301	0.973613	0.999725	0.951155	MSTRG.10291.1.p1/MSTRG.17967.1.p1/evm.model.000598F_arrow_pilon.3/MSTRG.6845.1.p1/MSTRG.2871.1.p1/MSTRG.617.1.p1/MSTRG.6898.1.p1/MSTRG.6324.1.p1/MSTRG.14525.1.p1/evm.model.000008F_arrow_pilon.45_evm.model.000008F_arrow_pilon.46/MSTRG.1633.1.p1/MSTRG.6337.1.p1/evm.model.000505F_arrow_pilon.7	13	MF	0.0734463
GO:0050660	flavin adenine dinucleotide binding	5/1064	69/9301	0.908677	0.999725	0.951155	MSTRG.6944.1.p1/MSTRG.5501.1.p1/MSTRG.11689.1.p1/MSTRG.17648.1.p2/evm.model.000004F_arrow_pilon.69	5	MF	0.0724638
GO:0006313	transposition, DNA-mediated	1/656	14/5815	0.813209	0.965498	0.917961	evm.model.000155F_arrow_pilon.12	1	BP	0.0714286
GO:0006812	cation transport	2/656	28/5815	0.840918	0.965498	0.917961	MSTRG.5081.1.p1/MSTRG.4162.4.p1	2	BP	0.0714286
GO:0004518	nuclease activity	1/1064	14/9301	0.817693	0.999725	0.951155	MSTRG.5673.1.p1	1	MF	0.0714286
GO:0004803	transposase activity	1/1064	14/9301	0.817693	0.999725	0.951155	evm.model.000155F_arrow_pilon.12	1	MF	0.0714286
GO:0016773	phosphotransferase activity, alcohol group as acceptor	1/1064	14/9301	0.817693	0.999725	0.951155	MSTRG.6204.1.p1	1	MF	0.0714286
GO:0003743	translation initiation factor activity	2/1064	28/9301	0.84658	0.999725	0.951155	evm.model.000042F_arrow_pilon.16/MSTRG.9926.1.p1	2	MF	0.0714286
GO:0016459	myosin complex	2/384	28/3169	0.870534	0.908383	0.756986	MSTRG.118.1.p1/MSTRG.2081.1.p1	2	CC	0.0714286
GO:0006096	glycolytic process	1/656	15/5815	0.834332	0.965498	0.917961	MSTRG.2582.1.p1	1	BP	0.0666667
GO:0006334	nucleosome assembly	1/656	15/5815	0.834332	0.965498	0.917961	MSTRG.3383.1.p1	1	BP	0.0666667
GO:0005164	tumor necrosis factor receptor binding	1/1064	15/9301	0.83858	0.999725	0.951155	MSTRG.10256.1.p2	1	MF	0.0666667
GO:0016409	palmitoyltransferase activity	1/1064	15/9301	0.83858	0.999725	0.951155	MSTRG.687.1.p1	1	MF	0.0666667
GO:0031418	L-ascorbic acid binding	1/1064	15/9301	0.83858	0.999725	0.951155	MSTRG.2252.1.p1	1	MF	0.0666667
GO:0042802	identical protein binding	1/1064	15/9301	0.83858	0.999725	0.951155	MSTRG.8906.1.p1	1	MF	0.0666667
GO:0016790	thiolester hydrolase activity	1/1064	16/9301	0.857076	0.999725	0.951155	evm.model.000283F_arrow_pilon.29_evm.model.000283F_arrow_pilon.30	1	MF	0.0625
GO:0016407	acetyltransferase activity	3/1064	50/9301	0.936291	0.999725	0.951155	MSTRG.5802.1.p1/MSTRG.6196.1.p1/MSTRG.9170.1.p1	3	MF	0.06
GO:0016192	vesicle-mediated transport	4/656	67/5815	0.953611	1	0.950764	MSTRG.11579.1.p1/MSTRG.16953.1.p1/MSTRG.8593.1.p1/MSTRG.8531.2.p1	4	BP	0.0597015
GO:0005230	extracellular ligand-gated ion channel activity	1/1064	17/9301	0.873454	0.999725	0.951155	MSTRG.10811.1.p1	1	MF	0.0588235
GO:0008061	chitin binding	1/1064	17/9301	0.873454	0.999725	0.951155	evm.model.000064F_arrow_pilon.45	1	MF	0.0588235
GO:0051536	iron-sulfur cluster binding	1/1064	17/9301	0.873454	0.999725	0.951155	MSTRG.7597.1.p1	1	MF	0.0588235
GO:0003755	peptidyl-prolyl cis-trans isomerase activity	2/1064	34/9301	0.91372	0.999725	0.951155	MSTRG.11557.1.p1/MSTRG.17158.1.p1	2	MF	0.0588235
GO:0004190	aspartic-type endopeptidase activity	3/1064	53/9301	0.951155	0.999725	0.951155	MSTRG.17341.1.p1/MSTRG.702.1.p1/MSTRG.11015.1.p1	3	MF	0.0566038
GO:0006888	endoplasmic reticulum to Golgi vesicle-mediated transport	1/656	18/5815	0.884434	0.990993	0.9422	MSTRG.18719.1.p1	1	BP	0.0555556
GO:0071805	potassium ion transmembrane transport	1/656	18/5815	0.884434	0.990993	0.9422	MSTRG.8906.1.p1	1	BP	0.0555556
GO:0016787	hydrolase activity	4/1064	72/9301	0.971591	0.999725	0.951155	MSTRG.15891.1.p1/evm.model.000259F_arrow_pilon.34/evm.model.000115F_arrow_pilon.20/MSTRG.14745.1.p1	4	MF	0.0555556
GO:0006955	immune response	1/656	19/5815	0.897512	0.993674	0.94475	MSTRG.10256.1.p2	1	BP	0.0526316
GO:0050661	NADP binding	1/1064	19/9301	0.900799	0.999725	0.951155	evm.model.000004F_arrow_pilon.69	1	MF	0.0526316
GO:0006397	mRNA processing	2/656	39/5815	0.944614	1	0.950764	MSTRG.16946.1.p1/MSTRG.15580.1.p1	2	BP	0.0512821
GO:0008417	fucosyltransferase activity	2/1064	39/9301	0.94747	0.999725	0.951155	MSTRG.16323.1.p1/evm.model.000055F_arrow_pilon.8	2	MF	0.0512821
GO:0016758	transferase activity, transferring hexosyl groups	2/1064	39/9301	0.94747	0.999725	0.951155	evm.model.000036F_arrow_pilon.97/evm.model.000259F_arrow_pilon.35	2	MF	0.0512821
GO:0004540	ribonuclease activity	1/1064	20/9301	0.91217	0.999725	0.951155	MSTRG.10691.1.p1	1	MF	0.05
GO:0005544	calcium-dependent phospholipid binding	1/1064	20/9301	0.91217	0.999725	0.951155	MSTRG.5574.1.p1	1	MF	0.05
GO:0051287	NAD binding	1/1064	20/9301	0.91217	0.999725	0.951155	MSTRG.7499.1.p1	1	MF	0.05
GO:0004713	protein tyrosine kinase activity	2/1064	40/9301	0.952504	0.999725	0.951155	MSTRG.6137.1.p1/MSTRG.3982.1.p1	2	MF	0.05
GO:0016757	transferase activity, transferring glycosyl groups	3/1064	63/9301	0.980499	0.999725	0.951155	MSTRG.12284.1.p1/MSTRG.3963.2.p1/evm.model.000641F_arrow_pilon.1	3	MF	0.047619
GO:0046983	protein dimerization activity	20/1064	423/9301	1	1	0.951417	MSTRG.10138.1.p1/evm.model.000140F_arrow_pilon.16/evm.model.000116F_arrow_pilon.29/MSTRG.9832.1.p1/MSTRG.17557.1.p1/MSTRG.17551.1.p1/MSTRG.6005.1.p1/evm.model.000244F_arrow_pilon.22/MSTRG.6751.1.p1/MSTRG.15928.1.p1/MSTRG.7232.1.p1/MSTRG.7451.1.p1/evm.model.000423F_arrow_pilon.14/MSTRG.5401.1.p1/evm.model.000137F_arrow_pilon.24/evm.model.000218F_arrow_pilon.19/MSTRG.17666.1.p1/evm.model.000031F_ar…	20	MF	0.0472813
GO:0005125	cytokine activity	1/1064	22/9301	0.931155	0.999725	0.951155	MSTRG.15860.1.p1	1	MF	0.0454545
GO:0016614	oxidoreductase activity, acting on CH-OH group of donors	1/1064	22/9301	0.931155	0.999725	0.951155	MSTRG.11689.1.p1	1	MF	0.0454545
GO:0006364	rRNA processing	1/656	27/5815	0.960818	1	0.950764	MSTRG.10181.1.p2	1	BP	0.037037
GO:0006418	tRNA aminoacylation for protein translation	1/656	28/5815	0.965259	1	0.950764	evm.model.000021F_arrow_pilon.23	1	BP	0.0357143
GO:0006351	transcription, DNA-templated	1/656	30/5815	0.97269	1	0.950764	MSTRG.4646.1.p1	1	BP	0.0333333
GO:0004812	aminoacyl-tRNA ligase activity	1/1064	31/9301	0.977006	0.999725	0.951155	evm.model.000021F_arrow_pilon.23	1	MF	0.0322581
GO:0030968	endoplasmic reticulum unfolded protein response	1/656	35/5815	0.985042	1	0.950764	MSTRG.9598.1.p2	1	BP	0.0285714
GO:0000398	mRNA splicing, via spliceosome	1/656	41/5815	0.992742	1	0.950764	MSTRG.1627.1.p1	1	BP	0.0243902
GO:0005840	ribosome	2/384	96/3169	0.999951	0.999951	0.833292	MSTRG.221.1.p1/MSTRG.12087.1.p1	2	CC	0.0208333
GO:0006412	translation	2/656	107/5815	0.999964	1	0.950764	MSTRG.221.1.p1/MSTRG.12087.1.p1	2	BP	0.0186916
GO:0003735	structural constituent of ribosome	2/1064	118/9301	0.999991	1	0.951417	MSTRG.221.1.p1/MSTRG.12087.1.p1	2	MF	0.0169492
GO:0015074	DNA integration	2/656	275/5815	1	1	0.950764	evm.model.000068F_arrow_pilon.54/evm.model.000147F_arrow_pilon.1	2	BP	0.00727273

## Sheet: trlvsmj-GOonto
ID	Description	GeneRatio	BgRatio	pvalue	p.adjust	qvalue	geneID	Count	Ontology	richFactor
GO:0034220	ion transmembrane transport	11/872	20/5815	3.70342e-05	0.00166654	0.00144239	MSTRG.17654.1.p1/MSTRG.6119.1.p1/MSTRG.15372.1.p1/MSTRG.10811.1.p1/evm.model.000938F_arrow_pilon.12/MSTRG.15107.1.p1/MSTRG.4162.1.p1/evm.model.000124F_arrow_pilon.7/MSTRG.9328.1.p1/MSTRG.12453.1.p1/MSTRG.4162.4.p1	11	BP	0.55
GO:0016702	oxidoreductase activity, acting on single donors with incorporation of molecular oxygen, incorporation of two atoms of oxygen	6/1397	11/9301	0.00265786	0.0352166	0.02891	MSTRG.14841.1.p1/MSTRG.1806.1.p1/MSTRG.10147.1.p1/MSTRG.4665.1.p1/evm.model.000246F_arrow_pilon.26/evm.model.000155F_arrow_pilon.7	6	MF	0.545455
GO:0005230	extracellular ligand-gated ion channel activity	9/1397	17/9301	0.000293467	0.00777686	0.00638418	MSTRG.17654.1.p1/MSTRG.6119.1.p1/MSTRG.15372.1.p1/MSTRG.10811.1.p1/evm.model.000938F_arrow_pilon.12/MSTRG.15107.1.p1/evm.model.000124F_arrow_pilon.7/MSTRG.9328.1.p1/MSTRG.12453.1.p1	9	MF	0.529412
GO:0006644	phospholipid metabolic process	6/872	12/5815	0.00458917	0.0505426	0.0437444	MSTRG.11352.1.p1/MSTRG.3593.1.p1/evm.model.000128F_arrow_pilon.22/evm.model.000314F_arrow_pilon.12/MSTRG.10229.1.p1/evm.model.000367F_arrow_pilon.15	6	BP	0.5
GO:0007160	cell-matrix adhesion	5/872	10/5815	0.00979753	0.0801616	0.0693797	evm.model.000006F_arrow_pilon.50/MSTRG.2170.1.p1/MSTRG.11997.2.p1/MSTRG.15572.1.p1/evm.model.000255F_arrow_pilon.13	5	BP	0.5
GO:0016780	phosphotransferase activity, for other substituted phosphate groups	6/1397	12/9301	0.00464457	0.0434404	0.0356611	evm.model.000101F_arrow_pilon.12/evm.model.000241F_arrow_pilon.17/MSTRG.18951.1.p1/evm.model.000488F_arrow_pilon.5/evm.model.000014F_arrow_pilon.77/MSTRG.19239.1.p1	6	MF	0.5
GO:0005922	connexin complex	7/517	15/3169	0.00572908	0.0773426	0.0633214	MSTRG.3228.1.p1/MSTRG.2739.1.p1/MSTRG.4460.1.p1/MSTRG.15403.1.p1/evm.model.000140F_arrow_pilon.16/MSTRG.7020.1.p2/MSTRG.12025.1.p1	7	CC	0.466667
GO:0030198	extracellular matrix organization	6/872	14/5815	0.0114147	0.08561	0.0740952	MSTRG.9985.1.p1/MSTRG.11299.1.p1/MSTRG.6564.1.p1/MSTRG.16500.1.p1/MSTRG.17617.1.p1/MSTRG.10397.1.p1	6	BP	0.428571
GO:0004866	endopeptidase inhibitor activity	8/1397	19/9301	0.00407864	0.0434404	0.0356611	MSTRG.2988.1.p1/MSTRG.16538.1.p1/MSTRG.7414.1.p1/evm.model.000092F_arrow_pilon.51/evm.model.000023F_arrow_pilon.53/MSTRG.17802.1.p1/evm.model.000023F_arrow_pilon.45/MSTRG.12526.1.p1	8	MF	0.421053
GO:0007154	cell communication	10/872	24/5815	0.00144265	0.0259676	0.0224749	MSTRG.3228.1.p1/MSTRG.2739.1.p1/MSTRG.4460.1.p1/MSTRG.15403.1.p1/MSTRG.2170.1.p1/evm.model.000140F_arrow_pilon.16/MSTRG.7301.1.p1/MSTRG.13556.1.p1/MSTRG.7020.1.p2/MSTRG.12025.1.p1	10	BP	0.416667
GO:0015301	anion:anion antiporter activity	5/1397	12/9301	0.0239686	0.141148	0.115871	MSTRG.6325.1.p1/MSTRG.9990.1.p1/MSTRG.553.1.p1/MSTRG.18307.1.p1/MSTRG.1672.1.p1	5	MF	0.416667
GO:0022848	acetylcholine-gated cation-selective channel activity	5/1397	12/9301	0.0239686	0.141148	0.115871	MSTRG.17654.1.p1/MSTRG.15372.1.p1/MSTRG.15107.1.p1/evm.model.000124F_arrow_pilon.7/MSTRG.12453.1.p1	5	MF	0.416667
GO:0031012	extracellular matrix	5/517	12/3169	0.0331464	0.178991	0.146542	evm.model.000660F_arrow_pilon.10/MSTRG.7949.1.p1/MSTRG.9160.1.p1/MSTRG.16436.1.p1/MSTRG.13091.1.p1	5	CC	0.416667
GO:0045211	postsynaptic membrane	5/517	12/3169	0.0331464	0.178991	0.146542	MSTRG.17654.1.p1/MSTRG.15372.1.p1/MSTRG.15107.1.p1/evm.model.000124F_arrow_pilon.7/MSTRG.12453.1.p1	5	CC	0.416667
GO:0036066	protein O-linked fucosylation	6/872	15/5815	0.0166559	0.11531	0.0998003	MSTRG.14275.1.p1/MSTRG.8903.1.p1/MSTRG.14272.1.p1/MSTRG.2131.1.p1/MSTRG.14273.1.p1/MSTRG.13824.1.p1	6	BP	0.4
GO:0046922	peptide-O-fucosyltransferase activity	6/1397	15/9301	0.0168328	0.121655	0.0998691	MSTRG.14275.1.p1/MSTRG.8903.1.p1/MSTRG.14272.1.p1/MSTRG.2131.1.p1/MSTRG.14273.1.p1/MSTRG.13824.1.p1	6	MF	0.4
GO:0004114	3',5'-cyclic-nucleotide phosphodiesterase activity	4/1397	10/9301	0.0500877	0.215242	0.176696	MSTRG.18935.1.p1/evm.model.000056F_arrow_pilon.26/MSTRG.1309.1.p1/MSTRG.940.1.p1	4	MF	0.4
GO:0016830	carbon-carbon lyase activity	4/1397	10/9301	0.0500877	0.215242	0.176696	evm.model.000269F_arrow_pilon.8/MSTRG.15422.1.p1/MSTRG.2159.1.p1/MSTRG.18612.1.p1	4	MF	0.4
GO:0005576	extracellular region	68/517	183/3169	1.46993e-12	3.9688e-11	3.24931e-11	MSTRG.2988.1.p1/evm.model.000058F_arrow_pilon.30/MSTRG.7542.1.p1/MSTRG.13921.2.p1/MSTRG.12985.1.p1/MSTRG.12643.1.p1/MSTRG.11979.1.p1/MSTRG.3300.1.p1/MSTRG.11987.1.p1/MSTRG.16538.1.p1/MSTRG.13933.1.p1/MSTRG.16317.1.p1/MSTRG.175.2.p1/MSTRG.11988.1.p1/evm.model.000079F_arrow_pilon.40/MSTRG.2454.1.p1/MSTRG.11988.3.p1/MSTRG.11978.1.p1/MSTRG.11406.1.p1/MSTRG.5107.1.p1/MSTRG.8708.1.p1/evm.model.000166F_…	68	CC	0.371585
GO:0016055	Wnt signaling pathway	10/872	27/5815	0.00405517	0.0505426	0.0437444	MSTRG.12985.1.p1/MSTRG.4036.1.p1/MSTRG.11957.1.p1/MSTRG.5539.1.p1/MSTRG.19345.1.p1/MSTRG.5341.1.p1/MSTRG.7313.1.p1/MSTRG.15524.1.p1/MSTRG.447.1.p1/MSTRG.12980.1.p1	10	BP	0.37037
GO:0004500	dopamine beta-monooxygenase activity	10/1397	27/9301	0.0041377	0.0434404	0.0356611	MSTRG.11595.1.p1/MSTRG.11569.1.p1/MSTRG.11599.1.p1/MSTRG.1265.1.p1/MSTRG.16726.1.p1/evm.model.000475F_arrow_pilon.22/MSTRG.12220.1.p1/MSTRG.11591.2.p1/MSTRG.11775.1.p1/MSTRG.11601.1.p1	10	MF	0.37037
GO:0019752	carboxylic acid metabolic process	4/872	11/5815	0.0691991	0.283087	0.245011	evm.model.000269F_arrow_pilon.8/MSTRG.15422.1.p1/MSTRG.2159.1.p1/MSTRG.18612.1.p1	4	BP	0.363636
GO:0016849	phosphorus-oxygen lyase activity	4/1397	11/9301	0.0696139	0.283811	0.232986	MSTRG.14036.1.p1/MSTRG.17737.1.p1/MSTRG.10826.1.p1/MSTRG.17996.1.p1	4	MF	0.363636
GO:0000981	DNA-binding transcription factor activity, RNA polymerase II-specific	26/1397	72/9301	7.81371e-06	0.000310595	0.000254974	MSTRG.16761.1.p1/MSTRG.15412.1.p1/MSTRG.10223.1.p1/MSTRG.3027.1.p1/MSTRG.15381.1.p1/MSTRG.11919.1.p1/MSTRG.5605.1.p1/MSTRG.7421.1.p1/MSTRG.12720.1.p1/MSTRG.14176.1.p1/MSTRG.5401.1.p1/MSTRG.13734.1.p1/MSTRG.9851.1.p1/evm.model.000329F_arrow_pilon.3/evm.model.000082F_arrow_pilon.38/MSTRG.6471.1.p1/MSTRG.15415.1.p1/MSTRG.3159.1.p1/MSTRG.15616.1.p1/MSTRG.15615.1.p1/MSTRG.13909.1.p1/MSTRG.1888.1.p1/MS…	26	MF	0.361111
GO:0009190	cyclic nucleotide biosynthetic process	5/872	14/5815	0.0464829	0.261466	0.226298	MSTRG.14036.1.p1/MSTRG.7733.1.p1/MSTRG.17737.1.p1/MSTRG.10826.1.p1/MSTRG.17996.1.p1	5	BP	0.357143
GO:0042626	ATPase-coupled transmembrane transporter activity	6/1397	17/9301	0.0319262	0.169209	0.138907	MSTRG.12665.1.p1/MSTRG.9293.1.p1/MSTRG.10056.2.p1/evm.model.000072F_arrow_pilon.20/MSTRG.4324.1.p1/evm.model.000016F_arrow_pilon.66	6	MF	0.352941
GO:0005923	bicellular tight junction	6/517	17/3169	0.0455373	0.204918	0.167769	MSTRG.19288.1.p1/evm.model.000076F_arrow_pilon.58/MSTRG.18898.1.p1/MSTRG.1801.1.p1/MSTRG.18899.1.p1/MSTRG.353.1.p1	6	CC	0.352941
GO:0005615	extracellular space	11/517	32/3169	0.00952312	0.0857081	0.0701704	MSTRG.2988.1.p1/MSTRG.3300.1.p1/MSTRG.16538.1.p1/MSTRG.7414.1.p1/MSTRG.15259.1.p1/MSTRG.8044.1.p1/evm.model.000092F_arrow_pilon.51/evm.model.000023F_arrow_pilon.53/MSTRG.17802.1.p1/evm.model.000023F_arrow_pilon.45/MSTRG.13187.3.p1	11	CC	0.34375
GO:0006751	glutathione catabolic process	7/872	21/5815	0.0284545	0.182921	0.158318	MSTRG.2990.1.p1/MSTRG.7005.1.p1/MSTRG.6273.1.p1/MSTRG.18207.1.p1/evm.model.000003F_arrow_pilon.41/MSTRG.11647.1.p1/evm.model.000406F_arrow_pilon.23	7	BP	0.333333
GO:0006096	glycolytic process	5/872	15/5815	0.0613964	0.283087	0.245011	evm.model.000059F_arrow_pilon.66/MSTRG.18847.1.p1/MSTRG.11242.1.p1/MSTRG.1497.1.p2/MSTRG.4867.1.p1	5	BP	0.333333
GO:0000976	transcription regulatory region sequence-specific DNA binding	4/1397	12/9301	0.0924366	0.367435	0.301635	MSTRG.1802.1.p1/MSTRG.18745.1.p1/MSTRG.12362.1.p1/MSTRG.10143.1.p1	4	MF	0.333333
GO:0071949	FAD binding	8/1397	25/9301	0.0254825	0.144704	0.118791	MSTRG.15085.1.p1/MSTRG.11456.1.p1/MSTRG.14304.1.p1/evm.model.000275F_arrow_pilon.6/MSTRG.6805.1.p1/MSTRG.592.1.p1/MSTRG.13211.1.p1/evm.model.000227F_arrow_pilon.9	8	MF	0.32
GO:0005102	signaling receptor binding	7/1397	22/9301	0.0368943	0.183318	0.15049	MSTRG.12985.1.p1/MSTRG.5341.1.p1/MSTRG.15524.1.p1/MSTRG.12980.1.p1/MSTRG.9082.1.p1/MSTRG.8254.1.p1/MSTRG.13886.1.p1	7	MF	0.318182
GO:0008654	phospholipid biosynthetic process	4/872	13/5815	0.117676	0.441283	0.381929	evm.model.000101F_arrow_pilon.12/evm.model.000241F_arrow_pilon.17/evm.model.000488F_arrow_pilon.5/evm.model.000014F_arrow_pilon.77	4	BP	0.307692
GO:0004888	transmembrane signaling receptor activity	28/1397	91/9301	0.00010214	0.00324805	0.00266639	MSTRG.17654.1.p1/MSTRG.10150.4.p1/MSTRG.6119.1.p1/MSTRG.15372.1.p1/MSTRG.10811.1.p1/evm.model.000938F_arrow_pilon.12/MSTRG.15455.1.p1/MSTRG.8657.1.p1/MSTRG.2340.1.p1/MSTRG.15107.1.p1/MSTRG.7408.1.p1/MSTRG.11957.1.p1/MSTRG.11997.2.p1/MSTRG.8862.1.p1/evm.model.000255F_arrow_pilon.13/MSTRG.5539.1.p1/evm.model.000124F_arrow_pilon.7/MSTRG.9328.1.p1/MSTRG.12453.1.p1/evm.model.000266F_arrow_pilon.11.1/M…	28	MF	0.307692
GO:0008417	fucosyltransferase activity	12/1397	39/9301	0.00962886	0.0729042	0.0598485	MSTRG.16323.1.p1/MSTRG.7650.1.p1/MSTRG.16324.1.p1/evm.model.000275F_arrow_pilon.41/MSTRG.2789.1.p1/MSTRG.5969.1.p1/MSTRG.5776.1.p1/evm.model.000131F_arrow_pilon.37/MSTRG.2678.1.p1/MSTRG.2676.1.p1/MSTRG.15581.1.p1/MSTRG.10495.1.p1	12	MF	0.307692
GO:0008305	integrin complex	4/517	13/3169	0.148739	0.573706	0.469701	MSTRG.2170.1.p1/MSTRG.2193.1.p1/MSTRG.16271.1.p1/evm.model.000004F_arrow_pilon.122	4	CC	0.307692
GO:0003950	NAD+ ADP-ribosyltransferase activity	7/1397	23/9301	0.0463838	0.215242	0.176696	MSTRG.2115.1.p1/MSTRG.3668.1.p1/evm.model.000076F_arrow_pilon.29/MSTRG.7861.1.p1/MSTRG.1237.1.p1/MSTRG.9607.1.p1/evm.model.000029F_arrow_pilon.13	7	MF	0.304348
GO:0008146	sulfotransferase activity	44/1397	146/9301	2.25479e-06	0.000119504	9.81031e-05	MSTRG.8112.1.p1/evm.model.000119F_arrow_pilon.21/MSTRG.16758.1.p1/MSTRG.18701.1.p1/evm.model.000610F_arrow_pilon.15/MSTRG.4310.1.p1/MSTRG.3339.1.p1/MSTRG.15871.1.p2/MSTRG.6653.1.p1/MSTRG.18144.1.p1/evm.model.000269F_arrow_pilon.8/MSTRG.18046.1.p1/MSTRG.7774.1.p1/MSTRG.11127.1.p1/MSTRG.18810.1.p1/MSTRG.5151.1.p1/MSTRG.5181.1.p1/MSTRG.13696.1.p1/MSTRG.4847.1.p1/evm.model.000036F_arrow_pilon.23/MSTR…	44	MF	0.30137
GO:0006478	peptidyl-tyrosine sulfation	3/872	10/5815	0.179546	0.538639	0.466191	MSTRG.10222.1.p1/evm.model.000529F_arrow_pilon.8/MSTRG.5596.1.p1	3	BP	0.3
GO:0016715	oxidoreductase activity, acting on paired donors, with incorporation or reduction of molecular oxygen, reduced ascorbate as one donor, and incorporation of one atom of oxygen	6/1397	20/9301	0.0674593	0.282264	0.231716	MSTRG.11569.1.p1/MSTRG.1265.1.p1/MSTRG.16726.1.p1/evm.model.000475F_arrow_pilon.22/MSTRG.12220.1.p1/MSTRG.11591.2.p1	6	MF	0.3
GO:0003713	transcription coactivator activity	3/1397	10/9301	0.18023	0.540689	0.443862	MSTRG.14360.1.p1/MSTRG.18887.1.p1/MSTRG.11615.1.p1	3	MF	0.3
GO:0003995	acyl-CoA dehydrogenase activity	3/1397	10/9301	0.18023	0.540689	0.443862	MSTRG.6944.1.p1/evm.model.000228F_arrow_pilon.21/MSTRG.5037.1.p1	3	MF	0.3
GO:0008476	protein-tyrosine sulfotransferase activity	3/1397	10/9301	0.18023	0.540689	0.443862	MSTRG.10222.1.p1/evm.model.000529F_arrow_pilon.8/MSTRG.5596.1.p1	3	MF	0.3
GO:0016831	carboxy-lyase activity	3/1397	10/9301	0.18023	0.540689	0.443862	evm.model.000269F_arrow_pilon.8/MSTRG.2159.1.p1/MSTRG.18612.1.p1	3	MF	0.3
GO:0006979	response to oxidative stress	8/872	27/5815	0.0393359	0.236016	0.204271	MSTRG.18678.1.p1/MSTRG.1230.1.p1/MSTRG.13809.7.p1/MSTRG.4162.1.p1/MSTRG.9977.1.p1/evm.model.000017F_arrow_pilon.49/MSTRG.7776.1.p1/MSTRG.4162.4.p1	8	BP	0.296296
GO:0140359	ABC-type transmembrane transporter activity	11/1397	38/9301	0.0206268	0.131187	0.107694	MSTRG.12665.1.p1/MSTRG.9293.1.p1/MSTRG.18156.1.p1/MSTRG.1337.1.p1/evm.model.000230F_arrow_pilon.11/MSTRG.10056.2.p1/evm.model.000072F_arrow_pilon.20/MSTRG.4324.1.p1/evm.model.000001F_arrow_pilon.129/MSTRG.15350.1.p1/evm.model.000016F_arrow_pilon.66	11	MF	0.289474
GO:0004930	G protein-coupled receptor activity	80/1397	280/9301	2.76727e-09	4.39996e-07	3.61202e-07	MSTRG.11758.1.p1/MSTRG.6859.1.p1/evm.model.000045F_arrow_pilon.28/MSTRG.6858.1.p1/evm.model.000345F_arrow_pilon.21/MSTRG.10150.4.p1/MSTRG.7380.1.p1/MSTRG.8052.1.p1/MSTRG.7521.1.p1/MSTRG.11757.1.p1/evm.model.000275F_arrow_pilon.19/MSTRG.15797.1.p1/MSTRG.5945.1.p1/evm.model.000217F_arrow_pilon.5/MSTRG.14107.1.p1/MSTRG.3702.1.p1/MSTRG.11391.1.p1/MSTRG.11760.1.p1/MSTRG.16094.1.p1/MSTRG.8177.1.p1/MSTR…	80	MF	0.285714
GO:0030170	pyridoxal phosphate binding	16/1397	56/9301	0.00673347	0.054056	0.0443757	MSTRG.18737.1.p1/MSTRG.3838.1.p1/MSTRG.7422.1.p1/evm.model.000269F_arrow_pilon.8/MSTRG.3204.1.p1/MSTRG.15422.1.p1/MSTRG.16781.1.p1/MSTRG.2159.1.p1/MSTRG.10584.1.p1/MSTRG.14344.1.p1/evm.model.000842F_arrow_pilon.8/MSTRG.18612.1.p1/MSTRG.16192.1.p1/MSTRG.11548.1.p1/MSTRG.2876.1.p1/MSTRG.14523.1.p1	16	MF	0.285714
GO:0005507	copper ion binding	12/1397	42/9301	0.0177355	0.122606	0.10065	MSTRG.11569.1.p1/MSTRG.7577.1.p1/MSTRG.1265.1.p1/MSTRG.16726.1.p1/evm.model.000475F_arrow_pilon.22/MSTRG.12220.1.p1/MSTRG.11591.2.p1/MSTRG.14952.1.p1/MSTRG.882.1.p1/MSTRG.7634.1.p1/MSTRG.7632.2.p1/MSTRG.7636.1.p1	12	MF	0.285714
GO:0008236	serine-type peptidase activity	8/1397	28/9301	0.0486519	0.215242	0.176696	MSTRG.6703.1.p1/MSTRG.5370.1.p1/MSTRG.10146.1.p1/MSTRG.9265.1.p1/MSTRG.5223.1.p1/evm.model.000062F_arrow_pilon.18/MSTRG.13479.1.p1/MSTRG.12939.2.p1	8	MF	0.285714
GO:0005200	structural constituent of cytoskeleton	4/1397	14/9301	0.146887	0.507718	0.416796	MSTRG.7399.1.p1/MSTRG.17663.1.p1/MSTRG.4248.1.p1/MSTRG.8235.1.p1	4	MF	0.285714
GO:0007186	G protein-coupled receptor signaling pathway	86/872	303/5815	5.75697e-10	5.18128e-08	4.48438e-08	MSTRG.11758.1.p1/MSTRG.6859.1.p1/evm.model.000045F_arrow_pilon.28/MSTRG.6858.1.p1/evm.model.000345F_arrow_pilon.21/MSTRG.10150.4.p1/MSTRG.7380.1.p1/MSTRG.8052.1.p1/MSTRG.7521.1.p1/MSTRG.11757.1.p1/evm.model.000275F_arrow_pilon.19/MSTRG.15797.1.p1/MSTRG.5945.1.p1/evm.model.000217F_arrow_pilon.5/MSTRG.14107.1.p1/MSTRG.3702.1.p1/MSTRG.11391.1.p1/MSTRG.11760.1.p1/MSTRG.16121.1.p1/MSTRG.14674.1.p1/MST…	86	BP	0.283828
GO:0030414	peptidase inhibitor activity	9/1397	32/9301	0.0413267	0.199119	0.163461	MSTRG.7542.1.p1/MSTRG.7514.1.p1/MSTRG.4684.1.p1/MSTRG.8114.2.p1/evm.model.000275F_arrow_pilon.3/MSTRG.19237.1.p1/evm.model.000054F_arrow_pilon.8/evm.model.000085F_arrow_pilon.18/evm.model.000407F_arrow_pilon.19	9	MF	0.28125
GO:0006520	cellular amino acid metabolic process	7/872	25/5815	0.0690153	0.283087	0.245011	MSTRG.18737.1.p1/evm.model.000269F_arrow_pilon.8/MSTRG.16781.1.p1/MSTRG.14344.1.p1/MSTRG.18612.1.p1/MSTRG.14745.1.p1/evm.model.000283F_arrow_pilon.33	7	BP	0.28
GO:0036374	glutathione hydrolase activity	5/1397	18/9301	0.120879	0.446971	0.366927	MSTRG.7005.1.p1/MSTRG.18207.1.p1/evm.model.000003F_arrow_pilon.41/MSTRG.11647.1.p1/evm.model.000406F_arrow_pilon.23	5	MF	0.277778
GO:0004867	serine-type endopeptidase inhibitor activity	11/1397	40/9301	0.0298885	0.163871	0.134525	MSTRG.8670.1.p1/evm.model.000217F_arrow_pilon.12/MSTRG.2883.1.p1/MSTRG.8318.1.p1/MSTRG.17842.1.p1/MSTRG.8044.1.p1/MSTRG.10411.1.p1/MSTRG.6270.1.p1/MSTRG.4764.1.p1/MSTRG.11112.1.p1/MSTRG.13187.3.p1	11	MF	0.275
GO:0007166	cell surface receptor signaling pathway	20/872	73/5815	0.00427237	0.0505426	0.0437444	MSTRG.10150.4.p1/MSTRG.15455.1.p1/MSTRG.8657.1.p1/MSTRG.2340.1.p1/MSTRG.7408.1.p1/MSTRG.11957.1.p1/MSTRG.11997.2.p1/MSTRG.8862.1.p1/evm.model.000255F_arrow_pilon.13/MSTRG.5539.1.p1/evm.model.000266F_arrow_pilon.11.1/MSTRG.4484.1.p1/evm.model.000054F_arrow_pilon.8/MSTRG.3640.2.p1/MSTRG.8861.1.p1/MSTRG.2036.3.p1/evm.model.000415F_arrow_pilon.1/MSTRG.5620.1.p1/MSTRG.18070.1.p1/evm.model.000407F_arro…	20	BP	0.273973
GO:0005216	ion channel activity	23/1397	84/9301	0.00240019	0.0352166	0.02891	MSTRG.17654.1.p1/MSTRG.3517.1.p1/MSTRG.6119.1.p1/MSTRG.15372.1.p1/MSTRG.5493.1.p1/MSTRG.3651.1.p1/MSTRG.10811.1.p1/evm.model.000938F_arrow_pilon.12/MSTRG.3358.1.p1/evm.model.000262F_arrow_pilon.24/MSTRG.17981.1.p1/MSTRG.15107.1.p1/MSTRG.9782.1.p1/MSTRG.2986.1.p1/MSTRG.4162.1.p1/MSTRG.14580.1.p1/evm.model.000124F_arrow_pilon.7/MSTRG.9328.1.p1/MSTRG.12453.1.p1/MSTRG.16239.1.p1/MSTRG.5750.1.p1/MSTRG…	23	MF	0.27381
GO:0005125	cytokine activity	6/1397	22/9301	0.100197	0.388567	0.318983	MSTRG.16317.1.p1/evm.model.000610F_arrow_pilon.6/evm.model.000187F_arrow_pilon.22/evm.model.000187F_arrow_pilon.21/evm.model.000249F_arrow_pilon.12/MSTRG.15041.1.p1	6	MF	0.272727
GO:0008201	heparin binding	3/1397	11/9301	0.22171	0.591053	0.485207	MSTRG.3300.1.p1/MSTRG.175.2.p1/MSTRG.2454.1.p1	3	MF	0.272727
GO:0019001	guanyl nucleotide binding	3/1397	11/9301	0.22171	0.591053	0.485207	MSTRG.14674.1.p1/MSTRG.6284.1.p1/MSTRG.8036.1.p1	3	MF	0.272727
GO:0031683	G-protein beta/gamma-subunit complex binding	3/1397	11/9301	0.22171	0.591053	0.485207	MSTRG.14674.1.p1/MSTRG.6284.1.p1/MSTRG.8036.1.p1	3	MF	0.272727
GO:0006813	potassium ion transport	8/872	30/5815	0.0691774	0.283087	0.245011	MSTRG.15783.1.p1/MSTRG.11839.1.p1/MSTRG.17981.1.p1/MSTRG.9782.1.p1/MSTRG.14580.1.p1/MSTRG.15263.1.p1/MSTRG.13324.1.p1/MSTRG.18227.1.p1	8	BP	0.266667
GO:0007275	multicellular organism development	8/872	30/5815	0.0691774	0.283087	0.245011	MSTRG.12985.1.p1/MSTRG.14176.1.p1/MSTRG.9964.1.p1/MSTRG.10561.1.p1/MSTRG.16294.1.p1/MSTRG.5341.1.p1/MSTRG.15524.1.p1/MSTRG.12980.1.p1	8	BP	0.266667
GO:0006956	complement activation	4/872	15/5815	0.176973	0.538639	0.466191	evm.model.000166F_arrow_pilon.22/MSTRG.16644.2.p1/MSTRG.16457.1.p1/evm.model.000064F_arrow_pilon.40	4	BP	0.266667
GO:0016779	nucleotidyltransferase activity	4/1397	15/9301	0.177809	0.540689	0.443862	MSTRG.9538.1.p1/MSTRG.10157.1.p1/MSTRG.4585.1.p1/evm.model.000171F_arrow_pilon.4	4	MF	0.266667
GO:0004497	monooxygenase activity	36/1397	136/9301	0.000347119	0.00788455	0.00647259	MSTRG.18994.1.p1/MSTRG.17635.1.p1/MSTRG.11569.1.p1/MSTRG.18723.1.p1/MSTRG.13778.1.p2/MSTRG.10572.1.p1/MSTRG.1971.1.p1/MSTRG.1196.1.p1/MSTRG.19111.1.p1/MSTRG.337.1.p1/evm.model.000470F_arrow_pilon.3/MSTRG.1265.1.p1/evm.model.000207F_arrow_pilon.9/MSTRG.11244.1.p1/MSTRG.16726.1.p1/evm.model.000475F_arrow_pilon.22/MSTRG.3224.1.p1/MSTRG.8820.1.p1/MSTRG.12220.1.p1/MSTRG.11591.2.p1/MSTRG.1203.1.p1/evm.…	36	MF	0.264706
GO:0007156	homophilic cell adhesion via plasma membrane adhesion molecules	5/872	19/5815	0.143973	0.505989	0.437932	MSTRG.15354.1.p1/MSTRG.7799.1.p1/MSTRG.5800.1.p1/MSTRG.7912.1.p1/evm.model.000033F_arrow_pilon.45	5	BP	0.263158
GO:0008569	ATP-dependent microtubule motor activity, minus-end-directed	6/1397	23/9301	0.119189	0.446971	0.366927	evm.model.000003F_arrow_pilon.97/MSTRG.18349.1.p1/MSTRG.4905.1.p1/MSTRG.12498.1.p1/evm.model.000065F_arrow_pilon.53/evm.model.000241F_arrow_pilon.14	6	MF	0.26087
GO:0006486	protein glycosylation	23/872	89/5815	0.00505426	0.0505426	0.0437444	MSTRG.6482.1.p1/MSTRG.16323.1.p1/MSTRG.7650.1.p1/MSTRG.16324.1.p1/MSTRG.7905.1.p1/MSTRG.6890.4.p1/evm.model.000275F_arrow_pilon.41/evm.model.000036F_arrow_pilon.97/MSTRG.1857.1.p1/MSTRG.8019.1.p1/MSTRG.6483.1.p1/MSTRG.2789.1.p1/MSTRG.3720.1.p1/MSTRG.5969.1.p1/MSTRG.1030.1.p1/MSTRG.5776.1.p1/evm.model.000131F_arrow_pilon.37/MSTRG.2678.1.p1/MSTRG.3906.1.p1/MSTRG.2676.1.p1/MSTRG.15581.1.p1/MSTRG.190…	23	BP	0.258427
GO:0008237	metallopeptidase activity	25/1397	98/9301	0.00448321	0.0434404	0.0356611	MSTRG.16202.1.p1/MSTRG.9985.1.p1/MSTRG.11299.1.p1/evm.model.000660F_arrow_pilon.10/MSTRG.6564.1.p1/MSTRG.7949.1.p1/MSTRG.11132.6.p1/MSTRG.16813.1.p1/MSTRG.11130.1.p1/MSTRG.11131.1.p1/MSTRG.5093.1.p1/MSTRG.17617.1.p1/MSTRG.9160.1.p1/MSTRG.18405.1.p1/MSTRG.15225.1.p1/MSTRG.16436.1.p1/MSTRG.13091.1.p1/MSTRG.16042.1.p1/evm.model.000367F_arrow_pilon.30/evm.model.000064F_arrow_pilon.14/MSTRG.19305.1.p1…	25	MF	0.255102
GO:0005509	calcium ion binding	99/1397	391/9301	3.92892e-08	3.12349e-06	2.56414e-06	MSTRG.11752.1.p1/MSTRG.13325.1.p1/MSTRG.9099.1.p1/evm.model.000059F_arrow_pilon.66/MSTRG.3300.1.p1/MSTRG.198.1.p1/MSTRG.19093.1.p1/MSTRG.11352.1.p1/MSTRG.12488.1.p1/MSTRG.15279.3.p2/MSTRG.12077.1.p1/MSTRG.175.2.p1/MSTRG.3844.1.p1/MSTRG.312.1.p1/evm.model.000079F_arrow_pilon.40/MSTRG.2454.1.p1/MSTRG.15466.1.p1/MSTRG.11496.1.p1/evm.model.000038F_arrow_pilon.22/MSTRG.16720.1.p1/evm.model.000290F_arr…	99	MF	0.253197
GO:0006814	sodium ion transport	5/872	20/5815	0.169666	0.538639	0.466191	MSTRG.16020.1.p1/MSTRG.5081.1.p1/evm.model.000018F_arrow_pilon.89/evm.model.000128F_arrow_pilon.21/MSTRG.9800.1.p1	5	BP	0.25
GO:0016042	lipid catabolic process	4/872	16/5815	0.209733	0.591334	0.511798	MSTRG.11352.1.p1/evm.model.000301F_arrow_pilon.29/MSTRG.3593.1.p1/evm.model.000367F_arrow_pilon.15	4	BP	0.25
GO:0042254	ribosome biogenesis	3/872	12/5815	0.26393	0.698639	0.60467	MSTRG.5554.1.p1/MSTRG.18439.1.p1/evm.model.000176F_arrow_pilon.32	3	BP	0.25
GO:0045892	negative regulation of transcription, DNA-templated	3/872	12/5815	0.26393	0.698639	0.60467	MSTRG.17557.1.p1/MSTRG.17551.1.p1/MSTRG.10143.1.p1	3	BP	0.25
GO:0020037	heme binding	36/1397	144/9301	0.00109633	0.0217896	0.0178875	MSTRG.18994.1.p1/MSTRG.18678.1.p1/MSTRG.17635.1.p1/MSTRG.18723.1.p1/MSTRG.13778.1.p2/MSTRG.10572.1.p1/MSTRG.1971.1.p1/MSTRG.1196.1.p1/MSTRG.1230.1.p1/MSTRG.19111.1.p1/MSTRG.337.1.p1/evm.model.000470F_arrow_pilon.3/MSTRG.14036.1.p1/evm.model.000207F_arrow_pilon.9/MSTRG.11244.1.p1/MSTRG.14172.1.p1/MSTRG.3224.1.p1/MSTRG.8820.1.p1/MSTRG.7733.1.p1/MSTRG.1203.1.p1/evm.model.000060F_arrow_pilon.69/MSTRG…	36	MF	0.25
GO:0005544	calcium-dependent phospholipid binding	5/1397	20/9301	0.170624	0.540689	0.443862	MSTRG.11752.1.p1/MSTRG.16720.1.p1/MSTRG.6294.1.p1/MSTRG.4283.1.p1/MSTRG.2206.1.p1	5	MF	0.25
GO:0004879	nuclear receptor activity	3/1397	12/9301	0.264802	0.647746	0.531748	MSTRG.6986.1.p1/MSTRG.1570.1.p1/MSTRG.2171.1.p1	3	MF	0.25
GO:0005272	sodium channel activity	3/1397	12/9301	0.264802	0.647746	0.531748	MSTRG.16020.1.p1/evm.model.000018F_arrow_pilon.89/evm.model.000128F_arrow_pilon.21	3	MF	0.25
GO:0006811	ion transport	23/872	93/5815	0.00890352	0.0801317	0.0693537	MSTRG.17654.1.p1/MSTRG.3517.1.p1/MSTRG.6119.1.p1/MSTRG.15372.1.p1/MSTRG.5493.1.p1/MSTRG.3651.1.p1/MSTRG.10811.1.p1/evm.model.000938F_arrow_pilon.12/MSTRG.3358.1.p1/evm.model.000262F_arrow_pilon.24/MSTRG.17981.1.p1/MSTRG.15107.1.p1/MSTRG.9782.1.p1/MSTRG.2986.1.p1/MSTRG.4162.1.p1/MSTRG.14580.1.p1/evm.model.000124F_arrow_pilon.7/MSTRG.9328.1.p1/MSTRG.12453.1.p1/MSTRG.16239.1.p1/MSTRG.5750.1.p1/MSTRG…	23	BP	0.247312
GO:0016705	oxidoreductase activity, acting on paired donors, with incorporation or reduction of molecular oxygen	32/1397	130/9301	0.00262915	0.0352166	0.02891	MSTRG.18994.1.p1/MSTRG.17635.1.p1/MSTRG.18723.1.p1/MSTRG.13778.1.p2/MSTRG.2252.1.p1/MSTRG.10572.1.p1/MSTRG.1971.1.p1/MSTRG.1196.1.p1/MSTRG.19111.1.p1/MSTRG.337.1.p1/evm.model.000470F_arrow_pilon.3/evm.model.000207F_arrow_pilon.9/MSTRG.11244.1.p1/MSTRG.3224.1.p1/MSTRG.8820.1.p1/MSTRG.1203.1.p1/evm.model.000060F_arrow_pilon.69/MSTRG.16154.2.p1/evm.model.000095F_arrow_pilon.34/MSTRG.9545.1.p1/MSTRG.…	32	MF	0.246154
GO:0005198	structural molecule activity	7/1397	29/9301	0.133618	0.472118	0.387571	MSTRG.19288.1.p1/MSTRG.4954.2.p1/evm.model.000076F_arrow_pilon.58/MSTRG.18898.1.p1/MSTRG.1801.1.p1/MSTRG.18899.1.p1/MSTRG.353.1.p1	7	MF	0.241379
GO:0016616	oxidoreductase activity, acting on the CH-OH group of donors, NAD or NADP as acceptor	6/1397	25/9301	0.161971	0.540689	0.443862	MSTRG.6782.1.p1/MSTRG.6795.1.p1/evm.model.000021F_arrow_pilon.97/evm.model.000106F_arrow_pilon.3/evm.model.000161F_arrow_pilon.12/MSTRG.17196.1.p1	6	MF	0.24
GO:0008061	chitin binding	4/1397	17/9301	0.245034	0.638695	0.524318	MSTRG.12643.1.p1/MSTRG.5922.1.p1/MSTRG.9235.1.p1/MSTRG.3741.1.p1	4	MF	0.235294
GO:0005887	integral component of plasma membrane	7/517	30/3169	0.206562	0.697145	0.570762	MSTRG.16470.1.p1/MSTRG.12665.1.p1/MSTRG.3056.1.p1/MSTRG.2079.1.p1/MSTRG.10280.1.p1/MSTRG.16436.1.p1/MSTRG.10210.1.p1	7	CC	0.233333
GO:0010181	FMN binding	6/1397	26/9301	0.185508	0.546219	0.448402	MSTRG.18973.2.p1/MSTRG.1100.1.p1/MSTRG.11209.1.p1/MSTRG.12706.1.p1/MSTRG.19056.1.p1/MSTRG.3580.1.p1	6	MF	0.230769
GO:0004198	calcium-dependent cysteine-type endopeptidase activity	3/1397	13/9301	0.308751	0.71147	0.58406	MSTRG.14528.1.p1/MSTRG.615.1.p1/MSTRG.5665.1.p1	3	MF	0.230769
GO:0005262	calcium channel activity	3/1397	13/9301	0.308751	0.71147	0.58406	MSTRG.5493.1.p1/MSTRG.3358.1.p1/evm.model.000016F_arrow_pilon.67	3	MF	0.230769
GO:0004252	serine-type endopeptidase activity	40/1397	175/9301	0.00359833	0.0434404	0.0356611	evm.model.000085F_arrow_pilon.27/evm.model.000105F_arrow_pilon.27/MSTRG.17431.1.p1/MSTRG.17746.1.p1/evm.model.000245F_arrow_pilon.1/MSTRG.3603.1.p1/MSTRG.18226.1.p1/evm.model.000166F_arrow_pilon.22/MSTRG.19118.1.p1/MSTRG.5343.1.p1/MSTRG.15508.1.p1/MSTRG.15371.1.p1/evm.model.000084F_arrow_pilon.3/MSTRG.18815.1.p1/MSTRG.17745.1.p1/MSTRG.18172.1.p1/MSTRG.16644.2.p1/evm.model.000443F_arrow_pilon.15/M…	40	MF	0.228571
GO:0005506	iron ion binding	35/1397	154/9301	0.0067995	0.054056	0.0443757	MSTRG.18994.1.p1/MSTRG.17635.1.p1/MSTRG.18723.1.p1/MSTRG.13778.1.p2/MSTRG.2252.1.p1/MSTRG.10572.1.p1/MSTRG.1971.1.p1/MSTRG.1196.1.p1/MSTRG.19111.1.p1/MSTRG.337.1.p1/evm.model.000470F_arrow_pilon.3/evm.model.000207F_arrow_pilon.9/MSTRG.11244.1.p1/MSTRG.3224.1.p1/MSTRG.8820.1.p1/MSTRG.1203.1.p1/evm.model.000060F_arrow_pilon.69/MSTRG.16154.2.p1/evm.model.000095F_arrow_pilon.34/MSTRG.9545.1.p1/MSTRG.…	35	MF	0.227273
GO:0004222	metalloendopeptidase activity	20/1397	88/9301	0.0348605	0.178801	0.146781	MSTRG.9985.1.p1/MSTRG.11299.1.p1/evm.model.000660F_arrow_pilon.10/MSTRG.6564.1.p1/MSTRG.7949.1.p1/MSTRG.16813.1.p1/MSTRG.5093.1.p1/MSTRG.17617.1.p1/MSTRG.9160.1.p1/MSTRG.18405.1.p1/MSTRG.16436.1.p1/MSTRG.13091.1.p1/MSTRG.16042.1.p1/evm.model.000367F_arrow_pilon.30/evm.model.000064F_arrow_pilon.14/MSTRG.10411.1.p1/MSTRG.17739.1.p1/MSTRG.6779.1.p1/MSTRG.16040.1.p1/MSTRG.10209.1.p1	20	MF	0.227273
GO:0016051	carbohydrate biosynthetic process	8/872	36/5815	0.161166	0.537219	0.464962	MSTRG.4310.1.p1/MSTRG.4847.1.p1/MSTRG.4320.1.p1/MSTRG.19090.1.p1/MSTRG.1700.1.p1/MSTRG.1706.1.p1/MSTRG.4849.1.p1/MSTRG.10694.1.p1	8	BP	0.222222
GO:0007219	Notch signaling pathway	4/872	18/5815	0.279417	0.718501	0.62186	MSTRG.1846.1.p1/MSTRG.16294.1.p1/MSTRG.7301.1.p1/MSTRG.14360.1.p1	4	BP	0.222222
GO:0030286	dynein complex	6/517	27/3169	0.270468	0.811403	0.664306	evm.model.000003F_arrow_pilon.97/MSTRG.18349.1.p1/MSTRG.4905.1.p1/MSTRG.12498.1.p1/evm.model.000065F_arrow_pilon.53/evm.model.000241F_arrow_pilon.14	6	CC	0.222222
GO:0007018	microtubule-based movement	14/872	64/5815	0.0890588	0.348491	0.301618	evm.model.000003F_arrow_pilon.97/MSTRG.97.1.p1/MSTRG.18349.1.p1/evm.model.000000F_arrow_pilon.41/MSTRG.4905.1.p1/MSTRG.7034.1.p1/MSTRG.104.1.p1/MSTRG.14121.1.p1/MSTRG.12498.1.p1/evm.model.000065F_arrow_pilon.53/evm.model.000241F_arrow_pilon.14/MSTRG.12294.1.p1/evm.model.000000F_arrow_pilon.45/MSTRG.1997.1.p1	14	BP	0.21875
GO:0008083	growth factor activity	5/1397	23/9301	0.256693	0.647746	0.531748	MSTRG.3848.2.p1/MSTRG.10525.1.p1/MSTRG.17804.1.p1/MSTRG.8254.1.p1/MSTRG.18090.1.p1	5	MF	0.217391
GO:0006596	polyamine biosynthetic process	3/872	14/5815	0.351894	0.833433	0.721334	MSTRG.11442.1.p1/evm.model.000062F_arrow_pilon.22/MSTRG.15855.1.p1	3	BP	0.214286
GO:0051260	protein homooligomerization	3/872	14/5815	0.351894	0.833433	0.721334	MSTRG.17981.1.p1/MSTRG.14580.1.p1/MSTRG.13669.1.p1	3	BP	0.214286
GO:0006355	regulation of transcription, DNA-templated	67/872	313/5815	0.00112771	0.0253734	0.0219606	MSTRG.18769.1.p1/MSTRG.14065.1.p1/MSTRG.9783.1.p1/MSTRG.16761.1.p1/MSTRG.12098.1.p1/MSTRG.15412.1.p1/MSTRG.10223.1.p1/MSTRG.3027.1.p1/MSTRG.15381.1.p1/MSTRG.11919.1.p1/MSTRG.15705.1.p1/MSTRG.6986.1.p1/MSTRG.5605.1.p1/MSTRG.11278.1.p1/MSTRG.7421.1.p1/MSTRG.12720.1.p1/MSTRG.8258.1.p1/MSTRG.15880.1.p1/MSTRG.14176.1.p1/MSTRG.13734.1.p1/MSTRG.4165.1.p1/MSTRG.9851.1.p1/MSTRG.15525.1.p1/MSTRG.8032.1.p1/…	67	BP	0.214058
GO:0003700	DNA-binding transcription factor activity	35/1397	165/9301	0.0195649	0.129617	0.106405	MSTRG.18769.1.p1/MSTRG.14065.1.p1/MSTRG.9783.1.p1/MSTRG.12098.1.p1/MSTRG.15705.1.p1/MSTRG.6986.1.p1/MSTRG.11278.1.p1/MSTRG.8258.1.p1/MSTRG.15880.1.p1/MSTRG.4165.1.p1/MSTRG.15525.1.p1/MSTRG.12001.1.p1/MSTRG.18745.1.p1/MSTRG.15318.1.p1/MSTRG.12560.1.p1/MSTRG.12362.1.p1/MSTRG.1570.1.p1/MSTRG.5523.1.p1/MSTRG.16272.2.p1/MSTRG.7044.1.p1/MSTRG.3000.1.p1/MSTRG.13909.1.p1/MSTRG.2773.1.p1/MSTRG.2171.1.p1/M…	35	MF	0.212121
GO:0007155	cell adhesion	11/872	52/5815	0.146175	0.505989	0.437932	MSTRG.3300.1.p1/MSTRG.175.2.p1/MSTRG.2454.1.p1/MSTRG.15354.1.p1/MSTRG.5800.1.p1/MSTRG.7912.1.p1/MSTRG.2193.1.p1/MSTRG.10381.1.p1/MSTRG.16271.1.p1/evm.model.000004F_arrow_pilon.122/evm.model.000479F_arrow_pilon.2	11	BP	0.211538
GO:0022857	transmembrane transporter activity	70/1397	336/9301	0.00219075	0.0352166	0.02891	MSTRG.6158.1.p1/MSTRG.18373.1.p1/MSTRG.16149.1.p1/MSTRG.5883.1.p1/evm.model.000293F_arrow_pilon.19/MSTRG.14122.1.p1/MSTRG.2663.1.p1/MSTRG.5061.1.p1/MSTRG.1563.1.p1/MSTRG.11409.1.p1/MSTRG.18225.1.p1/MSTRG.6595.1.p1/MSTRG.16309.1.p1/MSTRG.12853.1.p1/MSTRG.14192.1.p1/MSTRG.521.1.p1/MSTRG.17471.1.p1/evm.model.000390F_arrow_pilon.11/MSTRG.15561.1.p1/MSTRG.10398.1.p1/MSTRG.18447.1.p1/MSTRG.15010.3.p1/M…	70	MF	0.208333
GO:0016491	oxidoreductase activity	58/1397	281/9301	0.00616432	0.054056	0.0443757	MSTRG.5668.1.p1/MSTRG.12488.1.p1/MSTRG.7577.1.p1/MSTRG.4124.1.p1/MSTRG.17860.1.p1/MSTRG.17859.1.p1/MSTRG.13075.1.p1/MSTRG.2586.1.p1/MSTRG.14847.1.p1/MSTRG.649.1.p1/MSTRG.16227.1.p1/MSTRG.3857.1.p1/MSTRG.15756.1.p1/MSTRG.16030.1.p1/MSTRG.16332.1.p1/MSTRG.7780.1.p1/evm.model.000356F_arrow_pilon.17/MSTRG.17872.1.p1/MSTRG.13637.1.p1/MSTRG.12489.2.p1/MSTRG.17669.1.p1/MSTRG.2866.1.p2/evm.model.000286F_…	58	MF	0.206406
GO:0004197	cysteine-type endopeptidase activity	8/1397	39/9301	0.223039	0.591053	0.485207	MSTRG.441.1.p1/MSTRG.18984.1.p1/MSTRG.7257.1.p1/MSTRG.12520.1.p1/MSTRG.7262.1.p1/MSTRG.3878.1.p1/MSTRG.442.1.p1/evm.model.000397F_arrow_pilon.8	8	MF	0.205128
GO:0006508	proteolysis	93/872	458/5815	0.000850776	0.0253734	0.0219606	evm.model.000085F_arrow_pilon.27/MSTRG.9985.1.p1/MSTRG.11299.1.p1/evm.model.000105F_arrow_pilon.27/MSTRG.17431.1.p1/evm.model.000660F_arrow_pilon.10/MSTRG.10069.1.p1/MSTRG.17746.1.p1/MSTRG.6703.1.p1/evm.model.000245F_arrow_pilon.1/MSTRG.3603.1.p1/MSTRG.6564.1.p1/MSTRG.7949.1.p1/MSTRG.18226.1.p1/MSTRG.11132.6.p1/MSTRG.16813.1.p1/MSTRG.5370.1.p1/MSTRG.10146.1.p1/MSTRG.14528.1.p1/evm.model.000166F_a…	93	BP	0.203057
GO:0004842	ubiquitin-protein transferase activity	16/1397	79/9301	0.126883	0.45851	0.3764	MSTRG.11966.1.p1/MSTRG.10717.1.p1/MSTRG.3880.1.p1/MSTRG.9570.1.p1/evm.model.000259F_arrow_pilon.21/MSTRG.13912.1.p1/MSTRG.11962.1.p1/MSTRG.14203.1.p1/MSTRG.7438.1.p1/MSTRG.11676.1.p1/MSTRG.4473.1.p1/MSTRG.3640.2.p1/MSTRG.8529.1.p1/MSTRG.2413.1.p1/MSTRG.6313.1.p1/evm.model.000027F_arrow_pilon.117	16	MF	0.202532
GO:0006816	calcium ion transport	3/872	15/5815	0.395624	0.912979	0.790181	evm.model.000246F_arrow_pilon.26/evm.model.000016F_arrow_pilon.67/evm.model.000001F_arrow_pilon.172	3	BP	0.2
GO:0006606	protein import into nucleus	2/872	10/5815	0.455653	0.963369	0.833793	MSTRG.600.1.p1/MSTRG.1291.1.p1	2	BP	0.2
GO:0004601	peroxidase activity	3/1397	15/9301	0.396668	0.829871	0.681258	MSTRG.18678.1.p1/MSTRG.1230.1.p1/MSTRG.7776.1.p1	3	MF	0.2
GO:0031418	L-ascorbic acid binding	3/1397	15/9301	0.396668	0.829871	0.681258	MSTRG.2252.1.p1/MSTRG.9545.1.p1/evm.model.000010F_arrow_pilon.74	3	MF	0.2
GO:0003682	chromatin binding	2/1397	10/9301	0.456501	0.892775	0.732897	MSTRG.4825.1.p1/MSTRG.17372.1.p1	2	MF	0.2
GO:0005388	calcium transmembrane transporter activity, phosphorylative mechanism	2/1397	10/9301	0.456501	0.892775	0.732897	evm.model.000246F_arrow_pilon.26/evm.model.000001F_arrow_pilon.172	2	MF	0.2
GO:0016844	strictosidine synthase activity	2/1397	10/9301	0.456501	0.892775	0.732897	evm.model.000105F_arrow_pilon.38/MSTRG.3814.1.p1	2	MF	0.2
GO:0017056	structural constituent of nuclear pore	2/1397	10/9301	0.456501	0.892775	0.732897	MSTRG.12252.1.p1/MSTRG.3540.1.p1	2	MF	0.2
GO:0007165	signal transduction	37/872	191/5815	0.0561438	0.283087	0.245011	MSTRG.17641.1.p1/MSTRG.10844.1.p1/MSTRG.17435.1.p1/MSTRG.6327.1.p1/MSTRG.14674.1.p1/MSTRG.441.1.p1/MSTRG.6284.1.p1/MSTRG.16662.1.p1/MSTRG.18935.1.p1/MSTRG.8036.1.p1/MSTRG.13677.1.p1/evm.model.000056F_arrow_pilon.26/MSTRG.4156.1.p1/MSTRG.16403.1.p1/MSTRG.1309.1.p1/MSTRG.10107.1.p1/MSTRG.3903.1.p1/MSTRG.16712.1.p1/MSTRG.8483.2.p1/MSTRG.7257.1.p1/MSTRG.19246.1.p1/MSTRG.940.1.p1/MSTRG.6602.1.p1/MSTRG…	37	BP	0.193717
GO:0003777	microtubule motor activity	8/1397	42/9301	0.290396	0.689149	0.565737	MSTRG.97.1.p1/evm.model.000000F_arrow_pilon.41/MSTRG.7034.1.p1/MSTRG.104.1.p1/MSTRG.14121.1.p1/MSTRG.12294.1.p1/evm.model.000000F_arrow_pilon.45/MSTRG.1997.1.p1	8	MF	0.190476
GO:0004725	protein tyrosine phosphatase activity	8/1397	42/9301	0.290396	0.689149	0.565737	MSTRG.10651.1.p1/evm.model.000030F_arrow_pilon.53/evm.model.000136F_arrow_pilon.32/MSTRG.11788.1.p1/evm.model.000032F_arrow_pilon.15/MSTRG.10869.1.p1/evm.model.000029F_arrow_pilon.38/MSTRG.12368.2.p1	8	MF	0.190476
GO:0008484	sulfuric ester hydrolase activity	4/1397	21/9301	0.389714	0.829871	0.681258	MSTRG.4697.1.p1/MSTRG.11666.1.p1/evm.model.000171F_arrow_pilon.13/MSTRG.11240.1.p1	4	MF	0.190476
GO:0005874	microtubule	4/517	21/3169	0.455638	1	0.818713	MSTRG.7399.1.p1/MSTRG.17663.1.p1/MSTRG.4248.1.p1/MSTRG.18880.1.p1	4	CC	0.190476
GO:0008234	cysteine-type peptidase activity	14/1397	74/9301	0.213471	0.591053	0.485207	evm.model.000832F_arrow_pilon.2/MSTRG.441.1.p1/MSTRG.18984.1.p1/MSTRG.11800.1.p1/MSTRG.7257.1.p1/MSTRG.12520.1.p1/MSTRG.7262.1.p1/evm.model.000205F_arrow_pilon.18/MSTRG.3878.1.p1/evm.model.000276F_arrow_pilon.14/MSTRG.442.1.p1/MSTRG.8988.1.p1/evm.model.000397F_arrow_pilon.8/evm.model.001096F_arrow_pilon.2	14	MF	0.189189
GO:0043565	sequence-specific DNA binding	17/1397	91/9301	0.198815	0.574757	0.47183	MSTRG.14065.1.p1/MSTRG.15705.1.p1/MSTRG.6986.1.p1/MSTRG.11278.1.p1/MSTRG.4165.1.p1/MSTRG.15525.1.p1/MSTRG.12560.1.p1/MSTRG.1570.1.p1/MSTRG.16272.2.p1/MSTRG.7044.1.p1/MSTRG.4825.1.p1/MSTRG.3000.1.p1/MSTRG.2171.1.p1/MSTRG.1206.1.p1/MSTRG.3652.1.p1/MSTRG.8482.1.p1/MSTRG.17430.1.p1	17	MF	0.186813
GO:0035556	intracellular signal transduction	16/872	86/5815	0.210252	0.591334	0.511798	MSTRG.6391.1.p2/MSTRG.14036.1.p1/MSTRG.4036.1.p1/MSTRG.7733.1.p1/MSTRG.7994.1.p1/evm.model.000136F_arrow_pilon.41/evm.model.000330F_arrow_pilon.14/MSTRG.6531.1.p1/evm.model.000171F_arrow_pilon.13/MSTRG.11570.1.p2/MSTRG.17737.1.p1/MSTRG.10012.1.p1/MSTRG.15651.1.p1/MSTRG.10826.1.p1/MSTRG.15563.1.p1/MSTRG.17996.1.p1	16	BP	0.186047
GO:0008081	phosphoric diester hydrolase activity	5/1397	27/9301	0.382442	0.829871	0.681258	MSTRG.18935.1.p1/evm.model.000056F_arrow_pilon.26/MSTRG.1309.1.p1/MSTRG.940.1.p1/MSTRG.15563.1.p1	5	MF	0.185185
GO:0006629	lipid metabolic process	8/872	44/5815	0.335955	0.833433	0.721334	MSTRG.13563.1.p1/MSTRG.9080.1.p1/evm.model.000244F_arrow_pilon.22/MSTRG.14012.1.p1/MSTRG.4009.1.p1/evm.model.000409F_arrow_pilon.13/MSTRG.6408.1.p1/MSTRG.15563.1.p1	8	BP	0.181818
GO:0042981	regulation of apoptotic process	4/872	22/5815	0.42466	0.955485	0.82697	MSTRG.4780.1.p1/MSTRG.4638.1.p1/MSTRG.1052.1.p1/MSTRG.17907.1.p1	4	BP	0.181818
GO:0008299	isoprenoid biosynthetic process	2/872	11/5815	0.507814	0.996432	0.862409	MSTRG.6782.1.p1/MSTRG.6795.1.p1	2	BP	0.181818
GO:0016746	transferase activity, transferring acyl groups	6/1397	33/9301	0.375315	0.828821	0.680396	evm.model.000105F_arrow_pilon.38/MSTRG.10942.1.p1/MSTRG.3474.1.p1/MSTRG.7581.1.p1/MSTRG.20.1.p1/MSTRG.2941.1.p1	6	MF	0.181818
GO:0004104	cholinesterase activity	2/1397	11/9301	0.508677	0.919087	0.754497	MSTRG.5640.1.p1/evm.model.000055F_arrow_pilon.16	2	MF	0.181818
GO:0008376	acetylgalactosaminyltransferase activity	2/1397	11/9301	0.508677	0.919087	0.754497	MSTRG.18676.1.p1/MSTRG.18675.1.p1	2	MF	0.181818
GO:0015267	channel activity	2/1397	11/9301	0.508677	0.919087	0.754497	MSTRG.4000.1.p1/MSTRG.6015.1.p1	2	MF	0.181818
GO:0005643	nuclear pore	2/517	11/3169	0.557054	1	0.818713	MSTRG.12252.1.p1/MSTRG.3540.1.p1	2	CC	0.181818
GO:0005813	centrosome	2/517	11/3169	0.557054	1	0.818713	MSTRG.10322.1.p1/MSTRG.16413.1.p1	2	CC	0.181818
GO:0032580	Golgi cisterna membrane	2/517	11/3169	0.557054	1	0.818713	MSTRG.18676.1.p1/MSTRG.18675.1.p1	2	CC	0.181818
GO:0016758	transferase activity, transferring hexosyl groups	7/1397	39/9301	0.368458	0.825139	0.677373	MSTRG.2679.1.p1/MSTRG.6890.4.p1/evm.model.000036F_arrow_pilon.97/MSTRG.1857.1.p1/MSTRG.6483.1.p1/MSTRG.3906.1.p1/MSTRG.19054.1.p1	7	MF	0.179487
GO:0006631	fatty acid metabolic process	3/872	17/5815	0.480202	0.982231	0.850118	MSTRG.15085.1.p1/MSTRG.10189.4.p1/evm.model.000072F_arrow_pilon.37	3	BP	0.176471
GO:0004553	hydrolase activity, hydrolyzing O-glycosyl compounds	9/1397	51/9301	0.355615	0.807755	0.663102	evm.model.000001F_arrow_pilon.30/MSTRG.13024.1.p1/MSTRG.10007.3.p1/evm.model.000412F_arrow_pilon.18/MSTRG.9717.1.p1/MSTRG.2269.1.p1/MSTRG.17180.1.p1/MSTRG.7605.1.p1/evm.model.000166F_arrow_pilon.41	9	MF	0.176471
GO:0005249	voltage-gated potassium channel activity	3/1397	17/9301	0.481283	0.900282	0.739059	MSTRG.17981.1.p1/MSTRG.9782.1.p1/MSTRG.14580.1.p1	3	MF	0.176471
GO:0016772	transferase activity, transferring phosphorus-containing groups	3/1397	17/9301	0.481283	0.900282	0.739059	evm.model.000100F_arrow_pilon.12/MSTRG.14326.1.p1/MSTRG.11813.1.p1	3	MF	0.176471
GO:0046872	metal ion binding	23/1397	132/9301	0.25084	0.643284	0.528085	MSTRG.14841.1.p1/MSTRG.15328.1.p2/MSTRG.10147.1.p1/MSTRG.10978.2.p1/MSTRG.1461.1.p1/MSTRG.3921.1.p1/MSTRG.4665.1.p1/evm.model.000246F_arrow_pilon.26/MSTRG.12093.1.p1/evm.model.000015F_arrow_pilon.24/evm.model.000155F_arrow_pilon.7/MSTRG.5673.1.p1/MSTRG.12085.1.p1/evm.model.000044F_arrow_pilon.34/MSTRG.14923.2.p1/MSTRG.14923.1.p1/MSTRG.7438.1.p1/MSTRG.379.1.p1/MSTRG.12800.1.p1/MSTRG.4081.1.p1/MSTR…	23	MF	0.174242
GO:1902600	proton transmembrane transport	4/872	23/5815	0.460276	0.963369	0.833793	MSTRG.6762.1.p1/evm.model.000105F_arrow_pilon.19/MSTRG.6887.2.p1/MSTRG.2717.1.p1	4	BP	0.173913
GO:0016627	oxidoreductase activity, acting on the CH-CH group of donors	4/1397	23/9301	0.461544	0.892775	0.732897	MSTRG.15085.1.p1/MSTRG.6944.1.p1/evm.model.000228F_arrow_pilon.21/MSTRG.5037.1.p1	4	MF	0.173913
GO:0005886	plasma membrane	6/517	35/3169	0.517881	1	0.818713	MSTRG.15354.1.p1/MSTRG.9696.1.p1/MSTRG.5800.1.p1/MSTRG.7912.1.p1/MSTRG.10826.1.p1/MSTRG.9800.1.p1	6	CC	0.171429
GO:0009058	biosynthetic process	7/872	42/5815	0.445258	0.963369	0.833793	MSTRG.18737.1.p1/MSTRG.7422.1.p1/MSTRG.15328.1.p2/evm.model.000105F_arrow_pilon.38/evm.model.000842F_arrow_pilon.8/evm.model.000171F_arrow_pilon.4/MSTRG.3814.1.p1	7	BP	0.166667
GO:0070588	calcium ion transmembrane transport	3/872	18/5815	0.520359	0.996432	0.862409	MSTRG.5493.1.p1/MSTRG.3358.1.p1/evm.model.000016F_arrow_pilon.67	3	BP	0.166667
GO:0006915	apoptotic process	2/872	12/5815	0.556591	1	0.865497	MSTRG.18745.1.p1/MSTRG.2413.1.p1	2	BP	0.166667
GO:0045505	dynein intermediate chain binding	2/1397	12/9301	0.557452	0.97401	0.799584	evm.model.000003F_arrow_pilon.97/MSTRG.18349.1.p1	2	MF	0.166667
GO:0051959	dynein light intermediate chain binding	2/1397	12/9301	0.557452	0.97401	0.799584	evm.model.000003F_arrow_pilon.97/MSTRG.18349.1.p1	2	MF	0.166667
GO:0004181	metallocarboxypeptidase activity	4/1397	25/9301	0.53018	0.947176	0.777556	MSTRG.10069.1.p1/evm.model.000037F_arrow_pilon.33/MSTRG.14440.2.p1/MSTRG.9057.1.p1	4	MF	0.16
GO:0008017	microtubule binding	11/1397	69/9301	0.46604	0.892775	0.732897	MSTRG.4999.1.p1/MSTRG.97.1.p1/MSTRG.1359.1.p1/evm.model.000000F_arrow_pilon.41/MSTRG.7034.1.p1/MSTRG.8169.1.p1/MSTRG.104.1.p1/MSTRG.14121.1.p1/MSTRG.12294.1.p1/evm.model.000000F_arrow_pilon.45/MSTRG.1997.1.p1	11	MF	0.15942
GO:0050660	flavin adenine dinucleotide binding	11/1397	69/9301	0.46604	0.892775	0.732897	MSTRG.5877.1.p1/MSTRG.10400.1.p1/MSTRG.15085.1.p1/MSTRG.7766.1.p1/MSTRG.11694.1.p1/MSTRG.15756.1.p1/MSTRG.6944.1.p1/evm.model.000228F_arrow_pilon.21/MSTRG.2877.1.p1/evm.model.000004F_arrow_pilon.69/evm.model.000227F_arrow_pilon.9	11	MF	0.15942
GO:0045893	positive regulation of transcription, DNA-templated	3/872	19/5815	0.558763	1	0.865497	MSTRG.8258.1.p1/MSTRG.15318.1.p1/MSTRG.5523.1.p1	3	BP	0.157895
GO:0006470	protein dephosphorylation	9/872	58/5815	0.511987	0.996432	0.862409	MSTRG.10651.1.p1/evm.model.000030F_arrow_pilon.53/evm.model.000136F_arrow_pilon.32/MSTRG.11788.1.p1/MSTRG.3763.2.p1/evm.model.000032F_arrow_pilon.15/MSTRG.10869.1.p1/evm.model.000029F_arrow_pilon.38/MSTRG.12368.2.p1	9	BP	0.155172
GO:0016747	transferase activity, transferring acyl groups other than amino-acyl groups	2/1397	13/9301	0.60267	0.980203	0.804669	MSTRG.7581.1.p1/MSTRG.17693.1.p1	2	MF	0.153846
GO:0070403	NAD+ binding	2/1397	13/9301	0.60267	0.980203	0.804669	MSTRG.1825.1.p1/MSTRG.18425.1.p1	2	MF	0.153846
GO:0051287	NAD binding	3/1397	20/9301	0.596292	0.980203	0.804669	MSTRG.8002.1.p1/evm.model.000106F_arrow_pilon.3/MSTRG.17196.1.p1	3	MF	0.15
GO:0005085	guanyl-nucleotide exchange factor activity	8/1397	54/9301	0.575392	0.980203	0.804669	MSTRG.5652.1.p1/MSTRG.15477.1.p1/evm.model.000171F_arrow_pilon.13/MSTRG.4395.1.p1/MSTRG.19198.1.p1/MSTRG.10972.1.p1/MSTRG.14095.1.p1/MSTRG.12965.1.p1	8	MF	0.148148
GO:0005975	carbohydrate metabolic process	19/872	130/5815	0.587269	1	0.865497	MSTRG.3304.1.p1/evm.model.000059F_arrow_pilon.66/evm.model.000001F_arrow_pilon.30/MSTRG.13024.1.p1/MSTRG.3204.1.p1/MSTRG.11242.1.p1/MSTRG.10007.3.p1/MSTRG.5744.1.p1/evm.model.000412F_arrow_pilon.18/MSTRG.9717.1.p1/evm.model.000641F_arrow_pilon.2/MSTRG.2070.1.p1/evm.model.000106F_arrow_pilon.3/evm.model.000641F_arrow_pilon.1/MSTRG.17180.1.p1/MSTRG.7605.1.p1/evm.model.000166F_arrow_pilon.41/evm.mod…	19	BP	0.146154
GO:0016311	dephosphorylation	8/872	55/5815	0.595649	1	0.865497	evm.model.000030F_arrow_pilon.53/evm.model.000136F_arrow_pilon.32/MSTRG.11788.1.p1/evm.model.000032F_arrow_pilon.15/MSTRG.10869.1.p1/evm.model.000029F_arrow_pilon.38/MSTRG.18802.1.p1/MSTRG.12368.2.p1	8	BP	0.145455
GO:0006812	cation transport	4/872	28/5815	0.623042	1	0.865497	MSTRG.17433.1.p1/MSTRG.4162.1.p1/MSTRG.5081.1.p1/MSTRG.4162.4.p1	4	BP	0.142857
GO:0007017	microtubule-based process	3/872	21/5815	0.629712	1	0.865497	MSTRG.7399.1.p1/MSTRG.17663.1.p1/MSTRG.4248.1.p1	3	BP	0.142857
GO:0043087	regulation of GTPase activity	2/872	14/5815	0.643479	1	0.865497	MSTRG.16403.1.p1/MSTRG.17927.1.p1	2	BP	0.142857
GO:0016887	ATPase activity	17/1397	119/9301	0.628696	0.980203	0.804669	MSTRG.11966.1.p1/MSTRG.14467.1.p1/MSTRG.10717.1.p1/evm.model.000443F_arrow_pilon.15/evm.model.000259F_arrow_pilon.21/MSTRG.75.1.p1/MSTRG.13358.1.p1/evm.model.000045F_arrow_pilon.44/evm.model.000246F_arrow_pilon.26/MSTRG.17600.1.p1/MSTRG.11962.1.p1/MSTRG.9612.1.p1/MSTRG.4473.1.p1/MSTRG.16822.1.p1/MSTRG.6313.1.p1/evm.model.000027F_arrow_pilon.117/evm.model.000001F_arrow_pilon.172	17	MF	0.142857
GO:0004620	phospholipase activity	2/1397	14/9301	0.644299	0.980203	0.804669	MSTRG.7815.1.p1/MSTRG.16295.1.p1	2	MF	0.142857
GO:0008233	peptidase activity	2/1397	14/9301	0.644299	0.980203	0.804669	MSTRG.4464.1.p1/MSTRG.7823.1.p1	2	MF	0.142857
GO:0016773	phosphotransferase activity, alcohol group as acceptor	2/1397	14/9301	0.644299	0.980203	0.804669	evm.model.000059F_arrow_pilon.66/MSTRG.11242.1.p1	2	MF	0.142857
GO:0051537	2 iron, 2 sulfur cluster binding	2/1397	14/9301	0.644299	0.980203	0.804669	MSTRG.15756.1.p1/evm.model.000227F_arrow_pilon.9	2	MF	0.142857
GO:0003924	GTPase activity	25/1397	177/9301	0.663976	0.980203	0.804669	MSTRG.5927.1.p1/evm.model.000013F_arrow_pilon.18/MSTRG.4637.1.p1/MSTRG.14674.1.p1/MSTRG.8480.1.p1/MSTRG.6284.1.p1/MSTRG.8036.1.p1/evm.model.000244F_arrow_pilon.15/MSTRG.4636.1.p1/MSTRG.7094.1.p1/MSTRG.7399.1.p1/MSTRG.10291.1.p1/MSTRG.12609.1.p1/MSTRG.16574.1.p1/MSTRG.13524.1.p1/evm.model.000244F_arrow_pilon.29/MSTRG.6502.1.p1/MSTRG.2871.1.p1/MSTRG.14015.1.p1/evm.model.000051F_arrow_pilon.55/MSTRG…	25	MF	0.141243
GO:0016407	acetyltransferase activity	7/1397	50/9301	0.640698	0.980203	0.804669	MSTRG.4822.1.p1/MSTRG.5379.1.p1/MSTRG.2164.1.p1/MSTRG.5802.1.p1/MSTRG.1344.1.p1/evm.model.000410F_arrow_pilon.14/MSTRG.1817.1.p1	7	MF	0.14
GO:0030246	carbohydrate binding	6/1397	43/9301	0.642975	0.980203	0.804669	evm.model.000001F_arrow_pilon.30/MSTRG.13024.1.p1/evm.model.000412F_arrow_pilon.18/MSTRG.2036.3.p1/MSTRG.17180.1.p1/evm.model.000166F_arrow_pilon.41	6	MF	0.139535
GO:0016791	phosphatase activity	11/1397	79/9301	0.65588	0.980203	0.804669	MSTRG.3901.1.p1/evm.model.000030F_arrow_pilon.53/evm.model.000136F_arrow_pilon.32/MSTRG.11788.1.p1/evm.model.000032F_arrow_pilon.15/MSTRG.10869.1.p1/MSTRG.12738.1.p1/evm.model.000029F_arrow_pilon.38/MSTRG.18802.1.p1/MSTRG.18476.1.p1/MSTRG.12368.2.p1	11	MF	0.139241
GO:0004386	helicase activity	5/1397	36/9301	0.646689	0.980203	0.804669	MSTRG.11533.1.p1/MSTRG.1627.1.p1/evm.model.000002F_arrow_pilon.106/MSTRG.7712.1.p1/evm.model.000131F_arrow_pilon.3	5	MF	0.138889
GO:0004672	protein kinase activity	49/1397	358/9301	0.785027	1	0.82092	MSTRG.11050.1.p1/MSTRG.18831.1.p1/MSTRG.16991.1.p1/MSTRG.15541.1.p1/MSTRG.18749.1.p1/MSTRG.5610.1.p1/MSTRG.17435.1.p1/MSTRG.18735.1.p1/MSTRG.7847.2.p1/MSTRG.11969.1.p1/MSTRG.16280.1.p1/MSTRG.12730.1.p1/MSTRG.6087.1.p1/MSTRG.6014.1.p1/MSTRG.11547.1.p1/MSTRG.9939.1.p1/MSTRG.4550.1.p1/evm.model.000136F_arrow_pilon.41/MSTRG.18956.1.p1/MSTRG.6430.1.p1/MSTRG.1492.1.p1/MSTRG.14326.1.p1/MSTRG.13783.1.p1/…	49	MF	0.136872
GO:0016614	oxidoreductase activity, acting on CH-OH group of donors	3/1397	22/9301	0.663059	0.980203	0.804669	MSTRG.5877.1.p1/MSTRG.10400.1.p1/MSTRG.11694.1.p1	3	MF	0.136364
GO:0016740	transferase activity	3/1397	22/9301	0.663059	0.980203	0.804669	MSTRG.7422.1.p1/evm.model.000842F_arrow_pilon.8/MSTRG.4946.1.p1	3	MF	0.136364
GO:0005096	GTPase activator activity	6/1397	44/9301	0.665798	0.980203	0.804669	MSTRG.16121.1.p1/MSTRG.16403.1.p1/MSTRG.2774.1.p1/MSTRG.12829.1.p1/MSTRG.17927.1.p1/MSTRG.14200.1.p1	6	MF	0.136364
GO:0003677	DNA binding	49/1397	367/9301	0.83825	1	0.82092	MSTRG.18769.1.p1/MSTRG.16761.1.p1/MSTRG.13572.1.p1/MSTRG.15412.1.p1/MSTRG.10223.1.p1/MSTRG.3027.1.p1/MSTRG.15381.1.p1/MSTRG.11919.1.p1/MSTRG.6986.1.p1/MSTRG.5605.1.p1/MSTRG.7421.1.p1/MSTRG.17154.1.p1/MSTRG.12720.1.p1/MSTRG.14176.1.p1/MSTRG.5401.1.p1/MSTRG.13734.1.p1/MSTRG.9851.1.p1/MSTRG.12001.1.p1/MSTRG.10157.1.p1/evm.model.000329F_arrow_pilon.3/evm.model.000082F_arrow_pilon.38/MSTRG.6471.1.p1/M…	49	MF	0.133515
GO:0006914	autophagy	2/872	15/5815	0.681611	1	0.865497	MSTRG.8245.1.p1/MSTRG.18139.1.p1	2	BP	0.133333
GO:0003824	catalytic activity	41/1397	308/9301	0.824463	1	0.82092	MSTRG.11569.1.p1/MSTRG.11442.1.p1/MSTRG.3195.1.p1/evm.model.000001F_arrow_pilon.30/MSTRG.18737.1.p1/MSTRG.15550.1.p1/MSTRG.3838.1.p1/MSTRG.7422.1.p1/MSTRG.15100.1.p1/evm.model.000269F_arrow_pilon.8/evm.model.000100F_arrow_pilon.12/MSTRG.1265.1.p1/MSTRG.15422.1.p1/MSTRG.3857.1.p1/MSTRG.16726.1.p1/MSTRG.10854.1.p1/evm.model.000475F_arrow_pilon.22/MSTRG.12220.1.p1/MSTRG.2159.1.p1/MSTRG.3901.1.p1/MST…	41	MF	0.133117
GO:0006468	protein phosphorylation	48/872	364/5815	0.859283	1	0.865497	MSTRG.11050.1.p1/MSTRG.18831.1.p1/MSTRG.16991.1.p1/MSTRG.15541.1.p1/MSTRG.18749.1.p1/MSTRG.5610.1.p1/MSTRG.17435.1.p1/MSTRG.18735.1.p1/MSTRG.7847.2.p1/MSTRG.11969.1.p1/MSTRG.16280.1.p1/MSTRG.12730.1.p1/MSTRG.6087.1.p1/MSTRG.6014.1.p1/MSTRG.11547.1.p1/MSTRG.9939.1.p1/MSTRG.4550.1.p1/evm.model.000136F_arrow_pilon.41/MSTRG.18956.1.p1/MSTRG.6430.1.p1/MSTRG.1492.1.p1/MSTRG.13783.1.p1/MSTRG.4422.1.p1/M…	48	BP	0.131868
GO:0007264	small GTPase mediated signal transduction	4/872	31/5815	0.704334	1	0.865497	MSTRG.5652.1.p1/MSTRG.15477.1.p1/MSTRG.16574.1.p1/MSTRG.12965.1.p1	4	BP	0.129032
GO:0004521	endoribonuclease activity	5/1397	39/9301	0.717218	1	0.82092	MSTRG.5946.1.p1/MSTRG.5948.1.p1/MSTRG.16455.1.p1/MSTRG.15034.1.p1/evm.model.000323F_arrow_pilon.10	5	MF	0.128205
GO:0016757	transferase activity, transferring glycosyl groups	8/1397	63/9301	0.749327	1	0.82092	MSTRG.5744.1.p1/evm.model.000147F_arrow_pilon.45/evm.model.000641F_arrow_pilon.2/MSTRG.2070.1.p1/evm.model.000641F_arrow_pilon.1/evm.model.000041F_arrow_pilon.22/MSTRG.3963.2.p1/MSTRG.3490.1.p1	8	MF	0.126984
GO:0003729	mRNA binding	2/1397	16/9301	0.717083	1	0.82092	MSTRG.1461.1.p1/MSTRG.12143.1.p1	2	MF	0.125
GO:0016790	thiolester hydrolase activity	2/1397	16/9301	0.717083	1	0.82092	MSTRG.4654.1.p1/evm.model.000179F_arrow_pilon.30	2	MF	0.125
GO:0046961	proton-transporting ATPase activity, rotational mechanism	2/1397	16/9301	0.717083	1	0.82092	MSTRG.6762.1.p1/MSTRG.6887.2.p1	2	MF	0.125
GO:0004713	protein tyrosine kinase activity	5/1397	40/9301	0.738363	1	0.82092	MSTRG.6014.1.p1/MSTRG.11570.1.p2/MSTRG.15970.1.p1/MSTRG.6011.1.p1/MSTRG.13107.1.p1	5	MF	0.125
GO:0005525	GTP binding	25/1397	202/9301	0.879464	1	0.82092	MSTRG.5927.1.p1/evm.model.000013F_arrow_pilon.18/MSTRG.4637.1.p1/MSTRG.8480.1.p1/evm.model.000244F_arrow_pilon.15/MSTRG.4636.1.p1/MSTRG.7094.1.p1/MSTRG.7399.1.p1/MSTRG.10291.1.p1/MSTRG.12609.1.p1/MSTRG.16574.1.p1/MSTRG.13524.1.p1/MSTRG.17663.1.p1/evm.model.000244F_arrow_pilon.29/MSTRG.6502.1.p1/MSTRG.2871.1.p1/MSTRG.4248.1.p1/MSTRG.4946.1.p1/MSTRG.14015.1.p1/evm.model.000051F_arrow_pilon.55/MSTRG…	25	MF	0.123762
GO:0004674	protein serine/threonine kinase activity	12/1397	98/9301	0.818738	1	0.82092	MSTRG.5610.1.p1/MSTRG.17435.1.p1/MSTRG.16280.1.p1/MSTRG.12730.1.p1/MSTRG.4422.1.p1/MSTRG.18724.1.p1/MSTRG.15651.1.p1/MSTRG.16455.1.p1/MSTRG.9639.1.p1/MSTRG.6974.1.p1/MSTRG.4308.1.p1/evm.model.000323F_arrow_pilon.10	12	MF	0.122449
GO:0061630	ubiquitin protein ligase activity	5/1397	42/9301	0.777121	1	0.82092	MSTRG.9570.1.p1/MSTRG.11676.1.p1/MSTRG.7662.1.p1/MSTRG.8529.1.p1/MSTRG.4924.1.p1	5	MF	0.119048
GO:0008270	zinc ion binding	49/1397	439/9301	0.993146	1	0.82092	MSTRG.11765.1.p1/evm.model.000660F_arrow_pilon.10/MSTRG.10069.1.p1/MSTRG.7949.1.p1/MSTRG.11132.6.p1/MSTRG.16813.1.p1/MSTRG.9792.1.p1/MSTRG.11130.1.p1/MSTRG.11131.1.p1/MSTRG.15705.1.p1/MSTRG.6986.1.p1/MSTRG.1508.1.p1/MSTRG.3225.1.p1/evm.model.000066F_arrow_pilon.65/MSTRG.9538.1.p1/MSTRG.8032.1.p1/MSTRG.9160.1.p1/MSTRG.16436.1.p1/evm.model.000045F_arrow_pilon.44/MSTRG.4115.2.p1/evm.model.000451F_ar…	49	MF	0.111617
GO:0016787	hydrolase activity	8/1397	72/9301	0.866267	1	0.82092	MSTRG.4673.1.p1/MSTRG.16550.1.p1/MSTRG.3238.1.p1/MSTRG.4436.1.p1/MSTRG.14745.1.p1/evm.model.000259F_arrow_pilon.34/MSTRG.9269.1.p1/evm.model.000147F_arrow_pilon.46	8	MF	0.111111
GO:0008168	methyltransferase activity	11/1397	101/9301	0.909295	1	0.82092	MSTRG.12379.2.p1/MSTRG.5292.1.p1/MSTRG.2056.1.p1/evm.model.000001F_arrow_pilon.58/evm.model.000081F_arrow_pilon.39/MSTRG.6490.1.p1/MSTRG.13738.1.p1/MSTRG.9986.1.p1/evm.model.000217F_arrow_pilon.9/MSTRG.376.1.p1/MSTRG.11707.1.p1	11	MF	0.108911
GO:0031267	small GTPase binding	4/1397	37/9301	0.827757	1	0.82092	MSTRG.1291.1.p1/MSTRG.8169.1.p1/MSTRG.6805.1.p1/evm.model.000006F_arrow_pilon.125	4	MF	0.108108
GO:0005215	transporter activity	2/1397	19/9301	0.802447	1	0.82092	evm.model.000246F_arrow_pilon.26/evm.model.000001F_arrow_pilon.172	2	MF	0.105263
GO:0050661	NADP binding	2/1397	19/9301	0.802447	1	0.82092	MSTRG.7766.1.p1/evm.model.000004F_arrow_pilon.69	2	MF	0.105263
GO:0005743	mitochondrial inner membrane	2/517	19/3169	0.841297	1	0.818713	MSTRG.14569.1.p1/MSTRG.2482.1.p1	2	CC	0.105263
GO:0005737	cytoplasm	13/517	125/3169	0.979309	1	0.818713	MSTRG.15100.1.p1/MSTRG.17557.1.p1/MSTRG.17551.1.p1/MSTRG.600.1.p1/MSTRG.16192.1.p1/MSTRG.16946.1.p1/MSTRG.2876.1.p1/MSTRG.16210.1.p1/MSTRG.2764.6.p1/MSTRG.14745.1.p1/MSTRG.18711.1.p1/MSTRG.15374.1.p1/MSTRG.1181.1.p1	13	CC	0.104
GO:0006397	mRNA processing	4/872	39/5815	0.857229	1	0.865497	MSTRG.16946.1.p1/MSTRG.16455.1.p1/MSTRG.379.1.p1/MSTRG.3721.1.p1	4	BP	0.102564
GO:0006099	tricarboxylic acid cycle	1/872	10/5815	0.803295	1	0.865497	MSTRG.2941.1.p1	1	BP	0.1
GO:0006506	GPI anchor biosynthetic process	1/872	10/5815	0.803295	1	0.865497	MSTRG.4946.1.p1	1	BP	0.1
GO:0007015	actin filament organization	1/872	10/5815	0.803295	1	0.865497	MSTRG.4246.1.p2	1	BP	0.1
GO:0009966	regulation of signal transduction	1/872	10/5815	0.803295	1	0.865497	MSTRG.9964.1.p1	1	BP	0.1
GO:0015914	phospholipid transport	1/872	10/5815	0.803295	1	0.865497	evm.model.000026F_arrow_pilon.1	1	BP	0.1
GO:0004435	phosphatidylinositol phospholipase C activity	1/1397	10/9301	0.803754	1	0.82092	MSTRG.15563.1.p1	1	MF	0.1
GO:0015293	symporter activity	1/1397	10/9301	0.803754	1	0.82092	MSTRG.17336.1.p1	1	MF	0.1
GO:0015299	solute:proton antiporter activity	1/1397	10/9301	0.803754	1	0.82092	MSTRG.5081.1.p1	1	MF	0.1
GO:0046873	metal ion transmembrane transporter activity	1/1397	10/9301	0.803754	1	0.82092	MSTRG.4456.1.p1	1	MF	0.1
GO:0004540	ribonuclease activity	2/1397	20/9301	0.825354	1	0.82092	MSTRG.16455.1.p1/MSTRG.7712.1.p1	2	MF	0.1
GO:0005777	peroxisome	1/517	10/3169	0.832001	1	0.818713	MSTRG.15085.1.p1	1	CC	0.1
GO:0003724	RNA helicase activity	3/1397	31/9301	0.865172	1	0.82092	MSTRG.11272.1.p1/MSTRG.1627.1.p1/MSTRG.11727.1.p1	3	MF	0.0967742
GO:0016620	oxidoreductase activity, acting on the aldehyde or oxo group of donors, NAD or NADP as acceptor	2/1397	21/9301	0.845841	1	0.82092	MSTRG.4124.1.p1/MSTRG.17669.1.p1	2	MF	0.0952381
GO:0005634	nucleus	22/517	232/3169	0.999316	1	0.818713	MSTRG.8258.1.p1/MSTRG.14176.1.p1/MSTRG.17557.1.p1/MSTRG.12001.1.p1/MSTRG.15318.1.p1/MSTRG.17551.1.p1/MSTRG.10123.1.p1/MSTRG.1570.1.p1/MSTRG.5523.1.p1/MSTRG.16946.1.p1/MSTRG.14118.1.p1/MSTRG.2774.1.p1/MSTRG.15428.1.p1/MSTRG.18887.1.p1/MSTRG.12827.1.p1/MSTRG.17372.1.p1/MSTRG.8250.1.p1/evm.model.000071F_arrow_pilon.11/MSTRG.9557.1.p1/evm.model.000068F_arrow_pilon.28/MSTRG.1181.1.p1/MSTRG.11615.1.p1	22	CC	0.0948276
GO:0004190	aspartic-type endopeptidase activity	5/1397	53/9301	0.916554	1	0.82092	MSTRG.11015.1.p1/MSTRG.8544.1.p1/MSTRG.702.1.p1/evm.model.000384F_arrow_pilon.18/MSTRG.17527.1.p1	5	MF	0.0943396
GO:0030001	metal ion transport	1/872	11/5815	0.832843	1	0.865497	MSTRG.4456.1.p1	1	BP	0.0909091
GO:0046856	phosphatidylinositol dephosphorylation	1/872	11/5815	0.832843	1	0.865497	MSTRG.3901.1.p1	1	BP	0.0909091
GO:0006511	ubiquitin-dependent protein catabolic process	5/872	55/5815	0.931007	1	0.865497	MSTRG.4980.1.p1/MSTRG.11676.1.p1/evm.model.000380F_arrow_pilon.6/MSTRG.926.1.p1/MSTRG.8529.1.p1	5	BP	0.0909091
GO:0006281	DNA repair	6/872	66/5815	0.944676	1	0.865497	MSTRG.10157.1.p1/MSTRG.5673.1.p1/MSTRG.1944.1.p1/MSTRG.9612.1.p1/MSTRG.1942.1.p1/MSTRG.10209.1.p1	6	BP	0.0909091
GO:0003697	single-stranded DNA binding	1/1397	11/9301	0.833262	1	0.82092	MSTRG.10209.1.p1	1	MF	0.0909091
GO:0000139	Golgi membrane	1/517	11/3169	0.859495	1	0.818713	MSTRG.4764.1.p1	1	CC	0.0909091
GO:0003723	RNA binding	24/1397	266/9301	0.998812	1	0.82092	MSTRG.10598.1.p1/evm.model.000225F_arrow_pilon.14/MSTRG.1846.1.p1/MSTRG.3123.1.p1/evm.model.000605F_arrow_pilon.10/MSTRG.4585.1.p1/MSTRG.18439.1.p1/MSTRG.16946.1.p1/MSTRG.14203.1.p1/MSTRG.6312.1.p1/MSTRG.18475.1.p1/MSTRG.12143.1.p1/evm.model.000042F_arrow_pilon.16/MSTRG.379.1.p1/MSTRG.10439.1.p1/evm.model.000227F_arrow_pilon.14/MSTRG.376.1.p1/MSTRG.11889.1.p1/MSTRG.7712.1.p1/evm.model.000113F_arr…	24	MF	0.0902256
GO:0003779	actin binding	4/1397	45/9301	0.922513	1	0.82092	MSTRG.17024.1.p2/MSTRG.2003.1.p1/MSTRG.4246.1.p2/MSTRG.8235.1.p1	4	MF	0.0888889
GO:0006913	nucleocytoplasmic transport	1/872	12/5815	0.857957	1	0.865497	MSTRG.16183.1.p2	1	BP	0.0833333
GO:0005783	endoplasmic reticulum	2/517	24/3169	0.921731	1	0.818713	evm.model.000210F_arrow_pilon.8/evm.model.000010F_arrow_pilon.74	2	CC	0.0833333
GO:0005856	cytoskeleton	4/517	48/3169	0.965839	1	0.818713	evm.model.000346F_arrow_pilon.18/MSTRG.15572.1.p1/MSTRG.1359.1.p1/MSTRG.11570.1.p2	4	CC	0.0833333
GO:0006396	RNA processing	4/872	49/5815	0.949276	1	0.865497	evm.model.000225F_arrow_pilon.14/MSTRG.4585.1.p1/MSTRG.18475.1.p1/MSTRG.10439.1.p1	4	BP	0.0816327
GO:0035091	phosphatidylinositol binding	3/1397	37/9301	0.93164	1	0.82092	MSTRG.18893.1.p1/MSTRG.10025.1.p1/MSTRG.4163.1.p1	3	MF	0.0810811
GO:0003712	transcription coregulator activity	2/1397	25/9301	0.907654	1	0.82092	MSTRG.8032.1.p1/MSTRG.12724.1.p1	2	MF	0.08
GO:0000226	microtubule cytoskeleton organization	1/872	13/5815	0.879301	1	0.865497	MSTRG.1359.1.p1	1	BP	0.0769231
GO:0009247	glycolipid biosynthetic process	1/872	13/5815	0.879301	1	0.865497	MSTRG.8042.1.p1	1	BP	0.0769231
GO:0001733	galactosylceramide sulfotransferase activity	1/1397	13/9301	0.87964	1	0.82092	MSTRG.8042.1.p1	1	MF	0.0769231
GO:0016301	kinase activity	3/1397	39/9301	0.945987	1	0.82092	evm.model.000100F_arrow_pilon.12/MSTRG.3887.1.p1/evm.model.000137F_arrow_pilon.61	3	MF	0.0769231
GO:0000786	nucleosome	2/517	26/3169	0.941558	1	0.818713	MSTRG.17154.1.p1/MSTRG.3383.1.p1	2	CC	0.0769231
GO:0006364	rRNA processing	2/872	27/5815	0.928745	1	0.865497	MSTRG.4436.1.p1/MSTRG.376.1.p1	2	BP	0.0740741
GO:0006886	intracellular protein transport	6/872	82/5815	0.989024	1	0.865497	MSTRG.5140.1.p1/MSTRG.1291.1.p1/MSTRG.2998.1.p1/MSTRG.4163.1.p1/MSTRG.3252.1.p1/evm.model.000006F_arrow_pilon.125	6	BP	0.0731707
GO:0001522	pseudouridine synthesis	1/872	14/5815	0.897442	1	0.865497	MSTRG.18439.1.p1	1	BP	0.0714286
GO:0006313	transposition, DNA-mediated	1/872	14/5815	0.897442	1	0.865497	evm.model.000194F_arrow_pilon.27	1	BP	0.0714286
GO:0043547	positive regulation of GTPase activity	1/872	14/5815	0.897442	1	0.865497	MSTRG.2774.1.p1	1	BP	0.0714286
GO:0004518	nuclease activity	1/1397	14/9301	0.897744	1	0.82092	MSTRG.5673.1.p1	1	MF	0.0714286
GO:0004803	transposase activity	1/1397	14/9301	0.897744	1	0.82092	evm.model.000194F_arrow_pilon.27	1	MF	0.0714286
GO:0003743	translation initiation factor activity	2/1397	28/9301	0.937852	1	0.82092	MSTRG.2764.6.p1/evm.model.000042F_arrow_pilon.16	2	MF	0.0714286
GO:0006334	nucleosome assembly	1/872	15/5815	0.912858	1	0.865497	MSTRG.3383.1.p1	1	BP	0.0666667
GO:0005164	tumor necrosis factor receptor binding	1/1397	15/9301	0.913126	1	0.82092	MSTRG.9347.1.p1	1	MF	0.0666667
GO:0043130	ubiquitin binding	1/1397	15/9301	0.913126	1	0.82092	MSTRG.5209.1.p1	1	MF	0.0666667
GO:0070006	metalloaminopeptidase activity	1/1397	15/9301	0.913126	1	0.82092	MSTRG.19305.1.p1	1	MF	0.0666667
GO:0005852	eukaryotic translation initiation factor 3 complex	1/517	15/3169	0.9313	1	0.818713	MSTRG.2764.6.p1	1	CC	0.0666667
GO:0006357	regulation of transcription by RNA polymerase II	5/872	76/5815	0.992767	1	0.865497	MSTRG.15705.1.p1/MSTRG.12724.1.p1/MSTRG.3000.1.p1/MSTRG.14118.1.p1/MSTRG.12827.1.p1	5	BP	0.0657895
GO:0000287	magnesium ion binding	2/1397	31/9301	0.958514	1	0.82092	MSTRG.4867.1.p1/MSTRG.15651.1.p1	2	MF	0.0645161
GO:0016567	protein ubiquitination	3/872	48/5815	0.982047	1	0.865497	MSTRG.1846.1.p1/evm.model.000066F_arrow_pilon.65/MSTRG.7438.1.p1	3	BP	0.0625
GO:0016192	vesicle-mediated transport	4/872	67/5815	0.993763	1	0.865497	MSTRG.16953.1.p1/MSTRG.2998.1.p1/MSTRG.2155.1.p1/MSTRG.9351.1.p1	4	BP	0.0597015
GO:0006338	chromatin remodeling	1/872	17/5815	0.937093	1	0.865497	MSTRG.7360.1.p1	1	BP	0.0588235
GO:0030036	actin cytoskeleton organization	1/872	17/5815	0.937093	1	0.865497	MSTRG.12965.1.p1	1	BP	0.0588235
GO:0016788	hydrolase activity, acting on ester bonds	1/1397	17/9301	0.9373	1	0.82092	MSTRG.5673.1.p1	1	MF	0.0588235
GO:0051536	iron-sulfur cluster binding	1/1397	17/9301	0.9373	1	0.82092	evm.model.000227F_arrow_pilon.9	1	MF	0.0588235
GO:0003755	peptidyl-prolyl cis-trans isomerase activity	2/1397	34/9301	0.972497	1	0.82092	MSTRG.17158.1.p1/MSTRG.11557.1.p1	2	MF	0.0588235
GO:0005044	scavenger receptor activity	2/1397	34/9301	0.972497	1	0.82092	evm.model.000275F_arrow_pilon.23/MSTRG.6798.2.p1	2	MF	0.0588235
GO:0000166	nucleotide binding	4/1397	69/9301	0.995128	1	0.82092	evm.model.000246F_arrow_pilon.26/MSTRG.1942.1.p1/MSTRG.3745.1.p1/evm.model.000001F_arrow_pilon.172	4	MF	0.057971
GO:0030968	endoplasmic reticulum unfolded protein response	2/872	35/5815	0.975961	1	0.865497	MSTRG.16455.1.p1/evm.model.000323F_arrow_pilon.10	2	BP	0.0571429
GO:0046982	protein heterodimerization activity	2/1397	35/9301	0.976051	1	0.82092	MSTRG.5652.1.p1/MSTRG.17154.1.p1	2	MF	0.0571429
GO:0060271	cilium assembly	1/872	19/5815	0.954593	1	0.865497	MSTRG.2155.1.p1	1	BP	0.0526316
GO:0016579	protein deubiquitination	2/872	38/5815	0.984188	1	0.865497	MSTRG.4980.1.p1/evm.model.000380F_arrow_pilon.6	2	BP	0.0526316
GO:0005789	endoplasmic reticulum membrane	1/517	19/3169	0.966443	1	0.818713	MSTRG.4946.1.p1	1	CC	0.0526316
GO:0046983	protein dimerization activity	21/1397	423/9301	1	1	0.82092	MSTRG.7232.1.p1/MSTRG.12098.1.p1/MSTRG.5401.1.p1/MSTRG.17557.1.p1/evm.model.000073F_arrow_pilon.22/evm.model.000020F_arrow_pilon.58/evm.model.000140F_arrow_pilon.16/MSTRG.17551.1.p1/evm.model.000244F_arrow_pilon.22/MSTRG.7451.1.p1/evm.model.000116F_arrow_pilon.29/MSTRG.10138.1.p1/MSTRG.11382.1.p1/evm.model.000222F_arrow_pilon.10/MSTRG.11346.1.p1/evm.model.000124F_arrow_pilon.7/MSTRG.6751.1.p1/evm…	21	MF	0.0496454
GO:0006457	protein folding	2/872	43/5815	0.992219	1	0.865497	MSTRG.5187.1.p1/MSTRG.8574.1.p1	2	BP	0.0465116
GO:0004843	thiol-dependent ubiquitin-specific protease activity	2/1397	44/9301	0.993277	1	0.82092	MSTRG.4980.1.p1/evm.model.000380F_arrow_pilon.6	2	MF	0.0454545
GO:0016592	mediator complex	1/517	22/3169	0.980406	1	0.818713	MSTRG.12724.1.p1	1	CC	0.0454545
GO:0008289	lipid binding	1/1397	27/9301	0.987735	1	0.82092	MSTRG.1395.1.p1	1	MF	0.037037
GO:0030527	structural constituent of chromatin	1/1397	27/9301	0.987735	1	0.82092	MSTRG.17154.1.p1	1	MF	0.037037
GO:0005739	mitochondrion	1/517	29/3169	0.994429	1	0.818713	evm.model.000075F_arrow_pilon.25	1	CC	0.0344828
GO:0006260	DNA replication	1/872	39/5815	0.998269	1	0.865497	MSTRG.8250.1.p1	1	BP	0.025641
GO:0000398	mRNA splicing, via spliceosome	1/872	41/5815	0.998752	1	0.865497	MSTRG.1627.1.p1	1	BP	0.0243902
GO:0005840	ribosome	1/517	96/3169	1	1	0.818713	MSTRG.221.1.p1	1	CC	0.0104167
GO:0006412	translation	1/872	107/5815	1	1	0.865497	MSTRG.221.1.p1	1	BP	0.00934579
GO:0003735	structural constituent of ribosome	1/1397	118/9301	1	1	0.82092	MSTRG.221.1.p1	1	MF	0.00847458
GO:0015074	DNA integration	1/872	275/5815	1	1	0.865497	evm.model.000033F_arrow_pilon.45	1	BP	0.00363636
