# Supplementary material for: Transcriptome Analysis Reveals the Requirement of the TGFβ Pathway in Ascidian Tail Regression
Source: Cells. 2025 Apr 4;14(7):546. doi: 10.3390/cells14070546 (PMC11988888; doi:10.3390/cells14070546)
Supplement: Supplementary file 1 [file cells-14-00546-s001.zip › TableS2-KEGG enrichment of 3 stages in S.clava.xlsx]

## Sheet: hslvtrl_KEGG_enrichmentRichfact
ID	Description	GeneRatio	BgRatio	pvalue	p.adjust	qvalue	geneID	Count	richFactor	Ontology
ko00965	Betalain biosynthesis	3/598	11/7598	0.0496895	0.433131	0.404635	MSTRG.5395.1.p1/MSTRG.18612.1.p1/MSTRG.16631.1.p1	3	0.272727	Metabolism
ko04330	Notch signaling pathway	15/598	58/7598	2.83e-05	0.00453472	0.00423638	MSTRG.7885.1.p1/MSTRG.8032.1.p1/MSTRG.17717.1.p1/MSTRG.2991.1.p1/MSTRG.9832.1.p1/MSTRG.6059.1.p1/MSTRG.5557.1.p1/MSTRG.16294.1.p1/MSTRG.4036.1.p1/evm.model.000010F_arrow_pilon.105/MSTRG.7301.1.p1/MSTRG.14118.1.p1/MSTRG.702.1.p1/MSTRG.1846.1.p1/MSTRG.11015.1.p1	15	0.258621	Environmental Information Processing
ko04320	Dorso-ventral axis formation	16/598	64/7598	2.44e-05	0.00453472	0.00423638	MSTRG.10598.1.p1/MSTRG.1289.1.p1/MSTRG.6059.1.p1/MSTRG.5557.1.p1/MSTRG.454.1.p1/MSTRG.191.2.p1/MSTRG.12703.1.p1/MSTRG.16294.1.p1/MSTRG.11519.1.p1/MSTRG.5652.1.p1/MSTRG.15820.1.p1/evm.model.000010F_arrow_pilon.105/MSTRG.19340.1.p1/MSTRG.861.1.p1/MSTRG.12070.1.p1/MSTRG.6137.1.p1	16	0.25	Organismal Systems
ko00940	Phenylpropanoid biosynthesis	7/598	31/7598	0.00896558	0.191266	0.178682	MSTRG.1693.1.p1/MSTRG.1880.1.p1/MSTRG.1877.1.p1/MSTRG.5790.1.p1/MSTRG.7648.1.p1/MSTRG.15358.1.p1/evm.model.000057F_arrow_pilon.53	7	0.225806	Metabolism
ko00020	Citrate cycle (TCA cycle)	8/598	37/7598	0.00701731	0.172248	0.160916	MSTRG.3474.1.p1/MSTRG.12777.1.p2/MSTRG.2941.1.p1/MSTRG.5501.1.p1/MSTRG.19285.1.p1/MSTRG.17443.1.p1/MSTRG.2284.8.p1/MSTRG.4926.1.p1	8	0.216216	Metabolism
ko00625	Chloroalkane and chloroalkene degradation	4/598	19/7598	0.0570276	0.467919	0.437135	evm.model.000370F_arrow_pilon.4/MSTRG.11069.1.p1/MSTRG.4124.1.p1/evm.model.000153F_arrow_pilon.38	4	0.210526	Metabolism
ko00901	Indole alkaloid biosynthesis	2/598	10/7598	0.183038	0.809123	0.755891	MSTRG.18612.1.p1/MSTRG.16631.1.p1	2	0.2	Metabolism
ko00360	Phenylalanine metabolism	9/598	48/7598	0.011385	0.220738	0.206216	MSTRG.1693.1.p1/MSTRG.1880.1.p1/MSTRG.18612.1.p1/MSTRG.1877.1.p1/MSTRG.5790.1.p1/MSTRG.7648.1.p1/MSTRG.16631.1.p1/MSTRG.15358.1.p1/evm.model.000057F_arrow_pilon.53	9	0.1875	Metabolism
ko00591	Linoleic acid metabolism	13/598	70/7598	0.0028263	0.129202	0.120702	MSTRG.1196.1.p1/evm.model.000367F_arrow_pilon.15/evm.model.000089F_arrow_pilon.21/MSTRG.18994.1.p1/evm.model.000470F_arrow_pilon.3/MSTRG.3594.1.p1/evm.model.000259F_arrow_pilon.15/evm.model.000056F_arrow_pilon.66/MSTRG.18995.1.p1/evm.model.000208F_arrow_pilon.10/MSTRG.19111.1.p1/evm.model.000060F_arrow_pilon.69/MSTRG.8820.1.p1	13	0.185714	Metabolism
ko00071	Fatty acid degradation	14/598	76/7598	0.0021399	0.129202	0.120702	MSTRG.6944.1.p1/MSTRG.5037.1.p1/MSTRG.9263.1.p1/MSTRG.7582.1.p1/MSTRG.7581.1.p1/evm.model.000370F_arrow_pilon.4/MSTRG.9255.1.p2/MSTRG.16356.1.p1/MSTRG.13778.1.p2/MSTRG.10942.1.p1/evm.model.000324F_arrow_pilon.1/MSTRG.20.1.p1/MSTRG.4124.1.p1/MSTRG.19229.1.p1	14	0.184211	Metabolism
ko00670	One carbon pool by folate	4/598	22/7598	0.0895105	0.584558	0.5461	MSTRG.7499.1.p1/MSTRG.14047.1.p1/MSTRG.1263.1.p1/MSTRG.13301.1.p1	4	0.181818	Metabolism
ko00130	Ubiquinone and other terpenoid-quinone biosynthesis	8/598	45/7598	0.0225322	0.313491	0.292866	MSTRG.1693.1.p1/MSTRG.1880.1.p1/MSTRG.1877.1.p1/MSTRG.5790.1.p1/MSTRG.7648.1.p1/evm.model.000019F_arrow_pilon.18/MSTRG.15358.1.p1/evm.model.000057F_arrow_pilon.53	8	0.177778	Metabolism
ko04115	p53 signaling pathway	13/598	74/7598	0.00466358	0.135668	0.126742	MSTRG.12086.1.p1/MSTRG.207.1.p1/MSTRG.538.1.p1/MSTRG.3300.1.p1/MSTRG.239.1.p1/MSTRG.18435.1.p1/MSTRG.9741.1.p1/MSTRG.11278.1.p1/MSTRG.7262.1.p1/MSTRG.2454.1.p1/MSTRG.175.2.p1/MSTRG.10335.2.p1/MSTRG.18706.1.p1	13	0.175676	Cellular Processes
ko05144	Malaria	8/598	46/7598	0.0254644	0.315697	0.294927	MSTRG.9102.1.p1/MSTRG.3300.1.p1/MSTRG.5244.3.p1/MSTRG.2454.1.p1/MSTRG.175.2.p1/evm.model.000218F_arrow_pilon.1/evm.model.000484F_arrow_pilon.10/MSTRG.3070.1.p1	8	0.173913	Human Diseases
ko00062	Fatty acid elongation	9/598	52/7598	0.0188882	0.313491	0.292866	evm.model.000283F_arrow_pilon.29_evm.model.000283F_arrow_pilon.30/MSTRG.9263.1.p1/MSTRG.7582.1.p1/MSTRG.7581.1.p1/MSTRG.9255.1.p2/MSTRG.5489.3.p1/MSTRG.2044.1.p1/evm.model.000324F_arrow_pilon.1/evm.model.000016F_arrow_pilon.22	9	0.173077	Metabolism
ko00310	Lysine degradation	14/598	81/7598	0.00394391	0.135668	0.126742	MSTRG.2941.1.p1/MSTRG.9263.1.p1/evm.model.000370F_arrow_pilon.4/MSTRG.19285.1.p1/MSTRG.17372.1.p1/MSTRG.17168.1.p1/MSTRG.2252.1.p1/evm.model.000162F_arrow_pilon.11/evm.model.000324F_arrow_pilon.1/MSTRG.3130.1.p1/MSTRG.10454.1.p1/MSTRG.4124.1.p1/MSTRG.291.1.p1/MSTRG.15428.1.p1	14	0.17284	Metabolism
ko04914	Progesterone-mediated oocyte maturation	16/598	94/7598	0.00250321	0.129202	0.120702	MSTRG.10598.1.p1/MSTRG.12086.1.p1/MSTRG.207.1.p1/MSTRG.13727.1.p1/MSTRG.18435.1.p1/MSTRG.15651.1.p1/MSTRG.11205.1.p1/MSTRG.12703.1.p1/MSTRG.10651.1.p1/MSTRG.10826.1.p1/MSTRG.15902.1.p1/MSTRG.10893.1.p1/MSTRG.3887.1.p1/evm.model.000488F_arrow_pilon.14/MSTRG.10392.1.p1/MSTRG.1456.1.p1	16	0.170213	Organismal Systems
ko00590	Arachidonic acid metabolism	26/598	160/7598	0.000284072	0.030301	0.0283075	MSTRG.1196.1.p1/MSTRG.17562.1.p1/evm.model.000367F_arrow_pilon.15/evm.model.000089F_arrow_pilon.21/MSTRG.4665.1.p1/MSTRG.13809.1.p1/MSTRG.13778.1.p2/MSTRG.18994.1.p1/MSTRG.11069.1.p1/evm.model.000470F_arrow_pilon.3/MSTRG.3594.1.p1/evm.model.000259F_arrow_pilon.15/evm.model.000056F_arrow_pilon.66/MSTRG.18995.1.p1/MSTRG.13809.7.p1/MSTRG.7371.3.p1/evm.model.000208F_arrow_pilon.10/evm.model.000017F_a…	26	0.1625	Metabolism
ko00592	alpha-Linolenic acid metabolism	5/598	31/7598	0.0921344	0.58966	0.550867	evm.model.000367F_arrow_pilon.15/MSTRG.16356.1.p1/MSTRG.3594.1.p1/evm.model.000259F_arrow_pilon.15/evm.model.000208F_arrow_pilon.10	5	0.16129	Metabolism
ko00950	Isoquinoline alkaloid biosynthesis	3/598	19/7598	0.184337	0.809123	0.755891	MSTRG.5395.1.p1/MSTRG.18612.1.p1/MSTRG.16631.1.p1	3	0.157895	Metabolism
ko00830	Retinol metabolism	9/598	58/7598	0.0360483	0.397775	0.371605	MSTRG.1196.1.p1/evm.model.000370F_arrow_pilon.4/evm.model.000089F_arrow_pilon.21/MSTRG.13778.1.p2/evm.model.000056F_arrow_pilon.66/MSTRG.18995.1.p1/MSTRG.19111.1.p1/MSTRG.4124.1.p1/MSTRG.8820.1.p1	9	0.155172	Metabolism
ko00600	Sphingolipid metabolism	11/598	71/7598	0.0219942	0.313491	0.292866	MSTRG.15891.1.p1/MSTRG.4245.1.p1/MSTRG.8042.1.p1/evm.model.000244F_arrow_pilon.22/MSTRG.17443.1.p1/evm.model.000152F_arrow_pilon.7/MSTRG.1970.1.p1/MSTRG.18951.1.p1/MSTRG.6518.1.p1/evm.model.000160F_arrow_pilon.21/MSTRG.3853.1.p1	11	0.15493	Metabolism
ko00650	Butanoate metabolism	4/598	26/7598	0.143534	0.706631	0.660142	MSTRG.9263.1.p1/MSTRG.116.1.p2/evm.model.000324F_arrow_pilon.1/evm.model.000928F_arrow_pilon.11	4	0.153846	Metabolism
ko04973	Carbohydrate digestion and absorption	9/598	59/7598	0.039697	0.404285	0.377688	evm.model.000001F_arrow_pilon.30/MSTRG.17182.1.p1/MSTRG.15444.1.p1/MSTRG.12808.1.p1/MSTRG.17784.1.p1/MSTRG.9821.1.p1/MSTRG.3087.1.p1/MSTRG.3887.1.p1/MSTRG.10392.1.p1	9	0.152542	Organismal Systems
ko04742	Taste transduction	7/598	46/7598	0.0662054	0.497452	0.464725	MSTRG.16132.1.p1/MSTRG.17784.1.p1/MSTRG.10811.1.p1/evm.model.000479F_arrow_pilon.3/MSTRG.10826.1.p1/MSTRG.10210.1.p1/MSTRG.1456.1.p1	7	0.152174	Organismal Systems
ko00140	Steroid hormone biosynthesis	19/598	126/7598	0.00431461	0.135668	0.126742	MSTRG.4697.1.p1/MSTRG.1196.1.p1/MSTRG.11666.1.p1/evm.model.000089F_arrow_pilon.21/MSTRG.18994.1.p1/evm.model.000470F_arrow_pilon.3/evm.model.000056F_arrow_pilon.66/MSTRG.18995.1.p1/evm.model.000347F_arrow_pilon.18/MSTRG.19111.1.p1/MSTRG.3339.2.p1/evm.model.000036F_arrow_pilon.23/MSTRG.7679.1.p1/evm.model.000060F_arrow_pilon.69/MSTRG.2068.1.p1/evm.model.000126F_arrow_pilon.41/MSTRG.6518.1.p1/MSTRG…	19	0.150794	Metabolism
ko04972	Pancreatic secretion	23/598	153/7598	0.00185646	0.129202	0.120702	evm.model.000029F_arrow_pilon.59/evm.model.000097F_arrow_pilon.12/evm.model.000367F_arrow_pilon.15/MSTRG.1774.1.p1/MSTRG.12674.1.p1/MSTRG.17431.1.p1/evm.model.000064F_arrow_pilon.45/MSTRG.10826.1.p1/MSTRG.3594.1.p1/MSTRG.15426.1.p1/MSTRG.12340.1.p1/MSTRG.587.1.p1/MSTRG.10210.1.p1/MSTRG.3859.1.p1/MSTRG.6693.1.p1/evm.model.000029F_arrow_pilon.63/MSTRG.3087.1.p1/MSTRG.1633.1.p1/MSTRG.4207.1.p1/MSTRG…	23	0.150327	Organismal Systems
ko05204	Chemical carcinogenesis - DNA adducts	17/598	114/7598	0.00753585	0.172248	0.160916	MSTRG.1196.1.p1/MSTRG.1315.1.p1/evm.model.000089F_arrow_pilon.21/MSTRG.7813.1.p1/evm.model.000056F_arrow_pilon.66/MSTRG.18995.1.p1/MSTRG.7881.1.p1/evm.model.000347F_arrow_pilon.18/MSTRG.7371.3.p1/MSTRG.7546.1.p3/MSTRG.7880.1.p1/MSTRG.19111.1.p1/MSTRG.3339.2.p1/evm.model.000036F_arrow_pilon.23/MSTRG.2068.1.p1/MSTRG.11798.1.p1/MSTRG.8820.1.p1	17	0.149123	Human Diseases
ko04512	ECM-receptor interaction	14/598	98/7598	0.0206184	0.313491	0.292866	MSTRG.3300.1.p1/MSTRG.13886.1.p1/MSTRG.9082.1.p1/MSTRG.11608.1.p1/MSTRG.12805.1.p1/evm.model.000362F_arrow_pilon.4/MSTRG.2454.1.p1/MSTRG.15920.10.p1/MSTRG.12885.1.p1/MSTRG.175.2.p1/evm.model.000188F_arrow_pilon.10_evm.model.000188F_arrow_pilon.9/MSTRG.2966.1.p1/MSTRG.13887.1.p1/evm.model.000008F_arrow_pilon.8	14	0.142857	Environmental Information Processing
ko00903	Limonene degradation	2/598	14/7598	0.303037	0.95901	0.895918	evm.model.000370F_arrow_pilon.4/MSTRG.4124.1.p1	2	0.142857	Metabolism
ko05150	Staphylococcus aureus infection	10/598	71/7598	0.0500807	0.433131	0.404635	MSTRG.14834.1.p1/MSTRG.16635.1.p1/evm.model.000166F_arrow_pilon.17/evm.model.000239F_arrow_pilon.7/MSTRG.5343.21.p1/evm.model.000018F_arrow_pilon.80/MSTRG.7498.1.p1/MSTRG.4566.1.p1/MSTRG.18812.1.p1/MSTRG.10382.1.p1	10	0.140845	Human Diseases
ko04975	Fat digestion and absorption	7/598	50/7598	0.0947183	0.590146	0.55132	evm.model.000029F_arrow_pilon.59/evm.model.000097F_arrow_pilon.12/evm.model.000367F_arrow_pilon.15/MSTRG.17443.1.p1/MSTRG.3594.1.p1/evm.model.000029F_arrow_pilon.63/MSTRG.358.1.p1	7	0.14	Organismal Systems
ko00500	Starch and sucrose metabolism	9/598	65/7598	0.0668452	0.497452	0.464725	evm.model.000001F_arrow_pilon.30/MSTRG.17182.1.p1/MSTRG.12808.1.p1/MSTRG.2926.1.p1/MSTRG.3963.2.p1/MSTRG.7605.1.p1/MSTRG.3204.1.p1/MSTRG.11326.1.p1/MSTRG.1839.1.p1	9	0.138462	Metabolism
ko00982	Drug metabolism - cytochrome P450	11/598	80/7598	0.0477525	0.433131	0.404635	MSTRG.1196.1.p1/MSTRG.1315.1.p1/MSTRG.7813.1.p1/evm.model.000056F_arrow_pilon.66/MSTRG.7881.1.p1/MSTRG.7371.3.p1/MSTRG.7546.1.p3/MSTRG.7880.1.p1/MSTRG.19111.1.p1/MSTRG.11798.1.p1/evm.model.000004F_arrow_pilon.69	11	0.1375	Metabolism
ko01040	Biosynthesis of unsaturated fatty acids	7/598	51/7598	0.102765	0.61527	0.574792	evm.model.000283F_arrow_pilon.29_evm.model.000283F_arrow_pilon.30/MSTRG.9263.1.p1/MSTRG.16356.1.p1/MSTRG.2044.1.p1/MSTRG.14012.1.p1/evm.model.000016F_arrow_pilon.22/MSTRG.13563.1.p1	7	0.137255	Metabolism
ko04918	Thyroid hormone synthesis	12/598	88/7598	0.0420493	0.407751	0.380925	MSTRG.5661.1.p1/MSTRG.13809.1.p1/MSTRG.10826.1.p1/MSTRG.2950.1.p1/MSTRG.587.1.p1/MSTRG.3859.1.p1/MSTRG.13809.7.p1/evm.model.000017F_arrow_pilon.49/MSTRG.17670.1.p1/MSTRG.3087.1.p1/MSTRG.13205.2.p1/MSTRG.1456.1.p1	12	0.136364	Organismal Systems
ko00380	Tryptophan metabolism	8/598	59/7598	0.0894186	0.584558	0.5461	MSTRG.9263.1.p1/evm.model.000370F_arrow_pilon.4/MSTRG.19285.1.p1/MSTRG.18612.1.p1/MSTRG.6250.1.p1/evm.model.000324F_arrow_pilon.1/MSTRG.16631.1.p1/MSTRG.4124.1.p1	8	0.135593	Metabolism
ko05224	Breast cancer	20/598	148/7598	0.0117267	0.220738	0.206216	MSTRG.6716.1.p1/MSTRG.2991.1.p1/MSTRG.9832.1.p1/MSTRG.6059.1.p1/MSTRG.5557.1.p1/MSTRG.16294.1.p1/MSTRG.4036.1.p1/MSTRG.3020.1.p1/MSTRG.19345.1.p1/MSTRG.5652.1.p1/evm.model.000010F_arrow_pilon.105/MSTRG.12984.1.p1/MSTRG.6157.1.p1/MSTRG.7301.1.p1/MSTRG.5539.1.p1/MSTRG.5341.1.p1/MSTRG.3887.1.p1/MSTRG.6137.1.p1/MSTRG.10392.1.p1/MSTRG.10335.2.p1	20	0.135135	Human Diseases
ko00980	Metabolism of xenobiotics by cytochrome P450	10/598	74/7598	0.0632834	0.493919	0.461424	MSTRG.1196.1.p1/MSTRG.1315.1.p1/MSTRG.7813.1.p1/evm.model.000056F_arrow_pilon.66/MSTRG.7881.1.p1/MSTRG.7371.3.p1/MSTRG.7546.1.p3/MSTRG.7880.1.p1/MSTRG.19111.1.p1/MSTRG.11798.1.p1	10	0.135135	Metabolism
ko05016	Huntington disease	27/598	200/7598	0.00382489	0.135668	0.126742	MSTRG.2482.1.p1/MSTRG.2717.1.p1/MSTRG.12751.1.p1/MSTRG.8032.1.p1/MSTRG.5501.1.p1/MSTRG.3785.1.p1/evm.model.000704F_arrow_pilon.11/evm.model.000050F_arrow_pilon.37/MSTRG.9741.1.p1/MSTRG.15268.1.p1/MSTRG.3154.1.p1/evm.model.000451F_arrow_pilon.15/MSTRG.7262.1.p1/MSTRG.15420.1.p1/MSTRG.587.1.p1/MSTRG.3859.1.p1/MSTRG.4646.1.p1/MSTRG.4905.1.p1/MSTRG.13205.2.p1/evm.model.000098F_arrow_pilon.7/MSTRG.183…	27	0.135	Human Diseases
ko00290	"Valine, leucine and isoleucine biosynthesis"	2/598	15/7598	0.332942	0.977446	0.91314	MSTRG.16030.1.p1/MSTRG.1601.1.p1	2	0.133333	Metabolism
ko00930	Caprolactam degradation	2/598	15/7598	0.332942	0.977446	0.91314	MSTRG.9263.1.p1/evm.model.000324F_arrow_pilon.1	2	0.133333	Metabolism
ko04724	Glutamatergic synapse	15/598	113/7598	0.0308991	0.353132	0.3299	MSTRG.16132.1.p1/MSTRG.6631.1.p1/MSTRG.17784.1.p1/MSTRG.15596.1.p1/MSTRG.10414.1.p1/MSTRG.10826.1.p1/evm.model.000259F_arrow_pilon.15/MSTRG.587.1.p1/MSTRG.3859.1.p1/MSTRG.17336.1.p1/MSTRG.13205.2.p1/MSTRG.467.1.p1/MSTRG.1456.1.p1/MSTRG.17896.1.p1/MSTRG.6727.1.p1	15	0.132743	Organismal Systems
ko05010	Alzheimer disease	26/598	196/7598	0.00567459	0.151322	0.141367	MSTRG.2717.1.p1/MSTRG.12751.1.p1/evm.model.000644F_arrow_pilon.3/MSTRG.5501.1.p1/MSTRG.3785.1.p1/evm.model.000704F_arrow_pilon.11/MSTRG.8880.1.p1/MSTRG.17784.1.p1/evm.model.000050F_arrow_pilon.37/MSTRG.5244.3.p1/MSTRG.9741.1.p1/MSTRG.15268.1.p1/MSTRG.7262.1.p1/MSTRG.3020.1.p1/MSTRG.587.1.p1/MSTRG.3859.1.p1/MSTRG.13205.2.p1/evm.model.000434F_arrow_pilon.12/evm.model.000218F_arrow_pilon.1/evm.model…	26	0.132653	Human Diseases
ko05213	Endometrial cancer	7/598	53/7598	0.119928	0.661673	0.618142	MSTRG.3020.1.p1/MSTRG.19345.1.p1/MSTRG.5652.1.p1/MSTRG.3887.1.p1/MSTRG.6137.1.p1/MSTRG.10392.1.p1/MSTRG.10335.2.p1	7	0.132075	Human Diseases
ko01524	Platinum drug resistance	17/598	129/7598	0.02402	0.315697	0.294927	MSTRG.1315.1.p1/MSTRG.19221.1.p1/MSTRG.9741.1.p1/MSTRG.1942.1.p1/MSTRG.731.1.p1/MSTRG.7262.1.p1/MSTRG.7813.1.p1/evm.model.000000F_arrow_pilon.41/MSTRG.1190.1.p1/MSTRG.7881.1.p1/MSTRG.4630.1.p1/MSTRG.7546.1.p3/MSTRG.7880.1.p1/MSTRG.3887.1.p1/MSTRG.6137.1.p1/MSTRG.10392.1.p1/MSTRG.10335.2.p1	17	0.131783	Human Diseases
ko05217	Basal cell carcinoma	8/598	61/7598	0.103827	0.61527	0.574792	MSTRG.4036.1.p1/MSTRG.3020.1.p1/MSTRG.19345.1.p1/MSTRG.12984.1.p1/MSTRG.5539.1.p1/MSTRG.5341.1.p1/evm.model.000025F_arrow_pilon.99/MSTRG.10335.2.p1	8	0.131148	Human Diseases
ko04962	Vasopressin-regulated water reabsorption	7/598	54/7598	0.12903	0.665963	0.62215	evm.model.000241F_arrow_pilon.14/evm.model.000056F_arrow_pilon.37/evm.model.000056F_arrow_pilon.39/MSTRG.5715.1.p1/MSTRG.16314.1.p1/MSTRG.1456.1.p1/MSTRG.15729.1.p1	7	0.12963	Organismal Systems
ko00100	Steroid biosynthesis	8/598	62/7598	0.111487	0.648653	0.605979	evm.model.000029F_arrow_pilon.59/evm.model.000097F_arrow_pilon.12/MSTRG.18994.1.p1/evm.model.000470F_arrow_pilon.3/evm.model.000029F_arrow_pilon.63/evm.model.000060F_arrow_pilon.69/MSTRG.358.1.p1/MSTRG.5261.7.p1	8	0.129032	Metabolism
ko04974	Protein digestion and absorption	22/598	171/7598	0.0146586	0.260597	0.243452	MSTRG.17972.2.p1/MSTRG.18795.1.p1/MSTRG.15596.1.p1/MSTRG.17937.5.p1/MSTRG.18227.1.p1/MSTRG.5773.1.p1/MSTRG.10414.1.p1/MSTRG.1774.1.p1/MSTRG.17431.1.p1/MSTRG.1443.1.p1/MSTRG.18254.1.p1/evm.model.000064F_arrow_pilon.45/evm.model.000362F_arrow_pilon.4/MSTRG.15920.10.p1/MSTRG.17774.1.p1/MSTRG.3087.1.p1/MSTRG.17336.1.p1/MSTRG.4207.1.p1/MSTRG.467.1.p1/MSTRG.12413.1.p1/evm.model.000434F_arrow_pilon.12/e…	22	0.128655	Organismal Systems
ko04610	Complement and coagulation cascades	14/598	109/7598	0.0460467	0.433131	0.404635	MSTRG.14834.1.p1/MSTRG.16635.1.p1/evm.model.000166F_arrow_pilon.17/evm.model.000239F_arrow_pilon.7/MSTRG.5343.21.p1/evm.model.000064F_arrow_pilon.45/evm.model.000018F_arrow_pilon.80/MSTRG.16517.1.p1/MSTRG.7498.1.p1/MSTRG.4566.1.p1/MSTRG.18812.1.p1/MSTRG.12413.1.p1/MSTRG.10382.1.p1/evm.model.000176F_arrow_pilon.38	14	0.12844	Organismal Systems
ko01522	Endocrine resistance	15/598	117/7598	0.0404285	0.404285	0.377688	MSTRG.6716.1.p1/MSTRG.17717.1.p1/MSTRG.2991.1.p1/MSTRG.6059.1.p1/MSTRG.5557.1.p1/MSTRG.16294.1.p1/MSTRG.5652.1.p1/MSTRG.10826.1.p1/evm.model.000010F_arrow_pilon.105/MSTRG.7301.1.p1/MSTRG.3887.1.p1/MSTRG.6137.1.p1/MSTRG.10392.1.p1/MSTRG.10335.2.p1/MSTRG.1456.1.p1	15	0.128205	Human Diseases
ko00280	"Valine, leucine and isoleucine degradation"	10/598	78/7598	0.0840953	0.572564	0.534895	MSTRG.9263.1.p1/MSTRG.7582.1.p1/MSTRG.7581.1.p1/MSTRG.116.1.p2/evm.model.000370F_arrow_pilon.4/MSTRG.9255.1.p2/MSTRG.16030.1.p1/MSTRG.3838.1.p1/evm.model.000324F_arrow_pilon.1/MSTRG.4124.1.p1	10	0.128205	Metabolism
ko00480	Glutathione metabolism	18/598	141/7598	0.0275113	0.32606	0.304609	MSTRG.538.1.p1/MSTRG.1315.1.p1/MSTRG.239.1.p1/MSTRG.13809.1.p1/evm.model.000193F_arrow_pilon.36/MSTRG.7813.1.p1/MSTRG.3055.1.p1/MSTRG.7881.1.p1/MSTRG.13809.7.p1/MSTRG.7371.3.p1/evm.model.000017F_arrow_pilon.49/MSTRG.17670.1.p1/MSTRG.7546.1.p3/evm.model.000195F_arrow_pilon.23/MSTRG.7880.1.p1/MSTRG.17768.1.p1/MSTRG.11798.1.p1/MSTRG.11312.1.p1	18	0.12766	Metabolism
ko04658	Th1 and Th2 cell differentiation	10/598	80/7598	0.0958987	0.590146	0.55132	MSTRG.6716.1.p1/MSTRG.2991.1.p1/MSTRG.8258.1.p1/MSTRG.6059.1.p1/MSTRG.5557.1.p1/MSTRG.16294.1.p1/evm.model.000010F_arrow_pilon.105/MSTRG.7301.1.p1/MSTRG.14118.1.p1/MSTRG.15568.1.p1	10	0.125	Organismal Systems
ko00350	Tyrosine metabolism	8/598	64/7598	0.1277	0.665963	0.62215	MSTRG.16320.1.p1/evm.model.000004F_arrow_pilon.80/MSTRG.7818.1.p1/MSTRG.12220.1.p1/MSTRG.5395.1.p1/MSTRG.1265.1.p1/MSTRG.18612.1.p1/MSTRG.16631.1.p1	8	0.125	Metabolism
ko04977	Vitamin digestion and absorption	8/598	64/7598	0.1277	0.665963	0.62215	MSTRG.8406.1.p1/evm.model.000131F_arrow_pilon.25/MSTRG.8375.1.p1/MSTRG.12665.1.p1/evm.model.000168F_arrow_pilon.44/MSTRG.17529.1.p1/evm.model.000208F_arrow_pilon.10/MSTRG.4529.1.p1	8	0.125	Organismal Systems
ko04614	Renin-angiotensin system	6/598	48/7598	0.173007	0.790888	0.738856	MSTRG.18228.1.p1/MSTRG.15225.1.p1/evm.model.000195F_arrow_pilon.23/MSTRG.12413.1.p1/evm.model.000434F_arrow_pilon.12/evm.model.000634F_arrow_pilon.4	6	0.125	Organismal Systems
ko04630	JAK-STAT signaling pathway	8/598	65/7598	0.136241	0.692016	0.646489	MSTRG.8032.1.p1/MSTRG.15860.1.p1/MSTRG.18749.1.p1/MSTRG.5652.1.p1/MSTRG.3887.1.p1/MSTRG.6137.1.p1/MSTRG.10392.1.p1/MSTRG.15568.1.p1	8	0.123077	Environmental Information Processing
ko04514	Cell adhesion molecules	13/598	108/7598	0.080786	0.56199	0.525017	evm.model.000029F_arrow_pilon.59/MSTRG.3170.1.p1/evm.model.000097F_arrow_pilon.12/MSTRG.9561.1.p1/MSTRG.19120.1.p1/MSTRG.11608.1.p1/MSTRG.10798.1.p1/MSTRG.18899.1.p1/MSTRG.18898.1.p1/evm.model.000029F_arrow_pilon.63/evm.model.000435F_arrow_pilon.5/MSTRG.468.1.p1/MSTRG.3776.1.p1	13	0.12037	Environmental Information Processing
ko04142	Lysosome	24/598	201/7598	0.0256504	0.315697	0.294927	MSTRG.12520.1.p1/MSTRG.14776.1.p1/evm.model.000832F_arrow_pilon.2/MSTRG.4697.1.p1/MSTRG.6631.1.p1/MSTRG.11666.1.p1/MSTRG.15891.1.p1/MSTRG.2904.1.p1/MSTRG.17341.1.p1/MSTRG.8988.1.p1/evm.model.000090F_arrow_pilon.36/MSTRG.4109.1.p1/MSTRG.18228.1.p1/MSTRG.11069.1.p1/MSTRG.15629.1.p1/MSTRG.7185.1.p1/MSTRG.8593.1.p1/MSTRG.8660.1.p1/MSTRG.8531.2.p1/MSTRG.5103.1.p1/MSTRG.358.1.p1/MSTRG.6518.1.p1/evm.mod…	24	0.119403	Cellular Processes
ko03460	Fanconi anemia pathway	5/598	42/7598	0.232613	0.942231	0.880242	MSTRG.3535.1.p1/MSTRG.9832.1.p1/MSTRG.1942.1.p1/MSTRG.17602.1.p1/MSTRG.18706.1.p1	5	0.119048	Genetic Information Processing
ko04726	Serotonergic synapse	20/598	173/7598	0.0521535	0.439188	0.410294	MSTRG.1196.1.p1/MSTRG.16132.1.p1/MSTRG.17784.1.p1/MSTRG.10811.1.p1/MSTRG.18227.1.p1/evm.model.000089F_arrow_pilon.21/MSTRG.4665.1.p1/MSTRG.18994.1.p1/evm.model.000470F_arrow_pilon.3/MSTRG.10826.1.p1/evm.model.000259F_arrow_pilon.15/MSTRG.18995.1.p1/MSTRG.18612.1.p1/MSTRG.587.1.p1/MSTRG.3859.1.p1/MSTRG.16631.1.p1/evm.model.000060F_arrow_pilon.69/MSTRG.13205.2.p1/MSTRG.1456.1.p1/MSTRG.8820.1.p1	20	0.115607	Organismal Systems
ko04110	Cell cycle	16/598	139/7598	0.078878	0.56091	0.524008	MSTRG.12086.1.p1/MSTRG.207.1.p1/MSTRG.13727.1.p1/MSTRG.8032.1.p1/MSTRG.8250.1.p1/MSTRG.2222.2.p1/MSTRG.18435.1.p1/MSTRG.2222.1.p1/MSTRG.9741.1.p1/MSTRG.11205.1.p1/MSTRG.14171.1.p1/MSTRG.3020.1.p1/MSTRG.10651.1.p1/evm.model.000488F_arrow_pilon.14/MSTRG.10335.2.p1/MSTRG.18706.1.p1	16	0.115108	Cellular Processes
ko04976	Bile secretion	17/598	148/7598	0.0728318	0.529686	0.494838	MSTRG.15444.1.p1/evm.model.000283F_arrow_pilon.29_evm.model.000283F_arrow_pilon.30/MSTRG.5900.1.p1/MSTRG.18227.1.p1/evm.model.000090F_arrow_pilon.12/evm.model.000479F_arrow_pilon.3/MSTRG.12665.1.p1/MSTRG.15629.1.p1/MSTRG.10826.1.p1/MSTRG.15426.1.p1/MSTRG.2854.1.p1/MSTRG.6693.1.p1/MSTRG.9821.1.p1/MSTRG.3087.1.p1/MSTRG.5715.1.p1/MSTRG.1456.1.p1/MSTRG.15729.1.p1	17	0.114865	Organismal Systems
ko00565	Ether lipid metabolism	7/598	61/7598	0.20152	0.849657	0.793759	evm.model.000367F_arrow_pilon.15/MSTRG.8042.1.p1/MSTRG.17443.1.p1/MSTRG.3594.1.p1/evm.model.000259F_arrow_pilon.15/MSTRG.7130.1.p1/evm.model.000208F_arrow_pilon.10	7	0.114754	Metabolism
ko05033	Nicotine addiction	4/598	35/7598	0.295412	0.95901	0.895918	MSTRG.16132.1.p1/MSTRG.6631.1.p1/MSTRG.12971.1.p1/MSTRG.17896.1.p1	4	0.114286	Human Diseases
ko00630	Glyoxylate and dicarboxylate metabolism	5/598	44/7598	0.262906	0.95901	0.895918	MSTRG.1100.1.p1/MSTRG.11209.1.p1/MSTRG.7499.1.p1/MSTRG.6250.1.p1/MSTRG.3580.1.p1	5	0.113636	Metabolism
ko04218	Cellular senescence	20/598	177/7598	0.063257	0.493919	0.461424	MSTRG.12086.1.p1/MSTRG.207.1.p1/MSTRG.2482.1.p1/MSTRG.13727.1.p1/MSTRG.15705.1.p1/evm.model.000644F_arrow_pilon.3/MSTRG.8880.1.p1/MSTRG.17784.1.p1/MSTRG.18435.1.p1/MSTRG.9466.1.p1/MSTRG.1642.1.p1/MSTRG.10651.1.p1/MSTRG.587.1.p1/MSTRG.9126.1.p1/MSTRG.13205.2.p1/MSTRG.3887.1.p1/MSTRG.10392.1.p1/MSTRG.10335.2.p1/MSTRG.9416.1.p1/MSTRG.18706.1.p1	20	0.112994	Cellular Processes
ko04913	Ovarian steroidogenesis	11/598	98/7598	0.146539	0.710494	0.663751	MSTRG.6871.1.p1/evm.model.000089F_arrow_pilon.21/MSTRG.4665.1.p1/MSTRG.18994.1.p1/evm.model.000470F_arrow_pilon.3/MSTRG.10826.1.p1/evm.model.000259F_arrow_pilon.15/MSTRG.18995.1.p1/evm.model.000060F_arrow_pilon.69/MSTRG.1456.1.p1/MSTRG.8820.1.p1	11	0.112245	Organismal Systems
ko04070	Phosphatidylinositol signaling system	13/598	116/7598	0.123154	0.665963	0.62215	evm.model.000644F_arrow_pilon.3/MSTRG.8880.1.p1/evm.model.000014F_arrow_pilon.77/MSTRG.3901.1.p1/MSTRG.587.1.p1/MSTRG.3859.1.p1/MSTRG.14257.1.p1/MSTRG.14635.1.p1/MSTRG.12116.1.p1/MSTRG.19281.1.p1/MSTRG.13205.2.p1/MSTRG.3887.1.p1/MSTRG.10392.1.p1	13	0.112069	Environmental Information Processing
ko04979	Cholesterol metabolism	8/598	72/7598	0.203433	0.849657	0.793759	MSTRG.5661.1.p1/MSTRG.5244.3.p1/MSTRG.5343.21.p1/MSTRG.7185.1.p1/evm.model.000218F_arrow_pilon.1/evm.model.000484F_arrow_pilon.10/MSTRG.358.1.p1/MSTRG.3070.1.p1	8	0.111111	Organismal Systems
ko04392	Hippo signaling pathway - multiple species	3/598	27/7598	0.358415	0.999994	0.934205	MSTRG.14633.1.p1/MSTRG.8003.1.p1/MSTRG.17208.2.p1	3	0.111111	Environmental Information Processing
ko05166	Human T-cell leukemia virus 1 infection	29/598	263/7598	0.0392536	0.404285	0.377688	MSTRG.12086.1.p1/MSTRG.207.1.p1/MSTRG.2482.1.p1/MSTRG.6716.1.p1/MSTRG.8032.1.p1/MSTRG.19221.1.p1/MSTRG.9741.1.p1/MSTRG.3154.1.p1/MSTRG.11205.1.p1/MSTRG.731.1.p1/MSTRG.4036.1.p1/MSTRG.3020.1.p1/MSTRG.617.1.p1/MSTRG.7347.1.p1/MSTRG.10826.1.p1/MSTRG.1190.1.p1/MSTRG.5401.1.p1/MSTRG.14525.1.p1/MSTRG.12984.1.p1/MSTRG.5539.1.p1/MSTRG.5341.1.p1/MSTRG.3887.1.p1/evm.model.000488F_arrow_pilon.14/MSTRG.8693.…	29	0.110266	Human Diseases
ko04970	Salivary secretion	15/598	137/7598	0.1195	0.661673	0.618142	evm.model.000644F_arrow_pilon.3/MSTRG.8880.1.p1/MSTRG.18227.1.p1/MSTRG.12674.1.p1/MSTRG.10826.1.p1/MSTRG.15426.1.p1/MSTRG.587.1.p1/MSTRG.13933.1.p1/MSTRG.10210.1.p1/MSTRG.3859.1.p1/MSTRG.14967.1.p1/MSTRG.3087.1.p1/MSTRG.13205.2.p1/evm.model.000016F_arrow_pilon.67/MSTRG.1456.1.p1	15	0.109489	Organismal Systems
ko05165	Human papillomavirus infection	40/598	366/7598	0.0200703	0.313491	0.292866	MSTRG.13727.1.p1/MSTRG.8032.1.p1/MSTRG.3300.1.p1/MSTRG.9832.1.p1/MSTRG.13886.1.p1/MSTRG.3154.1.p1/MSTRG.6059.1.p1/MSTRG.5557.1.p1/MSTRG.9082.1.p1/MSTRG.16294.1.p1/MSTRG.4036.1.p1/MSTRG.7262.1.p1/MSTRG.11608.1.p1/MSTRG.3020.1.p1/MSTRG.19345.1.p1/MSTRG.12805.1.p1/MSTRG.5652.1.p1/MSTRG.15176.1.p1/evm.model.000362F_arrow_pilon.4/MSTRG.2454.1.p1/MSTRG.15920.10.p1/evm.model.000010F_arrow_pilon.105/MSTR…	40	0.10929	Human Diseases
ko00430	Taurine and hypotaurine metabolism	4/598	37/7598	0.332032	0.977446	0.91314	evm.model.000283F_arrow_pilon.29_evm.model.000283F_arrow_pilon.30/MSTRG.7973.1.p1/MSTRG.17768.1.p1/MSTRG.11312.1.p1	4	0.108108	Metabolism
ko00514	Other types of O-glycan biosynthesis	5/598	47/7598	0.309829	0.95901	0.895918	MSTRG.12284.1.p1/MSTRG.17168.1.p1/MSTRG.2252.1.p1/evm.model.000162F_arrow_pilon.11/MSTRG.291.1.p1	5	0.106383	Metabolism
ko04215	Apoptosis - multiple species	7/598	66/7598	0.260984	0.95901	0.895918	MSTRG.19221.1.p1/MSTRG.9741.1.p1/MSTRG.731.1.p1/MSTRG.131.1.p1/MSTRG.7262.1.p1/MSTRG.1190.1.p1/MSTRG.4780.1.p1	7	0.106061	Cellular Processes
ko04924	Renin secretion	14/598	133/7598	0.161327	0.759412	0.709451	MSTRG.12520.1.p1/evm.model.000644F_arrow_pilon.3/MSTRG.8880.1.p1/MSTRG.17784.1.p1/evm.model.000239F_arrow_pilon.7/MSTRG.10826.1.p1/MSTRG.15225.1.p1/MSTRG.587.1.p1/MSTRG.3859.1.p1/MSTRG.10893.1.p1/MSTRG.5715.1.p1/MSTRG.18812.1.p1/MSTRG.13205.2.p1/MSTRG.1456.1.p1	14	0.105263	Organismal Systems
ko04540	Gap junction	12/598	114/7598	0.184581	0.809123	0.755891	MSTRG.17663.1.p1/MSTRG.17967.1.p1/MSTRG.18435.1.p1/MSTRG.4248.2.p1/evm.model.000479F_arrow_pilon.3/MSTRG.5652.1.p1/MSTRG.10826.1.p1/MSTRG.587.1.p1/MSTRG.3859.1.p1/MSTRG.13205.2.p1/MSTRG.6137.1.p1/MSTRG.1456.1.p1	12	0.105263	Cellular Processes
ko00562	Inositol phosphate metabolism	8/598	76/7598	0.246784	0.95901	0.895918	MSTRG.12738.1.p1/evm.model.000014F_arrow_pilon.77/MSTRG.3901.1.p1/MSTRG.3859.1.p1/MSTRG.14257.1.p1/MSTRG.14635.1.p1/MSTRG.12116.1.p1/MSTRG.3887.1.p1	8	0.105263	Metabolism
ko04927	Cortisol synthesis and secretion	8/598	76/7598	0.246784	0.95901	0.895918	MSTRG.14098.1.p1/MSTRG.17784.1.p1/MSTRG.10826.1.p1/MSTRG.587.1.p1/MSTRG.3859.1.p1/MSTRG.18119.1.p1/MSTRG.13205.2.p1/MSTRG.1456.1.p1	8	0.105263	Organismal Systems
ko00340	Histidine metabolism	4/598	38/7598	0.35044	0.999994	0.934205	MSTRG.12187.1.p1/evm.model.000370F_arrow_pilon.4/MSTRG.1263.1.p1/MSTRG.4124.1.p1	4	0.105263	Metabolism
ko00190	Oxidative phosphorylation	10/598	96/7598	0.221814	0.910005	0.850136	MSTRG.2717.1.p1/MSTRG.12751.1.p1/MSTRG.5501.1.p1/MSTRG.3785.1.p1/evm.model.000704F_arrow_pilon.11/evm.model.000050F_arrow_pilon.37/MSTRG.15268.1.p1/MSTRG.8208.1.p3/MSTRG.6793.1.p1/MSTRG.15284.1.p3	10	0.104167	Metabolism
ko04750	Inflammatory mediator regulation of TRP channels	21/598	202/7598	0.114002	0.651442	0.608584	MSTRG.1196.1.p1/evm.model.000644F_arrow_pilon.3/MSTRG.8880.1.p1/evm.model.000239F_arrow_pilon.7/evm.model.000089F_arrow_pilon.21/MSTRG.13778.1.p2/MSTRG.18994.1.p1/evm.model.000470F_arrow_pilon.3/MSTRG.10826.1.p1/evm.model.000259F_arrow_pilon.15/MSTRG.18995.1.p1/MSTRG.587.1.p1/MSTRG.3859.1.p1/MSTRG.18812.1.p1/evm.model.000060F_arrow_pilon.69/MSTRG.13205.2.p1/MSTRG.3887.1.p1/MSTRG.12413.1.p1/MSTRG.…	21	0.10396	Organismal Systems
ko04114	Oocyte meiosis	18/598	174/7598	0.140054	0.700272	0.654201	MSTRG.10598.1.p1/MSTRG.12086.1.p1/MSTRG.207.1.p1/evm.model.000644F_arrow_pilon.3/MSTRG.8880.1.p1/MSTRG.18435.1.p1/MSTRG.9741.1.p1/MSTRG.15651.1.p1/MSTRG.11205.1.p1/MSTRG.12703.1.p1/MSTRG.10651.1.p1/MSTRG.10826.1.p1/MSTRG.587.1.p1/MSTRG.15902.1.p1/MSTRG.13205.2.p1/evm.model.000488F_arrow_pilon.14/MSTRG.12413.1.p1/MSTRG.1456.1.p1	18	0.103448	Cellular Processes
ko00051	Fructose and mannose metabolism	6/598	58/7598	0.304604	0.95901	0.895918	MSTRG.13074.1.p1/MSTRG.10854.1.p1/evm.model.000021F_arrow_pilon.97/MSTRG.13075.1.p1/MSTRG.6204.1.p1/evm.model.000001F_arrow_pilon.109	6	0.103448	Metabolism
ko04919	Thyroid hormone signaling pathway	17/598	167/7598	0.163748	0.759412	0.709451	MSTRG.15705.1.p1/MSTRG.8032.1.p1/MSTRG.17717.1.p1/MSTRG.6986.1.p1/MSTRG.6059.1.p1/MSTRG.10854.1.p1/MSTRG.5557.1.p1/MSTRG.16294.1.p1/MSTRG.3020.1.p1/MSTRG.12724.1.p1/evm.model.000010F_arrow_pilon.105/MSTRG.3859.1.p1/MSTRG.3087.1.p1/MSTRG.3037.2.p1/MSTRG.3887.1.p1/MSTRG.10392.1.p1/MSTRG.10335.2.p1	17	0.101796	Organismal Systems
ko00052	Galactose metabolism	7/598	69/7598	0.298811	0.95901	0.895918	evm.model.000001F_arrow_pilon.30/MSTRG.17182.1.p1/MSTRG.12808.1.p1/MSTRG.10768.1.p1/MSTRG.13074.1.p1/MSTRG.2926.1.p1/MSTRG.13075.1.p1	7	0.101449	Metabolism
ko04971	Gastric acid secretion	18/598	178/7598	0.161979	0.759412	0.709451	evm.model.000644F_arrow_pilon.3/MSTRG.8880.1.p1/evm.model.000239F_arrow_pilon.7/MSTRG.10826.1.p1/MSTRG.15426.1.p1/MSTRG.587.1.p1/MSTRG.10210.1.p1/MSTRG.3859.1.p1/evm.model.000018F_arrow_pilon.80/MSTRG.6693.1.p1/evm.model.000170F_arrow_pilon.7_evm.model.000170F_arrow_pilon.8/MSTRG.9175.1.p1/MSTRG.3087.1.p1/MSTRG.18812.1.p1/MSTRG.13205.2.p1/MSTRG.12413.1.p1/MSTRG.10382.1.p1/MSTRG.1456.1.p1	18	0.101124	Organismal Systems
ko04137	Mitophagy - animal	7/598	70/7598	0.311678	0.95901	0.895918	MSTRG.9466.1.p1/MSTRG.6324.1.p1/MSTRG.17453.1.p1/MSTRG.4980.1.p1/MSTRG.8245.1.p1/MSTRG.10335.2.p1/MSTRG.9416.1.p1	7	0.1	Cellular Processes
ko04923	Regulation of lipolysis in adipocytes	7/598	70/7598	0.311678	0.95901	0.895918	MSTRG.10826.1.p1/evm.model.000283F_arrow_pilon.6/MSTRG.10893.1.p1/MSTRG.1395.1.p1/MSTRG.3887.1.p1/MSTRG.10392.1.p1/MSTRG.1456.1.p1	7	0.1	Organismal Systems
ko05322	Systemic lupus erythematosus	4/598	40/7598	0.387238	0.999994	0.934205	MSTRG.17154.1.p1/MSTRG.16635.1.p1/MSTRG.18228.1.p1/evm.model.000313F_arrow_pilon.6	4	0.1	Human Diseases
ko04940	Type I diabetes mellitus	1/598	10/7598	0.559681	0.999994	0.934205	MSTRG.18228.1.p1	1	0.1	Human Diseases
ko04391	Hippo signaling pathway - fly	12/598	122/7598	0.251256	0.95901	0.895918	MSTRG.6059.1.p1/MSTRG.5557.1.p1/MSTRG.14633.1.p1/MSTRG.15176.1.p1/evm.model.000010F_arrow_pilon.105/MSTRG.4825.1.p1/MSTRG.8003.1.p1/MSTRG.10119.1.p1/MSTRG.13998.1.p1/MSTRG.14893.1.p1/MSTRG.5341.1.p1/MSTRG.10335.2.p1	12	0.0983607	Environmental Information Processing
ko05012	Parkinson disease	12/598	123/7598	0.26016	0.95901	0.895918	MSTRG.2482.1.p1/MSTRG.2717.1.p1/MSTRG.12751.1.p1/MSTRG.5501.1.p1/MSTRG.3785.1.p1/evm.model.000704F_arrow_pilon.11/evm.model.000050F_arrow_pilon.37/MSTRG.9741.1.p1/MSTRG.15268.1.p1/MSTRG.10826.1.p1/MSTRG.1456.1.p1/MSTRG.15284.1.p3	12	0.097561	Human Diseases
ko00330	Arginine and proline metabolism	11/598	113/7598	0.274919	0.95901	0.895918	MSTRG.2858.1.p1/evm.model.000370F_arrow_pilon.4/MSTRG.4374.1.p1/MSTRG.16604.1.p1/MSTRG.5805.1.p1/evm.model.000193F_arrow_pilon.36/MSTRG.3055.1.p1/MSTRG.1913.1.p1/MSTRG.3040.1.p1/MSTRG.4124.1.p1/evm.model.000129F_arrow_pilon.40	11	0.0973451	Metabolism
ko04390	Hippo signaling pathway	18/598	185/7598	0.204449	0.849657	0.793759	MSTRG.6871.1.p1/MSTRG.6059.1.p1/MSTRG.5557.1.p1/MSTRG.191.2.p1/MSTRG.4036.1.p1/MSTRG.14633.1.p1/MSTRG.3020.1.p1/MSTRG.19345.1.p1/MSTRG.15176.1.p1/evm.model.000010F_arrow_pilon.105/MSTRG.8003.1.p1/MSTRG.12984.1.p1/MSTRG.10119.1.p1/MSTRG.14893.1.p1/MSTRG.5539.1.p1/MSTRG.5341.1.p1/MSTRG.12070.1.p1/MSTRG.10335.2.p1	18	0.0972973	Environmental Information Processing
ko05014	Amyotrophic lateral sclerosis	7/598	72/7598	0.337701	0.982404	0.917772	MSTRG.15596.1.p1/MSTRG.9741.1.p1/MSTRG.6250.1.p1/MSTRG.1633.1.p1/MSTRG.17336.1.p1/MSTRG.467.1.p1/MSTRG.10335.2.p1	7	0.0972222	Human Diseases
ko05146	Amoebiasis	13/598	134/7598	0.255021	0.95901	0.895918	MSTRG.13886.1.p1/MSTRG.14827.1.p1/MSTRG.16374.1.p1/MSTRG.16516.1.p1/MSTRG.9082.1.p1/MSTRG.18228.1.p1/evm.model.000362F_arrow_pilon.4/MSTRG.15920.10.p1/MSTRG.3859.1.p1/MSTRG.2966.1.p1/MSTRG.13887.1.p1/MSTRG.3887.1.p1/MSTRG.10392.1.p1	13	0.0970149	Human Diseases
ko04214	Apoptosis - fly	12/598	124/7598	0.269172	0.95901	0.895918	MSTRG.19221.1.p1/MSTRG.9741.1.p1/MSTRG.731.1.p1/MSTRG.131.1.p1/MSTRG.7262.1.p1/MSTRG.6324.1.p1/MSTRG.1190.1.p1/MSTRG.16831.1.p1/MSTRG.4780.1.p1/MSTRG.6137.1.p1/MSTRG.10335.2.p1/MSTRG.18706.1.p1	12	0.0967742	Cellular Processes
ko04068	FoxO signaling pathway	11/598	114/7598	0.284566	0.95901	0.895918	MSTRG.12086.1.p1/MSTRG.207.1.p1/MSTRG.8032.1.p1/MSTRG.18831.1.p1/MSTRG.12730.1.p1/MSTRG.5652.1.p1/MSTRG.6250.1.p1/MSTRG.3887.1.p1/MSTRG.6137.1.p1/MSTRG.10392.1.p1/MSTRG.19105.1.p1	11	0.0964912	Environmental Information Processing
ko05020	Prion disease	5/598	52/7598	0.389917	0.999994	0.934205	MSTRG.6059.1.p1/MSTRG.5557.1.p1/MSTRG.16294.1.p1/evm.model.000010F_arrow_pilon.105/MSTRG.2966.1.p1	5	0.0961538	Human Diseases
ko04210	Apoptosis	22/598	229/7598	0.190696	0.824631	0.770379	MSTRG.17663.1.p1/MSTRG.12520.1.p1/evm.model.000832F_arrow_pilon.2/MSTRG.6716.1.p1/MSTRG.19221.1.p1/MSTRG.9741.1.p1/MSTRG.4248.2.p1/MSTRG.17341.1.p1/MSTRG.8988.1.p1/MSTRG.731.1.p1/evm.model.000090F_arrow_pilon.36/evm.model.000479F_arrow_pilon.3/MSTRG.7262.1.p1/MSTRG.18228.1.p1/MSTRG.1190.1.p1/MSTRG.587.1.p1/MSTRG.16831.1.p1/MSTRG.13205.2.p1/MSTRG.3887.1.p1/MSTRG.10392.1.p1/MSTRG.10335.2.p1/MSTRG.1…	22	0.0960699	Cellular Processes
ko04964	Proximal tubule bicarbonate reclamation	4/598	42/7598	0.423753	0.999994	0.934205	MSTRG.10414.1.p1/MSTRG.6693.1.p1/MSTRG.3087.1.p1/MSTRG.5715.1.p1	4	0.0952381	Organismal Systems
ko00910	Nitrogen metabolism	2/598	21/7598	0.500689	0.999994	0.934205	MSTRG.6693.1.p1/MSTRG.1565.1.p1	2	0.0952381	Metabolism
ko04270	Vascular smooth muscle contraction	15/598	158/7598	0.260638	0.95901	0.895918	evm.model.000644F_arrow_pilon.3/MSTRG.8880.1.p1/MSTRG.17784.1.p1/evm.model.000367F_arrow_pilon.15/MSTRG.13778.1.p2/MSTRG.10826.1.p1/MSTRG.3594.1.p1/evm.model.000259F_arrow_pilon.15/MSTRG.587.1.p1/MSTRG.3859.1.p1/MSTRG.11169.1.p1/evm.model.000170F_arrow_pilon.7_evm.model.000170F_arrow_pilon.8/MSTRG.13205.2.p1/MSTRG.14926.1.p1/MSTRG.1456.1.p1	15	0.0949367	Organismal Systems
ko04730	Long-term depression	7/598	74/7598	0.363998	0.999994	0.934205	MSTRG.16132.1.p1/evm.model.000259F_arrow_pilon.15/MSTRG.587.1.p1/MSTRG.3859.1.p1/MSTRG.13205.2.p1/evm.model.000016F_arrow_pilon.67/MSTRG.446.1.p1	7	0.0945946	Organismal Systems
ko04930	Type II diabetes mellitus	5/598	53/7598	0.405957	0.999994	0.934205	MSTRG.16132.1.p1/MSTRG.17784.1.p1/MSTRG.12665.1.p1/MSTRG.3887.1.p1/MSTRG.10392.1.p1	5	0.0943396	Human Diseases
ko04723	Retrograde endocannabinoid signaling	13/598	138/7598	0.289772	0.95901	0.895918	MSTRG.16132.1.p1/MSTRG.6408.1.p1/MSTRG.6631.1.p1/MSTRG.3785.1.p1/MSTRG.17784.1.p1/MSTRG.10826.1.p1/MSTRG.12971.1.p1/MSTRG.587.1.p1/MSTRG.3859.1.p1/MSTRG.11291.1.p1/MSTRG.13205.2.p1/MSTRG.1456.1.p1/MSTRG.17896.1.p1	13	0.0942029	Organismal Systems
ko04916	Melanogenesis	14/598	149/7598	0.283047	0.95901	0.895918	MSTRG.8032.1.p1/evm.model.000644F_arrow_pilon.3/MSTRG.8880.1.p1/MSTRG.5395.1.p1/MSTRG.4036.1.p1/MSTRG.3020.1.p1/MSTRG.19345.1.p1/MSTRG.10826.1.p1/MSTRG.3859.1.p1/MSTRG.12984.1.p1/MSTRG.5539.1.p1/MSTRG.5341.1.p1/MSTRG.12413.1.p1/MSTRG.1456.1.p1	14	0.0939597	Organismal Systems
ko00983	Drug metabolism - other enzymes	12/598	128/7598	0.306178	0.95901	0.895918	MSTRG.538.1.p1/MSTRG.1315.1.p1/MSTRG.239.1.p1/MSTRG.7708.1.p1/MSTRG.7813.1.p1/evm.model.000056F_arrow_pilon.66/MSTRG.7881.1.p1/MSTRG.7546.1.p3/MSTRG.7880.1.p1/MSTRG.19111.1.p1/evm.model.000435F_arrow_pilon.5/MSTRG.4086.1.p1	12	0.09375	Metabolism
ko04212	Longevity regulating pathway - worm	13/598	139/7598	0.298679	0.95901	0.895918	evm.model.000089F_arrow_pilon.21/MSTRG.18994.1.p1/evm.model.000470F_arrow_pilon.3/MSTRG.17453.1.p1/MSTRG.18995.1.p1/MSTRG.6250.1.p1/MSTRG.17602.1.p1/MSTRG.16831.1.p1/MSTRG.14012.1.p1/evm.model.000060F_arrow_pilon.69/MSTRG.3887.1.p1/MSTRG.8820.1.p1/MSTRG.13563.1.p1	13	0.0935252	Organismal Systems
ko04621	NOD-like receptor signaling pathway	13/598	139/7598	0.298679	0.95901	0.895918	MSTRG.12520.1.p1/MSTRG.19221.1.p1/MSTRG.731.1.p1/MSTRG.16332.1.p1/MSTRG.7262.1.p1/MSTRG.6324.1.p1/MSTRG.1190.1.p1/MSTRG.587.1.p1/MSTRG.3859.1.p1/MSTRG.10290.1.p2/MSTRG.12858.1.p1/MSTRG.13205.2.p1/MSTRG.3763.2.p1	13	0.0935252	Organismal Systems
ko04925	Aldosterone synthesis and secretion	15/598	163/7598	0.30112	0.95901	0.895918	MSTRG.14098.1.p1/MSTRG.6408.1.p1/evm.model.000644F_arrow_pilon.3/MSTRG.8880.1.p1/MSTRG.17784.1.p1/MSTRG.12674.1.p1/MSTRG.10826.1.p1/MSTRG.587.1.p1/MSTRG.3859.1.p1/MSTRG.3087.1.p1/MSTRG.18119.1.p1/MSTRG.13205.2.p1/MSTRG.12413.1.p1/MSTRG.2791.1.p1/MSTRG.1456.1.p1	15	0.0920245	Organismal Systems
ko05225	Hepatocellular carcinoma	19/598	208/7598	0.281021	0.95901	0.895918	MSTRG.1315.1.p1/MSTRG.4036.1.p1/MSTRG.3020.1.p1/MSTRG.19345.1.p1/MSTRG.7813.1.p1/MSTRG.5652.1.p1/MSTRG.14288.1.p1/MSTRG.7881.1.p1/MSTRG.7546.1.p3/MSTRG.7088.1.p1/MSTRG.12984.1.p1/MSTRG.7880.1.p1/MSTRG.6157.1.p1/MSTRG.5539.1.p1/MSTRG.5341.1.p1/MSTRG.3887.1.p1/MSTRG.6137.1.p1/MSTRG.10392.1.p1/MSTRG.10335.2.p1	19	0.0913462	Human Diseases
ko03320	PPAR signaling pathway	11/598	121/7598	0.354435	0.999994	0.934205	MSTRG.6944.1.p1/MSTRG.16356.1.p1/evm.model.000090F_arrow_pilon.12/MSTRG.13778.1.p2/MSTRG.16052.1.p1/MSTRG.10942.1.p1/MSTRG.20.1.p1/MSTRG.14012.1.p1/MSTRG.1395.1.p1/MSTRG.19229.1.p1/MSTRG.13563.1.p1	11	0.0909091	Organismal Systems
ko05219	Bladder cancer	5/598	55/7598	0.43785	0.999994	0.934205	MSTRG.3300.1.p1/MSTRG.2454.1.p1/MSTRG.175.2.p1/MSTRG.6137.1.p1/MSTRG.10335.2.p1	5	0.0909091	Human Diseases
ko00450	Selenocompound metabolism	2/598	22/7598	0.525976	0.999994	0.934205	MSTRG.6500.1.p1/MSTRG.16196.1.p1	2	0.0909091	Metabolism
ko03450	Non-homologous end-joining	2/598	22/7598	0.525976	0.999994	0.934205	MSTRG.14171.1.p1/MSTRG.11278.1.p1	2	0.0909091	Genetic Information Processing
ko04217	Necroptosis	16/598	177/7598	0.317963	0.969029	0.905277	MSTRG.17154.1.p1/MSTRG.2482.1.p1/MSTRG.15891.1.p1/MSTRG.19221.1.p1/MSTRG.9466.1.p1/MSTRG.731.1.p1/MSTRG.16332.1.p1/MSTRG.7262.1.p1/evm.model.000259F_arrow_pilon.15/MSTRG.3867.1.p1/MSTRG.3204.1.p1/MSTRG.1190.1.p1/MSTRG.16831.1.p1/MSTRG.12413.1.p1/MSTRG.9416.1.p1/MSTRG.15568.1.p1	16	0.0903955	Cellular Processes
ko05210	Colorectal cancer	10/598	111/7598	0.376015	0.999994	0.934205	MSTRG.6716.1.p1/MSTRG.3020.1.p1/MSTRG.19345.1.p1/evm.model.000000F_arrow_pilon.41/MSTRG.5652.1.p1/MSTRG.1633.1.p1/MSTRG.3887.1.p1/MSTRG.6137.1.p1/MSTRG.10392.1.p1/MSTRG.10335.2.p1	10	0.0900901	Human Diseases
ko05168	Herpes simplex virus 1 infection	14/598	157/7598	0.352783	0.999994	0.934205	MSTRG.6716.1.p1/MSTRG.8032.1.p1/MSTRG.3170.1.p1/MSTRG.18435.1.p1/MSTRG.3154.1.p1/MSTRG.17606.1.p1/MSTRG.7262.1.p1/MSTRG.15629.1.p1/evm.model.000034F_arrow_pilon.55.1/MSTRG.4646.1.p1/MSTRG.12858.1.p1/MSTRG.10335.2.p1/MSTRG.6843.1.p1/MSTRG.3763.2.p1	14	0.089172	Human Diseases
ko04662	B cell receptor signaling pathway	9/598	101/7598	0.399858	0.999994	0.934205	MSTRG.9102.1.p1/MSTRG.6716.1.p1/MSTRG.3901.1.p1/MSTRG.3020.1.p1/MSTRG.5652.1.p1/MSTRG.13292.1.p1/MSTRG.1633.1.p1/MSTRG.3887.1.p1/MSTRG.10392.1.p1	9	0.0891089	Organismal Systems
ko04934	Cushing syndrome	19/598	215/7598	0.332219	0.977446	0.91314	MSTRG.14098.1.p1/MSTRG.17784.1.p1/MSTRG.6845.1.p1/MSTRG.4036.1.p1/MSTRG.3020.1.p1/MSTRG.19345.1.p1/MSTRG.10826.1.p1/MSTRG.587.1.p1/MSTRG.3859.1.p1/MSTRG.3130.1.p1/MSTRG.12984.1.p1/MSTRG.5539.1.p1/MSTRG.18119.1.p1/MSTRG.5341.1.p1/MSTRG.13205.2.p1/MSTRG.12413.1.p1/MSTRG.6137.1.p1/MSTRG.1456.1.p1/MSTRG.12098.1.p1	19	0.0883721	Human Diseases
ko04657	IL-17 signaling pathway	9/598	102/7598	0.41138	0.999994	0.934205	MSTRG.6716.1.p1/MSTRG.6087.1.p1/MSTRG.15860.1.p1/MSTRG.17606.1.p1/MSTRG.6176.1.p1/MSTRG.7262.1.p1/MSTRG.3020.1.p1/MSTRG.9126.1.p1/MSTRG.9837.1.p1	9	0.0882353	Organismal Systems
ko04113	Meiosis - yeast	6/598	68/7598	0.448229	0.999994	0.934205	MSTRG.8250.1.p1/MSTRG.2222.2.p1/MSTRG.2222.1.p1/MSTRG.9741.1.p1/MSTRG.11205.1.p1/evm.model.000488F_arrow_pilon.14	6	0.0882353	Cellular Processes
ko04960	Aldosterone-regulated sodium reabsorption	3/598	34/7598	0.507647	0.999994	0.934205	MSTRG.3087.1.p1/MSTRG.3887.1.p1/MSTRG.10392.1.p1	3	0.0882353	Organismal Systems
ko00260	"Glycine, serine and threonine metabolism"	8/598	91/7598	0.426436	0.999994	0.934205	MSTRG.16604.1.p1/MSTRG.11689.1.p1/MSTRG.7499.1.p1/MSTRG.7422.1.p1/MSTRG.112.1.p1/MSTRG.3040.1.p1/MSTRG.3838.1.p1/MSTRG.1601.1.p1	8	0.0879121	Metabolism
ko05231	Choline metabolism in cancer	16/598	184/7598	0.375938	0.999994	0.934205	MSTRG.6716.1.p1/MSTRG.14191.1.p1/evm.model.000293F_arrow_pilon.19/evm.model.000212F_arrow_pilon.46/evm.model.000074F_arrow_pilon.10/MSTRG.6881.1.p1/MSTRG.17443.1.p1/MSTRG.5883.1.p1/MSTRG.5652.1.p1/evm.model.000259F_arrow_pilon.15/MSTRG.6746.1.p1/MSTRG.7130.1.p1/MSTRG.1633.1.p1/MSTRG.3887.1.p1/MSTRG.6137.1.p1/MSTRG.10392.1.p1	16	0.0869565	Human Diseases
ko04016	MAPK signaling pathway - plant	4/598	46/7598	0.49486	0.999994	0.934205	evm.model.000644F_arrow_pilon.3/MSTRG.8880.1.p1/MSTRG.6250.1.p1/MSTRG.4086.1.p1	4	0.0869565	Environmental Information Processing
ko00770	Pantothenate and CoA biosynthesis	2/598	23/7598	0.550382	0.999994	0.934205	MSTRG.16030.1.p1/MSTRG.12858.1.p1	2	0.0869565	Metabolism
ko04020	Calcium signaling pathway	18/598	208/7598	0.372073	0.999994	0.934205	MSTRG.2482.1.p1/MSTRG.14098.1.p1/MSTRG.16132.1.p1/evm.model.000644F_arrow_pilon.3/MSTRG.8880.1.p1/MSTRG.17784.1.p1/MSTRG.12674.1.p1/MSTRG.10826.1.p1/MSTRG.587.1.p1/MSTRG.10210.1.p1/MSTRG.3859.1.p1/evm.model.000170F_arrow_pilon.7_evm.model.000170F_arrow_pilon.8/MSTRG.18119.1.p1/MSTRG.14118.1.p1/MSTRG.13205.2.p1/MSTRG.12413.1.p1/MSTRG.6137.1.p1/evm.model.000016F_arrow_pilon.67	18	0.0865385	Environmental Information Processing
ko04720	Long-term potentiation	10/598	116/7598	0.430378	0.999994	0.934205	MSTRG.8032.1.p1/evm.model.000644F_arrow_pilon.3/MSTRG.8880.1.p1/MSTRG.17784.1.p1/MSTRG.15651.1.p1/MSTRG.10826.1.p1/MSTRG.587.1.p1/MSTRG.3859.1.p1/MSTRG.13205.2.p1/MSTRG.12413.1.p1	10	0.0862069	Organismal Systems
ko05221	Acute myeloid leukemia	6/598	70/7598	0.476595	0.999994	0.934205	MSTRG.18749.1.p1/MSTRG.19345.1.p1/MSTRG.5652.1.p1/MSTRG.3887.1.p1/MSTRG.10392.1.p1/MSTRG.15568.1.p1	6	0.0857143	Human Diseases
ko04713	Circadian entrainment	14/598	165/7598	0.425205	0.999994	0.934205	MSTRG.14098.1.p1/MSTRG.6716.1.p1/evm.model.000644F_arrow_pilon.3/MSTRG.8880.1.p1/MSTRG.17784.1.p1/MSTRG.6845.1.p1/MSTRG.10826.1.p1/MSTRG.587.1.p1/MSTRG.3859.1.p1/MSTRG.18119.1.p1/MSTRG.13205.2.p1/MSTRG.12413.1.p1/evm.model.000016F_arrow_pilon.67/MSTRG.1456.1.p1	14	0.0848485	Organismal Systems
ko04145	Phagosome	19/598	224/7598	0.401	0.999994	0.934205	MSTRG.17663.1.p1/evm.model.000241F_arrow_pilon.14/evm.model.000832F_arrow_pilon.2/MSTRG.17967.1.p1/MSTRG.3300.1.p1/MSTRG.4248.2.p1/evm.model.000090F_arrow_pilon.36/MSTRG.16332.1.p1/evm.model.000479F_arrow_pilon.3/MSTRG.11069.1.p1/MSTRG.15629.1.p1/MSTRG.2454.1.p1/MSTRG.175.2.p1/MSTRG.1633.1.p1/MSTRG.5103.1.p1/evm.model.000136F_arrow_pilon.30/MSTRG.16314.1.p1/MSTRG.16077.1.p1/evm.model.000153F_arro…	19	0.0848214	Cellular Processes
ko04728	Dopaminergic synapse	15/598	178/7598	0.430455	0.999994	0.934205	MSTRG.6716.1.p1/MSTRG.16132.1.p1/evm.model.000644F_arrow_pilon.3/MSTRG.8880.1.p1/MSTRG.17784.1.p1/MSTRG.3020.1.p1/MSTRG.8247.1.p1/MSTRG.10826.1.p1/MSTRG.18612.1.p1/MSTRG.587.1.p1/MSTRG.3859.1.p1/MSTRG.16631.1.p1/MSTRG.13205.2.p1/MSTRG.12413.1.p1/MSTRG.1456.1.p1	15	0.0842697	Organismal Systems
ko00510	N-Glycan biosynthesis	8/598	95/7598	0.475216	0.999994	0.934205	MSTRG.3720.1.p1/MSTRG.1030.1.p1/MSTRG.2926.1.p1/MSTRG.18748.1.p1/evm.model.000006F_arrow_pilon.120/MSTRG.14940.1.p1/MSTRG.13629.1.p1/MSTRG.18936.1.p1	8	0.0842105	Metabolism
ko05160	Hepatitis C	10/598	119/7598	0.462921	0.999994	0.934205	MSTRG.9102.1.p1/MSTRG.3020.1.p1/MSTRG.5652.1.p1/MSTRG.18899.1.p1/MSTRG.18898.1.p1/MSTRG.12858.1.p1/MSTRG.3887.1.p1/MSTRG.6137.1.p1/MSTRG.10392.1.p1/MSTRG.10335.2.p1	10	0.0840336	Human Diseases
ko04310	Wnt signaling pathway	16/598	191/7598	0.435269	0.999994	0.934205	MSTRG.8032.1.p1/MSTRG.18740.1.p1/MSTRG.4036.1.p1/MSTRG.3020.1.p1/MSTRG.19345.1.p1/MSTRG.3859.1.p1/MSTRG.12621.1.p1/MSTRG.1633.1.p1/MSTRG.12984.1.p1/MSTRG.6157.1.p1/MSTRG.5539.1.p1/MSTRG.5341.1.p1/MSTRG.12413.1.p1/MSTRG.10335.2.p1/MSTRG.702.1.p1/MSTRG.11015.1.p1	16	0.0837696	Environmental Information Processing
ko04917	Prolactin signaling pathway	6/598	72/7598	0.504523	0.999994	0.934205	MSTRG.6716.1.p1/MSTRG.3020.1.p1/MSTRG.5652.1.p1/MSTRG.3887.1.p1/MSTRG.10392.1.p1/MSTRG.15568.1.p1	6	0.0833333	Organismal Systems
ko01523	Antifolate resistance	4/598	48/7598	0.529012	0.999994	0.934205	evm.model.000479F_arrow_pilon.3/MSTRG.12665.1.p1/MSTRG.14047.1.p1/MSTRG.17208.2.p1	4	0.0833333	Human Diseases
ko04060	Cytokine-cytokine receptor interaction	4/598	48/7598	0.529012	0.999994	0.934205	MSTRG.6871.1.p1/MSTRG.15860.1.p1/MSTRG.15211.1.p1/MSTRG.6137.1.p1	4	0.0833333	Environmental Information Processing
ko00730	Thiamine metabolism	2/598	24/7598	0.573891	0.999994	0.934205	evm.model.000051F_arrow_pilon.28/MSTRG.5581.1.p2	2	0.0833333	Metabolism
ko04931	Insulin resistance	13/598	157/7598	0.466734	0.999994	0.934205	MSTRG.15651.1.p1/MSTRG.6005.1.p1/evm.model.000090F_arrow_pilon.12/MSTRG.19120.1.p1/MSTRG.3020.1.p1/MSTRG.3204.1.p1/MSTRG.10942.1.p1/MSTRG.20.1.p1/MSTRG.3037.2.p1/MSTRG.3887.1.p1/MSTRG.8693.1.p1/MSTRG.10392.1.p1/MSTRG.19229.1.p1	13	0.0828025	Human Diseases
ko05206	MicroRNAs in cancer	21/598	254/7598	0.439883	0.999994	0.934205	MSTRG.8032.1.p1/MSTRG.3300.1.p1/MSTRG.10439.1.p1/MSTRG.6059.1.p1/MSTRG.5557.1.p1/MSTRG.16294.1.p1/MSTRG.18749.1.p1/MSTRG.12665.1.p1/MSTRG.15629.1.p1/MSTRG.10651.1.p1/MSTRG.5652.1.p1/MSTRG.2454.1.p1/evm.model.000010F_arrow_pilon.105/MSTRG.175.2.p1/MSTRG.10675.1.p1/evm.model.000188F_arrow_pilon.10_evm.model.000188F_arrow_pilon.9/MSTRG.15868.1.p1/MSTRG.6137.1.p1/MSTRG.3522.1.p1/MSTRG.10335.2.p1/MSTR…	21	0.0826772	Human Diseases
ko04725	Cholinergic synapse	15/598	182/7598	0.465592	0.999994	0.934205	MSTRG.6716.1.p1/MSTRG.16132.1.p1/MSTRG.17784.1.p1/MSTRG.5640.1.p1/MSTRG.10826.1.p1/MSTRG.587.1.p1/MSTRG.10210.1.p1/MSTRG.3859.1.p1/MSTRG.6746.1.p1/evm.model.000435F_arrow_pilon.5/MSTRG.13205.2.p1/MSTRG.3887.1.p1/MSTRG.12413.1.p1/MSTRG.10392.1.p1/MSTRG.1456.1.p1	15	0.0824176	Organismal Systems
ko05418	Fluid shear stress and atherosclerosis	19/598	231/7598	0.45548	0.999994	0.934205	evm.model.000832F_arrow_pilon.2/MSTRG.6716.1.p1/evm.model.000644F_arrow_pilon.3/MSTRG.8880.1.p1/MSTRG.1315.1.p1/MSTRG.9466.1.p1/evm.model.000090F_arrow_pilon.36/MSTRG.16332.1.p1/MSTRG.7813.1.p1/MSTRG.7881.1.p1/MSTRG.7546.1.p3/MSTRG.1633.1.p1/MSTRG.7880.1.p1/MSTRG.16077.1.p1/MSTRG.3887.1.p1/MSTRG.10392.1.p1/MSTRG.10335.2.p1/MSTRG.9416.1.p1/MSTRG.19105.1.p1	19	0.0822511	Human Diseases
ko04926	Relaxin signaling pathway	13/598	159/7598	0.485532	0.999994	0.934205	MSTRG.6716.1.p1/evm.model.000093F_arrow_pilon.27/MSTRG.15797.1.p1/MSTRG.5652.1.p1/MSTRG.10826.1.p1/evm.model.000362F_arrow_pilon.4/MSTRG.15920.10.p1/MSTRG.3859.1.p1/MSTRG.3887.1.p1/MSTRG.6137.1.p1/MSTRG.10392.1.p1/evm.model.000094F_arrow_pilon.44/MSTRG.1456.1.p1	13	0.081761	Organismal Systems
ko04152	AMPK signaling pathway	15/598	184/7598	0.483082	0.999994	0.934205	MSTRG.13727.1.p1/MSTRG.10854.1.p1/MSTRG.6176.1.p1/MSTRG.6005.1.p1/MSTRG.17453.1.p1/MSTRG.10942.1.p1/MSTRG.20.1.p1/MSTRG.3037.2.p1/MSTRG.14012.1.p1/MSTRG.3887.1.p1/MSTRG.8693.1.p1/MSTRG.9837.1.p1/MSTRG.10392.1.p1/MSTRG.19229.1.p1/MSTRG.13563.1.p1	15	0.0815217	Environmental Information Processing
ko04664	Fc epsilon RI signaling pathway	7/598	86/7598	0.520753	0.999994	0.934205	MSTRG.3901.1.p1/MSTRG.4665.1.p1/MSTRG.5652.1.p1/evm.model.000259F_arrow_pilon.15/MSTRG.1633.1.p1/MSTRG.3887.1.p1/MSTRG.10392.1.p1	7	0.0813953	Organismal Systems
ko04933	AGE-RAGE signaling pathway in diabetic complications	11/598	136/7598	0.508573	0.999994	0.934205	MSTRG.16332.1.p1/MSTRG.18749.1.p1/evm.model.000362F_arrow_pilon.4/MSTRG.15920.10.p1/MSTRG.3859.1.p1/MSTRG.1633.1.p1/MSTRG.13998.1.p1/MSTRG.3887.1.p1/MSTRG.5668.1.p1/MSTRG.10392.1.p1/MSTRG.15568.1.p1	11	0.0808824	Human Diseases
ko04714	Thermogenesis	18/598	224/7598	0.49967	0.999994	0.934205	MSTRG.2717.1.p1/MSTRG.12751.1.p1/MSTRG.5501.1.p1/MSTRG.3785.1.p1/evm.model.000704F_arrow_pilon.11/evm.model.000050F_arrow_pilon.37/MSTRG.15268.1.p1/MSTRG.15651.1.p1/MSTRG.8208.1.p3/MSTRG.5652.1.p1/MSTRG.10826.1.p1/MSTRG.14288.1.p1/MSTRG.10942.1.p1/MSTRG.20.1.p1/MSTRG.6793.1.p1/MSTRG.19229.1.p1/MSTRG.1456.1.p1/MSTRG.15284.1.p3	18	0.0803571	Organismal Systems
ko04080	Neuroactive ligand-receptor interaction	15/598	187/7598	0.509125	0.999994	0.934205	MSTRG.14834.1.p1/MSTRG.6986.1.p1/evm.model.000239F_arrow_pilon.7/evm.model.000093F_arrow_pilon.27/MSTRG.18228.1.p1/MSTRG.5343.21.p1/evm.model.000064F_arrow_pilon.45/MSTRG.15797.1.p1/MSTRG.10210.1.p1/evm.model.000018F_arrow_pilon.80/MSTRG.9175.1.p1/MSTRG.18812.1.p1/evm.model.000094F_arrow_pilon.44/MSTRG.10382.1.p1/MSTRG.446.1.p1	15	0.0802139	Environmental Information Processing
ko00620	Pyruvate metabolism	4/598	50/7598	0.561997	0.999994	0.934205	MSTRG.3474.1.p1/evm.model.000370F_arrow_pilon.4/MSTRG.7499.1.p1/MSTRG.4124.1.p1	4	0.08	Metabolism
ko00053	Ascorbate and aldarate metabolism	2/598	25/7598	0.596491	0.999994	0.934205	evm.model.000370F_arrow_pilon.4/MSTRG.4124.1.p1	2	0.08	Metabolism
ko00561	Glycerolipid metabolism	9/598	113/7598	0.536007	0.999994	0.934205	evm.model.000029F_arrow_pilon.59/evm.model.000370F_arrow_pilon.4/MSTRG.13074.1.p1/evm.model.000097F_arrow_pilon.12/MSTRG.17443.1.p1/evm.model.000029F_arrow_pilon.63/MSTRG.13075.1.p1/MSTRG.4124.1.p1/MSTRG.358.1.p1	9	0.079646	Metabolism
ko04071	Sphingolipid signaling pathway	14/598	176/7598	0.52456	0.999994	0.934205	MSTRG.15891.1.p1/evm.model.000239F_arrow_pilon.7/MSTRG.17341.1.p1/MSTRG.12665.1.p1/evm.model.000244F_arrow_pilon.22/MSTRG.3859.1.p1/MSTRG.1970.1.p1/MSTRG.1633.1.p1/MSTRG.18812.1.p1/MSTRG.18951.1.p1/MSTRG.3887.1.p1/MSTRG.10392.1.p1/MSTRG.10335.2.p1/evm.model.000160F_arrow_pilon.21	14	0.0795455	Environmental Information Processing
ko05223	Non-small cell lung cancer	6/598	76/7598	0.55863	0.999994	0.934205	MSTRG.5652.1.p1/MSTRG.3887.1.p1/MSTRG.6137.1.p1/MSTRG.10392.1.p1/MSTRG.10335.2.p1/MSTRG.15568.1.p1	6	0.0789474	Human Diseases
ko00640	Propanoate metabolism	3/598	38/7598	0.584426	0.999994	0.934205	MSTRG.9263.1.p1/MSTRG.17443.1.p1/MSTRG.4926.1.p1	3	0.0789474	Metabolism
ko00981	Insect hormone biosynthesis	3/598	38/7598	0.584426	0.999994	0.934205	evm.model.000370F_arrow_pilon.4/MSTRG.4124.1.p1/evm.model.000435F_arrow_pilon.5	3	0.0789474	Metabolism
ko04611	Platelet activation	16/598	204/7598	0.544462	0.999994	0.934205	MSTRG.10826.1.p1/evm.model.000362F_arrow_pilon.4/evm.model.000259F_arrow_pilon.15/evm.model.000056F_arrow_pilon.66/MSTRG.15920.10.p1/MSTRG.587.1.p1/MSTRG.3859.1.p1/evm.model.000170F_arrow_pilon.7_evm.model.000170F_arrow_pilon.8/MSTRG.11611.1.p1/MSTRG.7498.1.p1/MSTRG.19111.1.p1/MSTRG.13205.2.p1/MSTRG.3887.1.p1/MSTRG.10392.1.p1/MSTRG.1456.1.p1/evm.model.000176F_arrow_pilon.38	16	0.0784314	Organismal Systems
ko02010	ABC transporters	4/598	51/7598	0.578009	0.999994	0.934205	evm.model.000230F_arrow_pilon.11/evm.model.000479F_arrow_pilon.3/MSTRG.12665.1.p1/MSTRG.15629.1.p1	4	0.0784314	Environmental Information Processing
ko04640	Hematopoietic cell lineage	4/598	51/7598	0.578009	0.999994	0.934205	MSTRG.11608.1.p1/evm.model.000195F_arrow_pilon.23/evm.model.000434F_arrow_pilon.12/evm.model.000634F_arrow_pilon.4	4	0.0784314	Organismal Systems
ko04022	cGMP-PKG signaling pathway	17/598	217/7598	0.545565	0.999994	0.934205	MSTRG.2482.1.p1/MSTRG.15705.1.p1/evm.model.000644F_arrow_pilon.3/MSTRG.8880.1.p1/MSTRG.17784.1.p1/evm.model.000239F_arrow_pilon.7/MSTRG.12674.1.p1/MSTRG.10826.1.p1/MSTRG.587.1.p1/MSTRG.3859.1.p1/MSTRG.10893.1.p1/MSTRG.5401.1.p1/evm.model.000170F_arrow_pilon.7_evm.model.000170F_arrow_pilon.8/MSTRG.3087.1.p1/MSTRG.18812.1.p1/MSTRG.13205.2.p1/MSTRG.1456.1.p1	17	0.078341	Environmental Information Processing
ko04912	GnRH signaling pathway	14/598	179/7598	0.55092	0.999994	0.934205	evm.model.000644F_arrow_pilon.3/MSTRG.7405.1.p1/MSTRG.8880.1.p1/MSTRG.17784.1.p1/MSTRG.5652.1.p1/MSTRG.10826.1.p1/evm.model.000259F_arrow_pilon.15/MSTRG.587.1.p1/MSTRG.3859.1.p1/MSTRG.15514.1.p1/MSTRG.13205.2.p1/MSTRG.12413.1.p1/MSTRG.6137.1.p1/MSTRG.1456.1.p1	14	0.0782123	Organismal Systems
ko00564	Glycerophospholipid metabolism	12/598	155/7598	0.567907	0.999994	0.934205	evm.model.000014F_arrow_pilon.77/MSTRG.4009.1.p1/evm.model.000367F_arrow_pilon.15/MSTRG.15807.1.p1/MSTRG.17443.1.p1/MSTRG.5640.1.p1/MSTRG.3594.1.p1/evm.model.000259F_arrow_pilon.15/MSTRG.7130.1.p1/evm.model.000208F_arrow_pilon.10/MSTRG.19281.1.p1/evm.model.000435F_arrow_pilon.5	12	0.0774194	Metabolism
ko04146	Peroxisome	13/598	168/7598	0.568013	0.999994	0.934205	evm.model.000283F_arrow_pilon.29_evm.model.000283F_arrow_pilon.30/MSTRG.1100.1.p1/MSTRG.11209.1.p1/MSTRG.116.1.p2/evm.model.000003F_arrow_pilon.80/MSTRG.16356.1.p1/evm.model.000090F_arrow_pilon.12/MSTRG.11069.1.p1/MSTRG.6250.1.p1/evm.model.000001F_arrow_pilon.104/MSTRG.15566.1.p1/MSTRG.3580.1.p1/evm.model.000153F_arrow_pilon.38	13	0.077381	Cellular Processes
ko04911	Insulin secretion	10/598	130/7598	0.57816	0.999994	0.934205	MSTRG.17784.1.p1/MSTRG.18227.1.p1/MSTRG.12665.1.p1/MSTRG.10826.1.p1/MSTRG.10210.1.p1/MSTRG.3859.1.p1/MSTRG.3087.1.p1/MSTRG.12413.1.p1/evm.model.000016F_arrow_pilon.67/MSTRG.1456.1.p1	10	0.0769231	Organismal Systems
ko03008	Ribosome biogenesis in eukaryotes	8/598	104/7598	0.58033	0.999994	0.934205	MSTRG.2818.1.p1/MSTRG.18053.1.p1/MSTRG.617.1.p1/MSTRG.7347.1.p1/MSTRG.12244.1.p1/evm.model.000001F_arrow_pilon.19/MSTRG.14525.1.p1/evm.model.000176F_arrow_pilon.32	8	0.0769231	Genetic Information Processing
ko04211	Longevity regulating pathway	7/598	91/7598	0.582112	0.999994	0.934205	MSTRG.17453.1.p1/MSTRG.10826.1.p1/MSTRG.6250.1.p1/MSTRG.3887.1.p1/MSTRG.10392.1.p1/MSTRG.10335.2.p1/MSTRG.1456.1.p1	7	0.0769231	Organismal Systems
ko04650	Natural killer cell mediated cytotoxicity	6/598	78/7598	0.584627	0.999994	0.934205	MSTRG.18228.1.p1/MSTRG.5652.1.p1/MSTRG.1633.1.p1/MSTRG.17208.2.p1/MSTRG.3887.1.p1/MSTRG.10392.1.p1	6	0.0769231	Organismal Systems
ko00531	Glycosaminoglycan degradation	3/598	39/7598	0.60239	0.999994	0.934205	MSTRG.4697.1.p1/MSTRG.11666.1.p1/MSTRG.8660.1.p1	3	0.0769231	Metabolism
ko00511	Other glycan degradation	2/598	26/7598	0.61818	0.999994	0.934205	MSTRG.4109.1.p1/MSTRG.8660.1.p1	2	0.0769231	Metabolism
ko04712	Circadian rhythm - plant	1/598	13/7598	0.655807	0.999994	0.934205	MSTRG.11278.1.p1	1	0.0769231	Organismal Systems
ko04024	cAMP signaling pathway	26/598	341/7598	0.598983	0.999994	0.934205	MSTRG.6716.1.p1/MSTRG.8032.1.p1/evm.model.000644F_arrow_pilon.3/MSTRG.8880.1.p1/MSTRG.17784.1.p1/evm.model.000239F_arrow_pilon.7/MSTRG.16356.1.p1/MSTRG.12674.1.p1/evm.model.000479F_arrow_pilon.3/MSTRG.11278.1.p1/MSTRG.10826.1.p1/MSTRG.10210.1.p1/MSTRG.10893.1.p1/evm.model.000018F_arrow_pilon.80/MSTRG.9175.1.p1/MSTRG.3087.1.p1/MSTRG.1633.1.p1/MSTRG.18812.1.p1/evm.model.000025F_arrow_pilon.99/MSTRG…	26	0.0762463	Environmental Information Processing
ko05032	Morphine addiction	8/598	105/7598	0.591418	0.999994	0.934205	MSTRG.16132.1.p1/evm.model.000239F_arrow_pilon.7/MSTRG.11278.1.p1/MSTRG.10826.1.p1/MSTRG.12971.1.p1/MSTRG.10893.1.p1/MSTRG.18812.1.p1/MSTRG.1456.1.p1	8	0.0761905	Human Diseases
ko05226	Gastric cancer	13/598	171/7598	0.594384	0.999994	0.934205	MSTRG.4036.1.p1/MSTRG.3020.1.p1/MSTRG.19345.1.p1/MSTRG.15629.1.p1/MSTRG.5652.1.p1/MSTRG.12984.1.p1/MSTRG.6157.1.p1/MSTRG.5539.1.p1/MSTRG.5341.1.p1/MSTRG.3887.1.p1/MSTRG.6137.1.p1/MSTRG.10392.1.p1/MSTRG.10335.2.p1	13	0.0760234	Human Diseases
ko00790	Folate biosynthesis	4/598	53/7598	0.609008	0.999994	0.934205	evm.model.000051F_arrow_pilon.28/MSTRG.13074.1.p1/MSTRG.13075.1.p1/MSTRG.17208.2.p1	4	0.0754717	Metabolism
ko04922	Glucagon signaling pathway	14/598	186/7598	0.610266	0.999994	0.934205	MSTRG.8032.1.p1/evm.model.000644F_arrow_pilon.3/MSTRG.8880.1.p1/MSTRG.10854.1.p1/MSTRG.3204.1.p1/MSTRG.587.1.p1/MSTRG.3859.1.p1/MSTRG.10893.1.p1/MSTRG.10942.1.p1/MSTRG.20.1.p1/MSTRG.13205.2.p1/MSTRG.12413.1.p1/MSTRG.8693.1.p1/MSTRG.19229.1.p1	14	0.0752688	Organismal Systems
ko04120	Ubiquitin mediated proteolysis	16/598	213/7598	0.615996	0.999994	0.934205	evm.model.000066F_arrow_pilon.65/MSTRG.14203.1.p1/MSTRG.19221.1.p1/MSTRG.9741.1.p1/MSTRG.7438.1.p1/MSTRG.5962.1.p1/MSTRG.11205.1.p1/MSTRG.731.1.p1/MSTRG.131.1.p1/MSTRG.11278.1.p1/MSTRG.9570.1.p1/MSTRG.7491.1.p1/MSTRG.1190.1.p1/MSTRG.8322.1.p1/MSTRG.17780.1.p1/evm.model.000488F_arrow_pilon.14	16	0.0751174	Genetic Information Processing
ko05034	Alcoholism	9/598	120/7598	0.610135	0.999994	0.934205	MSTRG.17154.1.p1/evm.model.000644F_arrow_pilon.3/MSTRG.8880.1.p1/MSTRG.5652.1.p1/MSTRG.10826.1.p1/MSTRG.18612.1.p1/evm.model.000313F_arrow_pilon.6/MSTRG.16631.1.p1/MSTRG.1456.1.p1	9	0.075	Human Diseases
ko04668	TNF signaling pathway	12/598	160/7598	0.613141	0.999994	0.934205	MSTRG.6716.1.p1/MSTRG.7405.1.p1/MSTRG.19221.1.p1/MSTRG.731.1.p1/MSTRG.7262.1.p1/MSTRG.1190.1.p1/MSTRG.8322.1.p1/MSTRG.7301.1.p1/MSTRG.3887.1.p1/MSTRG.10392.1.p1/MSTRG.3763.2.p1/MSTRG.16403.1.p1	12	0.075	Environmental Information Processing
ko00040	Pentose and glucuronate interconversions	3/598	40/7598	0.619835	0.999994	0.934205	MSTRG.13074.1.p1/evm.model.000021F_arrow_pilon.97/MSTRG.13075.1.p1	3	0.075	Metabolism
ko04745	Phototransduction - fly	8/598	107/7598	0.613156	0.999994	0.934205	MSTRG.6408.1.p1/evm.model.000644F_arrow_pilon.3/MSTRG.8880.1.p1/MSTRG.587.1.p1/MSTRG.3859.1.p1/MSTRG.13205.2.p1/MSTRG.12413.1.p1/MSTRG.5493.1.p1	8	0.0747664	Organismal Systems
ko05215	Prostate cancer	8/598	107/7598	0.613156	0.999994	0.934205	MSTRG.8032.1.p1/MSTRG.3020.1.p1/MSTRG.19345.1.p1/MSTRG.5652.1.p1/MSTRG.3887.1.p1/MSTRG.6137.1.p1/MSTRG.10392.1.p1/MSTRG.10335.2.p1	8	0.0747664	Human Diseases
ko04371	Apelin signaling pathway	12/598	163/7598	0.639163	0.999994	0.934205	evm.model.000644F_arrow_pilon.3/MSTRG.8880.1.p1/MSTRG.10826.1.p1/MSTRG.587.1.p1/MSTRG.3859.1.p1/MSTRG.10893.1.p1/evm.model.000170F_arrow_pilon.7_evm.model.000170F_arrow_pilon.8/MSTRG.7301.1.p1/MSTRG.13205.2.p1/MSTRG.19105.1.p1/evm.model.000016F_arrow_pilon.67/MSTRG.1456.1.p1	12	0.0736196	Environmental Information Processing
ko04932	Non-alcoholic fatty liver disease	12/598	163/7598	0.639163	0.999994	0.934205	MSTRG.5501.1.p1/MSTRG.3785.1.p1/MSTRG.18735.1.p1/MSTRG.15268.1.p1/MSTRG.6005.1.p1/MSTRG.7262.1.p1/MSTRG.3020.1.p1/MSTRG.8322.1.p1/MSTRG.1633.1.p1/MSTRG.3887.1.p1/MSTRG.10392.1.p1/MSTRG.15284.1.p3	12	0.0736196	Human Diseases
ko04350	TGF-beta signaling pathway	5/598	68/7598	0.628928	0.999994	0.934205	MSTRG.8032.1.p1/MSTRG.6871.1.p1/MSTRG.3300.1.p1/MSTRG.2454.1.p1/MSTRG.175.2.p1	5	0.0735294	Environmental Information Processing
ko04624	Toll and Imd signaling pathway	8/598	109/7598	0.634279	0.999994	0.934205	MSTRG.19221.1.p1/MSTRG.16185.1.p1/MSTRG.731.1.p1/MSTRG.7262.1.p1/MSTRG.3867.1.p1/MSTRG.1190.1.p1/MSTRG.15745.1.p1/MSTRG.15514.1.p1	8	0.0733945	Organismal Systems
ko00010	Glycolysis / Gluconeogenesis	6/598	82/7598	0.634144	0.999994	0.934205	MSTRG.3474.1.p1/MSTRG.12738.1.p1/MSTRG.10768.1.p1/evm.model.000370F_arrow_pilon.4/MSTRG.2582.1.p1/MSTRG.4124.1.p1	6	0.0731707	Metabolism
ko04140	Autophagy - animal	11/598	151/7598	0.65086	0.999994	0.934205	MSTRG.12520.1.p1/evm.model.000832F_arrow_pilon.2/MSTRG.17341.1.p1/evm.model.000090F_arrow_pilon.36/MSTRG.17453.1.p1/MSTRG.587.1.p1/MSTRG.5103.1.p1/MSTRG.8245.1.p1/MSTRG.13205.2.p1/MSTRG.3887.1.p1/MSTRG.10392.1.p1	11	0.0728477	Cellular Processes
ko04510	Focal adhesion	24/598	333/7598	0.707184	0.999994	0.934205	MSTRG.3300.1.p1/MSTRG.19221.1.p1/MSTRG.13886.1.p1/MSTRG.731.1.p1/MSTRG.9082.1.p1/MSTRG.11608.1.p1/MSTRG.3020.1.p1/MSTRG.12805.1.p1/MSTRG.5652.1.p1/evm.model.000362F_arrow_pilon.4/MSTRG.2454.1.p1/MSTRG.15920.10.p1/MSTRG.1190.1.p1/MSTRG.175.2.p1/evm.model.000170F_arrow_pilon.7_evm.model.000170F_arrow_pilon.8/MSTRG.1633.1.p1/MSTRG.13998.1.p1/evm.model.000188F_arrow_pilon.10_evm.model.000188F_arrow_p…	24	0.0720721	Cellular Processes
ko04062	Chemokine signaling pathway	12/598	167/7598	0.67239	0.999994	0.934205	MSTRG.3020.1.p1/MSTRG.5652.1.p1/MSTRG.10826.1.p1/MSTRG.15211.1.p1/MSTRG.3859.1.p1/MSTRG.1633.1.p1/MSTRG.17208.2.p1/MSTRG.3887.1.p1/MSTRG.10392.1.p1/MSTRG.1456.1.p1/MSTRG.15568.1.p1/MSTRG.1990.1.p1	12	0.0718563	Organismal Systems
ko04915	Estrogen signaling pathway	15/598	209/7598	0.684879	0.999994	0.934205	MSTRG.6716.1.p1/evm.model.000644F_arrow_pilon.3/MSTRG.8880.1.p1/evm.model.000239F_arrow_pilon.7/MSTRG.17341.1.p1/MSTRG.5652.1.p1/MSTRG.10826.1.p1/MSTRG.587.1.p1/MSTRG.3859.1.p1/MSTRG.18812.1.p1/MSTRG.13205.2.p1/MSTRG.3887.1.p1/MSTRG.6137.1.p1/MSTRG.10392.1.p1/MSTRG.1456.1.p1	15	0.0717703	Organismal Systems
ko04961	Endocrine and other factor-regulated calcium reabsorption	4/598	56/7598	0.652796	0.999994	0.934205	MSTRG.3859.1.p1/MSTRG.10628.1.p1/MSTRG.3087.1.p1/MSTRG.1456.1.p1	4	0.0714286	Organismal Systems
ko05218	Melanoma	4/598	56/7598	0.652796	0.999994	0.934205	MSTRG.3887.1.p1/MSTRG.6137.1.p1/MSTRG.10392.1.p1/MSTRG.10335.2.p1	4	0.0714286	Human Diseases
ko04978	Mineral absorption	5/598	70/7598	0.654651	0.999994	0.934205	MSTRG.15444.1.p1/MSTRG.1761.1.p1/MSTRG.4630.1.p1/MSTRG.9821.1.p1/MSTRG.3087.1.p1	5	0.0714286	Organismal Systems
ko04612	Antigen processing and presentation	7/598	98/7598	0.661002	0.999994	0.934205	MSTRG.12520.1.p1/MSTRG.16580.1.p2/evm.model.000832F_arrow_pilon.2/MSTRG.2513.1.p1/evm.model.000090F_arrow_pilon.36/MSTRG.13739.1.p1/MSTRG.15629.1.p1	7	0.0714286	Organismal Systems
ko04727	GABAergic synapse	7/598	98/7598	0.661002	0.999994	0.934205	MSTRG.16132.1.p1/evm.model.000244F_arrow_pilon.33/MSTRG.17784.1.p1/MSTRG.10414.1.p1/MSTRG.10826.1.p1/MSTRG.12971.1.p1/MSTRG.1456.1.p1	7	0.0714286	Organismal Systems
ko04380	Osteoclast differentiation	9/598	126/7598	0.668603	0.999994	0.934205	MSTRG.6716.1.p1/MSTRG.9466.1.p1/MSTRG.16332.1.p1/MSTRG.1633.1.p1/MSTRG.16077.1.p1/MSTRG.3887.1.p1/MSTRG.10392.1.p1/MSTRG.9416.1.p1/MSTRG.3763.2.p1	9	0.0714286	Organismal Systems
ko04550	Signaling pathways regulating pluripotency of stem cells	11/598	155/7598	0.68478	0.999994	0.934205	MSTRG.4489.1.p1/MSTRG.4299.1.p1/MSTRG.18887.1.p1/MSTRG.4036.1.p1/MSTRG.3020.1.p1/MSTRG.12984.1.p1/MSTRG.5539.1.p1/MSTRG.5341.1.p1/MSTRG.3887.1.p1/MSTRG.10392.1.p1/MSTRG.16477.1.p1	11	0.0709677	Cellular Processes
ko05031	Amphetamine addiction	9/598	127/7598	0.677827	0.999994	0.934205	MSTRG.6716.1.p1/evm.model.000644F_arrow_pilon.3/MSTRG.8880.1.p1/MSTRG.17784.1.p1/MSTRG.10826.1.p1/MSTRG.18612.1.p1/MSTRG.16631.1.p1/MSTRG.12413.1.p1/MSTRG.1456.1.p1	9	0.0708661	Human Diseases
ko05222	Small cell lung cancer	12/598	170/7598	0.696131	0.999994	0.934205	MSTRG.19221.1.p1/MSTRG.13886.1.p1/MSTRG.9741.1.p1/MSTRG.731.1.p1/MSTRG.9082.1.p1/MSTRG.11608.1.p1/MSTRG.1190.1.p1/MSTRG.2966.1.p1/MSTRG.13887.1.p1/MSTRG.3887.1.p1/MSTRG.10392.1.p1/MSTRG.10335.2.p1	12	0.0705882	Human Diseases
ko05214	Glioma	8/598	114/7598	0.684169	0.999994	0.934205	evm.model.000644F_arrow_pilon.3/MSTRG.8880.1.p1/MSTRG.5652.1.p1/MSTRG.3887.1.p1/MSTRG.12413.1.p1/MSTRG.6137.1.p1/MSTRG.10392.1.p1/MSTRG.10335.2.p1	8	0.0701754	Human Diseases
ko04151	PI3K-Akt signaling pathway	24/598	343/7598	0.759443	0.999994	0.934205	MSTRG.6668.1.p1/MSTRG.3300.1.p1/MSTRG.13886.1.p1/MSTRG.13921.2.p1/MSTRG.9082.1.p1/MSTRG.11608.1.p1/MSTRG.3020.1.p1/MSTRG.12805.1.p1/MSTRG.5652.1.p1/evm.model.000362F_arrow_pilon.4/MSTRG.2454.1.p1/MSTRG.15920.10.p1/MSTRG.13933.1.p1/MSTRG.10210.1.p1/MSTRG.175.2.p1/MSTRG.1633.1.p1/evm.model.000188F_arrow_pilon.10_evm.model.000188F_arrow_pilon.9/MSTRG.2966.1.p1/MSTRG.13887.1.p1/MSTRG.3887.1.p1/MSTRG.…	24	0.0699708	Environmental Information Processing
ko00460	Cyanoamino acid metabolism	2/598	29/7598	0.677837	0.999994	0.934205	MSTRG.17768.1.p1/MSTRG.11312.1.p1	2	0.0689655	Metabolism
ko03430	Mismatch repair	2/598	29/7598	0.677837	0.999994	0.934205	evm.model.000000F_arrow_pilon.41/MSTRG.5673.1.p1	2	0.0689655	Genetic Information Processing
ko04012	ErbB signaling pathway	8/598	116/7598	0.702893	0.999994	0.934205	MSTRG.3020.1.p1/MSTRG.5652.1.p1/MSTRG.17208.2.p1/MSTRG.3887.1.p1/MSTRG.12413.1.p1/MSTRG.6137.1.p1/MSTRG.10392.1.p1/MSTRG.15568.1.p1	8	0.0689655	Environmental Information Processing
ko05167	Kaposi sarcoma-associated herpesvirus infection	14/598	204/7598	0.743476	0.999994	0.934205	MSTRG.6668.1.p1/MSTRG.6716.1.p1/MSTRG.8032.1.p1/evm.model.000644F_arrow_pilon.3/MSTRG.8880.1.p1/MSTRG.7262.1.p1/MSTRG.3020.1.p1/MSTRG.587.1.p1/MSTRG.13933.1.p1/MSTRG.1633.1.p1/MSTRG.13205.2.p1/MSTRG.3887.1.p1/MSTRG.10392.1.p1/MSTRG.10335.2.p1	14	0.0686275	Human Diseases
ko05169	Epstein-Barr virus infection	18/598	264/7598	0.773337	0.999994	0.934205	MSTRG.13727.1.p1/MSTRG.8032.1.p1/MSTRG.17717.1.p1/MSTRG.18435.1.p1/MSTRG.14827.1.p1/MSTRG.3154.1.p1/MSTRG.11014.1.p1/MSTRG.701.1.p1/MSTRG.3020.1.p1/MSTRG.617.1.p1/MSTRG.7347.1.p1/MSTRG.4646.1.p1/MSTRG.14525.1.p1/MSTRG.14118.1.p1/MSTRG.3887.1.p1/MSTRG.10392.1.p1/MSTRG.10335.2.p1/MSTRG.3763.2.p1	18	0.0681818	Human Diseases
ko04530	Tight junction	19/598	279/7598	0.779996	0.999994	0.934205	MSTRG.17663.1.p1/MSTRG.15705.1.p1/MSTRG.17784.1.p1/MSTRG.4248.2.p1/evm.model.000479F_arrow_pilon.3/MSTRG.14633.1.p1/MSTRG.13739.1.p1/MSTRG.15176.1.p1/MSTRG.18844.1.p1/MSTRG.18899.1.p1/MSTRG.18898.1.p1/MSTRG.11169.1.p1/MSTRG.1633.1.p1/MSTRG.10119.1.p1/MSTRG.14893.1.p1/MSTRG.6137.1.p1/MSTRG.14926.1.p1/MSTRG.3776.1.p1/MSTRG.7578.1.p1	19	0.0681004	Cellular Processes
ko04360	Axon guidance	17/598	252/7598	0.782798	0.999994	0.934205	MSTRG.6871.1.p1/MSTRG.14572.1.p1/MSTRG.3020.1.p1/MSTRG.4527.1.p1/MSTRG.13937.1.p1/MSTRG.16491.1.p1/MSTRG.4002.1.p1/MSTRG.13110.1.p1/MSTRG.1633.1.p1/MSTRG.17422.1.p1/evm.model.000025F_arrow_pilon.99/MSTRG.17208.2.p1/MSTRG.3887.1.p1/MSTRG.12413.1.p1/MSTRG.10392.1.p1/MSTRG.5493.1.p1/MSTRG.3982.1.p1	17	0.0674603	Organismal Systems
ko04620	Toll-like receptor signaling pathway	6/598	89/7598	0.711885	0.999994	0.934205	MSTRG.6716.1.p1/MSTRG.7262.1.p1/MSTRG.1633.1.p1/MSTRG.3887.1.p1/MSTRG.10392.1.p1/MSTRG.3763.2.p1	6	0.0674157	Organismal Systems
ko04139	Mitophagy - yeast	2/598	30/7598	0.695961	0.999994	0.934205	evm.model.000131F_arrow_pilon.32/MSTRG.17453.1.p1	2	0.0666667	Cellular Processes
ko05143	African trypanosomiasis	1/598	15/7598	0.707943	0.999994	0.934205	MSTRG.3859.1.p1	1	0.0666667	Human Diseases
ko05142	Chagas disease	6/598	90/7598	0.72201	0.999994	0.934205	MSTRG.6716.1.p1/MSTRG.7262.1.p1/MSTRG.15225.1.p1/MSTRG.3859.1.p1/MSTRG.3887.1.p1/MSTRG.10392.1.p1	6	0.0666667	Human Diseases
ko04010	MAPK signaling pathway	25/598	375/7598	0.838036	0.999994	0.934205	MSTRG.14098.1.p1/MSTRG.6668.1.p1/MSTRG.6716.1.p1/MSTRG.16132.1.p1/MSTRG.17784.1.p1/MSTRG.18735.1.p1/MSTRG.14827.1.p1/MSTRG.15651.1.p1/MSTRG.13921.2.p1/MSTRG.10651.1.p1/MSTRG.5652.1.p1/MSTRG.18844.1.p1/evm.model.000259F_arrow_pilon.15/MSTRG.13933.1.p1/MSTRG.5401.1.p1/MSTRG.1633.1.p1/MSTRG.15514.1.p1/MSTRG.17422.1.p1/MSTRG.18119.1.p1/MSTRG.5410.1.p1/MSTRG.17208.2.p1/MSTRG.6137.1.p1/MSTRG.10335.2.p1…	25	0.0666667	Environmental Information Processing
ko04015	Rap1 signaling pathway	19/598	287/7598	0.818458	0.999994	0.934205	MSTRG.6668.1.p1/evm.model.000644F_arrow_pilon.3/MSTRG.3300.1.p1/MSTRG.8880.1.p1/MSTRG.13921.2.p1/MSTRG.10826.1.p1/MSTRG.18844.1.p1/MSTRG.2454.1.p1/MSTRG.13933.1.p1/MSTRG.3859.1.p1/MSTRG.175.2.p1/MSTRG.11611.1.p1/MSTRG.1633.1.p1/MSTRG.3887.1.p1/MSTRG.6137.1.p1/MSTRG.10392.1.p1/MSTRG.2791.1.p1/MSTRG.1456.1.p1/MSTRG.17927.1.p1	19	0.0662021	Environmental Information Processing
ko03018	RNA degradation	6/598	91/7598	0.731885	0.999994	0.934205	MSTRG.11718.2.p1/MSTRG.8601.1.p1/MSTRG.19086.1.p1/MSTRG.8359.1.p1/MSTRG.8522.1.p1/MSTRG.14231.1.p1	6	0.0659341	Genetic Information Processing
ko04910	Insulin signaling pathway	12/598	183/7598	0.78639	0.999994	0.934205	evm.model.000644F_arrow_pilon.3/MSTRG.8880.1.p1/MSTRG.3901.1.p1/MSTRG.6005.1.p1/MSTRG.19120.1.p1/MSTRG.3020.1.p1/MSTRG.5652.1.p1/MSTRG.3204.1.p1/MSTRG.10893.1.p1/MSTRG.8483.2.p1/MSTRG.3887.1.p1/MSTRG.10392.1.p1	12	0.0655738	Organismal Systems
ko04659	Th17 cell differentiation	6/598	92/7598	0.74151	0.999994	0.934205	MSTRG.12362.1.p1/MSTRG.6716.1.p1/MSTRG.8258.1.p1/MSTRG.15860.1.p1/MSTRG.15568.1.p1/MSTRG.12098.1.p1	6	0.0652174	Organismal Systems
ko04014	Ras signaling pathway	16/598	246/7598	0.822792	0.999994	0.934205	MSTRG.6668.1.p1/evm.model.000644F_arrow_pilon.3/MSTRG.8880.1.p1/MSTRG.13921.2.p1/evm.model.000367F_arrow_pilon.15/MSTRG.5652.1.p1/MSTRG.3594.1.p1/evm.model.000259F_arrow_pilon.15/MSTRG.13933.1.p1/MSTRG.1633.1.p1/MSTRG.17422.1.p1/MSTRG.17208.2.p1/MSTRG.3887.1.p1/MSTRG.6137.1.p1/MSTRG.10392.1.p1/MSTRG.16403.1.p1	16	0.0650407	Environmental Information Processing
ko05161	Hepatitis B	10/598	155/7598	0.78816	0.999994	0.934205	MSTRG.13727.1.p1/MSTRG.6716.1.p1/MSTRG.8032.1.p1/MSTRG.9741.1.p1/MSTRG.7262.1.p1/MSTRG.12858.1.p1/MSTRG.3887.1.p1/MSTRG.10392.1.p1/MSTRG.10335.2.p1/MSTRG.15568.1.p1	10	0.0645161	Human Diseases
ko00230	Purine metabolism	15/598	234/7598	0.832721	0.999994	0.934205	MSTRG.538.1.p1/MSTRG.239.1.p1/MSTRG.2866.1.p2/evm.model.000479F_arrow_pilon.3/MSTRG.11278.1.p1/MSTRG.10249.1.p1/MSTRG.10826.1.p1/MSTRG.14047.1.p1/MSTRG.5581.1.p2/MSTRG.10893.1.p1/MSTRG.4646.1.p1/MSTRG.10252.1.p1/MSTRG.4162.4.p1/MSTRG.4086.1.p1/MSTRG.1456.1.p1	15	0.0641026	Metabolism
ko05203	Viral carcinogenesis	16/598	251/7598	0.845356	0.999994	0.934205	MSTRG.17154.1.p1/MSTRG.13727.1.p1/MSTRG.8032.1.p1/MSTRG.18435.1.p1/MSTRG.9741.1.p1/MSTRG.3154.1.p1/MSTRG.7262.1.p1/MSTRG.15176.1.p1/MSTRG.5401.1.p1/MSTRG.1633.1.p1/evm.model.000313F_arrow_pilon.6/MSTRG.14118.1.p1/MSTRG.3887.1.p1/MSTRG.10392.1.p1/MSTRG.10335.2.p1/MSTRG.15568.1.p1	16	0.063745	Human Diseases
ko04722	Neurotrophin signaling pathway	13/598	204/7598	0.824879	0.999994	0.934205	evm.model.000644F_arrow_pilon.3/MSTRG.8880.1.p1/MSTRG.15651.1.p1/MSTRG.3020.1.p1/MSTRG.5652.1.p1/MSTRG.1633.1.p1/MSTRG.8483.2.p1/MSTRG.3887.1.p1/MSTRG.12413.1.p1/MSTRG.10392.1.p1/MSTRG.10335.2.p1/MSTRG.702.1.p1/MSTRG.11015.1.p1	13	0.0637255	Organismal Systems
ko04150	mTOR signaling pathway	11/598	173/7598	0.811357	0.999994	0.934205	MSTRG.15651.1.p1/MSTRG.4036.1.p1/MSTRG.3020.1.p1/MSTRG.17453.1.p1/MSTRG.5652.1.p1/MSTRG.12984.1.p1/MSTRG.6157.1.p1/MSTRG.5539.1.p1/MSTRG.5341.1.p1/MSTRG.3887.1.p1/MSTRG.10392.1.p1	11	0.0635838	Environmental Information Processing
ko05202	Transcriptional misregulation in cancer	12/598	189/7598	0.820966	0.999994	0.934205	MSTRG.17717.1.p1/MSTRG.11727.1.p1/MSTRG.18228.1.p1/MSTRG.19161.1.p1/MSTRG.3130.1.p1/MSTRG.601.1.p1/MSTRG.10454.1.p1/evm.model.000006F_arrow_pilon.120/MSTRG.13629.1.p1/MSTRG.10335.2.p1/MSTRG.3917.1.p1/MSTRG.16477.1.p1	12	0.0634921	Human Diseases
ko05412	Arrhythmogenic right ventricular cardiomyopathy	5/598	79/7598	0.755704	0.999994	0.934205	MSTRG.17784.1.p1/MSTRG.9273.1.p1/MSTRG.11608.1.p1/MSTRG.19345.1.p1/evm.model.000016F_arrow_pilon.67	5	0.0632911	Human Diseases
ko02020	Two-component system	1/598	16/7598	0.730975	0.999994	0.934205	evm.model.000051F_arrow_pilon.28	1	0.0625	Environmental Information Processing
ko05340	Primary immunodeficiency	1/598	16/7598	0.730975	0.999994	0.934205	MSTRG.15629.1.p1	1	0.0625	Human Diseases
ko00240	Pyrimidine metabolism	8/598	128/7598	0.799714	0.999994	0.934205	MSTRG.538.1.p1/MSTRG.239.1.p1/MSTRG.7708.1.p1/MSTRG.10249.1.p1/MSTRG.4646.1.p1/MSTRG.10252.1.p1/evm.model.000259F_arrow_pilon.34/MSTRG.4086.1.p1	8	0.0625	Metabolism
ko04066	HIF-1 signaling pathway	11/598	177/7598	0.833579	0.999994	0.934205	MSTRG.6668.1.p1/MSTRG.8032.1.p1/MSTRG.10854.1.p1/MSTRG.13921.2.p1/MSTRG.16332.1.p1/MSTRG.14572.1.p1/MSTRG.13933.1.p1/MSTRG.3887.1.p1/MSTRG.12413.1.p1/MSTRG.6137.1.p1/MSTRG.10392.1.p1	11	0.0621469	Environmental Information Processing
ko05211	Renal cell carcinoma	6/598	97/7598	0.785913	0.999994	0.934205	MSTRG.8032.1.p1/MSTRG.5652.1.p1/MSTRG.1633.1.p1/MSTRG.17208.2.p1/MSTRG.3887.1.p1/MSTRG.10392.1.p1	6	0.0618557	Human Diseases
ko00513	Various types of N-glycan biosynthesis	7/598	114/7598	0.803865	0.999994	0.934205	MSTRG.3720.1.p1/MSTRG.1030.1.p1/evm.model.000055F_arrow_pilon.8/MSTRG.18748.1.p1/MSTRG.8660.1.p1/evm.model.000006F_arrow_pilon.120/MSTRG.13629.1.p1	7	0.0614035	Metabolism
ko04072	Phospholipase D signaling pathway	10/598	164/7598	0.841627	0.999994	0.934205	MSTRG.17443.1.p1/MSTRG.5652.1.p1/MSTRG.10826.1.p1/evm.model.000259F_arrow_pilon.15/MSTRG.3859.1.p1/MSTRG.10628.1.p1/MSTRG.3887.1.p1/MSTRG.6137.1.p1/MSTRG.10392.1.p1/MSTRG.1456.1.p1	10	0.0609756	Environmental Information Processing
ko00120	Primary bile acid biosynthesis	2/598	33/7598	0.745312	0.999994	0.934205	evm.model.000283F_arrow_pilon.29_evm.model.000283F_arrow_pilon.30/evm.model.000090F_arrow_pilon.12	2	0.0606061	Metabolism
ko04136	Autophagy - other	2/598	33/7598	0.745312	0.999994	0.934205	MSTRG.17453.1.p1/MSTRG.8245.1.p1	2	0.0606061	Cellular Processes
ko01521	EGFR tyrosine kinase inhibitor resistance	5/598	83/7598	0.792846	0.999994	0.934205	MSTRG.3020.1.p1/MSTRG.5652.1.p1/MSTRG.3887.1.p1/MSTRG.6137.1.p1/MSTRG.10392.1.p1	5	0.060241	Human Diseases
ko04666	Fc gamma R-mediated phagocytosis	7/598	117/7598	0.824698	0.999994	0.934205	MSTRG.3901.1.p1/MSTRG.17443.1.p1/MSTRG.1633.1.p1/MSTRG.17208.2.p1/MSTRG.3887.1.p1/MSTRG.10392.1.p1/MSTRG.1990.1.p1	7	0.0598291	Organismal Systems
ko04921	Oxytocin signaling pathway	16/598	274/7598	0.922097	0.999994	0.934205	MSTRG.6716.1.p1/evm.model.000644F_arrow_pilon.3/MSTRG.8880.1.p1/MSTRG.17784.1.p1/MSTRG.10826.1.p1/evm.model.000259F_arrow_pilon.15/MSTRG.587.1.p1/MSTRG.3859.1.p1/MSTRG.11169.1.p1/evm.model.000170F_arrow_pilon.7_evm.model.000170F_arrow_pilon.8/MSTRG.13205.2.p1/MSTRG.12413.1.p1/MSTRG.6137.1.p1/MSTRG.14926.1.p1/evm.model.000016F_arrow_pilon.67/MSTRG.1456.1.p1	16	0.0583942	Organismal Systems
ko05030	Cocaine addiction	4/598	69/7598	0.803139	0.999994	0.934205	MSTRG.10826.1.p1/MSTRG.18612.1.p1/MSTRG.16631.1.p1/MSTRG.1456.1.p1	4	0.057971	Human Diseases
ko04011	MAPK signaling pathway - yeast	3/598	52/7598	0.788036	0.999994	0.934205	MSTRG.2252.1.p1/MSTRG.6250.1.p1/MSTRG.17208.2.p1	3	0.0576923	Environmental Information Processing
ko05216	Thyroid cancer	3/598	52/7598	0.788036	0.999994	0.934205	MSTRG.19345.1.p1/MSTRG.10675.1.p1/MSTRG.10335.2.p1	3	0.0576923	Human Diseases
ko04260	Cardiac muscle contraction	6/598	104/7598	0.838012	0.999994	0.934205	MSTRG.17784.1.p1/MSTRG.15268.1.p1/MSTRG.3087.1.p1/MSTRG.10675.1.p1/evm.model.000016F_arrow_pilon.67/MSTRG.15284.1.p3	6	0.0576923	Organismal Systems
ko00410	beta-Alanine metabolism	3/598	53/7598	0.798777	0.999994	0.934205	MSTRG.9263.1.p1/evm.model.000370F_arrow_pilon.4/MSTRG.4124.1.p1	3	0.0566038	Metabolism
ko05205	Proteoglycans in cancer	21/598	373/7598	0.964668	0.999994	0.934205	evm.model.000832F_arrow_pilon.2/MSTRG.3300.1.p1/MSTRG.11727.1.p1/MSTRG.16185.1.p1/evm.model.000090F_arrow_pilon.36/MSTRG.5652.1.p1/MSTRG.2454.1.p1/MSTRG.587.1.p1/MSTRG.175.2.p1/MSTRG.1633.1.p1/MSTRG.12984.1.p1/MSTRG.5539.1.p1/MSTRG.5341.1.p1/MSTRG.13205.2.p1/evm.model.000025F_arrow_pilon.99/MSTRG.17208.2.p1/MSTRG.3887.1.p1/MSTRG.12413.1.p1/MSTRG.6137.1.p1/MSTRG.10392.1.p1/MSTRG.10335.2.p1	21	0.0563003	Human Diseases
ko04013	MAPK signaling pathway - fly	9/598	160/7598	0.89246	0.999994	0.934205	MSTRG.18735.1.p1/MSTRG.7347.1.p1/MSTRG.5652.1.p1/MSTRG.15745.1.p1/MSTRG.1633.1.p1/MSTRG.15514.1.p1/MSTRG.17422.1.p1/MSTRG.3000.1.p1/MSTRG.6137.1.p1	9	0.05625	Environmental Information Processing
ko05220	Chronic myeloid leukemia	5/598	89/7598	0.840094	0.999994	0.934205	MSTRG.5652.1.p1/MSTRG.3887.1.p1/MSTRG.10392.1.p1/MSTRG.10335.2.p1/MSTRG.15568.1.p1	5	0.0561798	Human Diseases
ko00604	Glycosphingolipid biosynthesis - ganglio series	1/598	18/7598	0.77174	0.999994	0.934205	MSTRG.8660.1.p1	1	0.0555556	Metabolism
ko00220	Arginine biosynthesis	2/598	36/7598	0.787634	0.999994	0.934205	MSTRG.14745.1.p1/evm.model.000906F_arrow_pilon.11	2	0.0555556	Metabolism
ko04670	Leukocyte transendothelial migration	9/598	162/7598	0.900314	0.999994	0.934205	MSTRG.16332.1.p1/MSTRG.18899.1.p1/MSTRG.18898.1.p1/MSTRG.1633.1.p1/MSTRG.16077.1.p1/MSTRG.3887.1.p1/MSTRG.10392.1.p1/MSTRG.3776.1.p1/MSTRG.17927.1.p1	9	0.0555556	Organismal Systems
ko05212	Pancreatic cancer	5/598	92/7598	0.860184	0.999994	0.934205	MSTRG.1633.1.p1/MSTRG.3887.1.p1/MSTRG.6137.1.p1/MSTRG.10392.1.p1/MSTRG.10335.2.p1	5	0.0543478	Human Diseases
ko04213	Longevity regulating pathway - multiple species	6/598	111/7598	0.87939	0.999994	0.934205	MSTRG.14827.1.p1/MSTRG.10826.1.p1/MSTRG.6250.1.p1/MSTRG.3887.1.p1/MSTRG.10392.1.p1/MSTRG.1456.1.p1	6	0.0540541	Organismal Systems
ko03050	Proteasome	3/598	56/7598	0.828298	0.999994	0.934205	MSTRG.11014.1.p1/MSTRG.701.1.p1/MSTRG.7211.3.p1	3	0.0535714	Genetic Information Processing
ko04111	Cell cycle - yeast	6/598	113/7598	0.889442	0.999994	0.934205	MSTRG.8250.1.p1/MSTRG.2222.2.p1/MSTRG.2222.1.p1/MSTRG.9741.1.p1/MSTRG.11205.1.p1/evm.model.000488F_arrow_pilon.14	6	0.0530973	Cellular Processes
ko05145	Toxoplasmosis	11/598	208/7598	0.944287	0.999994	0.934205	MSTRG.19221.1.p1/MSTRG.13886.1.p1/MSTRG.4665.1.p1/MSTRG.731.1.p1/MSTRG.9082.1.p1/MSTRG.7262.1.p1/MSTRG.11608.1.p1/MSTRG.1190.1.p1/MSTRG.2966.1.p1/MSTRG.13887.1.p1/MSTRG.3763.2.p1	11	0.0528846	Human Diseases
ko05321	Inflammatory bowel disease	1/598	19/7598	0.789748	0.999994	0.934205	MSTRG.8258.1.p1	1	0.0526316	Human Diseases
ko00970	Aminoacyl-tRNA biosynthesis	3/598	57/7598	0.837279	0.999994	0.934205	evm.model.000021F_arrow_pilon.23/MSTRG.6500.1.p1/MSTRG.2458.1.p1	3	0.0526316	Genetic Information Processing
ko00270	Cysteine and methionine metabolism	4/598	76/7598	0.859284	0.999994	0.934205	MSTRG.16030.1.p1/MSTRG.7973.1.p1/MSTRG.11498.1.p1/MSTRG.3838.1.p1	4	0.0526316	Metabolism
ko05140	Leishmaniasis	4/598	77/7598	0.866075	0.999994	0.934205	MSTRG.6716.1.p1/MSTRG.16332.1.p1/MSTRG.16077.1.p1/MSTRG.3763.2.p1	4	0.0519481	Human Diseases
ko05414	Dilated cardiomyopathy	7/598	135/7598	0.915497	0.999994	0.934205	MSTRG.17784.1.p1/MSTRG.11608.1.p1/MSTRG.10826.1.p1/MSTRG.10675.1.p1/MSTRG.1833.1.p4/evm.model.000016F_arrow_pilon.67/MSTRG.1456.1.p1	7	0.0518519	Human Diseases
ko04660	T cell receptor signaling pathway	6/598	118/7598	0.911508	0.999994	0.934205	MSTRG.6716.1.p1/MSTRG.3020.1.p1/MSTRG.5652.1.p1/MSTRG.17208.2.p1/MSTRG.3887.1.p1/MSTRG.10392.1.p1	6	0.0508475	Organismal Systems
ko05164	Influenza A	11/598	219/7598	0.963955	0.999994	0.934205	MSTRG.600.1.p1/MSTRG.14834.1.p1/MSTRG.6312.1.p1/MSTRG.8032.1.p1/MSTRG.3020.1.p1/MSTRG.5343.21.p1/evm.model.000064F_arrow_pilon.45/MSTRG.7347.1.p1/MSTRG.12858.1.p1/MSTRG.3887.1.p1/MSTRG.10392.1.p1	11	0.0502283	Human Diseases
ko04744	Phototransduction	2/598	40/7598	0.834367	0.999994	0.934205	evm.model.000644F_arrow_pilon.3/MSTRG.8880.1.p1	2	0.05	Organismal Systems
ko04340	Hedgehog signaling pathway	3/598	61/7598	0.869257	0.999994	0.934205	MSTRG.5661.1.p1/MSTRG.3020.1.p1/evm.model.000025F_arrow_pilon.99	3	0.0491803	Environmental Information Processing
ko04623	Cytosolic DNA-sensing pathway	2/598	41/7598	0.844501	0.999994	0.934205	MSTRG.12463.1.p1/MSTRG.12858.1.p1	2	0.0487805	Organismal Systems
ko04721	Synaptic vesicle cycle	5/598	103/7598	0.91664	0.999994	0.934205	MSTRG.16132.1.p1/MSTRG.6631.1.p1/MSTRG.12971.1.p1/MSTRG.10628.1.p1/MSTRG.17896.1.p1	5	0.0485437	Organismal Systems
ko05323	Rheumatoid arthritis	3/598	62/7598	0.876333	0.999994	0.934205	evm.model.000832F_arrow_pilon.2/MSTRG.6716.1.p1/evm.model.000090F_arrow_pilon.36	3	0.0483871	Human Diseases
ko04370	VEGF signaling pathway	5/598	104/7598	0.920611	0.999994	0.934205	MSTRG.14827.1.p1/evm.model.000259F_arrow_pilon.15/MSTRG.1633.1.p1/MSTRG.3887.1.p1/MSTRG.10392.1.p1	5	0.0480769	Environmental Information Processing
ko05133	Pertussis	5/598	105/7598	0.924414	0.999994	0.934205	MSTRG.6716.1.p1/evm.model.000644F_arrow_pilon.3/MSTRG.8880.1.p1/MSTRG.16635.1.p1/MSTRG.7262.1.p1	5	0.047619	Human Diseases
ko05230	Central carbon metabolism in cancer	5/598	105/7598	0.924414	0.999994	0.934205	MSTRG.14572.1.p1/MSTRG.3887.1.p1/MSTRG.6137.1.p1/MSTRG.10392.1.p1/MSTRG.10335.2.p1	5	0.047619	Human Diseases
ko04261	Adrenergic signaling in cardiomyocytes	11/598	232/7598	0.979052	0.999994	0.934205	evm.model.000644F_arrow_pilon.3/MSTRG.8880.1.p1/MSTRG.17784.1.p1/MSTRG.12674.1.p1/MSTRG.10826.1.p1/MSTRG.3859.1.p1/MSTRG.3087.1.p1/MSTRG.10675.1.p1/MSTRG.12413.1.p1/evm.model.000016F_arrow_pilon.67/MSTRG.1456.1.p1	11	0.0474138	Organismal Systems
ko04520	Adherens junction	9/598	196/7598	0.975992	0.999994	0.934205	MSTRG.8032.1.p1/MSTRG.3170.1.p1/MSTRG.19120.1.p1/MSTRG.19345.1.p1/MSTRG.10798.1.p1/MSTRG.12368.2.p1/MSTRG.1633.1.p1/MSTRG.6137.1.p1/MSTRG.468.1.p1	9	0.0459184	Cellular Processes
ko04130	SNARE interactions in vesicular transport	2/598	44/7598	0.871612	0.999994	0.934205	MSTRG.11579.1.p1/MSTRG.16953.1.p1	2	0.0454545	Genetic Information Processing
ko05410	Hypertrophic cardiomyopathy	6/598	133/7598	0.956383	0.999994	0.934205	MSTRG.17784.1.p1/MSTRG.11608.1.p1/MSTRG.15225.1.p1/MSTRG.10675.1.p1/MSTRG.1833.1.p4/evm.model.000016F_arrow_pilon.67	6	0.0451128	Human Diseases
ko03013	Nucleocytoplasmic transport	8/598	178/7598	0.974527	0.999994	0.934205	MSTRG.1291.1.p1/MSTRG.16946.1.p1/MSTRG.9926.1.p1/MSTRG.12252.1.p1/MSTRG.617.1.p1/MSTRG.7347.1.p1/MSTRG.2932.1.p1/MSTRG.14525.1.p1	8	0.0449438	Genetic Information Processing
ko00710	Carbon fixation by Calvin cycle	1/598	23/7598	0.848667	0.999994	0.934205	MSTRG.2582.1.p1	1	0.0434783	Metabolism
ko00532	Glycosaminoglycan biosynthesis - chondroitin sulfate / dermatan sulfate	2/598	46/7598	0.887196	0.999994	0.934205	evm.model.000259F_arrow_pilon.35/MSTRG.3242.1.p1	2	0.0434783	Metabolism
ko03015	mRNA surveillance pathway	5/598	115/7598	0.954406	0.999994	0.934205	MSTRG.6312.1.p1/evm.model.000064F_arrow_pilon.18/MSTRG.4305.1.p1/MSTRG.15798.1.p1/MSTRG.8070.1.p1	5	0.0434783	Genetic Information Processing
ko00515	Mannose type O-glycan biosynthesis	2/598	47/7598	0.894314	0.999994	0.934205	MSTRG.8513.1.p1/MSTRG.14940.1.p1	2	0.0425532	Metabolism
ko04141	Protein processing in endoplasmic reticulum	12/598	292/7598	0.99706	0.999994	0.934205	MSTRG.3720.1.p1/MSTRG.1030.1.p1/MSTRG.2513.1.p1/MSTRG.14827.1.p1/MSTRG.3901.1.p1/MSTRG.18719.1.p1/MSTRG.2926.1.p1/MSTRG.2392.1.p1/MSTRG.18748.1.p1/MSTRG.13739.1.p1/MSTRG.6640.1.p1/MSTRG.13629.1.p1	12	0.0410959	Genetic Information Processing
ko04216	Ferroptosis	2/598	49/7598	0.907313	0.999994	0.934205	MSTRG.16332.1.p1/MSTRG.10335.2.p1	2	0.0408163	Cellular Processes
ko04626	Plant-pathogen interaction	2/598	49/7598	0.907313	0.999994	0.934205	evm.model.000644F_arrow_pilon.3/MSTRG.8880.1.p1	2	0.0408163	Organismal Systems
ko05152	Tuberculosis	9/598	227/7598	0.994555	0.999994	0.934205	MSTRG.8032.1.p1/evm.model.000644F_arrow_pilon.3/MSTRG.8880.1.p1/MSTRG.18831.1.p1/MSTRG.9741.1.p1/MSTRG.17341.1.p1/MSTRG.7262.1.p1/MSTRG.5103.1.p1/MSTRG.12413.1.p1	9	0.0396476	Human Diseases
ko04064	NF-kappa B signaling pathway	4/598	101/7598	0.962749	0.999994	0.934205	MSTRG.19221.1.p1/MSTRG.731.1.p1/MSTRG.1190.1.p1/MSTRG.3763.2.p1	4	0.039604	Environmental Information Processing
ko04341	Hedgehog signaling pathway - fly	2/598	51/7598	0.918806	0.999994	0.934205	MSTRG.3020.1.p1/evm.model.000025F_arrow_pilon.99	2	0.0392157	Environmental Information Processing
ko00533	Glycosaminoglycan biosynthesis - keratan sulfate	1/598	26/7598	0.881757	0.999994	0.934205	evm.model.000006F_arrow_pilon.120	1	0.0384615	Metabolism
ko04810	Regulation of actin cytoskeleton	11/598	289/7598	0.998568	0.999994	0.934205	MSTRG.11608.1.p1/MSTRG.5652.1.p1/MSTRG.10210.1.p1/evm.model.000170F_arrow_pilon.7_evm.model.000170F_arrow_pilon.8/MSTRG.1633.1.p1/MSTRG.14257.1.p1/MSTRG.13998.1.p1/MSTRG.17208.2.p1/MSTRG.3887.1.p1/MSTRG.6137.1.p1/MSTRG.10392.1.p1	11	0.0380623	Cellular Processes
ko05162	Measles	6/598	160/7598	0.989229	0.999994	0.934205	MSTRG.3020.1.p1/MSTRG.12858.1.p1/MSTRG.3887.1.p1/MSTRG.10392.1.p1/MSTRG.10335.2.p1/MSTRG.15568.1.p1	6	0.0375	Human Diseases
ko04966	Collecting duct acid secretion	1/598	27/7598	0.891095	0.999994	0.934205	MSTRG.6693.1.p1	1	0.037037	Organismal Systems
ko05416	Viral myocarditis	3/598	82/7598	0.961903	0.999994	0.934205	MSTRG.9926.1.p1/MSTRG.7262.1.p1/MSTRG.1633.1.p1	3	0.0365854	Human Diseases
ko04950	Maturity onset diabetes of the young	1/598	28/7598	0.899697	0.999994	0.934205	MSTRG.9832.1.p1	1	0.0357143	Human Diseases
ko04622	RIG-I-like receptor signaling pathway	2/598	56/7598	0.941946	0.999994	0.934205	MSTRG.7262.1.p1/MSTRG.12858.1.p1	2	0.0357143	Organismal Systems
ko05120	Epithelial cell signaling in Helicobacter pylori infection	4/598	113/7598	0.981392	0.999994	0.934205	MSTRG.1633.1.p1/MSTRG.17208.2.p1/MSTRG.6137.1.p1/MSTRG.3776.1.p1	4	0.0353982	Human Diseases
ko05130	Pathogenic Escherichia coli infection	4/598	116/7598	0.984428	0.999994	0.934205	MSTRG.17663.1.p1/MSTRG.17967.1.p1/MSTRG.4248.2.p1/evm.model.000479F_arrow_pilon.3	4	0.0344828	Human Diseases
ko03020	RNA polymerase	1/598	30/7598	0.914919	0.999994	0.934205	MSTRG.4646.1.p1	1	0.0333333	Genetic Information Processing
ko00512	Mucin type O-glycan biosynthesis	1/598	31/7598	0.921642	0.999994	0.934205	MSTRG.13819.1.p1	1	0.0322581	Metabolism
ko05132	Salmonella infection	4/598	127/7598	0.992008	0.999994	0.934205	evm.model.000241F_arrow_pilon.14/MSTRG.6716.1.p1/MSTRG.1633.1.p1/MSTRG.16314.1.p1	4	0.0314961	Human Diseases
ko00603	Glycosphingolipid biosynthesis - globo and isoglobo series	1/598	32/7598	0.927834	0.999994	0.934205	MSTRG.8660.1.p1	1	0.03125	Metabolism
ko00760	Nicotinate and nicotinamide metabolism	1/598	33/7598	0.933538	0.999994	0.934205	MSTRG.16210.1.p1	1	0.030303	Metabolism
ko04920	Adipocytokine signaling pathway	3/598	103/7598	0.989992	0.999994	0.934205	MSTRG.10942.1.p1/MSTRG.20.1.p1/MSTRG.19229.1.p1	3	0.0291262	Organismal Systems
ko04740	Olfactory transduction	3/598	104/7598	0.990628	0.999994	0.934205	evm.model.000644F_arrow_pilon.3/MSTRG.8880.1.p1/MSTRG.12413.1.p1	3	0.0288462	Organismal Systems
ko04144	Endocytosis	11/598	387/7598	0.999994	0.999994	0.934205	MSTRG.19182.1.p1/MSTRG.5389.1.p1/MSTRG.12829.1.p1/evm.model.000011F_arrow_pilon.79/MSTRG.8247.1.p1/MSTRG.19198.1.p1/MSTRG.8322.1.p1/MSTRG.10628.1.p1/MSTRG.12800.1.p1/MSTRG.8850.1.p1/MSTRG.6137.1.p1	11	0.0284238	Cellular Processes
ko00534	Glycosaminoglycan biosynthesis - heparan sulfate / heparin	1/598	36/7598	0.948088	0.999994	0.934205	evm.model.000259F_arrow_pilon.35	1	0.0277778	Metabolism
ko00520	Amino sugar and nucleotide sugar metabolism	2/598	75/7598	0.984515	0.999994	0.934205	evm.model.000068F_arrow_pilon.54/MSTRG.8660.1.p1	2	0.0266667	Metabolism
ko05100	Bacterial invasion of epithelial cells	4/598	150/7598	0.998135	0.999994	0.934205	MSTRG.10628.1.p1/MSTRG.1633.1.p1/MSTRG.3887.1.p1/MSTRG.10392.1.p1	4	0.0266667	Human Diseases
ko03440	Homologous recombination	1/598	39/7598	0.959457	0.999994	0.934205	MSTRG.3535.1.p1	1	0.025641	Genetic Information Processing
ko04138	Autophagy - yeast	2/598	84/7598	0.991882	0.999994	0.934205	MSTRG.17453.1.p1/MSTRG.8245.1.p1	2	0.0238095	Cellular Processes
ko03410	Base excision repair	1/598	43/7598	0.970845	0.999994	0.934205	MSTRG.16831.1.p1	1	0.0232558	Genetic Information Processing
ko03022	Basal transcription factors	1/598	45/7598	0.975278	0.999994	0.934205	MSTRG.3154.1.p1	1	0.0222222	Genetic Information Processing
ko00030	Pentose phosphate pathway	1/598	46/7598	0.977235	0.999994	0.934205	MSTRG.11689.1.p1	1	0.0217391	Metabolism
ko05134	Legionellosis	3/598	141/7598	0.999247	0.999994	0.934205	MSTRG.9741.1.p1/MSTRG.7262.1.p1/MSTRG.10444.1.p1	3	0.0212766	Human Diseases
ko03040	Spliceosome	5/598	242/7598	0.999982	0.999994	0.934205	MSTRG.11727.1.p1/MSTRG.1627.1.p1/MSTRG.17606.1.p1/MSTRG.15798.1.p1/MSTRG.6843.1.p1	5	0.0206612	Genetic Information Processing
ko00250	"Alanine, aspartate and glutamate metabolism"	1/598	55/7598	0.98917	0.999994	0.934205	MSTRG.3838.1.p1	1	0.0181818	Metabolism
ko05131	Shigellosis	2/598	120/7598	0.999437	0.999994	0.934205	MSTRG.1633.1.p1/MSTRG.13998.1.p1	2	0.0166667	Human Diseases
ko03010	Ribosome	3/598	187/7598	0.999973	0.999994	0.934205	MSTRG.221.1.p1/MSTRG.17648.1.p2/MSTRG.12087.1.p1	3	0.0160428	Genetic Information Processing

## Sheet: trlvsmj_KEGG_enrichmentRichfact
ID	Description	GeneRatio	BgRatio	pvalue	p.adjust	qvalue	geneID	Count	richFactor	Ontology
ko00603	Glycosphingolipid biosynthesis - globo and isoglobo series	10/756	32/7598	0.000754459	0.0262845	0.0233128	MSTRG.13024.1.p1/evm.model.000275F_arrow_pilon.41/MSTRG.10007.3.p1/MSTRG.8019.1.p1/MSTRG.2789.1.p1/MSTRG.5969.1.p1/MSTRG.5776.1.p1/MSTRG.2678.1.p1/MSTRG.2676.1.p1/MSTRG.15581.1.p1	10	0.3125	Metabolism
ko00591	Linoleic acid metabolism	20/756	70/7598	9.26e-06	0.000500097	0.000443555	MSTRG.18994.1.p1/MSTRG.17635.1.p1/MSTRG.1971.1.p1/MSTRG.1196.1.p1/MSTRG.19111.1.p1/evm.model.000470F_arrow_pilon.3/MSTRG.16295.1.p1/MSTRG.11244.1.p1/MSTRG.8820.1.p1/MSTRG.3593.1.p1/MSTRG.1203.1.p1/evm.model.000060F_arrow_pilon.69/evm.model.000259F_arrow_pilon.15/MSTRG.15046.2.p1/MSTRG.15046.1.p1/MSTRG.19110.1.p1/MSTRG.2720.1.p1/evm.model.000367F_arrow_pilon.15/MSTRG.7977.4.p1/evm.model.000056F_ar…	20	0.285714	Metabolism
ko05033	Nicotine addiction	10/756	35/7598	0.00163045	0.0406357	0.0360414	MSTRG.14122.1.p1/MSTRG.3517.1.p1/MSTRG.6119.1.p1/evm.model.000938F_arrow_pilon.12/MSTRG.6631.1.p1/MSTRG.17393.1.p1/MSTRG.15107.1.p1/MSTRG.13561.1.p2/MSTRG.9328.1.p1/MSTRG.12453.1.p1	10	0.285714	Human Diseases
ko04742	Taste transduction	13/756	46/7598	0.000382443	0.0154889	0.0137378	MSTRG.6119.1.p1/MSTRG.3651.1.p1/MSTRG.10811.1.p1/MSTRG.11760.1.p1/MSTRG.3056.1.p1/MSTRG.1797.1.p1/MSTRG.9782.1.p1/MSTRG.1309.1.p1/MSTRG.10056.2.p1/MSTRG.10210.1.p1/MSTRG.10826.1.p1/MSTRG.9800.1.p1/evm.model.000016F_arrow_pilon.66	13	0.282609	Organismal Systems
ko00830	Retinol metabolism	16/756	58/7598	0.000114468	0.00529823	0.00469921	MSTRG.5559.2.p1/MSTRG.13778.1.p2/MSTRG.4124.1.p1/MSTRG.10572.1.p1/MSTRG.1196.1.p1/MSTRG.19111.1.p1/MSTRG.1806.1.p1/MSTRG.8820.1.p1/MSTRG.17669.1.p1/evm.model.000168F_arrow_pilon.47/MSTRG.10573.1.p1/MSTRG.19110.1.p1/evm.model.000184F_arrow_pilon.25/MSTRG.7977.4.p1/evm.model.000056F_arrow_pilon.66/evm.model.000227F_arrow_pilon.9	16	0.275862	Metabolism
ko04913	Ovarian steroidogenesis	26/756	98/7598	2.06e-06	0.00016656	0.000147729	MSTRG.18994.1.p1/MSTRG.18678.1.p1/MSTRG.17635.1.p1/MSTRG.1971.1.p1/MSTRG.14841.1.p1/MSTRG.1230.1.p1/evm.model.000470F_arrow_pilon.3/MSTRG.16295.1.p1/MSTRG.11244.1.p1/MSTRG.8820.1.p1/MSTRG.6014.1.p1/MSTRG.4665.1.p1/evm.model.000323F_arrow_pilon.14/MSTRG.1203.1.p1/evm.model.000060F_arrow_pilon.69/evm.model.000246F_arrow_pilon.26/evm.model.000259F_arrow_pilon.15/MSTRG.11313.1.p1/evm.model.000155F_ar…	26	0.265306	Organismal Systems
ko05144	Malaria	12/756	46/7598	0.0013868	0.0374437	0.0332103	MSTRG.3300.1.p1/MSTRG.175.2.p1/MSTRG.9102.1.p1/MSTRG.2454.1.p1/MSTRG.8534.1.p1/MSTRG.14172.1.p1/MSTRG.8592.1.p1/MSTRG.8692.1.p1/evm.model.000484F_arrow_pilon.10/MSTRG.5244.3.p1/evm.model.000218F_arrow_pilon.1/evm.model.000479F_arrow_pilon.2	12	0.26087	Human Diseases
ko00940	Phenylpropanoid biosynthesis	8/756	31/7598	0.00916709	0.121088	0.107398	MSTRG.7648.1.p1/MSTRG.18069.1.p1/MSTRG.7649.1.p1/MSTRG.1693.1.p1/MSTRG.15358.1.p1/evm.model.000415F_arrow_pilon.4/evm.model.000057F_arrow_pilon.53/evm.model.000420F_arrow_pilon.24	8	0.258065	Metabolism
ko00590	Arachidonic acid metabolism	41/756	160/7598	7.15e-09	1.16e-06	1.03e-06	MSTRG.18994.1.p1/MSTRG.18678.1.p1/MSTRG.17281.1.p1/MSTRG.17635.1.p1/MSTRG.18723.1.p1/MSTRG.13778.1.p2/MSTRG.7005.1.p1/MSTRG.1971.1.p1/MSTRG.14841.1.p1/MSTRG.1196.1.p1/MSTRG.1230.1.p1/MSTRG.19111.1.p1/evm.model.000470F_arrow_pilon.3/evm.model.000207F_arrow_pilon.9/MSTRG.16295.1.p1/MSTRG.11244.1.p1/MSTRG.8820.1.p1/MSTRG.4665.1.p1/MSTRG.3593.1.p1/MSTRG.13809.7.p1/MSTRG.1203.1.p1/evm.model.000060F_ar…	41	0.25625	Metabolism
ko00140	Steroid hormone biosynthesis	32/756	126/7598	4.08e-07	4.4e-05	3.91e-05	MSTRG.18994.1.p1/MSTRG.17635.1.p1/MSTRG.4697.1.p1/MSTRG.11666.1.p1/MSTRG.1971.1.p1/evm.model.000610F_arrow_pilon.15/MSTRG.1196.1.p1/MSTRG.19111.1.p1/evm.model.000470F_arrow_pilon.3/MSTRG.3339.1.p1/MSTRG.15871.1.p2/MSTRG.6653.1.p1/MSTRG.18046.1.p1/MSTRG.11244.1.p1/MSTRG.8820.1.p1/evm.model.000286F_arrow_pilon.2/MSTRG.1203.1.p1/evm.model.000036F_arrow_pilon.23/MSTRG.2068.1.p1/evm.model.000060F_arro…	32	0.253968	Metabolism
ko04080	Neuroactive ligand-receptor interaction	47/756	187/7598	1.11e-09	3.59e-07	3.18e-07	MSTRG.17654.1.p1/evm.model.000345F_arrow_pilon.21/MSTRG.7521.1.p1/MSTRG.18731.1.p1/MSTRG.3517.1.p1/MSTRG.15797.1.p1/evm.model.000217F_arrow_pilon.5/MSTRG.6119.1.p1/MSTRG.15372.1.p1/MSTRG.14107.1.p1/evm.model.000022F_arrow_pilon.44/MSTRG.11391.1.p1/MSTRG.11760.1.p1/MSTRG.6986.1.p1/evm.model.000938F_arrow_pilon.12/evm.model.000262F_arrow_pilon.24/MSTRG.3056.1.p1/MSTRG.5842.1.p1/MSTRG.1797.1.p1/MSTR…	47	0.251337	Environmental Information Processing
ko05204	Chemical carcinogenesis - DNA adducts	28/756	114/7598	4.39e-06	0.000284154	0.000252028	MSTRG.18678.1.p1/MSTRG.17281.1.p1/evm.model.000610F_arrow_pilon.15/MSTRG.1196.1.p1/MSTRG.1230.1.p1/MSTRG.19111.1.p1/MSTRG.1315.1.p1/MSTRG.3339.1.p1/MSTRG.15871.1.p2/MSTRG.6653.1.p1/MSTRG.18046.1.p1/MSTRG.8820.1.p1/evm.model.000036F_arrow_pilon.23/MSTRG.2068.1.p1/MSTRG.19089.1.p1/evm.model.000058F_arrow_pilon.53/MSTRG.11313.1.p1/MSTRG.19110.1.p1/MSTRG.12453.1.p1/evm.model.000347F_arrow_pilon.17/MS…	28	0.245614	Human Diseases
ko00430	Taurine and hypotaurine metabolism	9/756	37/7598	0.00880124	0.121088	0.107398	MSTRG.7005.1.p1/MSTRG.15422.1.p1/MSTRG.2159.1.p1/evm.model.000179F_arrow_pilon.30/MSTRG.18207.1.p1/evm.model.000003F_arrow_pilon.41/MSTRG.11647.1.p1/evm.model.000406F_arrow_pilon.23/evm.model.000105F_arrow_pilon.18	9	0.243243	Metabolism
ko00460	Cyanoamino acid metabolism	7/756	29/7598	0.0208599	0.182665	0.162013	MSTRG.7005.1.p1/MSTRG.10584.1.p1/MSTRG.18207.1.p1/evm.model.000003F_arrow_pilon.41/MSTRG.11647.1.p1/MSTRG.14523.1.p1/evm.model.000406F_arrow_pilon.23	7	0.241379	Metabolism
ko00360	Phenylalanine metabolism	11/756	48/7598	0.00639251	0.109448	0.0970736	MSTRG.18737.1.p1/MSTRG.7648.1.p1/MSTRG.18069.1.p1/evm.model.000269F_arrow_pilon.8/MSTRG.7649.1.p1/MSTRG.1693.1.p1/MSTRG.15358.1.p1/evm.model.000415F_arrow_pilon.4/evm.model.000057F_arrow_pilon.53/MSTRG.18612.1.p1/evm.model.000420F_arrow_pilon.24	11	0.229167	Metabolism
ko00630	Glyoxylate and dicarboxylate metabolism	10/756	44/7598	0.00970674	0.121088	0.107398	MSTRG.15550.1.p1/MSTRG.10584.1.p1/MSTRG.18973.2.p1/MSTRG.1100.1.p1/MSTRG.11209.1.p1/MSTRG.12706.1.p1/MSTRG.14523.1.p1/MSTRG.19056.1.p1/MSTRG.3580.1.p1/MSTRG.9484.1.p1	10	0.227273	Metabolism
ko00601	Glycosphingolipid biosynthesis - lacto and neolacto series	12/756	53/7598	0.00497423	0.100728	0.0893398	MSTRG.16324.1.p1/evm.model.000275F_arrow_pilon.41/MSTRG.1857.1.p1/MSTRG.5744.1.p1/MSTRG.2789.1.p1/MSTRG.5969.1.p1/MSTRG.5776.1.p1/evm.model.000131F_arrow_pilon.37/MSTRG.2070.1.p1/MSTRG.2678.1.p1/MSTRG.2676.1.p1/MSTRG.15581.1.p1	12	0.226415	Metabolism
ko04930	Type II diabetes mellitus	12/756	53/7598	0.00497423	0.100728	0.0893398	MSTRG.18769.1.p1/evm.model.000059F_arrow_pilon.66/MSTRG.12665.1.p1/MSTRG.11242.1.p1/MSTRG.6014.1.p1/MSTRG.7994.1.p1/MSTRG.3887.1.p1/MSTRG.6179.1.p1/MSTRG.17374.1.p1/MSTRG.6011.1.p1/MSTRG.10392.1.p1/MSTRG.15350.1.p1	12	0.226415	Human Diseases
ko00040	Pentose and glucuronate interconversions	9/756	40/7598	0.0147827	0.145774	0.129293	MSTRG.13075.1.p1/evm.model.000308F_arrow_pilon.13/evm.model.000368F_arrow_pilon.12/MSTRG.2174.1.p1/evm.model.000455F_arrow_pilon.8/evm.model.000171F_arrow_pilon.4/evm.model.000021F_arrow_pilon.97/evm.model.000195F_arrow_pilon.39/evm.model.000014F_arrow_pilon.37	9	0.225	Metabolism
ko04330	Notch signaling pathway	13/756	58/7598	0.0038703	0.0895697	0.0794429	MSTRG.5557.1.p1/evm.model.000010F_arrow_pilon.105/MSTRG.7885.1.p1/MSTRG.1846.1.p1/MSTRG.8032.1.p1/MSTRG.4036.1.p1/MSTRG.11015.1.p1/MSTRG.16294.1.p1/MSTRG.7301.1.p1/MSTRG.9205.1.p1/MSTRG.702.1.p1/MSTRG.14118.1.p1/MSTRG.10411.1.p1	13	0.224138	Environmental Information Processing
ko04950	Maturity onset diabetes of the young	6/756	28/7598	0.0535657	0.315551	0.279875	MSTRG.18769.1.p1/evm.model.000059F_arrow_pilon.66/MSTRG.11242.1.p1/MSTRG.12560.1.p1/MSTRG.7044.1.p1/MSTRG.12827.1.p1	6	0.214286	Human Diseases
ko00521	Streptomycin biosynthesis	4/756	19/7598	0.113154	0.53133	0.471258	evm.model.000059F_arrow_pilon.66/MSTRG.11242.1.p1/MSTRG.15061.1.p1/MSTRG.3745.1.p1	4	0.210526	Metabolism
ko00950	Isoquinoline alkaloid biosynthesis	4/756	19/7598	0.113154	0.53133	0.471258	MSTRG.18737.1.p1/evm.model.000269F_arrow_pilon.8/MSTRG.18612.1.p1/MSTRG.6352.1.p1	4	0.210526	Metabolism
ko00260	"Glycine, serine and threonine metabolism"	19/756	91/7598	0.0013181	0.0374437	0.0332103	MSTRG.5877.1.p1/MSTRG.10400.1.p1/MSTRG.4055.1.p1/MSTRG.16604.1.p1/MSTRG.3838.1.p1/MSTRG.7422.1.p1/MSTRG.11694.1.p1/MSTRG.18847.1.p1/MSTRG.16781.1.p1/MSTRG.3225.1.p1/MSTRG.10584.1.p1/MSTRG.14344.1.p1/evm.model.000842F_arrow_pilon.8/MSTRG.4115.2.p1/MSTRG.112.1.p1/MSTRG.2401.1.p1/MSTRG.2877.1.p1/evm.model.000275F_arrow_pilon.6/MSTRG.14523.1.p1	19	0.208791	Metabolism
ko01523	Antifolate resistance	10/756	48/7598	0.017826	0.165018	0.146361	MSTRG.12665.1.p1/MSTRG.15328.1.p2/MSTRG.9293.1.p1/MSTRG.10584.1.p1/MSTRG.10056.2.p1/MSTRG.2749.1.p1/evm.model.000072F_arrow_pilon.20/MSTRG.14523.1.p1/MSTRG.15350.1.p1/evm.model.000016F_arrow_pilon.66	10	0.208333	Human Diseases
ko00051	Fructose and mannose metabolism	12/756	58/7598	0.0104949	0.121088	0.107398	evm.model.000059F_arrow_pilon.66/MSTRG.13075.1.p1/MSTRG.11242.1.p1/MSTRG.10854.1.p1/evm.model.000308F_arrow_pilon.13/evm.model.000368F_arrow_pilon.12/evm.model.000455F_arrow_pilon.8/evm.model.000021F_arrow_pilon.97/MSTRG.11813.1.p1/evm.model.000195F_arrow_pilon.39/evm.model.000014F_arrow_pilon.37/evm.model.000001F_arrow_pilon.109	12	0.206897	Metabolism
ko00350	Tyrosine metabolism	13/756	64/7598	0.00924203	0.121088	0.107398	MSTRG.11595.1.p1/MSTRG.18737.1.p1/MSTRG.17860.1.p1/MSTRG.17859.1.p1/evm.model.000269F_arrow_pilon.8/MSTRG.1265.1.p1/MSTRG.12102.1.p1/MSTRG.16726.1.p1/evm.model.000475F_arrow_pilon.22/MSTRG.12220.1.p1/MSTRG.18612.1.p1/MSTRG.6352.1.p1/evm.model.000227F_arrow_pilon.9	13	0.203125	Metabolism
ko00500	Starch and sucrose metabolism	13/756	65/7598	0.0105335	0.121088	0.107398	MSTRG.3304.1.p1/evm.model.000059F_arrow_pilon.66/evm.model.000001F_arrow_pilon.30/MSTRG.3204.1.p1/MSTRG.11242.1.p1/MSTRG.5602.1.p1/MSTRG.1497.1.p2/MSTRG.2174.1.p1/MSTRG.9717.1.p1/MSTRG.17182.1.p1/MSTRG.7605.1.p1/evm.model.000166F_arrow_pilon.41/MSTRG.3963.2.p1	13	0.2	Metabolism
ko04630	JAK-STAT signaling pathway	13/756	65/7598	0.0105335	0.121088	0.107398	MSTRG.18749.1.p1/MSTRG.5652.1.p1/evm.model.000187F_arrow_pilon.22/MSTRG.8032.1.p1/evm.model.001229F_arrow_pilon.1/MSTRG.7994.1.p1/evm.model.000330F_arrow_pilon.14/MSTRG.18956.1.p1/MSTRG.3887.1.p1/MSTRG.11570.1.p2/MSTRG.10012.1.p1/MSTRG.10392.1.p1/evm.model.000227F_arrow_pilon.9	13	0.2	Environmental Information Processing
ko00130	Ubiquinone and other terpenoid-quinone biosynthesis	9/756	45/7598	0.0306845	0.220928	0.19595	MSTRG.18737.1.p1/MSTRG.7648.1.p1/MSTRG.18069.1.p1/MSTRG.7649.1.p1/MSTRG.1693.1.p1/MSTRG.15358.1.p1/evm.model.000415F_arrow_pilon.4/evm.model.000057F_arrow_pilon.53/evm.model.000420F_arrow_pilon.24	9	0.2	Metabolism
ko00290	"Valine, leucine and isoleucine biosynthesis"	3/756	15/7598	0.181982	0.685608	0.608093	MSTRG.16781.1.p1/MSTRG.16030.1.p1/MSTRG.14344.1.p1	3	0.2	Metabolism
ko00901	Indole alkaloid biosynthesis	2/756	10/7598	0.261937	0.798139	0.707901	evm.model.000269F_arrow_pilon.8/MSTRG.18612.1.p1	2	0.2	Metabolism
ko04940	Type I diabetes mellitus	2/756	10/7598	0.261937	0.798139	0.707901	MSTRG.15422.1.p1/MSTRG.2159.1.p1	2	0.2	Human Diseases
ko04917	Prolactin signaling pathway	14/756	72/7598	0.0104143	0.121088	0.107398	evm.model.000059F_arrow_pilon.66/MSTRG.1802.1.p1/MSTRG.5652.1.p1/MSTRG.11242.1.p1/MSTRG.18745.1.p1/MSTRG.7994.1.p1/evm.model.000330F_arrow_pilon.14/MSTRG.3887.1.p1/MSTRG.11570.1.p2/MSTRG.6179.1.p1/MSTRG.10012.1.p1/evm.model.000108F_arrow_pilon.5/MSTRG.10392.1.p1/MSTRG.6352.1.p1	14	0.194444	Organismal Systems
ko00515	Mannose type O-glycan biosynthesis	9/756	47/7598	0.0395222	0.26133	0.231784	evm.model.000275F_arrow_pilon.41/MSTRG.5744.1.p1/MSTRG.2789.1.p1/MSTRG.5969.1.p1/MSTRG.5776.1.p1/MSTRG.2070.1.p1/MSTRG.2678.1.p1/MSTRG.2676.1.p1/MSTRG.15581.1.p1	9	0.191489	Metabolism
ko04730	Long-term depression	14/756	74/7598	0.0132035	0.137998	0.122396	MSTRG.5610.1.p1/MSTRG.3517.1.p1/MSTRG.14036.1.p1/MSTRG.11760.1.p1/MSTRG.14674.1.p1/MSTRG.16295.1.p1/MSTRG.6284.1.p1/evm.model.000262F_arrow_pilon.24/MSTRG.6014.1.p1/MSTRG.12182.1.p1/MSTRG.7408.1.p1/evm.model.000259F_arrow_pilon.15/evm.model.000016F_arrow_pilon.67/MSTRG.6011.1.p1	14	0.189189	Organismal Systems
ko00790	Folate biosynthesis	10/756	53/7598	0.0339196	0.233829	0.207392	MSTRG.14201.1.p1/MSTRG.13075.1.p1/MSTRG.11189.1.p1/evm.model.000308F_arrow_pilon.13/evm.model.000368F_arrow_pilon.12/evm.model.000455F_arrow_pilon.8/evm.model.000195F_arrow_pilon.39/evm.model.000014F_arrow_pilon.37/MSTRG.18711.1.p1/MSTRG.6352.1.p1	10	0.188679	Metabolism
ko00052	Galactose metabolism	13/756	69/7598	0.0171507	0.163436	0.144958	evm.model.000059F_arrow_pilon.66/evm.model.000001F_arrow_pilon.30/MSTRG.13075.1.p1/MSTRG.11242.1.p1/MSTRG.5744.1.p1/evm.model.000308F_arrow_pilon.13/evm.model.000368F_arrow_pilon.12/MSTRG.2174.1.p1/evm.model.000455F_arrow_pilon.8/MSTRG.2070.1.p1/evm.model.000195F_arrow_pilon.39/MSTRG.17182.1.p1/evm.model.000014F_arrow_pilon.37	13	0.188406	Metabolism
ko04977	Vitamin digestion and absorption	12/756	64/7598	0.0223195	0.185424	0.16446	MSTRG.12665.1.p1/MSTRG.9534.1.p1/MSTRG.15010.3.p1/MSTRG.8375.1.p1/MSTRG.17508.1.p1/MSTRG.8406.1.p1/MSTRG.5832.1.p1/MSTRG.17529.1.p1/evm.model.000036F_arrow_pilon.51/evm.model.000255F_arrow_pilon.3/MSTRG.15350.1.p1/MSTRG.18859.1.p1	12	0.1875	Organismal Systems
ko02024	Quorum sensing	3/756	16/7598	0.208475	0.726301	0.644185	MSTRG.15422.1.p1/MSTRG.10189.4.p1/MSTRG.2159.1.p1	3	0.1875	Cellular Processes
ko04923	Regulation of lipolysis in adipocytes	13/756	70/7598	0.0192128	0.172915	0.153365	MSTRG.18678.1.p1/MSTRG.1395.1.p1/MSTRG.5610.1.p1/MSTRG.1230.1.p1/MSTRG.6014.1.p1/MSTRG.12182.1.p1/MSTRG.3887.1.p1/evm.model.000108F_arrow_pilon.5/MSTRG.10509.1.p1/MSTRG.6011.1.p1/MSTRG.10826.1.p1/MSTRG.10392.1.p1/MSTRG.17996.1.p1	13	0.185714	Organismal Systems
ko00670	One carbon pool by folate	4/756	22/7598	0.169474	0.660283	0.585631	MSTRG.15328.1.p2/MSTRG.10584.1.p1/MSTRG.2749.1.p1/MSTRG.14523.1.p1	4	0.181818	Metabolism
ko00965	Betalain biosynthesis	2/756	11/7598	0.30051	0.852316	0.755953	evm.model.000269F_arrow_pilon.8/MSTRG.18612.1.p1	2	0.181818	Metabolism
ko05217	Basal cell carcinoma	11/756	61/7598	0.0363073	0.245074	0.217366	MSTRG.12985.1.p1/evm.model.000166F_arrow_pilon.34/MSTRG.4036.1.p1/MSTRG.11957.1.p1/MSTRG.3848.2.p1/MSTRG.5539.1.p1/MSTRG.19345.1.p1/MSTRG.5341.1.p1/MSTRG.15524.1.p1/MSTRG.447.1.p1/MSTRG.12980.1.p1	11	0.180328	Human Diseases
ko04726	Serotonergic synapse	31/756	173/7598	0.000811251	0.0262845	0.0233128	MSTRG.18994.1.p1/MSTRG.18678.1.p1/MSTRG.17635.1.p1/MSTRG.1971.1.p1/MSTRG.14841.1.p1/MSTRG.1196.1.p1/MSTRG.1230.1.p1/evm.model.000470F_arrow_pilon.3/evm.model.000269F_arrow_pilon.8/MSTRG.11391.1.p1/MSTRG.10811.1.p1/MSTRG.14674.1.p1/evm.model.000938F_arrow_pilon.12/MSTRG.11839.1.p1/MSTRG.16295.1.p1/MSTRG.6284.1.p1/MSTRG.11244.1.p1/MSTRG.1797.1.p1/MSTRG.8820.1.p1/MSTRG.4665.1.p1/MSTRG.1203.1.p1/MSTR…	31	0.179191	Organismal Systems
ko05160	Hepatitis C	21/756	119/7598	0.00641824	0.109448	0.0970736	MSTRG.9102.1.p1/MSTRG.1802.1.p1/MSTRG.5652.1.p1/MSTRG.8534.1.p1/MSTRG.16280.1.p1/evm.model.000076F_arrow_pilon.58/MSTRG.18898.1.p1/MSTRG.18745.1.p1/evm.model.000323F_arrow_pilon.14/MSTRG.8592.1.p1/MSTRG.7994.1.p1/MSTRG.18899.1.p1/MSTRG.3887.1.p1/MSTRG.11570.1.p2/MSTRG.6179.1.p1/MSTRG.8692.1.p1/MSTRG.17907.1.p1/MSTRG.8574.1.p1/MSTRG.10392.1.p1/MSTRG.12858.1.p1/MSTRG.9347.1.p1	21	0.176471	Human Diseases
ko02010	ABC transporters	9/756	51/7598	0.0620259	0.346489	0.307315	MSTRG.12665.1.p1/MSTRG.9293.1.p1/MSTRG.1337.1.p1/evm.model.000230F_arrow_pilon.11/MSTRG.10056.2.p1/evm.model.000072F_arrow_pilon.20/MSTRG.4324.1.p1/MSTRG.15350.1.p1/evm.model.000016F_arrow_pilon.66	9	0.176471	Environmental Information Processing
ko00980	Metabolism of xenobiotics by cytochrome P450	13/756	74/7598	0.0293581	0.216182	0.19174	MSTRG.17281.1.p1/MSTRG.1196.1.p1/MSTRG.19111.1.p1/MSTRG.1315.1.p1/MSTRG.19089.1.p1/MSTRG.11313.1.p1/MSTRG.19110.1.p1/MSTRG.2720.1.p1/MSTRG.7977.4.p1/MSTRG.18711.1.p1/evm.model.000056F_arrow_pilon.66/MSTRG.13240.1.p1/MSTRG.7817.1.p1	13	0.175676	Metabolism
ko04115	p53 signaling pathway	13/756	74/7598	0.0293581	0.216182	0.19174	MSTRG.3300.1.p1/MSTRG.175.2.p1/MSTRG.2454.1.p1/MSTRG.11278.1.p1/MSTRG.207.1.p1/MSTRG.12086.1.p1/MSTRG.8862.1.p1/MSTRG.538.1.p1/MSTRG.7262.1.p1/MSTRG.4946.1.p1/MSTRG.18802.1.p1/MSTRG.239.1.p1/evm.model.000479F_arrow_pilon.2	13	0.175676	Cellular Processes
ko00982	Drug metabolism - cytochrome P450	14/756	80/7598	0.0250924	0.198291	0.175872	MSTRG.17281.1.p1/MSTRG.7766.1.p1/MSTRG.1196.1.p1/MSTRG.19111.1.p1/MSTRG.1315.1.p1/MSTRG.19089.1.p1/MSTRG.19110.1.p1/evm.model.000004F_arrow_pilon.69/MSTRG.7977.4.p1/MSTRG.18711.1.p1/evm.model.000056F_arrow_pilon.66/MSTRG.13240.1.p1/MSTRG.7817.1.p1/evm.model.000227F_arrow_pilon.9	14	0.175	Metabolism
ko04744	Phototransduction	7/756	40/7598	0.0969536	0.483276	0.428637	MSTRG.15279.3.p2/MSTRG.15466.1.p1/MSTRG.17435.1.p1/MSTRG.15266.1.p1/MSTRG.17737.1.p1/MSTRG.13620.1.p1/MSTRG.13055.2.p1	7	0.175	Organismal Systems
ko00770	Pantothenate and CoA biosynthesis	4/756	23/7598	0.190088	0.685836	0.608295	MSTRG.15422.1.p1/MSTRG.16030.1.p1/MSTRG.2159.1.p1/MSTRG.12858.1.p1	4	0.173913	Metabolism
ko05032	Morphine addiction	18/756	105/7598	0.0148473	0.145774	0.129293	MSTRG.17435.1.p1/evm.model.000217F_arrow_pilon.5/MSTRG.6119.1.p1/MSTRG.14674.1.p1/MSTRG.11278.1.p1/evm.model.000938F_arrow_pilon.12/MSTRG.11839.1.p1/MSTRG.17393.1.p1/MSTRG.18935.1.p1/MSTRG.12866.1.p1/MSTRG.13561.1.p2/evm.model.000056F_arrow_pilon.26/MSTRG.4156.1.p1/MSTRG.1309.1.p1/MSTRG.940.1.p1/MSTRG.9328.1.p1/evm.model.000059F_arrow_pilon.34/MSTRG.10826.1.p1	18	0.171429	Human Diseases
ko00380	Tryptophan metabolism	10/756	59/7598	0.064053	0.351749	0.31198	MSTRG.4124.1.p1/evm.model.000269F_arrow_pilon.8/MSTRG.17669.1.p1/MSTRG.18612.1.p1/MSTRG.11456.1.p1/MSTRG.14304.1.p1/MSTRG.11313.1.p1/MSTRG.16192.1.p1/MSTRG.2876.1.p1/evm.model.000227F_arrow_pilon.9	10	0.169492	Metabolism
ko05150	Staphylococcus aureus infection	12/756	71/7598	0.0460694	0.292676	0.259586	MSTRG.4702.1.p1/MSTRG.18731.1.p1/evm.model.000166F_arrow_pilon.22/MSTRG.12866.1.p1/evm.model.000064F_arrow_pilon.40/MSTRG.6286.1.p1/MSTRG.10382.1.p1/evm.model.000233F_arrow_pilon.32/MSTRG.18730.1.p1/MSTRG.14834.1.p1/evm.model.000059F_arrow_pilon.34/evm.model.000121F_arrow_pilon.33	12	0.169014	Human Diseases
ko05224	Breast cancer	25/756	148/7598	0.00559734	0.106679	0.0946176	MSTRG.12985.1.p1/MSTRG.5557.1.p1/MSTRG.4810.1.p1/evm.model.000010F_arrow_pilon.105/MSTRG.5652.1.p1/evm.model.000166F_arrow_pilon.34/MSTRG.6014.1.p1/MSTRG.4036.1.p1/MSTRG.11957.1.p1/MSTRG.7705.1.p1/MSTRG.16294.1.p1/MSTRG.7301.1.p1/MSTRG.3887.1.p1/MSTRG.5539.1.p1/MSTRG.9205.1.p1/MSTRG.19345.1.p1/MSTRG.5341.1.p1/MSTRG.11346.1.p1/MSTRG.15524.1.p1/MSTRG.447.1.p1/MSTRG.6011.1.p1/MSTRG.12980.1.p1/MSTRG.…	25	0.168919	Human Diseases
ko04979	Cholesterol metabolism	12/756	72/7598	0.0505055	0.312716	0.27736	MSTRG.4810.1.p1/MSTRG.18731.1.p1/MSTRG.193.1.p1/evm.model.000323F_arrow_pilon.14/MSTRG.13931.1.p1/MSTRG.1337.1.p1/MSTRG.18730.1.p1/MSTRG.12071.1.p1/MSTRG.4324.1.p1/evm.model.000484F_arrow_pilon.10/MSTRG.5244.3.p1/evm.model.000218F_arrow_pilon.1	12	0.166667	Organismal Systems
ko00604	Glycosphingolipid biosynthesis - ganglio series	3/756	18/7598	0.263583	0.798139	0.707901	MSTRG.6482.1.p1/MSTRG.13024.1.p1/MSTRG.8019.1.p1	3	0.166667	Metabolism
ko04212	Longevity regulating pathway - worm	23/756	139/7598	0.00984017	0.121088	0.107398	MSTRG.18994.1.p1/MSTRG.17635.1.p1/MSTRG.1971.1.p1/evm.model.000470F_arrow_pilon.3/MSTRG.13563.1.p1/MSTRG.11244.1.p1/MSTRG.8820.1.p1/MSTRG.6014.1.p1/MSTRG.12560.1.p1/MSTRG.1203.1.p1/MSTRG.14012.1.p1/evm.model.000060F_arrow_pilon.69/MSTRG.3887.1.p1/MSTRG.16272.2.p1/MSTRG.7044.1.p1/MSTRG.15046.2.p1/MSTRG.6179.1.p1/MSTRG.17397.1.p1/MSTRG.15046.1.p1/MSTRG.6011.1.p1/MSTRG.2720.1.p1/MSTRG.18425.1.p1/MST…	23	0.165468	Organismal Systems
ko00565	Ether lipid metabolism	10/756	61/7598	0.0770251	0.402518	0.357009	evm.model.000101F_arrow_pilon.12/MSTRG.16295.1.p1/evm.model.000241F_arrow_pilon.17/MSTRG.3593.1.p1/evm.model.000259F_arrow_pilon.15/evm.model.000314F_arrow_pilon.12/MSTRG.10025.1.p1/evm.model.000488F_arrow_pilon.5/evm.model.000367F_arrow_pilon.15/MSTRG.8042.1.p1	10	0.163934	Metabolism
ko04658	Th1 and Th2 cell differentiation	13/756	80/7598	0.0511541	0.312716	0.27736	MSTRG.18769.1.p1/MSTRG.5557.1.p1/evm.model.000010F_arrow_pilon.105/MSTRG.8258.1.p1/MSTRG.12001.1.p1/MSTRG.16294.1.p1/MSTRG.7301.1.p1/MSTRG.11570.1.p2/MSTRG.6179.1.p1/MSTRG.9205.1.p1/MSTRG.8574.1.p1/MSTRG.14118.1.p1/MSTRG.10411.1.p1	13	0.1625	Organismal Systems
ko04976	Bile secretion	24/756	148/7598	0.0108381	0.121088	0.107398	MSTRG.6158.1.p1/MSTRG.11891.1.p1/MSTRG.12665.1.p1/evm.model.000090F_arrow_pilon.12/MSTRG.4000.1.p1/MSTRG.4103.1.p1/MSTRG.6782.1.p1/evm.model.000179F_arrow_pilon.30/evm.model.000323F_arrow_pilon.14/MSTRG.6015.1.p1/MSTRG.1337.1.p1/MSTRG.6795.1.p1/MSTRG.4557.1.p1/MSTRG.17374.1.p1/evm.model.000146F_arrow_pilon.10/MSTRG.10056.2.p1/evm.model.000072F_arrow_pilon.20/MSTRG.4324.1.p1/MSTRG.10826.1.p1/MSTRG…	24	0.162162	Organismal Systems
ko00592	alpha-Linolenic acid metabolism	5/756	31/7598	0.190098	0.685836	0.608295	MSTRG.15085.1.p1/MSTRG.16295.1.p1/MSTRG.3593.1.p1/evm.model.000259F_arrow_pilon.15/evm.model.000367F_arrow_pilon.15	5	0.16129	Metabolism
ko00625	Chloroalkane and chloroalkene degradation	3/756	19/7598	0.291788	0.836632	0.742042	MSTRG.4124.1.p1/MSTRG.17669.1.p1/evm.model.000153F_arrow_pilon.38	3	0.157895	Metabolism
ko04640	Hematopoietic cell lineage	8/756	51/7598	0.129452	0.579865	0.514306	MSTRG.11132.6.p1/MSTRG.10175.1.p1/MSTRG.11130.1.p1/MSTRG.11131.1.p1/MSTRG.8534.1.p1/MSTRG.8592.1.p1/MSTRG.8692.1.p1/evm.model.000121F_arrow_pilon.33	8	0.156863	Organismal Systems
ko00480	Glutathione metabolism	22/756	141/7598	0.0216894	0.184931	0.164023	MSTRG.17281.1.p1/MSTRG.11442.1.p1/MSTRG.11132.6.p1/MSTRG.7005.1.p1/MSTRG.11130.1.p1/MSTRG.1315.1.p1/MSTRG.11131.1.p1/MSTRG.13809.7.p1/MSTRG.18207.1.p1/MSTRG.19089.1.p1/evm.model.000003F_arrow_pilon.41/MSTRG.538.1.p1/MSTRG.9977.1.p1/evm.model.000017F_arrow_pilon.49/MSTRG.11647.1.p1/MSTRG.15954.1.p1/evm.model.000406F_arrow_pilon.23/MSTRG.18711.1.p1/MSTRG.13240.1.p1/MSTRG.239.1.p1/MSTRG.7817.1.p1/MS…	22	0.156028	Metabolism
ko00533	Glycosaminoglycan biosynthesis - keratan sulfate	4/756	26/7598	0.255919	0.798139	0.707901	MSTRG.5744.1.p1/MSTRG.8019.1.p1/MSTRG.2070.1.p1/evm.model.000087F_arrow_pilon.16	4	0.153846	Metabolism
ko04723	Retrograde endocannabinoid signaling	21/756	138/7598	0.0313857	0.221065	0.196071	MSTRG.18678.1.p1/MSTRG.14122.1.p1/MSTRG.1230.1.p1/MSTRG.3517.1.p1/MSTRG.6119.1.p1/MSTRG.11760.1.p1/MSTRG.14674.1.p1/evm.model.000938F_arrow_pilon.12/MSTRG.11839.1.p1/MSTRG.6631.1.p1/MSTRG.6284.1.p1/MSTRG.17393.1.p1/MSTRG.13561.1.p2/MSTRG.11291.1.p1/evm.model.000549F_arrow_pilon.8/MSTRG.6179.1.p1/MSTRG.9328.1.p1/MSTRG.6408.1.p1/MSTRG.10509.1.p1/MSTRG.10826.1.p1/MSTRG.5505.1.p1	21	0.152174	Organismal Systems
ko00532	Glycosaminoglycan biosynthesis - chondroitin sulfate / dermatan sulfate	7/756	46/7598	0.168205	0.660283	0.585631	MSTRG.8112.1.p1/MSTRG.3242.1.p1/evm.model.000605F_arrow_pilon.10/evm.model.000150F_arrow_pilon.26/MSTRG.2900.1.p1/MSTRG.18676.1.p1/MSTRG.18675.1.p1	7	0.152174	Metabolism
ko00120	Primary bile acid biosynthesis	5/756	33/7598	0.226885	0.765738	0.679164	MSTRG.15085.1.p1/MSTRG.11891.1.p1/evm.model.000090F_arrow_pilon.12/evm.model.000179F_arrow_pilon.30/evm.model.000105F_arrow_pilon.18	5	0.151515	Metabolism
ko05213	Endometrial cancer	8/756	53/7598	0.151993	0.639554	0.567246	MSTRG.5652.1.p1/MSTRG.16280.1.p1/evm.model.000166F_arrow_pilon.34/MSTRG.3887.1.p1/MSTRG.19345.1.p1/MSTRG.447.1.p1/MSTRG.10392.1.p1/MSTRG.18802.1.p1	8	0.150943	Human Diseases
ko04910	Insulin signaling pathway	27/756	183/7598	0.0234484	0.189932	0.168458	evm.model.000059F_arrow_pilon.66/MSTRG.15279.3.p2/MSTRG.15466.1.p1/evm.model.000090F_arrow_pilon.22/MSTRG.3204.1.p1/MSTRG.5652.1.p1/MSTRG.11242.1.p1/MSTRG.16280.1.p1/MSTRG.5602.1.p1/MSTRG.6035.1.p2/MSTRG.6014.1.p1/MSTRG.12182.1.p1/MSTRG.11547.1.p1/MSTRG.8564.1.p1/MSTRG.3901.1.p1/MSTRG.12518.1.p1/MSTRG.9939.1.p1/MSTRG.7994.1.p1/MSTRG.15266.1.p1/MSTRG.8483.2.p1/MSTRG.3887.1.p1/MSTRG.6179.1.p1/MSTRG…	27	0.147541	Organismal Systems
ko01524	Platinum drug resistance	19/756	129/7598	0.0521285	0.312771	0.277409	MSTRG.17281.1.p1/MSTRG.1315.1.p1/MSTRG.731.1.p1/MSTRG.16280.1.p1/MSTRG.4630.1.p1/MSTRG.19221.1.p1/MSTRG.1190.1.p1/MSTRG.19089.1.p1/MSTRG.3887.1.p1/evm.model.000000F_arrow_pilon.41/MSTRG.7262.1.p1/MSTRG.1944.1.p1/MSTRG.18998.1.p1/MSTRG.1942.1.p1/MSTRG.10392.1.p1/MSTRG.18711.1.p1/MSTRG.13240.1.p1/MSTRG.8610.1.p1/MSTRG.7817.1.p1	19	0.147287	Human Diseases
ko00680	Methane metabolism	5/756	34/7598	0.246012	0.797078	0.70696	MSTRG.4055.1.p1/MSTRG.18847.1.p1/MSTRG.10584.1.p1/MSTRG.4867.1.p1/MSTRG.14523.1.p1	5	0.147059	Metabolism
ko04960	Aldosterone-regulated sodium reabsorption	5/756	34/7598	0.246012	0.797078	0.70696	MSTRG.16280.1.p1/MSTRG.6014.1.p1/MSTRG.3887.1.p1/MSTRG.6011.1.p1/MSTRG.10392.1.p1	5	0.147059	Organismal Systems
ko00071	Fatty acid degradation	11/756	76/7598	0.130649	0.579865	0.514306	MSTRG.13778.1.p2/MSTRG.15085.1.p1/MSTRG.4124.1.p1/MSTRG.10189.4.p1/MSTRG.17669.1.p1/MSTRG.10942.1.p1/MSTRG.6944.1.p1/evm.model.000228F_arrow_pilon.21/MSTRG.7581.1.p1/MSTRG.5037.1.p1/MSTRG.20.1.p1	11	0.144737	Metabolism
ko04924	Renin secretion	19/756	133/7598	0.0671014	0.356408	0.316112	MSTRG.15279.3.p2/MSTRG.7655.1.p1/MSTRG.15466.1.p1/MSTRG.5610.1.p1/evm.model.000217F_arrow_pilon.5/MSTRG.14036.1.p1/MSTRG.11839.1.p1/MSTRG.6284.1.p1/MSTRG.12182.1.p1/MSTRG.1309.1.p1/MSTRG.15225.1.p1/MSTRG.15266.1.p1/MSTRG.12520.1.p1/evm.model.000241F_arrow_pilon.2/evm.model.000059F_arrow_pilon.34/MSTRG.10826.1.p1/MSTRG.1202.1.p1/MSTRG.12462.1.p1/MSTRG.17996.1.p1	19	0.142857	Organismal Systems
ko04612	Antigen processing and presentation	14/756	98/7598	0.105091	0.508203	0.450746	evm.model.000832F_arrow_pilon.2/evm.model.000015F_arrow_pilon.16/evm.model.000627F_arrow_pilon.3/MSTRG.2513.1.p1/evm.model.000157F_arrow_pilon.33/MSTRG.16580.1.p2/MSTRG.13739.1.p1/MSTRG.14663.1.p1/MSTRG.11800.1.p1/MSTRG.12520.1.p1/MSTRG.14655.1.p1/MSTRG.14766.1.p1/evm.model.000174F_arrow_pilon.23/evm.model.000343F_arrow_pilon.3	14	0.142857	Organismal Systems
ko05221	Acute myeloid leukemia	10/756	70/7598	0.154017	0.639763	0.567431	MSTRG.18749.1.p1/MSTRG.5652.1.p1/MSTRG.12001.1.p1/MSTRG.18956.1.p1/MSTRG.3887.1.p1/MSTRG.19345.1.p1/MSTRG.447.1.p1/MSTRG.2171.1.p1/MSTRG.10392.1.p1/evm.model.000121F_arrow_pilon.33	10	0.142857	Human Diseases
ko00903	Limonene degradation	2/756	14/7598	0.412897	0.993892	0.881523	MSTRG.4124.1.p1/MSTRG.17669.1.p1	2	0.142857	Metabolism
ko00983	Drug metabolism - other enzymes	18/756	128/7598	0.0825933	0.424766	0.376742	MSTRG.17281.1.p1/MSTRG.19111.1.p1/MSTRG.15100.1.p1/MSTRG.1315.1.p1/MSTRG.3857.1.p1/MSTRG.6794.1.p1/MSTRG.19089.1.p1/MSTRG.538.1.p1/MSTRG.19110.1.p1/evm.model.000014F_arrow_pilon.116/MSTRG.2666.1.p1/MSTRG.7977.4.p1/MSTRG.18711.1.p1/evm.model.000056F_arrow_pilon.66/MSTRG.13240.1.p1/MSTRG.239.1.p1/MSTRG.7817.1.p1/evm.model.000227F_arrow_pilon.9	18	0.140625	Metabolism
ko04068	FoxO signaling pathway	16/756	114/7598	0.0988602	0.485314	0.430444	MSTRG.18831.1.p1/MSTRG.11760.1.p1/MSTRG.5652.1.p1/MSTRG.207.1.p1/MSTRG.16280.1.p1/MSTRG.12086.1.p1/MSTRG.12730.1.p1/MSTRG.8032.1.p1/MSTRG.6014.1.p1/MSTRG.3887.1.p1/MSTRG.6179.1.p1/MSTRG.17374.1.p1/MSTRG.6011.1.p1/MSTRG.18425.1.p1/MSTRG.10392.1.p1/MSTRG.18802.1.p1	16	0.140351	Environmental Information Processing
ko04931	Insulin resistance	22/756	157/7598	0.0616249	0.346489	0.307315	MSTRG.6158.1.p1/MSTRG.11891.1.p1/MSTRG.3204.1.p1/MSTRG.16280.1.p1/MSTRG.5602.1.p1/evm.model.000090F_arrow_pilon.12/MSTRG.6035.1.p2/MSTRG.6014.1.p1/MSTRG.8564.1.p1/MSTRG.12518.1.p1/MSTRG.7994.1.p1/MSTRG.3887.1.p1/MSTRG.6179.1.p1/MSTRG.17374.1.p1/MSTRG.10942.1.p1/MSTRG.6011.1.p1/MSTRG.8574.1.p1/MSTRG.15651.1.p1/MSTRG.6005.1.p1/MSTRG.10392.1.p1/MSTRG.18802.1.p1/MSTRG.20.1.p1	22	0.140127	Human Diseases
ko04664	Fc epsilon RI signaling pathway	12/756	86/7598	0.143675	0.612508	0.543257	MSTRG.14841.1.p1/MSTRG.5652.1.p1/MSTRG.16295.1.p1/MSTRG.16280.1.p1/MSTRG.4665.1.p1/MSTRG.3901.1.p1/evm.model.000246F_arrow_pilon.26/evm.model.000259F_arrow_pilon.15/MSTRG.3887.1.p1/evm.model.000155F_arrow_pilon.7/MSTRG.6179.1.p1/MSTRG.10392.1.p1	12	0.139535	Organismal Systems
ko00534	Glycosaminoglycan biosynthesis - heparan sulfate / heparin	5/756	36/7598	0.28539	0.825594	0.732252	MSTRG.7774.1.p1/MSTRG.18810.1.p1/evm.model.000002F_arrow_pilon.69/evm.model.000605F_arrow_pilon.10/MSTRG.19067.2.p1	5	0.138889	Metabolism
ko04970	Salivary secretion	19/756	137/7598	0.0847732	0.429164	0.380643	MSTRG.18616.1.p1/MSTRG.14967.1.p1/MSTRG.13933.1.p1/MSTRG.15279.3.p2/MSTRG.752.1.p1/MSTRG.15466.1.p1/MSTRG.5610.1.p1/MSTRG.14036.1.p1/MSTRG.6284.1.p1/MSTRG.3056.1.p1/MSTRG.7105.1.p1/MSTRG.12182.1.p1/MSTRG.15266.1.p1/evm.model.000016F_arrow_pilon.67/evm.model.000158F_arrow_pilon.47/MSTRG.10210.1.p1/MSTRG.10826.1.p1/MSTRG.15426.1.p1/MSTRG.18227.1.p1	19	0.138686	Organismal Systems
ko04750	Inflammatory mediator regulation of TRP channels	28/756	202/7598	0.0436086	0.282584	0.250635	MSTRG.18994.1.p1/MSTRG.17635.1.p1/MSTRG.13778.1.p2/MSTRG.15279.3.p2/MSTRG.15466.1.p1/MSTRG.1971.1.p1/MSTRG.1196.1.p1/evm.model.000217F_arrow_pilon.5/evm.model.000470F_arrow_pilon.3/MSTRG.16295.1.p1/MSTRG.6284.1.p1/MSTRG.11244.1.p1/MSTRG.8820.1.p1/MSTRG.1203.1.p1/evm.model.000060F_arrow_pilon.69/evm.model.000259F_arrow_pilon.15/MSTRG.15266.1.p1/MSTRG.3887.1.p1/MSTRG.15046.2.p1/MSTRG.6179.1.p1/MSTR…	28	0.138614	Organismal Systems
ko04914	Progesterone-mediated oocyte maturation	13/756	94/7598	0.138579	0.598659	0.530975	MSTRG.10598.1.p1/MSTRG.207.1.p1/MSTRG.10651.1.p1/MSTRG.12086.1.p1/MSTRG.6014.1.p1/MSTRG.13727.1.p1/MSTRG.3887.1.p1/MSTRG.6179.1.p1/MSTRG.6011.1.p1/MSTRG.15651.1.p1/MSTRG.10826.1.p1/MSTRG.10392.1.p1/MSTRG.926.1.p1	13	0.138298	Organismal Systems
ko05206	MicroRNAs in cancer	35/756	254/7598	0.0285225	0.216182	0.19174	MSTRG.18678.1.p1/MSTRG.5557.1.p1/MSTRG.3300.1.p1/MSTRG.175.2.p1/MSTRG.18749.1.p1/MSTRG.2454.1.p1/MSTRG.15412.1.p1/MSTRG.1230.1.p1/MSTRG.12665.1.p1/MSTRG.9792.1.p1/evm.model.000010F_arrow_pilon.105/MSTRG.4954.2.p1/MSTRG.5652.1.p1/MSTRG.10651.1.p1/MSTRG.8032.1.p1/MSTRG.16436.1.p1/MSTRG.9939.1.p1/evm.model.000605F_arrow_pilon.10/MSTRG.16294.1.p1/MSTRG.18956.1.p1/MSTRG.1337.1.p1/MSTRG.11313.1.p1/MSTR…	35	0.137795	Human Diseases
ko04610	Complement and coagulation cascades	15/756	109/7598	0.121701	0.555368	0.492578	evm.model.000176F_arrow_pilon.38/MSTRG.4702.1.p1/MSTRG.18731.1.p1/evm.model.000166F_arrow_pilon.22/MSTRG.7414.1.p1/MSTRG.12866.1.p1/evm.model.000064F_arrow_pilon.40/MSTRG.6286.1.p1/MSTRG.10382.1.p1/evm.model.000233F_arrow_pilon.32/MSTRG.18730.1.p1/MSTRG.14834.1.p1/evm.model.000059F_arrow_pilon.34/evm.model.000121F_arrow_pilon.33/MSTRG.13187.3.p1	15	0.137615	Organismal Systems
ko01040	Biosynthesis of unsaturated fatty acids	7/756	51/7598	0.240734	0.795895	0.705911	MSTRG.15085.1.p1/MSTRG.13563.1.p1/evm.model.000179F_arrow_pilon.30/MSTRG.15367.1.p2/evm.model.000286F_arrow_pilon.2/MSTRG.14012.1.p1/evm.model.000105F_arrow_pilon.18	7	0.137255	Metabolism
ko01522	Endocrine resistance	16/756	117/7598	0.11741	0.54344	0.481998	MSTRG.5557.1.p1/MSTRG.7949.1.p1/evm.model.000010F_arrow_pilon.105/MSTRG.5652.1.p1/MSTRG.6014.1.p1/MSTRG.16294.1.p1/MSTRG.7301.1.p1/MSTRG.1337.1.p1/MSTRG.3887.1.p1/MSTRG.6179.1.p1/MSTRG.9205.1.p1/MSTRG.6011.1.p1/MSTRG.4324.1.p1/MSTRG.10826.1.p1/MSTRG.10392.1.p1/MSTRG.10411.1.p1	16	0.136752	Human Diseases
ko05165	Human papillomavirus infection	50/756	366/7598	0.0119411	0.128964	0.114383	MSTRG.18678.1.p1/MSTRG.18239.1.p1/MSTRG.12985.1.p1/MSTRG.5557.1.p1/MSTRG.3300.1.p1/MSTRG.1926.5.p1/MSTRG.175.2.p1/MSTRG.1802.1.p1/MSTRG.2454.1.p1/MSTRG.1230.1.p1/evm.model.000090F_arrow_pilon.22/evm.model.000010F_arrow_pilon.105/MSTRG.12468.1.p1/MSTRG.5652.1.p1/MSTRG.8032.1.p1/MSTRG.18745.1.p1/evm.model.000166F_arrow_pilon.34/MSTRG.4036.1.p1/MSTRG.11957.1.p1/MSTRG.13727.1.p1/MSTRG.11015.1.p1/MSTR…	50	0.136612	Human Diseases
ko04918	Thyroid hormone synthesis	12/756	88/7598	0.161714	0.660283	0.585631	MSTRG.4810.1.p1/MSTRG.6595.1.p1/MSTRG.6284.1.p1/MSTRG.2230.1.p1/MSTRG.13809.7.p1/MSTRG.9990.1.p1/MSTRG.9977.1.p1/evm.model.000108F_arrow_pilon.5/evm.model.000017F_arrow_pilon.49/MSTRG.10826.1.p1/evm.model.000214F_arrow_pilon.23/MSTRG.15053.1.p1	12	0.136364	Organismal Systems
ko05231	Choline metabolism in cancer	25/756	184/7598	0.0658445	0.35556	0.315361	MSTRG.18373.1.p1/MSTRG.5883.1.p1/evm.model.000293F_arrow_pilon.19/MSTRG.5061.1.p1/evm.model.000101F_arrow_pilon.12/MSTRG.1563.1.p1/MSTRG.14192.1.p1/MSTRG.5652.1.p1/MSTRG.16295.1.p1/MSTRG.16280.1.p1/evm.model.000241F_arrow_pilon.17/MSTRG.11935.1.p1/evm.model.000259F_arrow_pilon.15/evm.model.000314F_arrow_pilon.12/MSTRG.18326.2.p1/MSTRG.3887.1.p1/MSTRG.6179.1.p1/evm.model.000146F_arrow_pilon.10/MST…	25	0.13587	Human Diseases
ko04973	Carbohydrate digestion and absorption	8/756	59/7598	0.229439	0.766372	0.679726	evm.model.000059F_arrow_pilon.66/evm.model.000001F_arrow_pilon.30/MSTRG.11242.1.p1/MSTRG.4103.1.p1/MSTRG.3887.1.p1/MSTRG.17374.1.p1/MSTRG.17182.1.p1/MSTRG.10392.1.p1	8	0.135593	Organismal Systems
ko04213	Longevity regulating pathway - multiple species	15/756	111/7598	0.135997	0.595448	0.528126	evm.model.000627F_arrow_pilon.3/evm.model.000157F_arrow_pilon.33/MSTRG.6014.1.p1/MSTRG.12560.1.p1/MSTRG.14663.1.p1/MSTRG.3887.1.p1/MSTRG.7044.1.p1/MSTRG.6011.1.p1/MSTRG.14655.1.p1/MSTRG.14766.1.p1/evm.model.000174F_arrow_pilon.23/evm.model.000343F_arrow_pilon.3/MSTRG.10826.1.p1/MSTRG.18425.1.p1/MSTRG.10392.1.p1	15	0.135135	Organismal Systems
ko05145	Toxoplasmosis	28/756	208/7598	0.05944	0.343903	0.305021	MSTRG.14841.1.p1/evm.model.000090F_arrow_pilon.22/MSTRG.14674.1.p1/evm.model.000627F_arrow_pilon.3/MSTRG.731.1.p1/MSTRG.16280.1.p1/evm.model.000157F_arrow_pilon.33/MSTRG.4665.1.p1/evm.model.000323F_arrow_pilon.14/evm.model.000246F_arrow_pilon.26/MSTRG.19221.1.p1/MSTRG.1190.1.p1/MSTRG.14663.1.p1/evm.model.000155F_arrow_pilon.7/MSTRG.11570.1.p2/MSTRG.6179.1.p1/MSTRG.7262.1.p1/MSTRG.8574.1.p1/MSTRG.…	28	0.134615	Human Diseases
ko00062	Fatty acid elongation	7/756	52/7598	0.256326	0.798139	0.707901	MSTRG.4654.1.p1/MSTRG.5489.2.p1/evm.model.000179F_arrow_pilon.30/MSTRG.15367.1.p2/evm.model.000286F_arrow_pilon.2/MSTRG.7581.1.p1/evm.model.000105F_arrow_pilon.18	7	0.134615	Metabolism
ko00010	Glycolysis / Gluconeogenesis	11/756	82/7598	0.188867	0.685836	0.608295	evm.model.000059F_arrow_pilon.66/MSTRG.4124.1.p1/MSTRG.18847.1.p1/MSTRG.11242.1.p1/MSTRG.1497.1.p2/MSTRG.17669.1.p1/evm.model.000308F_arrow_pilon.13/MSTRG.4867.1.p1/MSTRG.3474.1.p1/evm.model.000195F_arrow_pilon.39/MSTRG.12738.1.p1	11	0.134146	Metabolism
ko00930	Caprolactam degradation	2/756	15/7598	0.448423	1	0.88694	evm.model.000308F_arrow_pilon.13/evm.model.000195F_arrow_pilon.39	2	0.133333	Metabolism
ko05143	African trypanosomiasis	2/756	15/7598	0.448423	1	0.88694	MSTRG.6284.1.p1/MSTRG.14172.1.p1	2	0.133333	Human Diseases
ko04512	ECM-receptor interaction	13/756	98/7598	0.173222	0.660283	0.585631	MSTRG.18239.1.p1/MSTRG.3300.1.p1/MSTRG.1926.5.p1/MSTRG.175.2.p1/MSTRG.2454.1.p1/evm.model.000090F_arrow_pilon.22/MSTRG.12468.1.p1/MSTRG.12885.1.p1/MSTRG.9082.1.p1/MSTRG.11923.1.p1/MSTRG.13886.1.p1/evm.model.000008F_arrow_pilon.8/evm.model.000479F_arrow_pilon.2	13	0.132653	Environmental Information Processing
ko04727	GABAergic synapse	13/756	98/7598	0.173222	0.660283	0.585631	MSTRG.15550.1.p1/MSTRG.6119.1.p1/MSTRG.14674.1.p1/evm.model.000938F_arrow_pilon.12/MSTRG.15422.1.p1/MSTRG.11839.1.p1/MSTRG.17393.1.p1/MSTRG.2159.1.p1/MSTRG.13561.1.p2/MSTRG.9328.1.p1/MSTRG.4234.1.p1/MSTRG.10826.1.p1/MSTRG.15563.1.p1	13	0.132653	Organismal Systems
ko00981	Insect hormone biosynthesis	5/756	38/7598	0.325825	0.899471	0.797776	MSTRG.4124.1.p1/MSTRG.6794.1.p1/MSTRG.17669.1.p1/evm.model.000014F_arrow_pilon.116/MSTRG.2666.1.p1	5	0.131579	Metabolism
ko00512	Mucin type O-glycan biosynthesis	4/756	31/7598	0.372502	0.957862	0.849566	evm.model.000607F_arrow_pilon.5/MSTRG.8019.1.p1/MSTRG.13819.1.p1/MSTRG.2070.1.p1	4	0.129032	Metabolism
ko04668	TNF signaling pathway	20/756	160/7598	0.168528	0.660283	0.585631	MSTRG.18678.1.p1/MSTRG.1230.1.p1/MSTRG.731.1.p1/MSTRG.16403.1.p1/MSTRG.16436.1.p1/MSTRG.7994.1.p1/MSTRG.19221.1.p1/MSTRG.1190.1.p1/MSTRG.7301.1.p1/MSTRG.3887.1.p1/MSTRG.6179.1.p1/MSTRG.7262.1.p1/MSTRG.17907.1.p1/MSTRG.8574.1.p1/MSTRG.18998.1.p1/MSTRG.3763.2.p1/MSTRG.10392.1.p1/MSTRG.8610.1.p1/MSTRG.9347.1.p1/MSTRG.15053.1.p1	20	0.125	Environmental Information Processing
ko04320	Dorso-ventral axis formation	8/756	64/7598	0.30252	0.852316	0.755953	MSTRG.5557.1.p1/MSTRG.10598.1.p1/evm.model.000010F_arrow_pilon.105/MSTRG.5652.1.p1/MSTRG.16294.1.p1/MSTRG.9205.1.p1/MSTRG.10411.1.p1/MSTRG.15820.1.p1	8	0.125	Organismal Systems
ko04614	Renin-angiotensin system	6/756	48/7598	0.34234	0.907733	0.805104	MSTRG.11132.6.p1/MSTRG.11130.1.p1/MSTRG.11131.1.p1/MSTRG.15225.1.p1/MSTRG.19305.1.p1/MSTRG.12939.2.p1	6	0.125	Organismal Systems
ko05340	Primary immunodeficiency	2/756	16/7598	0.482701	1	0.88694	MSTRG.6708.1.p1/MSTRG.6709.1.p1	2	0.125	Human Diseases
ko03320	PPAR signaling pathway	15/756	121/7598	0.220376	0.759592	0.673713	MSTRG.1395.1.p1/MSTRG.13778.1.p2/MSTRG.15085.1.p1/MSTRG.11891.1.p1/MSTRG.13563.1.p1/MSTRG.16280.1.p1/MSTRG.10189.4.p1/evm.model.000090F_arrow_pilon.12/MSTRG.13931.1.p1/MSTRG.14012.1.p1/MSTRG.10942.1.p1/MSTRG.6944.1.p1/MSTRG.16052.1.p1/evm.model.000228F_arrow_pilon.21/MSTRG.20.1.p1	15	0.123967	Organismal Systems
ko00310	Lysine degradation	10/756	81/7598	0.283617	0.825594	0.732252	MSTRG.2252.1.p1/MSTRG.4124.1.p1/MSTRG.7780.1.p1/MSTRG.17669.1.p1/evm.model.000162F_arrow_pilon.11/MSTRG.2877.1.p1/MSTRG.6560.1.p1/MSTRG.15428.1.p1/MSTRG.17372.1.p1/MSTRG.2941.1.p1	10	0.123457	Metabolism
ko04550	Signaling pathways regulating pluripotency of stem cells	19/756	155/7598	0.198876	0.700388	0.621202	MSTRG.12985.1.p1/MSTRG.5605.1.p1/evm.model.000166F_arrow_pilon.34/MSTRG.6014.1.p1/MSTRG.4036.1.p1/MSTRG.11957.1.p1/MSTRG.4489.1.p1/MSTRG.15415.1.p1/MSTRG.3887.1.p1/MSTRG.5539.1.p1/MSTRG.15616.1.p1/MSTRG.11570.1.p2/MSTRG.5341.1.p1/MSTRG.15615.1.p1/MSTRG.15524.1.p1/MSTRG.6011.1.p1/MSTRG.12980.1.p1/MSTRG.18887.1.p1/MSTRG.10392.1.p1	19	0.122581	Cellular Processes
ko04215	Apoptosis - multiple species	8/756	66/7598	0.333137	0.899471	0.797776	MSTRG.4780.1.p1/MSTRG.731.1.p1/MSTRG.19221.1.p1/MSTRG.1190.1.p1/MSTRG.6179.1.p1/MSTRG.7262.1.p1/MSTRG.18998.1.p1/MSTRG.8610.1.p1	8	0.121212	Cellular Processes
ko04934	Cushing syndrome	26/756	215/7598	0.170234	0.660283	0.585631	MSTRG.12985.1.p1/MSTRG.12098.1.p1/MSTRG.4637.1.p1/MSTRG.6284.1.p1/MSTRG.18935.1.p1/evm.model.000166F_arrow_pilon.34/evm.model.000056F_arrow_pilon.26/MSTRG.4036.1.p1/MSTRG.7408.1.p1/MSTRG.11957.1.p1/MSTRG.1309.1.p1/evm.model.000323F_arrow_pilon.14/MSTRG.4636.1.p1/MSTRG.1570.1.p1/MSTRG.14580.1.p1/MSTRG.5539.1.p1/MSTRG.19345.1.p1/MSTRG.5341.1.p1/MSTRG.15524.1.p1/MSTRG.447.1.p1/evm.model.000244F_arro…	26	0.12093	Human Diseases
ko04916	Melanogenesis	18/756	149/7598	0.22492	0.765738	0.679164	MSTRG.12985.1.p1/MSTRG.15279.3.p2/MSTRG.15466.1.p1/MSTRG.17860.1.p1/MSTRG.17859.1.p1/MSTRG.14674.1.p1/MSTRG.6284.1.p1/MSTRG.8032.1.p1/MSTRG.4036.1.p1/MSTRG.11957.1.p1/MSTRG.15266.1.p1/MSTRG.5539.1.p1/MSTRG.19345.1.p1/MSTRG.5341.1.p1/MSTRG.15524.1.p1/MSTRG.447.1.p1/MSTRG.12980.1.p1/MSTRG.10826.1.p1	18	0.120805	Organismal Systems
ko00520	Amino sugar and nucleotide sugar metabolism	9/756	75/7598	0.328339	0.899471	0.797776	evm.model.000059F_arrow_pilon.66/MSTRG.2679.1.p1/MSTRG.13024.1.p1/MSTRG.11242.1.p1/MSTRG.1497.1.p2/MSTRG.2174.1.p1/evm.model.000171F_arrow_pilon.4/MSTRG.11813.1.p1/MSTRG.1825.1.p1	9	0.12	Metabolism
ko00053	Ascorbate and aldarate metabolism	3/756	25/7598	0.459678	1	0.88694	MSTRG.4124.1.p1/MSTRG.17669.1.p1/evm.model.000171F_arrow_pilon.4	3	0.12	Metabolism
ko04915	Estrogen signaling pathway	25/756	209/7598	0.19051	0.685836	0.608295	MSTRG.7949.1.p1/MSTRG.15279.3.p2/MSTRG.15466.1.p1/evm.model.000217F_arrow_pilon.5/MSTRG.11760.1.p1/MSTRG.14674.1.p1/evm.model.000627F_arrow_pilon.3/MSTRG.5652.1.p1/MSTRG.11839.1.p1/MSTRG.6284.1.p1/MSTRG.12866.1.p1/evm.model.000157F_arrow_pilon.33/MSTRG.15266.1.p1/MSTRG.14663.1.p1/MSTRG.3887.1.p1/MSTRG.2171.1.p1/evm.model.000059F_arrow_pilon.34/MSTRG.14655.1.p1/MSTRG.17527.1.p1/MSTRG.14766.1.p1/ev…	25	0.119617	Organismal Systems
ko04927	Cortisol synthesis and secretion	9/756	76/7598	0.342788	0.907733	0.805104	MSTRG.6284.1.p1/evm.model.000056F_arrow_pilon.26/MSTRG.1309.1.p1/evm.model.000323F_arrow_pilon.14/MSTRG.1570.1.p1/MSTRG.14580.1.p1/MSTRG.10826.1.p1/MSTRG.19056.1.p1/MSTRG.15053.1.p1	9	0.118421	Organismal Systems
ko05226	Gastric cancer	20/756	171/7598	0.254103	0.798139	0.707901	MSTRG.12985.1.p1/MSTRG.13572.1.p1/MSTRG.4810.1.p1/MSTRG.5652.1.p1/evm.model.000166F_arrow_pilon.34/MSTRG.4036.1.p1/MSTRG.11957.1.p1/MSTRG.7705.1.p1/MSTRG.1337.1.p1/MSTRG.3887.1.p1/MSTRG.5539.1.p1/MSTRG.19345.1.p1/MSTRG.5341.1.p1/MSTRG.15524.1.p1/MSTRG.447.1.p1/MSTRG.2171.1.p1/MSTRG.4324.1.p1/MSTRG.12980.1.p1/MSTRG.4946.1.p1/MSTRG.10392.1.p1	20	0.116959	Human Diseases
ko05140	Leishmaniasis	9/756	77/7598	0.357334	0.933678	0.828116	MSTRG.18678.1.p1/MSTRG.1230.1.p1/MSTRG.16332.1.p1/MSTRG.11570.1.p2/MSTRG.16077.1.p1/MSTRG.8574.1.p1/MSTRG.3763.2.p1/MSTRG.11923.1.p1/evm.model.000121F_arrow_pilon.33	9	0.116883	Human Diseases
ko00564	Glycerophospholipid metabolism	18/756	155/7598	0.278656	0.820768	0.727971	evm.model.000101F_arrow_pilon.12/MSTRG.16295.1.p1/evm.model.000241F_arrow_pilon.17/MSTRG.6794.1.p1/MSTRG.3593.1.p1/evm.model.000105F_arrow_pilon.38/MSTRG.4009.1.p1/evm.model.000259F_arrow_pilon.15/evm.model.000314F_arrow_pilon.12/MSTRG.5640.1.p1/evm.model.000014F_arrow_pilon.116/MSTRG.10025.1.p1/evm.model.000106F_arrow_pilon.3/evm.model.000488F_arrow_pilon.5/evm.model.000367F_arrow_pilon.15/MSTRG…	18	0.116129	Metabolism
ko04150	mTOR signaling pathway	20/756	173/7598	0.271312	0.806469	0.715289	MSTRG.12985.1.p1/MSTRG.4810.1.p1/MSTRG.15589.1.p1/MSTRG.5652.1.p1/MSTRG.16280.1.p1/MSTRG.6014.1.p1/MSTRG.4036.1.p1/MSTRG.11957.1.p1/MSTRG.7705.1.p1/MSTRG.6762.1.p1/MSTRG.3887.1.p1/MSTRG.5539.1.p1/MSTRG.6602.1.p1/MSTRG.5341.1.p1/MSTRG.15524.1.p1/MSTRG.6011.1.p1/MSTRG.15651.1.p1/MSTRG.12980.1.p1/MSTRG.10392.1.p1/MSTRG.18802.1.p1	20	0.115607	Environmental Information Processing
ko05225	Hepatocellular carcinoma	24/756	208/7598	0.249705	0.798139	0.707901	MSTRG.17281.1.p1/MSTRG.12985.1.p1/MSTRG.4810.1.p1/MSTRG.1315.1.p1/MSTRG.5652.1.p1/evm.model.000166F_arrow_pilon.34/MSTRG.6014.1.p1/MSTRG.4036.1.p1/MSTRG.11957.1.p1/MSTRG.7705.1.p1/MSTRG.19089.1.p1/MSTRG.3887.1.p1/MSTRG.5539.1.p1/MSTRG.19345.1.p1/MSTRG.5341.1.p1/MSTRG.15524.1.p1/MSTRG.447.1.p1/MSTRG.6011.1.p1/MSTRG.12980.1.p1/MSTRG.10392.1.p1/MSTRG.18802.1.p1/MSTRG.18711.1.p1/MSTRG.13240.1.p1/MSTR…	24	0.115385	Human Diseases
ko05020	Prion disease	6/756	52/7598	0.416068	0.993892	0.881523	MSTRG.5557.1.p1/evm.model.000010F_arrow_pilon.105/MSTRG.16294.1.p1/MSTRG.9205.1.p1/MSTRG.8574.1.p1/MSTRG.10411.1.p1	6	0.115385	Human Diseases
ko00650	Butanoate metabolism	3/756	26/7598	0.486255	1	0.88694	MSTRG.15422.1.p1/MSTRG.2159.1.p1/evm.model.000928F_arrow_pilon.11	3	0.115385	Metabolism
ko04724	Glutamatergic synapse	13/756	113/7598	0.332819	0.899471	0.797776	MSTRG.15550.1.p1/MSTRG.14122.1.p1/MSTRG.3517.1.p1/MSTRG.11760.1.p1/MSTRG.14674.1.p1/MSTRG.16295.1.p1/MSTRG.6631.1.p1/MSTRG.6284.1.p1/evm.model.000259F_arrow_pilon.15/MSTRG.17336.1.p1/MSTRG.10025.1.p1/MSTRG.4234.1.p1/MSTRG.10826.1.p1	13	0.115044	Organismal Systems
ko04142	Lysosome	23/756	201/7598	0.268771	0.806314	0.715152	MSTRG.4654.1.p1/MSTRG.4697.1.p1/MSTRG.11666.1.p1/MSTRG.14122.1.p1/MSTRG.2663.1.p1/MSTRG.13024.1.p1/evm.model.000832F_arrow_pilon.2/MSTRG.17471.1.p1/MSTRG.15561.1.p1/evm.model.000015F_arrow_pilon.16/MSTRG.6631.1.p1/MSTRG.2904.1.p1/MSTRG.5103.1.p1/MSTRG.10007.3.p1/MSTRG.2998.1.p1/MSTRG.10611.1.p1/MSTRG.11800.1.p1/MSTRG.12520.1.p1/MSTRG.10043.1.p1/MSTRG.17527.1.p1/MSTRG.8988.1.p1/evm.model.000153F_a…	23	0.114428	Cellular Processes
ko04024	cAMP signaling pathway	39/756	341/7598	0.196892	0.700388	0.621202	evm.model.000345F_arrow_pilon.21/MSTRG.15085.1.p1/MSTRG.15279.3.p2/MSTRG.7521.1.p1/MSTRG.15466.1.p1/MSTRG.3517.1.p1/evm.model.000217F_arrow_pilon.5/MSTRG.3651.1.p1/MSTRG.11278.1.p1/MSTRG.3056.1.p1/MSTRG.1797.1.p1/MSTRG.12866.1.p1/MSTRG.8032.1.p1/MSTRG.9782.1.p1/MSTRG.1309.1.p1/MSTRG.15266.1.p1/MSTRG.6286.1.p1/evm.model.000016F_arrow_pilon.67/MSTRG.10382.1.p1/MSTRG.9200.1.p1/MSTRG.3887.1.p1/MSTRG.…	39	0.11437	Environmental Information Processing
ko04540	Gap junction	13/756	114/7598	0.344602	0.907733	0.805104	MSTRG.5610.1.p1/MSTRG.14036.1.p1/MSTRG.11760.1.p1/MSTRG.5652.1.p1/MSTRG.6284.1.p1/MSTRG.12182.1.p1/MSTRG.7399.1.p1/MSTRG.10056.2.p1/MSTRG.17663.1.p1/MSTRG.4248.1.p1/MSTRG.10826.1.p1/evm.model.000016F_arrow_pilon.66/MSTRG.5505.1.p1	13	0.114035	Cellular Processes
ko00100	Steroid biosynthesis	7/756	62/7598	0.422181	0.993892	0.881523	MSTRG.18994.1.p1/MSTRG.17635.1.p1/MSTRG.1971.1.p1/evm.model.000470F_arrow_pilon.3/MSTRG.11244.1.p1/MSTRG.1203.1.p1/evm.model.000060F_arrow_pilon.69	7	0.112903	Metabolism
ko05215	Prostate cancer	12/756	107/7598	0.375839	0.958833	0.850427	MSTRG.5652.1.p1/MSTRG.16280.1.p1/MSTRG.8032.1.p1/MSTRG.6014.1.p1/MSTRG.3887.1.p1/MSTRG.19345.1.p1/MSTRG.447.1.p1/MSTRG.6011.1.p1/MSTRG.8574.1.p1/MSTRG.4946.1.p1/MSTRG.10392.1.p1/MSTRG.18802.1.p1	12	0.11215	Human Diseases
ko05222	Small cell lung cancer	19/756	170/7598	0.33069	0.899471	0.797776	MSTRG.18678.1.p1/MSTRG.1230.1.p1/evm.model.000090F_arrow_pilon.22/MSTRG.731.1.p1/MSTRG.19221.1.p1/MSTRG.1190.1.p1/MSTRG.3887.1.p1/MSTRG.17907.1.p1/MSTRG.2171.1.p1/MSTRG.8574.1.p1/MSTRG.18998.1.p1/MSTRG.9082.1.p1/MSTRG.4946.1.p1/MSTRG.11923.1.p1/MSTRG.10392.1.p1/MSTRG.18802.1.p1/MSTRG.13886.1.p1/MSTRG.8610.1.p1/MSTRG.9347.1.p1	19	0.111765	Human Diseases
ko04624	Toll and Imd signaling pathway	12/756	109/7598	0.400959	0.993892	0.881523	evm.model.000090F_arrow_pilon.22/MSTRG.731.1.p1/MSTRG.19221.1.p1/MSTRG.1190.1.p1/MSTRG.6179.1.p1/MSTRG.7262.1.p1/MSTRG.8574.1.p1/MSTRG.18998.1.p1/MSTRG.19181.1.p1/MSTRG.15514.1.p1/MSTRG.8610.1.p1/MSTRG.15053.1.p1	12	0.110092	Organismal Systems
ko04064	NF-kappa B signaling pathway	11/756	101/7598	0.423325	0.993892	0.881523	MSTRG.18678.1.p1/MSTRG.1230.1.p1/MSTRG.731.1.p1/MSTRG.19221.1.p1/MSTRG.1190.1.p1/MSTRG.17907.1.p1/MSTRG.8574.1.p1/MSTRG.18998.1.p1/MSTRG.3763.2.p1/MSTRG.8610.1.p1/MSTRG.9347.1.p1	11	0.108911	Environmental Information Processing
ko04152	AMPK signaling pathway	20/756	184/7598	0.372243	0.957862	0.849566	MSTRG.13563.1.p1/MSTRG.16280.1.p1/MSTRG.5602.1.p1/MSTRG.10854.1.p1/MSTRG.6014.1.p1/MSTRG.6782.1.p1/MSTRG.13727.1.p1/MSTRG.14012.1.p1/evm.model.000244F_arrow_pilon.15/MSTRG.6795.1.p1/MSTRG.3887.1.p1/MSTRG.17374.1.p1/MSTRG.10942.1.p1/MSTRG.13524.1.p1/MSTRG.6011.1.p1/MSTRG.6005.1.p1/MSTRG.18425.1.p1/MSTRG.10392.1.p1/MSTRG.20.1.p1/MSTRG.13521.1.p1	20	0.108696	Environmental Information Processing
ko04659	Th17 cell differentiation	10/756	92/7598	0.433888	1	0.88694	MSTRG.1802.1.p1/MSTRG.12098.1.p1/MSTRG.8258.1.p1/evm.model.000187F_arrow_pilon.22/MSTRG.12001.1.p1/MSTRG.12362.1.p1/MSTRG.11570.1.p2/MSTRG.6179.1.p1/MSTRG.2171.1.p1/MSTRG.8574.1.p1	10	0.108696	Organismal Systems
ko04621	NOD-like receptor signaling pathway	15/756	139/7598	0.410258	0.993892	0.881523	MSTRG.731.1.p1/MSTRG.16332.1.p1/MSTRG.19221.1.p1/MSTRG.1190.1.p1/MSTRG.12520.1.p1/MSTRG.11570.1.p2/MSTRG.6179.1.p1/MSTRG.7262.1.p1/MSTRG.17907.1.p1/MSTRG.8574.1.p1/MSTRG.18998.1.p1/MSTRG.3763.2.p1/MSTRG.12858.1.p1/MSTRG.8610.1.p1/MSTRG.9347.1.p1	15	0.107914	Organismal Systems
ko04911	Insulin secretion	14/756	130/7598	0.419155	0.993892	0.881523	MSTRG.6158.1.p1/evm.model.000059F_arrow_pilon.66/MSTRG.12665.1.p1/evm.model.000013F_arrow_pilon.18/MSTRG.11242.1.p1/MSTRG.6284.1.p1/MSTRG.3056.1.p1/evm.model.000016F_arrow_pilon.67/MSTRG.17374.1.p1/MSTRG.10210.1.p1/MSTRG.10826.1.p1/MSTRG.15350.1.p1/MSTRG.18227.1.p1/MSTRG.15053.1.p1	14	0.107692	Organismal Systems
ko04146	Peroxisome	18/756	168/7598	0.406655	0.993892	0.881523	MSTRG.5559.2.p1/MSTRG.15085.1.p1/MSTRG.11891.1.p1/MSTRG.10189.4.p1/evm.model.000090F_arrow_pilon.12/evm.model.000179F_arrow_pilon.30/MSTRG.18973.2.p1/MSTRG.1100.1.p1/MSTRG.11209.1.p1/MSTRG.12706.1.p1/MSTRG.17397.1.p1/MSTRG.2877.1.p1/evm.model.000275F_arrow_pilon.6/MSTRG.19056.1.p1/evm.model.000105F_arrow_pilon.18/evm.model.000153F_arrow_pilon.38/MSTRG.3580.1.p1/evm.model.000227F_arrow_pilon.9	18	0.107143	Cellular Processes
ko04622	RIG-I-like receptor signaling pathway	6/756	56/7598	0.488779	1	0.88694	MSTRG.6179.1.p1/MSTRG.7262.1.p1/MSTRG.17907.1.p1/MSTRG.8574.1.p1/MSTRG.12858.1.p1/MSTRG.9347.1.p1	6	0.107143	Organismal Systems
ko00900	Terpenoid backbone biosynthesis	3/756	28/7598	0.537402	1	0.88694	MSTRG.6782.1.p1/MSTRG.6795.1.p1/MSTRG.6779.1.p1	3	0.107143	Metabolism
ko04926	Relaxin signaling pathway	17/756	159/7598	0.41487	0.993892	0.881523	MSTRG.7949.1.p1/MSTRG.15797.1.p1/evm.model.000022F_arrow_pilon.44/MSTRG.14674.1.p1/MSTRG.5652.1.p1/MSTRG.4156.1.p1/evm.model.000094F_arrow_pilon.44/MSTRG.3699.1.p1/MSTRG.3887.1.p1/evm.model.001137F_arrow_pilon.3/MSTRG.6179.1.p1/MSTRG.14606.1.p1/MSTRG.8574.1.p1/MSTRG.10826.1.p1/MSTRG.10392.1.p1/evm.model.000093F_arrow_pilon.26/MSTRG.15053.1.p1	17	0.106918	Organismal Systems
ko00230	Purine metabolism	25/756	234/7598	0.383759	0.963859	0.854884	MSTRG.15328.1.p2/MSTRG.14036.1.p1/MSTRG.11278.1.p1/MSTRG.3481.1.p1/MSTRG.3857.1.p1/MSTRG.18935.1.p1/evm.model.000056F_arrow_pilon.26/MSTRG.7733.1.p1/MSTRG.1309.1.p1/MSTRG.2866.1.p2/MSTRG.7098.1.p1/MSTRG.13154.1.p1/MSTRG.4162.1.p1/MSTRG.17737.1.p1/MSTRG.538.1.p1/MSTRG.940.1.p1/MSTRG.10056.2.p1/MSTRG.10826.1.p1/MSTRG.6708.1.p1/MSTRG.6709.1.p1/MSTRG.239.1.p1/evm.model.000016F_arrow_pilon.66/MSTRG.41…	25	0.106838	Metabolism
ko05166	Human T-cell leukemia virus 1 infection	28/756	263/7598	0.380918	0.963859	0.854884	MSTRG.6158.1.p1/MSTRG.12985.1.p1/MSTRG.9783.1.p1/MSTRG.9635.1.p1/MSTRG.207.1.p1/MSTRG.731.1.p1/MSTRG.12086.1.p1/MSTRG.5401.1.p1/MSTRG.8032.1.p1/MSTRG.10157.1.p1/MSTRG.4036.1.p1/MSTRG.11957.1.p1/MSTRG.19221.1.p1/MSTRG.1190.1.p1/MSTRG.3887.1.p1/MSTRG.5539.1.p1/MSTRG.11570.1.p2/MSTRG.17374.1.p1/MSTRG.5341.1.p1/MSTRG.15524.1.p1/MSTRG.8574.1.p1/MSTRG.12980.1.p1/MSTRG.2482.1.p1/MSTRG.10826.1.p1/MSTRG.1…	28	0.106464	Human Diseases
ko00514	Other types of O-glycan biosynthesis	5/756	47/7598	0.507971	1	0.88694	MSTRG.2252.1.p1/MSTRG.5744.1.p1/evm.model.000162F_arrow_pilon.11/MSTRG.2070.1.p1/MSTRG.3490.1.p1	5	0.106383	Metabolism
ko00561	Glycerolipid metabolism	12/756	113/7598	0.451361	1	0.88694	MSTRG.4124.1.p1/MSTRG.9534.1.p1/MSTRG.13075.1.p1/MSTRG.17669.1.p1/evm.model.000105F_arrow_pilon.38/evm.model.000308F_arrow_pilon.13/evm.model.000368F_arrow_pilon.12/evm.model.000314F_arrow_pilon.12/evm.model.000455F_arrow_pilon.8/MSTRG.10509.1.p1/evm.model.000195F_arrow_pilon.39/evm.model.000014F_arrow_pilon.37	12	0.106195	Metabolism
ko04974	Protein digestion and absorption	18/756	171/7598	0.437256	1	0.88694	MSTRG.17431.1.p1/MSTRG.18239.1.p1/MSTRG.1926.5.p1/MSTRG.6703.1.p1/MSTRG.5370.1.p1/MSTRG.10146.1.p1/evm.model.000090F_arrow_pilon.22/MSTRG.12468.1.p1/MSTRG.15508.1.p1/evm.model.000062F_arrow_pilon.18/MSTRG.9805.1.p1/MSTRG.18254.1.p1/MSTRG.17336.1.p1/evm.model.000027F_arrow_pilon.13/MSTRG.4234.1.p1/evm.model.000147F_arrow_pilon.46/MSTRG.12939.2.p1/MSTRG.18227.1.p1	18	0.105263	Organismal Systems
ko00562	Inositol phosphate metabolism	8/756	76/7598	0.489059	1	0.88694	MSTRG.15448.1.p1/MSTRG.3901.1.p1/MSTRG.3887.1.p1/MSTRG.12738.1.p1/MSTRG.18802.1.p1/evm.model.000014F_arrow_pilon.77/evm.model.000137F_arrow_pilon.61/MSTRG.3745.1.p1	8	0.105263	Metabolism
ko05321	Inflammatory bowel disease	2/756	19/7598	0.577175	1	0.88694	MSTRG.18769.1.p1/MSTRG.8258.1.p1	2	0.105263	Human Diseases
ko05133	Pertussis	11/756	105/7598	0.475951	1	0.88694	MSTRG.4702.1.p1/MSTRG.15279.3.p2/MSTRG.1802.1.p1/MSTRG.15466.1.p1/MSTRG.18745.1.p1/evm.model.000064F_arrow_pilon.40/MSTRG.15266.1.p1/MSTRG.6179.1.p1/MSTRG.7262.1.p1/MSTRG.11923.1.p1/evm.model.000121F_arrow_pilon.33	11	0.104762	Human Diseases
ko04310	Wnt signaling pathway	20/756	191/7598	0.439618	1	0.88694	MSTRG.12985.1.p1/MSTRG.4810.1.p1/MSTRG.8032.1.p1/evm.model.000166F_arrow_pilon.34/MSTRG.13917.1.p1/MSTRG.4036.1.p1/MSTRG.11957.1.p1/MSTRG.7705.1.p1/MSTRG.11015.1.p1/MSTRG.5539.1.p1/MSTRG.6179.1.p1/MSTRG.19345.1.p1/MSTRG.5341.1.p1/MSTRG.702.1.p1/MSTRG.16001.1.p1/MSTRG.15524.1.p1/MSTRG.447.1.p1/MSTRG.12980.1.p1/MSTRG.18740.1.p1/MSTRG.19181.1.p1	20	0.104712	Environmental Information Processing
ko04350	TGF-beta signaling pathway	7/756	68/7598	0.52154	1	0.88694	MSTRG.3300.1.p1/MSTRG.175.2.p1/MSTRG.2454.1.p1/MSTRG.8032.1.p1/MSTRG.3848.2.p1/MSTRG.8529.1.p1/evm.model.000479F_arrow_pilon.2	7	0.102941	Environmental Information Processing
ko00531	Glycosaminoglycan degradation	4/756	39/7598	0.552579	1	0.88694	MSTRG.4697.1.p1/MSTRG.11666.1.p1/MSTRG.13024.1.p1/MSTRG.11240.1.p1	4	0.102564	Metabolism
ko04919	Thyroid hormone signaling pathway	17/756	167/7598	0.498724	1	0.88694	MSTRG.6158.1.p1/MSTRG.5557.1.p1/MSTRG.4667.1.p1/evm.model.000010F_arrow_pilon.105/MSTRG.15705.1.p1/MSTRG.6986.1.p1/MSTRG.16280.1.p1/MSTRG.10854.1.p1/MSTRG.8032.1.p1/MSTRG.12724.1.p1/MSTRG.16294.1.p1/MSTRG.3887.1.p1/MSTRG.9205.1.p1/MSTRG.17374.1.p1/MSTRG.15524.1.p1/MSTRG.10392.1.p1/MSTRG.10411.1.p1	17	0.101796	Organismal Systems
ko04066	HIF-1 signaling pathway	18/756	177/7598	0.498294	1	0.88694	MSTRG.6158.1.p1/MSTRG.13921.2.p1/evm.model.000059F_arrow_pilon.66/MSTRG.13933.1.p1/MSTRG.11242.1.p1/MSTRG.16332.1.p1/MSTRG.10854.1.p1/MSTRG.8032.1.p1/MSTRG.6014.1.p1/MSTRG.11547.1.p1/MSTRG.13931.1.p1/MSTRG.4867.1.p1/MSTRG.3887.1.p1/MSTRG.17374.1.p1/MSTRG.13921.1.p1/MSTRG.6011.1.p1/MSTRG.16131.1.p1/MSTRG.10392.1.p1	18	0.101695	Environmental Information Processing
ko04217	Necroptosis	18/756	177/7598	0.498294	1	0.88694	MSTRG.9416.1.p1/MSTRG.15550.1.p1/MSTRG.9466.1.p1/MSTRG.3204.1.p1/MSTRG.17154.1.p1/MSTRG.731.1.p1/MSTRG.16295.1.p1/MSTRG.16332.1.p1/evm.model.000259F_arrow_pilon.15/MSTRG.19221.1.p1/MSTRG.1190.1.p1/MSTRG.11570.1.p2/MSTRG.6179.1.p1/MSTRG.7262.1.p1/MSTRG.17907.1.p1/MSTRG.18998.1.p1/MSTRG.2482.1.p1/MSTRG.8610.1.p1	18	0.101695	Cellular Processes
ko05030	Cocaine addiction	7/756	69/7598	0.537535	1	0.88694	MSTRG.3517.1.p1/evm.model.000269F_arrow_pilon.8/MSTRG.11760.1.p1/MSTRG.18612.1.p1/MSTRG.10826.1.p1/MSTRG.6352.1.p1/MSTRG.15053.1.p1	7	0.101449	Human Diseases
ko04022	cGMP-PKG signaling pathway	22/756	217/7598	0.496766	1	0.88694	MSTRG.15279.3.p2/MSTRG.15466.1.p1/MSTRG.5610.1.p1/evm.model.000217F_arrow_pilon.5/MSTRG.14036.1.p1/MSTRG.15705.1.p1/MSTRG.6284.1.p1/MSTRG.5401.1.p1/MSTRG.18935.1.p1/MSTRG.12866.1.p1/MSTRG.6014.1.p1/MSTRG.12182.1.p1/MSTRG.1929.1.p1/MSTRG.15266.1.p1/evm.model.000059F_arrow_pilon.34/MSTRG.6011.1.p1/MSTRG.2482.1.p1/MSTRG.10826.1.p1/evm.model.000170F_arrow_pilon.7_evm.model.000170F_arrow_pilon.8/MSTRG…	22	0.101382	Environmental Information Processing
ko04620	Toll-like receptor signaling pathway	9/756	89/7598	0.531816	1	0.88694	MSTRG.11800.1.p1/MSTRG.3887.1.p1/MSTRG.6179.1.p1/MSTRG.7262.1.p1/MSTRG.17907.1.p1/MSTRG.8574.1.p1/MSTRG.3763.2.p1/MSTRG.10392.1.p1/MSTRG.9347.1.p1	9	0.101124	Organismal Systems
ko05164	Influenza A	22/756	219/7598	0.514992	1	0.88694	MSTRG.18731.1.p1/evm.model.000627F_arrow_pilon.3/evm.model.000157F_arrow_pilon.33/MSTRG.8032.1.p1/MSTRG.600.1.p1/MSTRG.7994.1.p1/MSTRG.14663.1.p1/MSTRG.3887.1.p1/MSTRG.11570.1.p2/MSTRG.6179.1.p1/evm.model.000233F_arrow_pilon.32/MSTRG.18730.1.p1/MSTRG.6312.1.p1/MSTRG.14834.1.p1/MSTRG.8574.1.p1/MSTRG.14655.1.p1/MSTRG.14766.1.p1/evm.model.000174F_arrow_pilon.23/evm.model.000343F_arrow_pilon.3/MSTRG.…	22	0.100457	Human Diseases
ko04210	Apoptosis	23/756	229/7598	0.514257	1	0.88694	evm.model.000832F_arrow_pilon.2/evm.model.000015F_arrow_pilon.16/MSTRG.731.1.p1/MSTRG.16280.1.p1/MSTRG.16403.1.p1/MSTRG.19221.1.p1/MSTRG.1190.1.p1/MSTRG.9548.1.p1/MSTRG.11800.1.p1/MSTRG.3887.1.p1/MSTRG.12520.1.p1/MSTRG.6179.1.p1/MSTRG.10056.2.p1/MSTRG.7262.1.p1/MSTRG.17663.1.p1/MSTRG.8574.1.p1/MSTRG.18998.1.p1/MSTRG.17527.1.p1/MSTRG.4248.1.p1/MSTRG.8988.1.p1/MSTRG.10392.1.p1/MSTRG.8610.1.p1/evm.m…	23	0.100437	Cellular Processes
ko04975	Fat digestion and absorption	5/756	50/7598	0.564703	1	0.88694	MSTRG.9534.1.p1/evm.model.000301F_arrow_pilon.29/MSTRG.3593.1.p1/evm.model.000314F_arrow_pilon.12/evm.model.000367F_arrow_pilon.15	5	0.1	Organismal Systems
ko04140	Autophagy - animal	15/756	151/7598	0.54339	1	0.88694	evm.model.000832F_arrow_pilon.2/evm.model.000015F_arrow_pilon.16/MSTRG.16280.1.p1/MSTRG.6014.1.p1/MSTRG.5103.1.p1/MSTRG.8245.1.p1/MSTRG.7094.1.p1/MSTRG.11800.1.p1/MSTRG.3887.1.p1/MSTRG.12520.1.p1/MSTRG.6179.1.p1/MSTRG.6011.1.p1/MSTRG.17527.1.p1/MSTRG.10392.1.p1/MSTRG.18802.1.p1	15	0.0993377	Cellular Processes
ko04510	Focal adhesion	33/756	333/7598	0.53821	1	0.88694	MSTRG.18239.1.p1/MSTRG.3300.1.p1/MSTRG.1926.5.p1/MSTRG.175.2.p1/MSTRG.2454.1.p1/evm.model.000090F_arrow_pilon.22/MSTRG.12468.1.p1/MSTRG.5652.1.p1/MSTRG.731.1.p1/MSTRG.12326.1.p1/MSTRG.16280.1.p1/evm.model.000142F_arrow_pilon.4/MSTRG.6014.1.p1/MSTRG.9939.1.p1/MSTRG.19221.1.p1/MSTRG.15572.1.p1/MSTRG.1190.1.p1/MSTRG.3887.1.p1/MSTRG.16574.1.p1/MSTRG.6179.1.p1/MSTRG.6011.1.p1/MSTRG.18998.1.p1/MSTRG.90…	33	0.0990991	Cellular Processes
ko04145	Phagosome	22/756	224/7598	0.559852	1	0.88694	MSTRG.3300.1.p1/MSTRG.175.2.p1/MSTRG.2454.1.p1/MSTRG.10175.1.p1/evm.model.000832F_arrow_pilon.2/evm.model.000015F_arrow_pilon.16/MSTRG.5140.1.p1/MSTRG.16332.1.p1/MSTRG.5103.1.p1/MSTRG.6762.1.p1/MSTRG.7399.1.p1/MSTRG.11800.1.p1/MSTRG.10056.2.p1/MSTRG.17663.1.p1/MSTRG.16077.1.p1/evm.model.000241F_arrow_pilon.14/MSTRG.4248.1.p1/MSTRG.11923.1.p1/evm.model.000153F_arrow_pilon.38/evm.model.000121F_arro…	22	0.0982143	Cellular Processes
ko04611	Platelet activation	20/756	204/7598	0.56351	1	0.88694	MSTRG.18678.1.p1/evm.model.000176F_arrow_pilon.38/MSTRG.5610.1.p1/MSTRG.1230.1.p1/MSTRG.19111.1.p1/MSTRG.14036.1.p1/MSTRG.16295.1.p1/evm.model.000142F_arrow_pilon.4/MSTRG.6284.1.p1/MSTRG.12182.1.p1/evm.model.000259F_arrow_pilon.15/MSTRG.3887.1.p1/MSTRG.19110.1.p1/MSTRG.7977.4.p1/MSTRG.10826.1.p1/MSTRG.11923.1.p1/evm.model.000170F_arrow_pilon.7_evm.model.000170F_arrow_pilon.8/MSTRG.10392.1.p1/evm.…	20	0.0980392	Organismal Systems
ko04972	Pancreatic secretion	15/756	153/7598	0.564799	1	0.88694	MSTRG.17431.1.p1/MSTRG.7655.1.p1/MSTRG.9534.1.p1/MSTRG.15508.1.p1/MSTRG.6284.1.p1/MSTRG.3056.1.p1/MSTRG.3593.1.p1/MSTRG.9805.1.p1/evm.model.000016F_arrow_pilon.67/MSTRG.10210.1.p1/evm.model.000241F_arrow_pilon.2/evm.model.000367F_arrow_pilon.15/MSTRG.10826.1.p1/MSTRG.15426.1.p1/MSTRG.12462.1.p1	15	0.0980392	Organismal Systems
ko04657	IL-17 signaling pathway	10/756	102/7598	0.568964	1	0.88694	MSTRG.18678.1.p1/MSTRG.1230.1.p1/evm.model.000187F_arrow_pilon.22/MSTRG.6087.1.p1/MSTRG.6179.1.p1/MSTRG.7262.1.p1/MSTRG.17907.1.p1/MSTRG.8574.1.p1/MSTRG.15041.1.p1/MSTRG.9347.1.p1	10	0.0980392	Organismal Systems
ko04341	Hedgehog signaling pathway - fly	5/756	51/7598	0.582863	1	0.88694	MSTRG.17435.1.p1/MSTRG.14176.1.p1/MSTRG.9639.1.p1/MSTRG.19181.1.p1/MSTRG.8529.1.p1	5	0.0980392	Environmental Information Processing
ko04014	Ras signaling pathway	24/756	246/7598	0.573522	1	0.88694	MSTRG.13921.2.p1/MSTRG.13933.1.p1/MSTRG.15279.3.p2/MSTRG.15466.1.p1/MSTRG.11391.1.p1/MSTRG.5652.1.p1/MSTRG.16295.1.p1/MSTRG.6014.1.p1/MSTRG.3593.1.p1/MSTRG.16403.1.p1/MSTRG.13931.1.p1/evm.model.000259F_arrow_pilon.15/MSTRG.15266.1.p1/MSTRG.3887.1.p1/MSTRG.16574.1.p1/MSTRG.6179.1.p1/MSTRG.10025.1.p1/MSTRG.15970.1.p1/MSTRG.13921.1.p1/MSTRG.6011.1.p1/MSTRG.16131.1.p1/evm.model.000367F_arrow_pilon.15…	24	0.097561	Environmental Information Processing
ko00330	Arginine and proline metabolism	11/756	113/7598	0.57755	1	0.88694	MSTRG.11442.1.p1/MSTRG.16604.1.p1/MSTRG.4124.1.p1/evm.model.000100F_arrow_pilon.12/MSTRG.17669.1.p1/MSTRG.6747.1.p1/MSTRG.5805.1.p1/MSTRG.3372.1.p1/MSTRG.11548.1.p1/evm.model.000275F_arrow_pilon.6/MSTRG.15855.1.p1	11	0.0973451	Metabolism
ko04713	Circadian entrainment	16/756	165/7598	0.582764	1	0.88694	MSTRG.15279.3.p2/MSTRG.15466.1.p1/MSTRG.5610.1.p1/MSTRG.3517.1.p1/MSTRG.14036.1.p1/MSTRG.4637.1.p1/MSTRG.14674.1.p1/MSTRG.11839.1.p1/MSTRG.6284.1.p1/MSTRG.12182.1.p1/MSTRG.4636.1.p1/MSTRG.15266.1.p1/evm.model.000016F_arrow_pilon.67/evm.model.000244F_arrow_pilon.29/MSTRG.10826.1.p1/MSTRG.13055.2.p1	16	0.0969697	Organismal Systems
ko00513	Various types of N-glycan biosynthesis	11/756	114/7598	0.589685	1	0.88694	MSTRG.13024.1.p1/MSTRG.16324.1.p1/evm.model.000275F_arrow_pilon.41/MSTRG.5744.1.p1/MSTRG.2789.1.p1/MSTRG.3720.1.p1/MSTRG.1030.1.p1/MSTRG.5776.1.p1/evm.model.000131F_arrow_pilon.37/MSTRG.2070.1.p1/MSTRG.15581.1.p1	11	0.0964912	Metabolism
ko04740	Olfactory transduction	10/756	104/7598	0.594441	1	0.88694	MSTRG.15279.3.p2/MSTRG.15466.1.p1/MSTRG.5610.1.p1/evm.model.000060F_arrow_pilon.54/MSTRG.12182.1.p1/MSTRG.4156.1.p1/MSTRG.1309.1.p1/MSTRG.15266.1.p1/MSTRG.17737.1.p1/MSTRG.13620.1.p1	10	0.0961538	Organismal Systems
ko04011	MAPK signaling pathway - yeast	5/756	52/7598	0.600607	1	0.88694	MSTRG.2252.1.p1/MSTRG.16280.1.p1/MSTRG.16574.1.p1/evm.model.000106F_arrow_pilon.3/MSTRG.17196.1.p1	5	0.0961538	Environmental Information Processing
ko04218	Cellular senescence	17/756	177/7598	0.599481	1	0.88694	MSTRG.9416.1.p1/MSTRG.15279.3.p2/MSTRG.9466.1.p1/MSTRG.15466.1.p1/MSTRG.15705.1.p1/MSTRG.207.1.p1/MSTRG.10651.1.p1/MSTRG.12086.1.p1/MSTRG.13727.1.p1/MSTRG.15266.1.p1/MSTRG.3887.1.p1/MSTRG.2482.1.p1/MSTRG.4946.1.p1/MSTRG.18425.1.p1/MSTRG.10392.1.p1/MSTRG.18802.1.p1/MSTRG.19181.1.p1	17	0.0960452	Cellular Processes
ko04380	Osteoclast differentiation	12/756	126/7598	0.608423	1	0.88694	MSTRG.9416.1.p1/MSTRG.9466.1.p1/MSTRG.16332.1.p1/MSTRG.7994.1.p1/MSTRG.11800.1.p1/MSTRG.3887.1.p1/MSTRG.11570.1.p2/MSTRG.6179.1.p1/MSTRG.16077.1.p1/MSTRG.8574.1.p1/MSTRG.3763.2.p1/MSTRG.10392.1.p1	12	0.0952381	Organismal Systems
ko00910	Nitrogen metabolism	2/756	21/7598	0.632797	1	0.88694	MSTRG.11765.1.p1/MSTRG.15550.1.p1	2	0.0952381	Metabolism
ko04270	Vascular smooth muscle contraction	15/756	158/7598	0.616569	1	0.88694	MSTRG.13778.1.p2/MSTRG.15279.3.p2/MSTRG.15466.1.p1/MSTRG.14036.1.p1/evm.model.000079F_arrow_pilon.61/MSTRG.16295.1.p1/MSTRG.6284.1.p1/MSTRG.5842.1.p1/MSTRG.3593.1.p1/evm.model.000259F_arrow_pilon.15/MSTRG.15266.1.p1/evm.model.000367F_arrow_pilon.15/MSTRG.10826.1.p1/evm.model.000170F_arrow_pilon.7_evm.model.000170F_arrow_pilon.8/MSTRG.17996.1.p1	15	0.0949367	Organismal Systems
ko05162	Measles	15/756	160/7598	0.63646	1	0.88694	MSTRG.10175.1.p1/evm.model.000627F_arrow_pilon.3/evm.model.000157F_arrow_pilon.33/MSTRG.14663.1.p1/MSTRG.3887.1.p1/MSTRG.11570.1.p2/MSTRG.8574.1.p1/MSTRG.14655.1.p1/MSTRG.14766.1.p1/evm.model.000174F_arrow_pilon.23/evm.model.000343F_arrow_pilon.3/MSTRG.4946.1.p1/MSTRG.10392.1.p1/MSTRG.12858.1.p1/MSTRG.8309.1.p1	15	0.09375	Human Diseases
ko05211	Renal cell carcinoma	9/756	97/7598	0.638348	1	0.88694	MSTRG.6158.1.p1/MSTRG.5652.1.p1/MSTRG.8032.1.p1/MSTRG.9939.1.p1/MSTRG.3887.1.p1/MSTRG.16574.1.p1/MSTRG.17374.1.p1/MSTRG.6974.1.p1/MSTRG.10392.1.p1	9	0.0927835	Human Diseases
ko04514	Cell adhesion molecules	10/756	108/7598	0.643167	1	0.88694	evm.model.000076F_arrow_pilon.58/MSTRG.6794.1.p1/MSTRG.18898.1.p1/MSTRG.3170.1.p1/MSTRG.8564.1.p1/MSTRG.18899.1.p1/evm.model.000014F_arrow_pilon.116/MSTRG.2666.1.p1/MSTRG.11923.1.p1/evm.model.000121F_arrow_pilon.33	10	0.0925926	Environmental Information Processing
ko04670	Leukocyte transendothelial migration	15/756	162/7598	0.655825	1	0.88694	MSTRG.7949.1.p1/evm.model.000142F_arrow_pilon.4/MSTRG.16332.1.p1/evm.model.000076F_arrow_pilon.58/MSTRG.18898.1.p1/MSTRG.18899.1.p1/MSTRG.15572.1.p1/MSTRG.3887.1.p1/MSTRG.16574.1.p1/MSTRG.16077.1.p1/MSTRG.11923.1.p1/MSTRG.10392.1.p1/MSTRG.8785.4.p2/MSTRG.17927.1.p1/evm.model.000121F_arrow_pilon.33	15	0.0925926	Organismal Systems
ko05223	Non-small cell lung cancer	7/756	76/7598	0.642437	1	0.88694	MSTRG.10640.1.p1/MSTRG.5652.1.p1/MSTRG.16280.1.p1/MSTRG.3887.1.p1/MSTRG.11570.1.p2/MSTRG.2171.1.p1/MSTRG.10392.1.p1	7	0.0921053	Human Diseases
ko04390	Hippo signaling pathway	17/756	185/7598	0.673349	1	0.88694	MSTRG.12985.1.p1/MSTRG.5557.1.p1/MSTRG.6327.1.p1/evm.model.000010F_arrow_pilon.105/evm.model.000166F_arrow_pilon.34/MSTRG.4036.1.p1/MSTRG.11957.1.p1/MSTRG.3848.2.p1/MSTRG.5539.1.p1/MSTRG.19345.1.p1/MSTRG.5341.1.p1/MSTRG.16001.1.p1/MSTRG.15524.1.p1/MSTRG.447.1.p1/MSTRG.14893.1.p1/MSTRG.12980.1.p1/MSTRG.19181.1.p1	17	0.0918919	Environmental Information Processing
ko05034	Alcoholism	11/756	120/7598	0.658931	1	0.88694	MSTRG.15279.3.p2/MSTRG.15466.1.p1/evm.model.000269F_arrow_pilon.8/MSTRG.14674.1.p1/MSTRG.5652.1.p1/MSTRG.17154.1.p1/MSTRG.18612.1.p1/MSTRG.15266.1.p1/MSTRG.10826.1.p1/MSTRG.6352.1.p1/MSTRG.15053.1.p1	11	0.0916667	Human Diseases
ko04072	Phospholipase D signaling pathway	15/756	164/7598	0.674634	1	0.88694	MSTRG.11760.1.p1/MSTRG.5652.1.p1/MSTRG.16295.1.p1/MSTRG.5842.1.p1/MSTRG.6014.1.p1/evm.model.000259F_arrow_pilon.15/evm.model.000314F_arrow_pilon.12/MSTRG.10628.1.p1/MSTRG.3887.1.p1/MSTRG.10025.1.p1/MSTRG.6011.1.p1/MSTRG.10826.1.p1/MSTRG.14015.1.p1/MSTRG.10392.1.p1/MSTRG.5505.1.p1	15	0.0914634	Environmental Information Processing
ko04922	Glucagon signaling pathway	17/756	186/7598	0.682043	1	0.88694	MSTRG.6158.1.p1/evm.model.000059F_arrow_pilon.66/MSTRG.15279.3.p2/MSTRG.15466.1.p1/MSTRG.3204.1.p1/MSTRG.18847.1.p1/MSTRG.11242.1.p1/MSTRG.5602.1.p1/MSTRG.6284.1.p1/MSTRG.10854.1.p1/MSTRG.8032.1.p1/MSTRG.15266.1.p1/MSTRG.17374.1.p1/MSTRG.10942.1.p1/MSTRG.18425.1.p1/MSTRG.20.1.p1/MSTRG.15053.1.p1	17	0.0913978	Organismal Systems
ko00250	"Alanine, aspartate and glutamate metabolism"	5/756	55/7598	0.65117	1	0.88694	MSTRG.15550.1.p1/MSTRG.3838.1.p1/MSTRG.15422.1.p1/MSTRG.2159.1.p1/evm.model.000275F_arrow_pilon.6	5	0.0909091	Metabolism
ko05219	Bladder cancer	5/756	55/7598	0.65117	1	0.88694	MSTRG.3300.1.p1/MSTRG.7949.1.p1/MSTRG.175.2.p1/MSTRG.2454.1.p1/evm.model.000479F_arrow_pilon.2	5	0.0909091	Human Diseases
ko00760	Nicotinate and nicotinamide metabolism	3/756	33/7598	0.651406	1	0.88694	MSTRG.13154.1.p1/MSTRG.16210.1.p1/evm.model.000227F_arrow_pilon.9	3	0.0909091	Metabolism
ko04071	Sphingolipid signaling pathway	16/756	176/7598	0.687237	1	0.88694	MSTRG.12665.1.p1/evm.model.000217F_arrow_pilon.5/MSTRG.16280.1.p1/MSTRG.6284.1.p1/MSTRG.12866.1.p1/MSTRG.18951.1.p1/evm.model.000244F_arrow_pilon.22/MSTRG.3848.2.p1/MSTRG.3887.1.p1/MSTRG.6179.1.p1/MSTRG.10025.1.p1/evm.model.000059F_arrow_pilon.34/MSTRG.17527.1.p1/MSTRG.10392.1.p1/MSTRG.18802.1.p1/MSTRG.15350.1.p1	16	0.0909091	Environmental Information Processing
ko05418	Fluid shear stress and atherosclerosis	21/756	231/7598	0.703594	1	0.88694	MSTRG.17281.1.p1/MSTRG.9416.1.p1/MSTRG.7949.1.p1/MSTRG.15279.3.p2/MSTRG.9466.1.p1/MSTRG.15466.1.p1/evm.model.000832F_arrow_pilon.2/MSTRG.1315.1.p1/evm.model.000015F_arrow_pilon.16/MSTRG.12326.1.p1/MSTRG.16332.1.p1/MSTRG.15266.1.p1/MSTRG.11800.1.p1/MSTRG.19089.1.p1/MSTRG.3887.1.p1/MSTRG.6179.1.p1/MSTRG.16077.1.p1/MSTRG.10392.1.p1/MSTRG.18711.1.p1/MSTRG.13240.1.p1/MSTRG.7817.1.p1	21	0.0909091	Human Diseases
ko04010	MAPK signaling pathway	34/756	375/7598	0.746278	1	0.88694	MSTRG.13921.2.p1/MSTRG.13933.1.p1/MSTRG.18735.1.p1/evm.model.000627F_arrow_pilon.3/MSTRG.5652.1.p1/MSTRG.10651.1.p1/MSTRG.16295.1.p1/MSTRG.5401.1.p1/evm.model.000157F_arrow_pilon.33/MSTRG.6014.1.p1/MSTRG.11547.1.p1/MSTRG.4156.1.p1/MSTRG.13931.1.p1/MSTRG.9939.1.p1/evm.model.000259F_arrow_pilon.15/MSTRG.9548.1.p1/MSTRG.14663.1.p1/MSTRG.1570.1.p1/MSTRG.16574.1.p1/MSTRG.6179.1.p1/MSTRG.5410.12.p1/MST…	34	0.0906667	Environmental Information Processing
ko04015	Rap1 signaling pathway	26/756	287/7598	0.72532	1	0.88694	MSTRG.13921.2.p1/MSTRG.3300.1.p1/MSTRG.13933.1.p1/MSTRG.15279.3.p2/MSTRG.175.2.p1/MSTRG.2454.1.p1/MSTRG.15466.1.p1/MSTRG.14674.1.p1/MSTRG.6284.1.p1/MSTRG.6014.1.p1/MSTRG.13931.1.p1/MSTRG.9939.1.p1/MSTRG.15266.1.p1/MSTRG.3887.1.p1/MSTRG.16574.1.p1/MSTRG.13921.1.p1/MSTRG.6011.1.p1/MSTRG.16131.1.p1/MSTRG.10826.1.p1/MSTRG.11923.1.p1/MSTRG.10392.1.p1/MSTRG.17927.1.p1/evm.model.000121F_arrow_pilon.33/M…	26	0.0905923	Environmental Information Processing
ko04151	PI3K-Akt signaling pathway	31/756	343/7598	0.744501	1	0.88694	MSTRG.13921.2.p1/MSTRG.18239.1.p1/MSTRG.3300.1.p1/MSTRG.1926.5.p1/MSTRG.13933.1.p1/MSTRG.175.2.p1/MSTRG.2454.1.p1/evm.model.000090F_arrow_pilon.22/MSTRG.12468.1.p1/MSTRG.5652.1.p1/MSTRG.16280.1.p1/MSTRG.5602.1.p1/MSTRG.3056.1.p1/MSTRG.6014.1.p1/MSTRG.13931.1.p1/MSTRG.1570.1.p1/MSTRG.3887.1.p1/MSTRG.11570.1.p2/MSTRG.10210.1.p1/MSTRG.13921.1.p1/MSTRG.6011.1.p1/MSTRG.16131.1.p1/MSTRG.9082.1.p1/MSTRG…	31	0.090379	Environmental Information Processing
ko05220	Chronic myeloid leukemia	8/756	89/7598	0.672041	1	0.88694	MSTRG.5652.1.p1/MSTRG.12001.1.p1/MSTRG.9939.1.p1/MSTRG.3887.1.p1/MSTRG.15970.1.p1/MSTRG.8574.1.p1/MSTRG.3640.2.p1/MSTRG.10392.1.p1	8	0.0898876	Human Diseases
ko04971	Gastric acid secretion	16/756	178/7598	0.704536	1	0.88694	MSTRG.15279.3.p2/MSTRG.15466.1.p1/evm.model.000217F_arrow_pilon.5/MSTRG.11839.1.p1/MSTRG.6284.1.p1/MSTRG.3056.1.p1/MSTRG.12866.1.p1/MSTRG.15266.1.p1/MSTRG.6286.1.p1/MSTRG.10382.1.p1/MSTRG.10210.1.p1/evm.model.000059F_arrow_pilon.34/MSTRG.10826.1.p1/MSTRG.15426.1.p1/evm.model.000170F_arrow_pilon.7_evm.model.000170F_arrow_pilon.8/MSTRG.18941.1.p1	16	0.0898876	Organismal Systems
ko05218	Melanoma	5/756	56/7598	0.667091	1	0.88694	MSTRG.6014.1.p1/MSTRG.3887.1.p1/MSTRG.6011.1.p1/MSTRG.10392.1.p1/MSTRG.18802.1.p1	5	0.0892857	Human Diseases
ko04662	B cell receptor signaling pathway	9/756	101/7598	0.686292	1	0.88694	MSTRG.9102.1.p1/MSTRG.5652.1.p1/MSTRG.8534.1.p1/MSTRG.3901.1.p1/MSTRG.8592.1.p1/MSTRG.3887.1.p1/MSTRG.8692.1.p1/MSTRG.8574.1.p1/MSTRG.10392.1.p1	9	0.0891089	Organismal Systems
ko05142	Chagas disease	8/756	90/7598	0.684359	1	0.88694	MSTRG.14674.1.p1/MSTRG.6284.1.p1/MSTRG.15225.1.p1/MSTRG.3887.1.p1/MSTRG.6179.1.p1/MSTRG.7262.1.p1/MSTRG.8574.1.p1/MSTRG.10392.1.p1	8	0.0888889	Human Diseases
ko04725	Cholinergic synapse	16/756	182/7598	0.737383	1	0.88694	MSTRG.5061.1.p1/MSTRG.14674.1.p1/MSTRG.11839.1.p1/MSTRG.6284.1.p1/MSTRG.3056.1.p1/MSTRG.6794.1.p1/MSTRG.15107.1.p1/MSTRG.3887.1.p1/MSTRG.5640.1.p1/MSTRG.11570.1.p2/MSTRG.10210.1.p1/evm.model.000014F_arrow_pilon.116/MSTRG.12453.1.p1/MSTRG.2666.1.p1/MSTRG.10826.1.p1/MSTRG.10392.1.p1	16	0.0879121	Organismal Systems
ko04721	Synaptic vesicle cycle	9/756	103/7598	0.70874	1	0.88694	MSTRG.14122.1.p1/evm.model.000013F_arrow_pilon.18/MSTRG.6631.1.p1/MSTRG.17393.1.p1/MSTRG.13561.1.p2/MSTRG.6294.1.p1/MSTRG.6762.1.p1/MSTRG.10628.1.p1/MSTRG.11755.1.p1	9	0.0873786	Organismal Systems
ko04920	Adipocytokine signaling pathway	9/756	103/7598	0.70874	1	0.88694	MSTRG.6158.1.p1/MSTRG.10189.4.p1/MSTRG.7994.1.p1/MSTRG.11570.1.p2/MSTRG.6179.1.p1/MSTRG.17374.1.p1/MSTRG.10942.1.p1/MSTRG.8574.1.p1/MSTRG.20.1.p1	9	0.0873786	Organismal Systems
ko00030	Pentose phosphate pathway	4/756	46/7598	0.6849	1	0.88694	MSTRG.5877.1.p1/MSTRG.10400.1.p1/MSTRG.11694.1.p1/MSTRG.1497.1.p2	4	0.0869565	Metabolism
ko04020	Calcium signaling pathway	18/756	208/7598	0.769636	1	0.88694	MSTRG.15279.3.p2/MSTRG.15466.1.p1/MSTRG.11391.1.p1/MSTRG.11760.1.p1/MSTRG.6284.1.p1/MSTRG.3056.1.p1/MSTRG.5842.1.p1/MSTRG.1309.1.p1/MSTRG.15266.1.p1/evm.model.000016F_arrow_pilon.67/MSTRG.10210.1.p1/evm.model.000108F_arrow_pilon.5/MSTRG.12453.1.p1/MSTRG.14118.1.p1/MSTRG.8020.1.p1/MSTRG.2482.1.p1/MSTRG.10826.1.p1/evm.model.000170F_arrow_pilon.7_evm.model.000170F_arrow_pilon.8	18	0.0865385	Environmental Information Processing
ko04070	Phosphatidylinositol signaling system	10/756	116/7598	0.730215	1	0.88694	MSTRG.15279.3.p2/MSTRG.15466.1.p1/MSTRG.15448.1.p1/MSTRG.3901.1.p1/MSTRG.15266.1.p1/MSTRG.3887.1.p1/MSTRG.10392.1.p1/MSTRG.18802.1.p1/evm.model.000014F_arrow_pilon.77/evm.model.000137F_arrow_pilon.61	10	0.0862069	Environmental Information Processing
ko04137	Mitophagy - animal	6/756	70/7598	0.709271	1	0.88694	MSTRG.9416.1.p1/MSTRG.9466.1.p1/MSTRG.8245.1.p1/MSTRG.4980.1.p1/MSTRG.6179.1.p1/evm.model.000380F_arrow_pilon.6	6	0.0857143	Cellular Processes
ko05230	Central carbon metabolism in cancer	9/756	105/7598	0.730129	1	0.88694	MSTRG.6158.1.p1/evm.model.000059F_arrow_pilon.66/MSTRG.18847.1.p1/MSTRG.11242.1.p1/evm.model.000014F_arrow_pilon.111/MSTRG.3887.1.p1/MSTRG.17374.1.p1/MSTRG.10392.1.p1/MSTRG.18802.1.p1	9	0.0857143	Human Diseases
ko04120	Ubiquitin mediated proteolysis	18/756	213/7598	0.80239	1	0.88694	MSTRG.11278.1.p1/MSTRG.731.1.p1/evm.model.000066F_arrow_pilon.65/MSTRG.7150.1.p1/MSTRG.9570.1.p1/MSTRG.7994.1.p1/MSTRG.19221.1.p1/MSTRG.1190.1.p1/MSTRG.14203.1.p1/MSTRG.18998.1.p1/MSTRG.7438.1.p1/MSTRG.11676.1.p1/MSTRG.3640.2.p1/MSTRG.19181.1.p1/MSTRG.926.1.p1/MSTRG.8529.1.p1/MSTRG.8035.1.p1/MSTRG.8610.1.p1	18	0.084507	Genetic Information Processing
ko01521	EGFR tyrosine kinase inhibitor resistance	7/756	83/7598	0.7321	1	0.88694	MSTRG.5652.1.p1/MSTRG.6014.1.p1/MSTRG.3887.1.p1/MSTRG.11570.1.p2/MSTRG.6011.1.p1/MSTRG.10392.1.p1/MSTRG.18802.1.p1	7	0.0843373	Human Diseases
ko04062	Chemokine signaling pathway	14/756	167/7598	0.789198	1	0.88694	MSTRG.17435.1.p1/MSTRG.5652.1.p1/MSTRG.15211.1.p1/MSTRG.4156.1.p1/MSTRG.1990.1.p1/MSTRG.9939.1.p1/MSTRG.15572.1.p1/MSTRG.3887.1.p1/MSTRG.16574.1.p1/MSTRG.11570.1.p2/MSTRG.8574.1.p1/MSTRG.10826.1.p1/MSTRG.10392.1.p1/MSTRG.12965.1.p1	14	0.0838323	Organismal Systems
ko04912	GnRH signaling pathway	15/756	179/7598	0.795938	1	0.88694	MSTRG.7949.1.p1/MSTRG.15279.3.p2/MSTRG.15466.1.p1/MSTRG.14107.1.p1/MSTRG.5652.1.p1/MSTRG.16295.1.p1/MSTRG.6284.1.p1/MSTRG.16436.1.p1/evm.model.000259F_arrow_pilon.15/MSTRG.15266.1.p1/MSTRG.16574.1.p1/MSTRG.6179.1.p1/MSTRG.10025.1.p1/MSTRG.10826.1.p1/MSTRG.15514.1.p1	15	0.0837989	Organismal Systems
ko00220	Arginine biosynthesis	3/756	36/7598	0.709465	1	0.88694	MSTRG.15550.1.p1/MSTRG.14745.1.p1/evm.model.000283F_arrow_pilon.33	3	0.0833333	Metabolism
ko00750	Vitamin B6 metabolism	1/756	12/7598	0.715954	1	0.88694	evm.model.000227F_arrow_pilon.9	1	0.0833333	Metabolism
ko04060	Cytokine-cytokine receptor interaction	4/756	48/7598	0.717188	1	0.88694	MSTRG.15211.1.p1/evm.model.000187F_arrow_pilon.22/MSTRG.3848.2.p1/MSTRG.15041.1.p1	4	0.0833333	Environmental Information Processing
ko05167	Kaposi sarcoma-associated herpesvirus infection	17/756	204/7598	0.814735	1	0.88694	MSTRG.18678.1.p1/MSTRG.13933.1.p1/MSTRG.15279.3.p2/MSTRG.15466.1.p1/MSTRG.1230.1.p1/MSTRG.8032.1.p1/MSTRG.13931.1.p1/MSTRG.15266.1.p1/MSTRG.3887.1.p1/MSTRG.11570.1.p2/MSTRG.6179.1.p1/MSTRG.7262.1.p1/MSTRG.17907.1.p1/MSTRG.8574.1.p1/MSTRG.16131.1.p1/MSTRG.10392.1.p1/MSTRG.9347.1.p1	17	0.0833333	Human Diseases
ko05169	Epstein-Barr virus infection	22/756	264/7598	0.841029	1	0.88694	MSTRG.10175.1.p1/evm.model.000627F_arrow_pilon.3/MSTRG.4954.2.p1/MSTRG.10960.2.p1/evm.model.000157F_arrow_pilon.33/MSTRG.8032.1.p1/MSTRG.13727.1.p1/MSTRG.14663.1.p1/MSTRG.3887.1.p1/MSTRG.11570.1.p2/MSTRG.6179.1.p1/MSTRG.17907.1.p1/MSTRG.8574.1.p1/MSTRG.14655.1.p1/MSTRG.14118.1.p1/MSTRG.3763.2.p1/MSTRG.14766.1.p1/evm.model.000174F_arrow_pilon.23/evm.model.000343F_arrow_pilon.3/MSTRG.10392.1.p1/MST…	22	0.0833333	Human Diseases
ko05168	Herpes simplex virus 1 infection	13/756	157/7598	0.797088	1	0.88694	MSTRG.3170.1.p1/MSTRG.8032.1.p1/MSTRG.7994.1.p1/evm.model.000605F_arrow_pilon.10/MSTRG.9548.1.p1/MSTRG.11570.1.p2/MSTRG.6179.1.p1/MSTRG.7262.1.p1/MSTRG.17907.1.p1/MSTRG.8574.1.p1/MSTRG.3763.2.p1/MSTRG.12858.1.p1/MSTRG.9347.1.p1	13	0.0828025	Human Diseases
ko04114	Oocyte meiosis	14/756	174/7598	0.835663	1	0.88694	MSTRG.15279.3.p2/MSTRG.10598.1.p1/MSTRG.15466.1.p1/MSTRG.207.1.p1/MSTRG.10651.1.p1/MSTRG.12086.1.p1/MSTRG.6014.1.p1/MSTRG.15266.1.p1/MSTRG.6011.1.p1/MSTRG.15651.1.p1/MSTRG.4946.1.p1/MSTRG.10826.1.p1/MSTRG.19181.1.p1/MSTRG.926.1.p1	14	0.0804598	Cellular Processes
ko04925	Aldosterone synthesis and secretion	13/756	163/7598	0.837447	1	0.88694	MSTRG.15279.3.p2/MSTRG.15466.1.p1/MSTRG.11839.1.p1/MSTRG.6284.1.p1/evm.model.000323F_arrow_pilon.14/MSTRG.4550.1.p1/MSTRG.15266.1.p1/MSTRG.1570.1.p1/MSTRG.6408.1.p1/MSTRG.10826.1.p1/MSTRG.19056.1.p1/MSTRG.17996.1.p1/MSTRG.15053.1.p1	13	0.0797546	Organismal Systems
ko04110	Cell cycle	11/756	139/7598	0.829065	1	0.88694	MSTRG.207.1.p1/MSTRG.10651.1.p1/MSTRG.12086.1.p1/MSTRG.8032.1.p1/MSTRG.2222.2.p1/MSTRG.13727.1.p1/MSTRG.15970.1.p1/MSTRG.2222.1.p1/MSTRG.4946.1.p1/MSTRG.8250.1.p1/MSTRG.926.1.p1	11	0.0791367	Cellular Processes
ko00340	Histidine metabolism	3/756	38/7598	0.743856	1	0.88694	MSTRG.4124.1.p1/MSTRG.12187.1.p1/MSTRG.17669.1.p1	3	0.0789474	Metabolism
ko05214	Glioma	9/756	114/7598	0.813075	1	0.88694	MSTRG.15279.3.p2/MSTRG.15466.1.p1/MSTRG.5652.1.p1/MSTRG.6014.1.p1/MSTRG.15266.1.p1/MSTRG.3887.1.p1/MSTRG.6011.1.p1/MSTRG.10392.1.p1/MSTRG.18802.1.p1	9	0.0789474	Human Diseases
ko05031	Amphetamine addiction	10/756	127/7598	0.824945	1	0.88694	MSTRG.15279.3.p2/MSTRG.15466.1.p1/MSTRG.3517.1.p1/evm.model.000269F_arrow_pilon.8/MSTRG.18612.1.p1/MSTRG.15266.1.p1/MSTRG.10826.1.p1/MSTRG.18425.1.p1/MSTRG.6352.1.p1/MSTRG.15053.1.p1	10	0.0787402	Human Diseases
ko04728	Dopaminergic synapse	14/756	178/7598	0.858512	1	0.88694	MSTRG.15279.3.p2/MSTRG.15466.1.p1/MSTRG.3517.1.p1/evm.model.000269F_arrow_pilon.8/MSTRG.14674.1.p1/MSTRG.11839.1.p1/MSTRG.6284.1.p1/MSTRG.18612.1.p1/MSTRG.15266.1.p1/MSTRG.6179.1.p1/MSTRG.10826.1.p1/MSTRG.9800.1.p1/MSTRG.6352.1.p1/MSTRG.15053.1.p1	14	0.0786517	Organismal Systems
ko04722	Neurotrophin signaling pathway	16/756	204/7598	0.87473	1	0.88694	MSTRG.15279.3.p2/MSTRG.15466.1.p1/MSTRG.5652.1.p1/MSTRG.16280.1.p1/MSTRG.9939.1.p1/MSTRG.11015.1.p1/MSTRG.15266.1.p1/MSTRG.8483.2.p1/MSTRG.3887.1.p1/MSTRG.16574.1.p1/MSTRG.6179.1.p1/MSTRG.702.1.p1/MSTRG.15970.1.p1/MSTRG.8574.1.p1/MSTRG.15651.1.p1/MSTRG.10392.1.p1	16	0.0784314	Organismal Systems
ko05134	Legionellosis	11/756	141/7598	0.842423	1	0.88694	evm.model.000627F_arrow_pilon.3/evm.model.000157F_arrow_pilon.33/MSTRG.14663.1.p1/MSTRG.7262.1.p1/MSTRG.8574.1.p1/MSTRG.14655.1.p1/MSTRG.14766.1.p1/evm.model.000174F_arrow_pilon.23/evm.model.000343F_arrow_pilon.3/MSTRG.14015.1.p1/evm.model.000121F_arrow_pilon.33	11	0.0780142	Human Diseases
ko04720	Long-term potentiation	9/756	116/7598	0.828598	1	0.88694	MSTRG.15279.3.p2/MSTRG.15466.1.p1/MSTRG.3517.1.p1/MSTRG.11760.1.p1/MSTRG.6284.1.p1/MSTRG.8032.1.p1/MSTRG.15266.1.p1/MSTRG.15651.1.p1/MSTRG.10826.1.p1	9	0.0775862	Organismal Systems
ko05161	Hepatitis B	12/756	155/7598	0.8578	1	0.88694	MSTRG.8032.1.p1/MSTRG.13727.1.p1/MSTRG.3887.1.p1/MSTRG.11570.1.p2/MSTRG.6179.1.p1/MSTRG.7262.1.p1/MSTRG.8574.1.p1/MSTRG.4946.1.p1/MSTRG.10392.1.p1/MSTRG.18802.1.p1/MSTRG.12858.1.p1/MSTRG.15053.1.p1	12	0.0774194	Human Diseases
ko04712	Circadian rhythm - plant	1/756	13/7598	0.744262	1	0.88694	MSTRG.11278.1.p1	1	0.0769231	Organismal Systems
ko00280	"Valine, leucine and isoleucine degradation"	6/756	78/7598	0.801631	1	0.88694	MSTRG.3838.1.p1/MSTRG.4124.1.p1/MSTRG.16030.1.p1/MSTRG.17669.1.p1/MSTRG.7581.1.p1/evm.model.000227F_arrow_pilon.9	6	0.0769231	Metabolism
ko04211	Longevity regulating pathway	7/756	91/7598	0.813951	1	0.88694	MSTRG.6014.1.p1/MSTRG.3887.1.p1/MSTRG.6011.1.p1/MSTRG.10826.1.p1/MSTRG.18425.1.p1/MSTRG.10392.1.p1/MSTRG.15053.1.p1	7	0.0769231	Organismal Systems
ko04370	VEGF signaling pathway	8/756	104/7598	0.825379	1	0.88694	MSTRG.18678.1.p1/MSTRG.1230.1.p1/MSTRG.16295.1.p1/evm.model.000259F_arrow_pilon.15/MSTRG.15572.1.p1/MSTRG.3887.1.p1/MSTRG.16574.1.p1/MSTRG.10392.1.p1	8	0.0769231	Environmental Information Processing
ko04666	Fc gamma R-mediated phagocytosis	9/756	117/7598	0.835978	1	0.88694	MSTRG.3901.1.p1/MSTRG.1990.1.p1/MSTRG.9939.1.p1/evm.model.000314F_arrow_pilon.12/MSTRG.3887.1.p1/MSTRG.16574.1.p1/MSTRG.10025.1.p1/MSTRG.10392.1.p1/MSTRG.12965.1.p1	9	0.0769231	Organismal Systems
ko05412	Arrhythmogenic right ventricular cardiomyopathy	6/756	79/7598	0.811391	1	0.88694	MSTRG.4954.2.p1/evm.model.001229F_arrow_pilon.1/evm.model.000016F_arrow_pilon.67/MSTRG.19345.1.p1/MSTRG.447.1.p1/MSTRG.11923.1.p1	6	0.0759494	Human Diseases
ko05203	Viral carcinogenesis	19/756	251/7598	0.921916	1	0.88694	MSTRG.17154.1.p1/MSTRG.5401.1.p1/MSTRG.10960.2.p1/MSTRG.8032.1.p1/MSTRG.10157.1.p1/MSTRG.13727.1.p1/evm.model.000605F_arrow_pilon.10/MSTRG.15572.1.p1/MSTRG.3887.1.p1/MSTRG.16574.1.p1/MSTRG.11570.1.p2/MSTRG.7262.1.p1/MSTRG.17907.1.p1/MSTRG.8574.1.p1/MSTRG.14118.1.p1/MSTRG.4946.1.p1/MSTRG.10392.1.p1/MSTRG.9347.1.p1/MSTRG.15053.1.p1	19	0.0756972	Human Diseases
ko00410	beta-Alanine metabolism	4/756	53/7598	0.787067	1	0.88694	MSTRG.4124.1.p1/MSTRG.15422.1.p1/MSTRG.2159.1.p1/MSTRG.17669.1.p1	4	0.0754717	Metabolism
ko05205	Proteoglycans in cancer	28/756	373/7598	0.960181	1	0.88694	MSTRG.12985.1.p1/MSTRG.3300.1.p1/MSTRG.7949.1.p1/MSTRG.175.2.p1/MSTRG.2454.1.p1/MSTRG.15412.1.p1/evm.model.000090F_arrow_pilon.22/evm.model.000832F_arrow_pilon.2/evm.model.000015F_arrow_pilon.16/MSTRG.5652.1.p1/MSTRG.12326.1.p1/MSTRG.16280.1.p1/MSTRG.6014.1.p1/MSTRG.11957.1.p1/MSTRG.15572.1.p1/MSTRG.11800.1.p1/MSTRG.3887.1.p1/MSTRG.16574.1.p1/MSTRG.5539.1.p1/MSTRG.5341.1.p1/MSTRG.15524.1.p1/MSTRG…	28	0.075067	Human Diseases
ko05322	Systemic lupus erythematosus	3/756	40/7598	0.774924	1	0.88694	MSTRG.4702.1.p1/MSTRG.17154.1.p1/evm.model.000064F_arrow_pilon.40	3	0.075	Human Diseases
ko04144	Endocytosis	29/756	387/7598	0.963593	1	0.88694	MSTRG.17435.1.p1/MSTRG.15202.1.p1/evm.model.000627F_arrow_pilon.3/MSTRG.12326.1.p1/evm.model.000157F_arrow_pilon.33/MSTRG.6014.1.p1/MSTRG.4156.1.p1/MSTRG.193.1.p1/evm.model.000323F_arrow_pilon.14/MSTRG.10628.1.p1/MSTRG.14663.1.p1/MSTRG.16574.1.p1/MSTRG.13524.1.p1/MSTRG.10025.1.p1/MSTRG.12071.1.p1/MSTRG.6011.1.p1/MSTRG.14655.1.p1/MSTRG.14766.1.p1/evm.model.000174F_arrow_pilon.23/evm.model.000343F_…	29	0.0749354	Cellular Processes
ko04371	Apelin signaling pathway	12/756	163/7598	0.898333	1	0.88694	MSTRG.15279.3.p2/MSTRG.15466.1.p1/MSTRG.6327.1.p1/evm.model.000142F_arrow_pilon.4/MSTRG.6284.1.p1/MSTRG.15266.1.p1/evm.model.000016F_arrow_pilon.67/MSTRG.7301.1.p1/MSTRG.16001.1.p1/MSTRG.10826.1.p1/evm.model.000170F_arrow_pilon.7_evm.model.000170F_arrow_pilon.8/MSTRG.8785.4.p2	12	0.0736196	Environmental Information Processing
ko04933	AGE-RAGE signaling pathway in diabetic complications	10/756	136/7598	0.881678	1	0.88694	MSTRG.5668.1.p1/MSTRG.7949.1.p1/MSTRG.18749.1.p1/MSTRG.16332.1.p1/MSTRG.18956.1.p1/MSTRG.3887.1.p1/MSTRG.16574.1.p1/MSTRG.11570.1.p2/MSTRG.6179.1.p1/MSTRG.10392.1.p1	10	0.0735294	Human Diseases
ko05100	Bacterial invasion of epithelial cells	11/756	150/7598	0.892759	1	0.88694	MSTRG.12326.1.p1/MSTRG.9939.1.p1/MSTRG.15572.1.p1/MSTRG.10628.1.p1/MSTRG.3887.1.p1/MSTRG.16574.1.p1/MSTRG.4395.1.p1/MSTRG.3640.2.p1/MSTRG.11923.1.p1/MSTRG.10392.1.p1/MSTRG.12965.1.p1	11	0.0733333	Human Diseases
ko04623	Cytosolic DNA-sensing pathway	3/756	41/7598	0.789261	1	0.88694	MSTRG.12463.1.p1/MSTRG.8574.1.p1/MSTRG.12858.1.p1	3	0.0731707	Organismal Systems
ko05210	Colorectal cancer	8/756	111/7598	0.874688	1	0.88694	MSTRG.5652.1.p1/evm.model.000166F_arrow_pilon.34/MSTRG.3887.1.p1/evm.model.000000F_arrow_pilon.41/MSTRG.6179.1.p1/MSTRG.19345.1.p1/MSTRG.447.1.p1/MSTRG.10392.1.p1	8	0.0720721	Human Diseases
ko03460	Fanconi anemia pathway	3/756	42/7598	0.802832	1	0.88694	MSTRG.3535.1.p1/MSTRG.1944.1.p1/MSTRG.1942.1.p1	3	0.0714286	Genetic Information Processing
ko00600	Sphingolipid metabolism	5/756	71/7598	0.848064	1	0.88694	MSTRG.18951.1.p1/evm.model.000244F_arrow_pilon.22/MSTRG.3848.2.p1/evm.model.000314F_arrow_pilon.12/MSTRG.8042.1.p1	5	0.0704225	Metabolism
ko03430	Mismatch repair	2/756	29/7598	0.799316	1	0.88694	evm.model.000000F_arrow_pilon.41/MSTRG.5673.1.p1	2	0.0689655	Genetic Information Processing
ko04012	ErbB signaling pathway	8/756	116/7598	0.902417	1	0.88694	MSTRG.5652.1.p1/MSTRG.9939.1.p1/MSTRG.3887.1.p1/MSTRG.6179.1.p1/MSTRG.15970.1.p1/MSTRG.3640.2.p1/MSTRG.6974.1.p1/MSTRG.10392.1.p1	8	0.0689655	Environmental Information Processing
ko05130	Pathogenic Escherichia coli infection	8/756	116/7598	0.902417	1	0.88694	MSTRG.7399.1.p1/MSTRG.16574.1.p1/MSTRG.10056.2.p1/MSTRG.17663.1.p1/MSTRG.15970.1.p1/MSTRG.4248.1.p1/MSTRG.11923.1.p1/evm.model.000016F_arrow_pilon.66	8	0.0689655	Human Diseases
ko04660	T cell receptor signaling pathway	8/756	118/7598	0.911962	1	0.88694	MSTRG.5652.1.p1/MSTRG.16280.1.p1/MSTRG.3887.1.p1/MSTRG.16574.1.p1/MSTRG.8574.1.p1/MSTRG.3640.2.p1/MSTRG.6974.1.p1/MSTRG.10392.1.p1	8	0.0677966	Organismal Systems
ko04932	Non-alcoholic fatty liver disease	11/756	163/7598	0.941504	1	0.88694	MSTRG.9783.1.p1/MSTRG.18735.1.p1/MSTRG.6014.1.p1/MSTRG.7994.1.p1/MSTRG.3887.1.p1/MSTRG.16574.1.p1/MSTRG.6179.1.p1/MSTRG.7262.1.p1/MSTRG.6011.1.p1/MSTRG.6005.1.p1/MSTRG.10392.1.p1	11	0.0674847	Human Diseases
ko03008	Ribosome biogenesis in eukaryotes	7/756	104/7598	0.903978	1	0.88694	MSTRG.4422.1.p1/MSTRG.2818.1.p1/MSTRG.12244.1.p1/MSTRG.4436.1.p1/MSTRG.8385.1.p2/MSTRG.376.1.p1/evm.model.000176F_arrow_pilon.32	7	0.0673077	Genetic Information Processing
ko05146	Amoebiasis	9/756	134/7598	0.927116	1	0.88694	evm.model.000090F_arrow_pilon.22/MSTRG.6284.1.p1/MSTRG.8044.1.p1/MSTRG.3887.1.p1/MSTRG.9082.1.p1/MSTRG.10392.1.p1/MSTRG.13886.1.p1/evm.model.000121F_arrow_pilon.33/MSTRG.13187.3.p1	9	0.0671642	Human Diseases
ko05131	Shigellosis	8/756	120/7598	0.920699	1	0.88694	MSTRG.9939.1.p1/MSTRG.16574.1.p1/MSTRG.6179.1.p1/MSTRG.15970.1.p1/MSTRG.8574.1.p1/MSTRG.11923.1.p1/MSTRG.19181.1.p1/MSTRG.12965.1.p1	8	0.0666667	Human Diseases
ko05010	Alzheimer disease	13/756	196/7598	0.961133	1	0.88694	MSTRG.15279.3.p2/MSTRG.15466.1.p1/MSTRG.6284.1.p1/MSTRG.11015.1.p1/MSTRG.15266.1.p1/evm.model.000016F_arrow_pilon.67/MSTRG.7262.1.p1/MSTRG.702.1.p1/evm.model.000384F_arrow_pilon.18/evm.model.000484F_arrow_pilon.10/MSTRG.5244.3.p1/evm.model.000218F_arrow_pilon.1/MSTRG.2717.1.p1	13	0.0663265	Human Diseases
ko00270	Cysteine and methionine metabolism	5/756	76/7598	0.886495	1	0.88694	MSTRG.18737.1.p1/MSTRG.3838.1.p1/MSTRG.3225.1.p1/MSTRG.16030.1.p1/MSTRG.4115.2.p1	5	0.0657895	Metabolism
ko04921	Oxytocin signaling pathway	18/756	274/7598	0.982204	1	0.88694	MSTRG.18678.1.p1/MSTRG.15279.3.p2/MSTRG.15466.1.p1/MSTRG.1230.1.p1/MSTRG.14036.1.p1/MSTRG.14674.1.p1/MSTRG.11839.1.p1/evm.model.000079F_arrow_pilon.61/MSTRG.16295.1.p1/MSTRG.6284.1.p1/MSTRG.4550.1.p1/evm.model.000244F_arrow_pilon.15/evm.model.000259F_arrow_pilon.15/MSTRG.15266.1.p1/evm.model.000016F_arrow_pilon.67/MSTRG.10826.1.p1/evm.model.000170F_arrow_pilon.7_evm.model.000170F_arrow_pilon.8/MS…	18	0.0656934	Organismal Systems
ko04340	Hedgehog signaling pathway	4/756	61/7598	0.869467	1	0.88694	MSTRG.4810.1.p1/MSTRG.4156.1.p1/MSTRG.19181.1.p1/MSTRG.8529.1.p1	4	0.0655738	Environmental Information Processing
ko04016	MAPK signaling pathway - plant	3/756	46/7598	0.849966	1	0.88694	MSTRG.15279.3.p2/MSTRG.15466.1.p1/MSTRG.15266.1.p1	3	0.0652174	Environmental Information Processing
ko05323	Rheumatoid arthritis	4/756	62/7598	0.877543	1	0.88694	evm.model.000832F_arrow_pilon.2/evm.model.000015F_arrow_pilon.16/MSTRG.6762.1.p1/MSTRG.11800.1.p1	4	0.0645161	Human Diseases
ko04214	Apoptosis - fly	8/756	124/7598	0.935954	1	0.88694	MSTRG.4780.1.p1/MSTRG.731.1.p1/MSTRG.19221.1.p1/MSTRG.1190.1.p1/MSTRG.6179.1.p1/MSTRG.7262.1.p1/MSTRG.17907.1.p1/MSTRG.8610.1.p1	8	0.0645161	Cellular Processes
ko00061	Fatty acid biosynthesis	1/756	16/7598	0.81337	1	0.88694	MSTRG.10189.4.p1	1	0.0625	Metabolism
ko02020	Two-component system	1/756	16/7598	0.81337	1	0.88694	MSTRG.15550.1.p1	1	0.0625	Environmental Information Processing
ko04013	MAPK signaling pathway - fly	10/756	160/7598	0.963956	1	0.88694	MSTRG.18735.1.p1/MSTRG.5652.1.p1/MSTRG.12001.1.p1/MSTRG.8564.1.p1/evm.model.000076F_arrow_pilon.75/MSTRG.3000.1.p1/MSTRG.6179.1.p1/MSTRG.3444.1.p1/MSTRG.15514.1.p1/MSTRG.15053.1.p1	10	0.0625	Environmental Information Processing
ko04714	Thermogenesis	14/756	224/7598	0.982019	1	0.88694	MSTRG.5610.1.p1/MSTRG.5652.1.p1/MSTRG.10189.4.p1/MSTRG.12182.1.p1/MSTRG.10212.1.p1/MSTRG.10942.1.p1/MSTRG.10509.1.p1/MSTRG.15651.1.p1/MSTRG.10826.1.p1/MSTRG.20.1.p1/MSTRG.2717.1.p1/MSTRG.17996.1.p1/MSTRG.15053.1.p1/MSTRG.5505.1.p1	14	0.0625	Organismal Systems
ko04626	Plant-pathogen interaction	3/756	49/7598	0.878576	1	0.88694	MSTRG.15279.3.p2/MSTRG.15466.1.p1/MSTRG.15266.1.p1	3	0.0612245	Organismal Systems
ko04530	Tight junction	17/756	279/7598	0.992449	1	0.88694	MSTRG.15705.1.p1/evm.model.000079F_arrow_pilon.61/evm.model.000142F_arrow_pilon.4/evm.model.000076F_arrow_pilon.58/MSTRG.18898.1.p1/MSTRG.12001.1.p1/MSTRG.13739.1.p1/MSTRG.18899.1.p1/MSTRG.16574.1.p1/MSTRG.6179.1.p1/MSTRG.10056.2.p1/MSTRG.17663.1.p1/MSTRG.14893.1.p1/MSTRG.4248.1.p1/MSTRG.11923.1.p1/MSTRG.8785.4.p2/evm.model.000016F_arrow_pilon.66	17	0.0609319	Cellular Processes
ko05410	Hypertrophic cardiomyopathy	8/756	133/7598	0.961227	1	0.88694	MSTRG.5425.2.p2/MSTRG.4954.2.p1/evm.model.000142F_arrow_pilon.4/evm.model.001229F_arrow_pilon.1/MSTRG.15225.1.p1/evm.model.000016F_arrow_pilon.67/MSTRG.11923.1.p1/MSTRG.8785.4.p2	8	0.0601504	Human Diseases
ko00620	Pyruvate metabolism	3/756	50/7598	0.886976	1	0.88694	MSTRG.4124.1.p1/MSTRG.17669.1.p1/MSTRG.3474.1.p1	3	0.06	Metabolism
ko04360	Axon guidance	15/756	252/7598	0.991869	1	0.88694	MSTRG.12985.1.p1/evm.model.000090F_arrow_pilon.22/MSTRG.5493.1.p1/MSTRG.3887.1.p1/MSTRG.16574.1.p1/MSTRG.15524.1.p1/MSTRG.15970.1.p1/MSTRG.4395.1.p1/MSTRG.4527.1.p1/MSTRG.12980.1.p1/MSTRG.11923.1.p1/MSTRG.6974.1.p1/MSTRG.10392.1.p1/MSTRG.16491.1.p1/MSTRG.13107.1.p1	15	0.0595238	Organismal Systems
ko05414	Dilated cardiomyopathy	8/756	135/7598	0.965449	1	0.88694	MSTRG.5425.2.p2/MSTRG.4954.2.p1/evm.model.000142F_arrow_pilon.4/evm.model.001229F_arrow_pilon.1/evm.model.000016F_arrow_pilon.67/MSTRG.10826.1.p1/MSTRG.11923.1.p1/MSTRG.8785.4.p2	8	0.0592593	Human Diseases
ko04113	Meiosis - yeast	4/756	68/7598	0.917454	1	0.88694	MSTRG.2222.2.p1/MSTRG.2222.1.p1/MSTRG.8250.1.p1/MSTRG.926.1.p1	4	0.0588235	Cellular Processes
ko04810	Regulation of actin cytoskeleton	17/756	289/7598	0.99552	1	0.88694	MSTRG.5652.1.p1/evm.model.000142F_arrow_pilon.4/MSTRG.3056.1.p1/MSTRG.6014.1.p1/MSTRG.9939.1.p1/MSTRG.15572.1.p1/MSTRG.3887.1.p1/MSTRG.16574.1.p1/MSTRG.10210.1.p1/MSTRG.6011.1.p1/MSTRG.11923.1.p1/MSTRG.6974.1.p1/evm.model.000170F_arrow_pilon.7_evm.model.000170F_arrow_pilon.8/MSTRG.10392.1.p1/MSTRG.8785.4.p2/evm.model.000121F_arrow_pilon.33/MSTRG.12965.1.p1	17	0.0588235	Cellular Processes
ko04141	Protein processing in endoplasmic reticulum	17/756	292/7598	0.996183	1	0.88694	MSTRG.9783.1.p1/evm.model.000627F_arrow_pilon.3/MSTRG.5140.1.p1/MSTRG.2513.1.p1/evm.model.000157F_arrow_pilon.33/MSTRG.3901.1.p1/MSTRG.13739.1.p1/MSTRG.3720.1.p1/MSTRG.14663.1.p1/MSTRG.1030.1.p1/MSTRG.6179.1.p1/MSTRG.2392.1.p1/MSTRG.14655.1.p1/MSTRG.14766.1.p1/evm.model.000174F_arrow_pilon.23/evm.model.000343F_arrow_pilon.3/evm.model.000214F_arrow_pilon.23	17	0.0582192	Genetic Information Processing
ko05202	Transcriptional misregulation in cancer	11/756	189/7598	0.985092	1	0.88694	MSTRG.18769.1.p1/MSTRG.3517.1.p1/MSTRG.601.1.p1/MSTRG.12001.1.p1/MSTRG.6014.1.p1/MSTRG.3917.1.p1/MSTRG.2171.1.p1/MSTRG.6011.1.p1/MSTRG.10143.1.p1/evm.model.000121F_arrow_pilon.33/MSTRG.11727.1.p1	11	0.0582011	Human Diseases
ko04391	Hippo signaling pathway - fly	7/756	122/7598	0.965833	1	0.88694	MSTRG.5557.1.p1/evm.model.000010F_arrow_pilon.105/MSTRG.4825.1.p1/MSTRG.6179.1.p1/MSTRG.5341.1.p1/MSTRG.14893.1.p1/MSTRG.4946.1.p1	7	0.057377	Environmental Information Processing
ko05152	Tuberculosis	13/756	227/7598	0.992295	1	0.88694	MSTRG.18831.1.p1/MSTRG.15279.3.p2/MSTRG.15466.1.p1/MSTRG.10175.1.p1/MSTRG.8032.1.p1/MSTRG.5103.1.p1/MSTRG.15266.1.p1/MSTRG.16272.2.p1/MSTRG.11570.1.p2/MSTRG.6179.1.p1/MSTRG.7262.1.p1/MSTRG.17527.1.p1/evm.model.000121F_arrow_pilon.33	13	0.0572687	Human Diseases
ko04978	Mineral absorption	4/756	70/7598	0.92791	1	0.88694	MSTRG.4103.1.p1/MSTRG.4630.1.p1/MSTRG.9990.1.p1/MSTRG.16272.2.p1	4	0.0571429	Organismal Systems
ko04745	Phototransduction - fly	6/756	107/7598	0.962281	1	0.88694	MSTRG.15279.3.p2/MSTRG.15466.1.p1/MSTRG.5493.1.p1/MSTRG.6284.1.p1/MSTRG.15266.1.p1/MSTRG.6408.1.p1	6	0.0560748	Organismal Systems
ko00720	Other carbon fixation pathways	1/756	18/7598	0.848734	1	0.88694	MSTRG.2749.1.p1	1	0.0555556	Metabolism
ko04710	Circadian rhythm	1/756	18/7598	0.848734	1	0.88694	MSTRG.19181.1.p1	1	0.0555556	Organismal Systems
ko05014	Amyotrophic lateral sclerosis	4/756	72/7598	0.937157	1	0.88694	MSTRG.3517.1.p1/MSTRG.4954.2.p1/MSTRG.9548.1.p1/MSTRG.17336.1.p1	4	0.0555556	Human Diseases
ko05016	Huntington disease	11/756	200/7598	0.992078	1	0.88694	MSTRG.8478.1.p1/MSTRG.6284.1.p1/MSTRG.8032.1.p1/MSTRG.18349.1.p1/MSTRG.4905.1.p1/MSTRG.7262.1.p1/MSTRG.12498.1.p1/evm.model.000065F_arrow_pilon.53/MSTRG.2482.1.p1/MSTRG.2717.1.p1/evm.model.000356F_arrow_pilon.6	11	0.055	Human Diseases
ko05212	Pancreatic cancer	5/756	92/7598	0.958786	1	0.88694	MSTRG.3887.1.p1/MSTRG.16574.1.p1/MSTRG.11570.1.p2/MSTRG.6179.1.p1/MSTRG.10392.1.p1	5	0.0543478	Human Diseases
ko00020	Citrate cycle (TCA cycle)	2/756	37/7598	0.895265	1	0.88694	MSTRG.3474.1.p1/MSTRG.2941.1.p1	2	0.0540541	Metabolism
ko04961	Endocrine and other factor-regulated calcium reabsorption	3/756	56/7598	0.927296	1	0.88694	MSTRG.6284.1.p1/MSTRG.10628.1.p1/MSTRG.16272.2.p1	3	0.0535714	Organismal Systems
ko00510	N-Glycan biosynthesis	5/756	95/7598	0.966313	1	0.88694	MSTRG.5744.1.p1/MSTRG.18936.1.p1/MSTRG.3720.1.p1/MSTRG.1030.1.p1/MSTRG.2070.1.p1	5	0.0526316	Metabolism
ko04520	Adherens junction	10/756	196/7598	0.995586	1	0.88694	MSTRG.3170.1.p1/MSTRG.8032.1.p1/MSTRG.6014.1.p1/MSTRG.8564.1.p1/MSTRG.16574.1.p1/MSTRG.19345.1.p1/MSTRG.447.1.p1/MSTRG.6011.1.p1/evm.model.000032F_arrow_pilon.15/MSTRG.12368.2.p1	10	0.0510204	Cellular Processes
ko04138	Autophagy - yeast	4/756	84/7598	0.973358	1	0.88694	MSTRG.15448.1.p1/MSTRG.8245.1.p1/evm.model.000137F_arrow_pilon.61/MSTRG.9351.1.p1	4	0.047619	Cellular Processes
ko00563	Glycosylphosphatidylinositol (GPI)-anchor biosynthesis	1/756	22/7598	0.900647	1	0.88694	MSTRG.4946.1.p1	1	0.0454545	Metabolism
ko03450	Non-homologous end-joining	1/756	22/7598	0.900647	1	0.88694	MSTRG.11278.1.p1	1	0.0454545	Genetic Information Processing
ko03040	Spliceosome	11/756	242/7598	0.999442	1	0.88694	evm.model.000627F_arrow_pilon.3/evm.model.000157F_arrow_pilon.33/evm.model.000605F_arrow_pilon.10/MSTRG.14663.1.p1/MSTRG.925.1.p1/MSTRG.14655.1.p1/MSTRG.14766.1.p1/evm.model.000174F_arrow_pilon.23/evm.model.000343F_arrow_pilon.3/MSTRG.1627.1.p1/MSTRG.11727.1.p1	11	0.0454545	Genetic Information Processing
ko03013	Nucleocytoplasmic transport	8/756	178/7598	0.997793	1	0.88694	MSTRG.1291.1.p1/MSTRG.4585.1.p1/MSTRG.12252.1.p1/MSTRG.16946.1.p1/MSTRG.8385.1.p2/MSTRG.2764.6.p1/MSTRG.10614.1.p1/MSTRG.15391.1.p1	8	0.0449438	Genetic Information Processing
ko04111	Cell cycle - yeast	5/756	113/7598	0.990567	1	0.88694	MSTRG.2222.2.p1/MSTRG.1492.1.p1/MSTRG.2222.1.p1/MSTRG.8250.1.p1/MSTRG.926.1.p1	5	0.0442478	Cellular Processes
ko04261	Adrenergic signaling in cardiomyocytes	10/756	232/7598	0.999595	1	0.88694	MSTRG.15279.3.p2/MSTRG.15466.1.p1/evm.model.000142F_arrow_pilon.4/MSTRG.6284.1.p1/MSTRG.15266.1.p1/evm.model.000016F_arrow_pilon.67/MSTRG.10826.1.p1/MSTRG.9800.1.p1/MSTRG.8785.4.p2/MSTRG.15053.1.p1	10	0.0431034	Organismal Systems
ko05110	Vibrio cholerae infection	4/756	95/7598	0.988391	1	0.88694	MSTRG.5140.1.p1/MSTRG.6762.1.p1/MSTRG.14015.1.p1/evm.model.000214F_arrow_pilon.23	4	0.0421053	Human Diseases
ko04216	Ferroptosis	2/756	49/7598	0.962678	1	0.88694	MSTRG.10189.4.p1/MSTRG.16332.1.p1	2	0.0408163	Cellular Processes
ko00920	Sulfur metabolism	1/756	25/7598	0.927524	1	0.88694	MSTRG.3923.1.p1	1	0.04	Metabolism
ko00240	Pyrimidine metabolism	5/756	128/7598	0.996951	1	0.88694	MSTRG.15100.1.p1/MSTRG.13154.1.p1/MSTRG.538.1.p1/evm.model.000259F_arrow_pilon.34/MSTRG.239.1.p1	5	0.0390625	Metabolism
ko00511	Other glycan degradation	1/756	26/7598	0.934759	1	0.88694	MSTRG.13024.1.p1	1	0.0384615	Metabolism
ko05216	Thyroid cancer	2/756	52/7598	0.971389	1	0.88694	MSTRG.19345.1.p1/MSTRG.447.1.p1	2	0.0384615	Human Diseases
ko04650	Natural killer cell mediated cytotoxicity	3/756	78/7598	0.987287	1	0.88694	MSTRG.5652.1.p1/MSTRG.3887.1.p1/MSTRG.10392.1.p1	3	0.0384615	Organismal Systems
ko04966	Collecting duct acid secretion	1/756	27/7598	0.941273	1	0.88694	MSTRG.6762.1.p1	1	0.037037	Organismal Systems
ko04962	Vasopressin-regulated water reabsorption	2/756	54/7598	0.976069	1	0.88694	MSTRG.6015.1.p1/evm.model.000241F_arrow_pilon.14	2	0.037037	Organismal Systems
ko05416	Viral myocarditis	3/756	82/7598	0.990891	1	0.88694	MSTRG.12326.1.p1/MSTRG.7262.1.p1/MSTRG.15970.1.p1	3	0.0365854	Human Diseases
ko05120	Epithelial cell signaling in Helicobacter pylori infection	4/756	113/7598	0.997224	1	0.88694	MSTRG.6762.1.p1/MSTRG.16574.1.p1/MSTRG.6179.1.p1/MSTRG.8574.1.p1	4	0.0353982	Human Diseases
ko03015	mRNA surveillance pathway	4/756	115/7598	0.997642	1	0.88694	evm.model.000064F_arrow_pilon.18/MSTRG.4305.1.p1/MSTRG.6312.1.p1/evm.model.000137F_arrow_pilon.61	4	0.0347826	Genetic Information Processing
ko03018	RNA degradation	3/756	91/7598	0.995759	1	0.88694	MSTRG.4867.1.p1/MSTRG.15970.1.p1/MSTRG.14231.1.p1	3	0.032967	Genetic Information Processing
ko05012	Parkinson disease	4/756	123/7598	0.998784	1	0.88694	MSTRG.2482.1.p1/MSTRG.10826.1.p1/MSTRG.6352.1.p1/MSTRG.2717.1.p1	4	0.0325203	Human Diseases
ko05132	Salmonella infection	4/756	127/7598	0.999131	1	0.88694	MSTRG.6323.1.p1/MSTRG.16574.1.p1/MSTRG.6179.1.p1/evm.model.000241F_arrow_pilon.14	4	0.0314961	Human Diseases
ko04136	Autophagy - other	1/756	33/7598	0.968767	1	0.88694	MSTRG.8245.1.p1	1	0.030303	Cellular Processes
ko04260	Cardiac muscle contraction	3/756	104/7598	0.998635	1	0.88694	evm.model.000142F_arrow_pilon.4/evm.model.000016F_arrow_pilon.67/MSTRG.8785.4.p2	3	0.0288462	Organismal Systems
ko03060	Protein export	1/756	35/7598	0.974698	1	0.88694	MSTRG.5140.1.p1	1	0.0285714	Genetic Information Processing
ko03440	Homologous recombination	1/756	39/7598	0.983398	1	0.88694	MSTRG.3535.1.p1	1	0.025641	Genetic Information Processing
ko04964	Proximal tubule bicarbonate reclamation	1/756	42/7598	0.987898	1	0.88694	MSTRG.4234.1.p1	1	0.0238095	Organismal Systems
ko03410	Base excision repair	1/756	43/7598	0.989109	1	0.88694	MSTRG.10157.1.p1	1	0.0232558	Genetic Information Processing
ko04130	SNARE interactions in vesicular transport	1/756	44/7598	0.990199	1	0.88694	MSTRG.16953.1.p1	1	0.0227273	Genetic Information Processing
ko00190	Oxidative phosphorylation	2/756	96/7598	0.99953	1	0.88694	MSTRG.6762.1.p1/MSTRG.2717.1.p1	2	0.0208333	Metabolism
ko03050	Proteasome	1/756	56/7598	0.997237	1	0.88694	MSTRG.7211.3.p1	1	0.0178571	Genetic Information Processing
ko03010	Ribosome	1/756	187/7598	1	1	0.88694	MSTRG.221.1.p1	1	0.00534759	Genetic Information Processing
