# Supplementary material for: Transcriptome Analysis Reveals the Requirement of the TGFβ Pathway in Ascidian Tail Regression
Source: Cells. 2025 Apr 4;14(7):546. doi: 10.3390/cells14070546 (PMC11988888; doi:10.3390/cells14070546)
Supplement: Supplementary file 1 [file cells-14-00546-s001.zip › TableS3-DEGs in the SB431542 inhibitor treatment and control groups.xlsx]

## Sheet: Sheet1
	Row.names	baseMean	log2FoldChange	lfcSE	stat	pvalue	padj	C3H01	C3H02	C3H03	C3H04	E3H01	E3H02	E3H03	E3H04
1	MSTRG.17701.update	11532.3	4.05161	0.131451	30.8223	1.31639e-208	1.73368e-204	1346.39	1255.69	1452.3	1191.84	22452.1	24424.8	19271.2	20864
2	evm.TU.000244F_arrow_pilon.22	16802.3	4.18353	0.151067	27.6933	8.41768e-169	5.54304e-165	1974.46	1591.5	1770.83	1676.38	30832.4	27583.6	38423.1	30566.3
3	evm.model.000023F_arrow_pilon.11.update	4622.86	3.03156	0.131337	23.0823	6.97367e-118	3.06144e-114	949.328	1127.15	965.679	986.308	7252.58	9325.83	8197.08	8178.95
4	evm.model.000044F_arrow_pilon.40.update	18692.8	-5.11981	0.225052	-22.7495	1.45118e-114	4.77802e-111	32858.3	33538.8	42426	36539.3	1308.71	1285.76	843.259	742.466
5	evm.TU.000050F_arrow_pilon.31	4959.75	3.66839	0.16419	22.3424	1.43182e-110	3.77141e-107	646.121	744.735	646.307	856.561	9131.48	9500.92	10536.9	7614.96
6	evm.TU.000275F_arrow_pilon.1	1122.09	7.42799	0.350715	21.1796	1.47363e-99	3.23462e-96	10.8288	18.4778	8.40451	13.7785	2790.99	2779.42	1977.37	1377.46
7	evm.model.000561F_arrow_pilon.7.update	22581.6	3.2755	0.156402	20.9429	2.1789e-97	4.09944e-94	4753.86	3955.85	3447.53	4755.86	36282.9	39508.3	43403.4	44545
8	evm.model.000020F_arrow_pilon.4.update	19017.8	3.9199	0.190235	20.6056	2.44599e-94	4.0267e-91	2318.57	2870.49	2149.87	2088.58	27275.6	35038.2	43744.2	36656.9
9	evm.model.000367F_arrow_pilon.1.update	6722.65	5.05491	0.247034	20.4624	4.65683e-93	6.8145e-90	531.816	400.888	324.414	314.608	16467.2	14467	9196.62	12078.6
10	evm.TU.000134F_arrow_pilon.2	329.285	6.74361	0.343925	19.6078	1.32706e-85	1.74773e-82	7.21923	3.21353	6.72361	8.03743	708.005	712.181	590.39	598.508
11	evm.model.000105F_arrow_pilon.8.update	16210.1	4.48804	0.22915	19.5856	2.05085e-85	2.45543e-82	1342.78	1283.81	1791.84	1112.61	42855.9	28168.1	25299.9	27826.2
12	evm.model.000101F_arrow_pilon.8.update	6447.81	-2.05044	0.105531	-19.4297	4.32826e-84	4.60107e-81	10028.7	9716.11	11402.4	10403.9	2409.11	2395.52	2553.65	2673.07
13	evm.model.000462F_arrow_pilon.24.update	25267.7	4.77224	0.245647	19.4272	4.54168e-84	4.60107e-81	1825.26	1998.82	1259.84	2052.99	69234.1	46552.6	38931	40287.4
14	evm.model.000379F_arrow_pilon.27.update	7290.22	2.25074	0.117326	19.1837	5.0668e-82	4.76641e-79	2847.98	2595.73	2247.37	2437.64	11485.9	12542	11685.2	12479.9
15	evm.model.000015F_arrow_pilon.42.update	6457.19	-2.52231	0.132003	-19.1079	2.17092e-81	1.90607e-78	10973.2	9716.91	11559.6	11749.6	1867.32	1794.59	1778.77	2217.54
16	evm.model.000249F_arrow_pilon.8.update	6141.98	1.89326	0.0991408	19.0967	2.69018e-81	2.21436e-78	2655.47	2571.63	2642.38	2552.46	10474.9	9666.88	8782.05	9790.09
17	evm.TU.000081F_arrow_pilon.39	3547.28	-4.53604	0.238178	-19.0448	7.26282e-81	5.62655e-78	6470.83	7384.69	6518.54	6830.67	325.072	166.875	314.73	366.796
18	evm.model.000015F_arrow_pilon.34.update	17959.2	3.90112	0.205992	18.9382	5.52162e-80	4.03999e-77	3040.5	2153.87	2012.04	1808.42	36831	26987.2	33500.3	37340.2
19	evm.model.000419F_arrow_pilon.5.update	20802.6	3.07528	0.165249	18.61	2.66727e-77	1.84884e-74	4197.98	5268.58	4374.55	3807.45	30368.5	38685.8	42575.4	37143
20	evm.model.000181F_arrow_pilon.17.update	11168.5	5.33318	0.288104	18.5113	1.67295e-76	1.10164e-73	502.939	710.19	514.356	434.021	34527.1	20391.5	15419.6	16848
21	evm.model.000080F_arrow_pilon.16.update	10145.5	3.90694	0.217346	17.9756	3.02389e-72	1.89641e-69	1530.48	1345.67	917.773	1280.25	19281.3	23282.2	14182.4	19343.5
22	evm.model.000143F_arrow_pilon.43.update	14777.6	5.93747	0.333644	17.7958	7.61531e-71	4.5588e-68	437.966	550.317	257.178	653.329	43022.1	18496.6	30245.5	24557.6
23	evm.model.000028F_arrow_pilon.56.update	22563.1	5.47651	0.311089	17.6043	2.28217e-69	1.30679e-66	748.393	1189.01	1088.38	938.083	22561.5	43412	67180.7	43386.4
24	evm.model.000030F_arrow_pilon.17.update	3311.55	-3.70299	0.211788	-17.4844	1.884e-68	1.03385e-65	5008.94	7186.26	6963.98	5443.64	629.104	452.294	395.04	413.138
25	evm.model.000259F_arrow_pilon.22.update	6313.23	3.56465	0.20596	17.3075	4.13255e-67	2.17703e-64	814.569	1198.65	726.15	1196.43	11821.5	13048.1	10783.3	10917.1
26	evm.model.000002F_arrow_pilon.46.update	14093.8	2.9505	0.17183	17.171	4.37883e-66	2.21805e-63	3213.76	3530.87	3106.31	3063.41	19537	23572.2	31454.5	25272.4
27	evm.model.000027F_arrow_pilon.66.update	17297.6	4.32134	0.253268	17.0623	2.83042e-65	1.38062e-62	1226.07	2251.08	1548.11	1565	22858.2	34117.2	43239.5	31576
28	evm.model.000057F_arrow_pilon.38.update	600.357	5.231	0.308836	16.9378	2.36775e-64	1.11369e-61	48.1282	18.4778	31.9372	27.5569	1527.52	1230.13	855.197	1063.9
29	evm.model.000016F_arrow_pilon.98.1.update	3533.5	-3.71053	0.219771	-16.8836	5.93815e-64	2.69674e-61	7826.84	4269.17	6589.14	7577	528.111	460.501	449.304	567.942
30	evm.model.000117F_arrow_pilon.34.update	4653.6	2.52462	0.149549	16.8816	6.14946e-64	2.69961e-61	1460.69	1502.33	1193.44	1356.03	6733.94	8656.51	8866.7	7459.17
31	evm.model.000136F_arrow_pilon.21.update	2302.52	-2.55367	0.151701	-16.8335	1.38581e-63	5.88746e-61	4592.63	3478.65	3371.05	4297.73	713.265	666.587	632.716	667.529
32	evm.model.000112F_arrow_pilon.34.update	3638.69	3.03078	0.18038	16.8022	2.352e-63	9.67995e-61	992.644	813.826	694.213	673.996	6434.12	5593.49	7649.02	6258.21
33	evm.model.000526F_arrow_pilon.12.update	1387.4	2.73394	0.164329	16.637	3.76055e-62	1.5008e-59	391.041	383.213	331.978	344.461	2861.48	2218.61	1996.91	2571.51
34	evm.model.000553F_arrow_pilon.15.update	3446.86	3.61835	0.219478	16.4861	4.61548e-61	1.78782e-58	489.704	466.765	550.496	569.51	5087.54	5749.43	9146.7	5514.75
35	evm.model.000022F_arrow_pilon.61.update	3176.52	2.36405	0.143608	16.4619	6.89187e-61	2.59331e-58	1115.37	923.086	917.773	1180.35	5204.31	5591.67	4756.76	5722.8
36	evm.model.000418F_arrow_pilon.4.update	4901.29	2.29513	0.141643	16.2037	4.75066e-59	1.73795e-56	1617.11	1640.51	1985.15	1391.62	7794.37	8517.9	8369.64	7894
37	MSTRG.4542.update	740.649	4.19481	0.260116	16.1267	1.65624e-58	5.89531e-56	90.2403	73.9112	80.6833	62.0031	1073.05	1057.79	1929.62	1557.9
38	evm.TU.000067F_arrow_pilon.90	11862	-2.35122	0.146174	-16.0851	3.24675e-58	1.12525e-55	21212.5	19269.1	19204.3	19660.7	4386.9	4242.08	3087.61	3832.62
39	evm.model.000151F_arrow_pilon.4.update	1994.36	2.02944	0.126424	16.0526	5.47812e-58	1.84992e-55	803.741	756.786	772.375	807.188	2803.62	3220.77	3662.8	3127.62
40	evm.model.000456F_arrow_pilon.5.update	23760	5.60672	0.349857	16.0257	8.44886e-58	2.78179e-55	527.004	1023.51	671.521	1600.6	66079.1	35643.7	43454.4	41080.1
41	evm.TU.000029F_arrow_pilon.58	274.519	5.92791	0.370759	15.9886	1.53518e-57	4.93128e-55	7.21923	8.03382	11.7663	8.03743	387.141	631.023	723.879	419.054
42	evm.TU.000212F_arrow_pilon.13_evm.TU.000212F_arrow_pilon.10	885.488	-5.037	0.315304	-15.9751	1.90649e-57	5.9782e-55	1637.56	1221.14	2646.58	1368.66	49.4447	38.2991	74.884	47.3285
43	evm.model.000004F_arrow_pilon.60.update	42176.9	-1.83175	0.114702	-15.9697	2.07846e-57	6.3659e-55	65723.8	57576.8	72716.7	67398.5	18073.6	18077.2	18053.6	19795.1
44	evm.model.000026F_arrow_pilon.8.update	5530.91	3.42748	0.21668	15.8182	2.33156e-56	6.97879e-54	854.275	1108.67	696.734	1103.42	7470.35	10698.2	11461.6	10854
45	evm.model.000273F_arrow_pilon.18.3.update	133141	4.1267	0.261689	15.7695	5.04262e-56	1.47581e-53	9873.5	21767.6	10785.5	15243.6	230702	288982	231089	256683
46	MSTRG.6156.update	827.591	2.28531	0.145613	15.6944	1.65215e-55	4.73018e-53	317.646	236.998	301.722	272.125	1447.57	1275.73	1328.38	1440.56
47	evm.model.000151F_arrow_pilon.5.update	9807.23	2.33302	0.149217	15.6352	4.19438e-55	1.17532e-52	3085.02	3183.8	3302.13	3421.65	13649.9	16889	19791.1	15135.3
48	evm.model.000028F_arrow_pilon.53.update	13413.1	5.43349	0.357739	15.1884	4.22114e-52	1.15818e-49	694.249	971.289	387.448	373.167	20365.9	40732	21643.6	22136.9
49	evm.model.000115F_arrow_pilon.9.update	923.565	4.23682	0.279295	15.1697	5.61336e-52	1.50873e-49	104.679	95.6025	84.8856	87.2636	1007.83	1584.85	2039.23	2384.17
50	evm.model.000011F_arrow_pilon.20.update	12208.5	6.76835	0.44742	15.1275	1.0663e-51	2.80863e-49	149.197	245.032	83.2047	411.057	37798.9	15407.2	24949.4	18623.8
51	evm.model.000102F_arrow_pilon.22.update	340.085	4.37628	0.291859	14.9945	7.97625e-51	2.05975e-48	30.0801	36.9556	36.1394	20.6677	492.343	901.853	654.421	548.222
52	evm.model.000751F_arrow_pilon.5.update	2232.16	-3.50507	0.233841	-14.9891	8.65421e-51	2.19185e-48	2595.31	4266.76	5344.43	4204.73	385.037	305.481	368.994	386.516
53	evm.TU.000045F_arrow_pilon.25	4028.99	-4.41369	0.295584	-14.9321	2.03699e-50	5.06173e-48	7447.84	6887.4	8900.38	7551.74	494.447	258.975	204.032	487.089
54	evm.model.000025F_arrow_pilon.85.update	991.465	-2.50634	0.167965	-14.9218	2.37697e-50	5.79717e-48	1886.62	1479.03	1946.49	1432.96	296.668	331.014	278.916	280.027
55	evm.model.000196F_arrow_pilon.16.update	7074.08	2.02997	0.136472	14.8747	4.81408e-50	1.15275e-47	3214.96	2768.46	2358.31	2792.43	11300.7	10880.6	10773.5	12503.6
56	evm.model.000004F_arrow_pilon.78.1.update	2197.77	-4.12231	0.278562	-14.7985	1.49696e-49	3.52053e-47	2621.78	5103.08	5150.29	3752.33	156.75	248.032	255.04	294.817
57	evm.TU.000064F_arrow_pilon.26	906.685	2.71019	0.183389	14.7784	2.01811e-49	4.6629e-47	209.358	261.099	235.326	254.901	1216.13	1494.58	1788.53	1793.55
58	evm.TU.000097F_arrow_pilon.11	350.617	5.8757	0.398575	14.7418	3.47599e-49	7.8929e-47	12.032	7.23044	19.3304	8.03743	475.51	833.462	958.298	491.033
59	evm.model.000027F_arrow_pilon.20.update	42782.1	9.3179	0.636809	14.6322	1.75094e-48	3.90845e-46	13.2352	225.75	47.0653	249.16	81611	117210	66669.5	76231.4
60	evm.TU.000402F_arrow_pilon.19	103461	4.27672	0.292381	14.6272	1.8838e-48	4.13494e-46	12324.4	9990.86	5346.11	12947.2	254879	173472	152972	205755
61	evm.model.000026F_arrow_pilon.87.update	333.417	3.19819	0.218926	14.6085	2.47885e-48	5.35189e-46	45.7218	63.4672	65.5552	87.2636	618.584	575.399	533.955	677.389
62	evm.model.000750F_arrow_pilon.4.update	3078.61	3.53595	0.243012	14.5505	5.79656e-48	1.2313e-45	397.057	663.594	379.884	513.248	4095.49	6779.85	6287	5512.78
63	evm.model.000345F_arrow_pilon.19.update	5046.15	-2.82972	0.196028	-14.4353	3.10247e-47	6.48564e-45	9040.88	6582.11	10593.9	9174.16	1453.88	1090.61	1069	1364.64
64	evm.model.000052F_arrow_pilon.18.update	5421.59	6.76211	0.470659	14.3673	8.29841e-47	1.70766e-44	61.3634	149.429	33.6181	151.563	16241	5912.65	13017.9	7805.26
65	evm.model.000761F_arrow_pilon.5.update	3804.52	2.68418	0.187317	14.3296	1.42852e-46	2.89441e-44	856.682	1062.87	879.112	1299.77	7451.42	5484.98	6441.11	6960.24
66	evm.model.000199F_arrow_pilon.42.update	9808.05	2.69367	0.188182	14.3142	1.78361e-46	3.55911e-44	2590.5	2814.25	2602.88	2496.2	22564.6	15119	17092	13184.9
67	evm.model.000129F_arrow_pilon.2.update	1246.58	2.64467	0.185712	14.2407	5.11853e-46	1.00614e-43	345.32	286.004	308.446	437.466	1900.99	2521.36	2158.61	2014.42
68	evm.model.000071F_arrow_pilon.69.update	32006	-2.81754	0.197948	-14.2337	5.65807e-46	1.09583e-43	55065.9	64429.7	54820.1	49923.9	6900.16	10504	8240.5	6163.55
69	evm.model.000047F_arrow_pilon.78.update	3065.5	-2.71298	0.191056	-14.1999	9.17582e-46	1.75138e-43	5034.21	4398.52	6187.4	5658.35	965.749	678.441	679.382	921.919
70	evm.model.000193F_arrow_pilon.32.update	341.879	4.42578	0.312163	14.1778	1.25743e-45	2.36577e-43	46.925	33.7421	25.2135	16.0749	538.631	546.218	818.298	709.927
71	evm.model.000217F_arrow_pilon.11.update	220.757	-3.85915	0.273702	-14.0998	3.806e-45	7.05985e-43	433.154	467.569	444.599	306.571	38.9245	21.8852	22.7908	30.5663
72	evm.model.000000F_arrow_pilon.77.update	34971.2	-1.82937	0.13118	-13.9455	3.35156e-44	6.13056e-42	54701.3	50027.4	55517.7	58086.5	14820.8	13174	15860.2	17581.5
73	evm.TU.000056F_arrow_pilon.37	1220.89	-2.20124	0.158338	-13.9022	6.14278e-44	1.10823e-41	2277.67	1734.5	2211.23	1799.24	489.187	409.436	397.211	448.635
74	evm.model.000188F_arrow_pilon.31.update	1730.28	1.75003	0.126365	13.8491	1.28856e-43	2.29329e-41	822.992	742.325	718.586	891.007	2541.67	2691.88	2531.95	2901.83
75	evm.model.000201F_arrow_pilon.53.update	2999.68	2.0359	0.147501	13.8026	2.45876e-43	4.31759e-41	1287.43	988.964	1206.05	1223.99	4756.16	4270.35	5575.06	4689.46
76	evm.model.000141F_arrow_pilon.30.update	2862.81	-1.92422	0.139807	-13.7634	4.22948e-43	7.32925e-41	5254.39	4274.8	4534.24	4063.5	1280.3	1276.64	1165.59	1053.06
77	evm.model.000728F_arrow_pilon.18.update	4174.89	1.70902	0.124979	13.6744	1.44309e-42	2.46825e-40	2154.94	2000.42	1838.07	1830.24	5822.9	6552.8	7158.48	6041.28
78	evm.model.000134F_arrow_pilon.32.update	13253.1	3.04284	0.222627	13.6679	1.57874e-42	2.66565e-40	3183.68	3184.61	2183.49	2922.18	16751.2	25750.7	21821.6	30227.1
79	evm.model.000101F_arrow_pilon.35.update	26356.5	4.71551	0.345627	13.6433	2.21242e-42	3.68831e-40	1499.19	3052.85	1798.57	1378.99	36510.1	83537.7	36040.9	47033.7
80	evm.model.000231F_arrow_pilon.13.update	141.874	3.68524	0.270596	13.619	3.08882e-42	5.08497e-40	22.8609	24.1015	18.4899	16.0749	278.784	245.297	311.474	217.908
81	evm.model.000303F_arrow_pilon.17.update	1391.56	1.93313	0.142144	13.5997	4.01842e-42	6.53365e-40	584.757	636.279	526.123	562.62	1972.53	2093.68	2576.44	2180.07
82	MSTRG.8281.update	3229.27	-2.18147	0.161684	-13.4921	1.73987e-41	2.7944e-39	6222.97	4742.37	5481.42	4721.42	1212.97	1100.64	999.539	1352.81
83	evm.model.000003F_arrow_pilon.15.update	1383.75	-4.02872	0.298736	-13.4859	1.89416e-41	3.00555e-39	2656.68	3542.11	2299.48	1932.43	194.623	101.219	122.636	220.866
84	evm.model.000128F_arrow_pilon.53.update	3864.09	2.01339	0.149511	13.4665	2.46154e-41	3.85934e-39	1364.43	1779.49	1393.47	1598.3	6549.84	6806.3	5324.36	6096.5
85	evm.model.000482F_arrow_pilon.3.update	1400.64	-5.87272	0.43893	-13.3796	7.95498e-41	1.23255e-38	3207.74	1654.97	2798.7	3355.05	58.9128	10.9426	69.4576	49.3005
86	MSTRG.17367.update	483.467	-2.59865	0.194597	-13.354	1.12225e-40	1.71861e-38	835.024	663.594	1013.58	807.188	151.49	117.633	131.318	147.901
87	evm.model.000348F_arrow_pilon.27.update	2693.33	2.00604	0.150482	13.3308	1.53334e-40	2.32116e-38	1191.17	879.704	1048.88	1178.06	3972.4	4534.8	3995.98	4745.67
88	evm.model.000500F_arrow_pilon.19.update	8174.85	2.311	0.173467	13.3224	1.71427e-40	2.56556e-38	2783.01	2745.16	3030.67	2408.93	11031.4	12558.5	17159.3	13681.9
89	evm.model.000192F_arrow_pilon.5.update	17235.6	2.33776	0.177038	13.2048	8.22785e-40	1.20401e-37	5922.17	6212.56	4557.77	6079.74	22304.8	28847.4	31936.4	32023.6
90	evm.model.000182F_arrow_pilon.9.update	5624.96	2.07033	0.156785	13.2049	8.22288e-40	1.20401e-37	2625.39	2035.77	1745.62	2250.48	9365.03	9271.12	8338.17	9368.08
91	evm.model.000048F_arrow_pilon.5.update	752.013	3.03485	0.230551	13.1635	1.42426e-39	2.06126e-37	187.7	178.351	157.164	130.895	1058.33	1768.14	1449.93	1085.6
92	evm.model.000311F_arrow_pilon.16.update	34028.8	-1.29364	0.0984389	-13.1416	1.90164e-39	2.72223e-37	47157.2	43937.8	50186.7	52075.7	19012	19861.7	19791.1	20208.3
93	evm.model.000088F_arrow_pilon.18.update	207.739	-3.44372	0.262223	-13.1328	2.13631e-39	3.02529e-37	465.64	402.495	383.246	270.976	35.7685	41.9466	29.3024	32.5383
94	evm.model.000023F_arrow_pilon.3.update	4028.24	2.68454	0.206127	13.0237	8.96681e-39	1.25631e-36	1112.96	1283	915.252	1026.5	4887.66	7060.71	8387.01	7552.84
95	evm.model.000339F_arrow_pilon.1.update	4108.45	1.2958	0.0996657	13.0015	1.19989e-38	1.66343e-36	2429.27	2381.23	2488.58	2212.59	5448.38	5704.74	6036.3	6166.51
96	evm.TU.000101F_arrow_pilon.37	17718.1	4.76667	0.366651	13.0006	1.21405e-38	1.66552e-36	829.008	2041.39	1238.83	911.675	24161.6	56512.2	23172.8	32877.5
97	evm.model.000704F_arrow_pilon.2.update	409416	3.43542	0.264848	12.9713	1.77988e-38	2.4166e-36	40860.8	73658.9	66894	95722.4	929282	659124	632778	777004
98	evm.TU.000533F_arrow_pilon.7	479.151	-5.80212	0.447928	-12.9532	2.2524e-38	3.02695e-36	1173.12	723.848	1156.46	711.887	30.5084	3.64753	13.0233	20.7062
99	evm.model.000199F_arrow_pilon.18.update	23050.5	2.73285	0.211748	12.9061	4.15658e-38	5.52951e-36	7818.42	4925.54	5371.32	5999.37	30585.2	37261.4	47587.2	44855.6
100	evm.model.000008F_arrow_pilon.77.update	6949.64	1.92602	0.149251	12.9046	4.24159e-38	5.58618e-36	3507.34	2906.64	2549.09	2621.35	11838.3	11684	10253.7	10236.8
101	evm.model.000038F_arrow_pilon.55.update	1454.21	2.70866	0.209924	12.903	4.32907e-38	5.64493e-36	530.613	301.268	387.448	326.09	2906.71	2492.18	2317.06	2372.34
102	MSTRG.5145.update	1787.96	2.31313	0.17938	12.8952	4.79295e-38	6.18854e-36	567.913	603.34	547.974	677.441	2486.96	2673.64	2933.5	3812.9
103	evm.model.000026F_arrow_pilon.11.update	2261.8	-2.28222	0.177993	-12.8219	1.23579e-37	1.58013e-35	4094.5	2839.96	4085.43	3988.86	885.796	658.38	747.755	793.738
104	evm.model.000319F_arrow_pilon.1.update	806.129	2.31188	0.181403	12.7444	3.3478e-37	4.23947e-35	271.924	222.537	292.477	295.089	1053.07	1345.03	1509.62	1459.29
105	evm.model.000071F_arrow_pilon.84.update	1282.46	4.17536	0.327942	12.732	3.92635e-37	4.92477e-35	145.588	177.548	67.2361	148.118	1500.17	2318.92	2833.65	3068.46
106	evm.model.000112F_arrow_pilon.4.update	4947.82	2.12619	0.167202	12.7163	4.79918e-37	5.96275e-35	2197.05	2002.03	1566.6	1612.08	7462.99	7752.83	9411.51	7577.49
107	evm.model.000348F_arrow_pilon.1.update	21981.4	1.71004	0.134623	12.7025	5.72675e-37	7.04872e-35	11346.2	10170.8	9729.07	9921.64	28370.7	35476.8	37917.3	32918.9
108	evm.model.000055F_arrow_pilon.36.update	1434.03	1.99819	0.157844	12.6592	9.94599e-37	1.21286e-34	634.089	478.816	669.84	514.396	2157.68	2393.69	2461.4	2162.32
109	evm.model.000020F_arrow_pilon.70.update	62138.3	5.8724	0.466784	12.5806	2.7011e-36	3.26362e-34	1909.49	4521.44	719.426	1191.84	129528	129570	89151	140514
110	evm.model.000420F_arrow_pilon.20.update	3461.02	4.11481	0.328615	12.5216	5.68434e-36	6.8057e-34	446.389	359.112	348.787	357.092	11234.5	6163.42	3443.58	5335.3
111	evm.model.000009F_arrow_pilon.44.update	17864.7	-1.35757	0.108577	-12.5033	7.16086e-36	8.49626e-34	26139.6	28356.2	25427	22876.8	10561.2	9777.22	9996.47	9783.19
112	evm.model.000062F_arrow_pilon.46.update	9982.27	1.88659	0.151005	12.4936	8.09026e-36	9.51327e-34	4029.53	4226.59	4287.14	4456.18	13350.1	14881.9	19544.7	15082
113	evm.model.000124F_arrow_pilon.14.update	5028.61	2.14786	0.171938	12.492	8.25172e-36	9.61727e-34	1748.26	2145.03	1731.33	1780.87	6592.97	9955.95	7550.26	8724.22
114	evm.model.000171F_arrow_pilon.19.update	7855.78	2.68163	0.214905	12.4782	9.81667e-36	1.13408e-33	2713.23	1715.22	1985.99	2062.18	10950.4	12073.3	13557.3	17788.6
115	evm.TU.000106F_arrow_pilon.2	2074.4	2.90548	0.232899	12.4753	1.01854e-35	1.16645e-33	397.057	613.784	447.12	494.876	2766.8	4141.78	4727.46	3006.34
116	evm.model.000010F_arrow_pilon.106.update	1713.63	5.30937	0.425788	12.4695	1.09496e-35	1.24316e-33	57.7538	41.7759	68.917	169.934	2407.01	2378.19	4951.03	3634.43
117	evm.TU.000252F_arrow_pilon.3	291.411	3.81692	0.306185	12.4661	1.1434e-35	1.28706e-33	18.0481	46.5962	43.7035	44.78	432.378	566.28	703.258	476.243
118	evm.model.000046F_arrow_pilon.26.update	6699.92	2.58806	0.208234	12.4286	1.82843e-35	2.04072e-33	1803.6	1527.23	2227.2	2085.14	10347.6	8643.74	14201.9	12762.9
119	evm.model.000031F_arrow_pilon.53.update	6475.57	3.35991	0.271111	12.3931	2.84683e-35	3.15065e-33	1052.8	1550.53	676.563	1318.14	9361.87	11849	11065.5	14930.2
120	evm.TU.000101F_arrow_pilon.36	3761.61	4.69393	0.379358	12.3733	3.64311e-35	3.99832e-33	192.513	476.406	225.241	223.9	5087.54	12230.2	4802.34	6854.74
121	evm.model.000062F_arrow_pilon.26.update	4587.86	-3.21795	0.260156	-12.3693	3.8305e-35	4.16923e-33	5318.16	8316.61	11352.8	8153.4	636.468	985.746	1047.29	892.339
122	evm.TU.000064F_arrow_pilon.25	1247.63	2.62724	0.212511	12.3628	4.15245e-35	4.4826e-33	279.143	428.203	373.16	307.719	1588.54	2150.22	2446.21	2407.84
123	evm.model.000050F_arrow_pilon.20.update	6044.14	2.35602	0.19091	12.341	5.44718e-35	5.83246e-33	1643.58	2006.05	1783.44	2468.64	8204.66	9347.72	11814.3	11084.7
124	evm.model.000822F_arrow_pilon.12.update	1540.3	-2.03705	0.166262	-12.2521	1.63793e-34	1.73964e-32	2590.5	2434.25	2270.06	2613.31	696.433	498.8	520.932	698.095
125	evm.TU.000525F_arrow_pilon.3	3394.34	3.6675	0.299757	12.2349	2.02301e-34	2.13144e-32	463.234	606.554	441.237	469.616	10077.2	6589.27	3969.94	4537.62
126	evm.model.000021F_arrow_pilon.49.update	1927.33	2.80794	0.230021	12.2073	2.84147e-34	2.97001e-32	484.891	404.905	622.774	413.354	3791.46	2414.67	4150.09	3136.5
127	evm.TU.000081F_arrow_pilon.31_evm.TU.000081F_arrow_pilon.32	919.907	-4.31419	0.354026	-12.1861	3.68689e-34	3.82334e-32	2209.08	2255.9	1348.92	1192.98	106.253	50.1536	61.8607	134.097
128	evm.model.000644F_arrow_pilon.7.update	14854.7	4.67184	0.383732	12.1747	4.23759e-34	4.36008e-32	623.26	2132.18	620.253	1109.17	21800.9	34853.1	29422.9	28275.8
129	MSTRG.16867.update	405.014	-3.24284	0.266555	-12.1657	4.73182e-34	4.83086e-32	942.109	559.958	706.82	721.073	84.1611	49.2417	99.8453	76.9088
130	evm.model.000317F_arrow_pilon.14.update	239.43	2.68032	0.221053	12.1253	7.75933e-34	7.8608e-32	50.5346	83.5518	51.2675	72.3369	416.598	448.647	406.978	385.53
131	evm.model.000127F_arrow_pilon.51.update	2715.07	3.82632	0.315694	12.1204	8.23928e-34	8.28331e-32	221.39	373.573	552.177	281.31	4298.53	7351.61	4027.46	4614.53
132	evm.model.000409F_arrow_pilon.18.update	477.533	-2.17553	0.179834	-12.0974	1.08978e-33	1.08731e-31	677.404	660.38	937.944	851.968	179.894	174.17	175.815	162.692
133	evm.model.000041F_arrow_pilon.63.update	3570.39	2.543	0.210239	12.0958	1.11174e-33	1.10088e-31	796.521	1368.16	1085.86	930.046	7012.73	5370.99	5218	6780.79
134	evm.model.000056F_arrow_pilon.89.update	170.647	-2.83919	0.23509	-12.077	1.39667e-33	1.3727e-31	318.849	246.638	267.264	365.129	39.9765	40.1229	47.7521	39.4404
135	evm.model.000024F_arrow_pilon.14.update	9993.8	2.00031	0.165983	12.0513	1.90884e-33	1.86218e-31	4960.81	3805.62	3197.92	4025.61	16886.9	14225.4	16096.8	16751.3
136	evm.TU.000801F_arrow_pilon.8	2692.25	2.58186	0.214602	12.0309	2.44389e-33	2.36662e-31	587.164	801.776	801.791	891.007	3364.34	4314.12	5634.75	5143.03
137	evm.TU.000362F_arrow_pilon.4	1198.15	3.05125	0.253826	12.021	2.75542e-33	2.64883e-31	300.801	163.89	307.605	260.642	2675.27	2075.45	1579.08	2222.47
138	evm.TU.000347F_arrow_pilon.22	652.89	6.51122	0.542934	11.9927	3.88197e-33	3.70475e-31	21.6577	3.21353	21.8517	10.3338	523.903	2162.99	1523.73	955.444
139	evm.model.000017F_arrow_pilon.47.update	9382.5	2.25144	0.188842	11.9224	9.04882e-33	8.57359e-31	3166.83	3186.21	2686.08	3990.01	11844.6	15708.1	16723	17755.1
140	evm.model.000065F_arrow_pilon.48.update	10832.3	1.22965	0.103419	11.89	1.33442e-32	1.2553e-30	6109.87	6733.15	6308.43	6753.74	14133.8	14594.7	16576.5	15447.8
141	evm.model.000111F_arrow_pilon.18.update	20965.7	1.73835	0.146241	11.8868	1.38541e-32	1.29403e-30	9908.39	10710.7	8215.41	9843.56	26886.3	35248.9	33581.7	33331.1
142	MSTRG.5836.update	181.526	4.38873	0.369392	11.881	1.48658e-32	1.37875e-30	12.032	12.8541	18.4899	22.9641	225.131	262.622	418.916	479.201
143	evm.model.000064F_arrow_pilon.15.1.update	33191.3	-2.27332	0.191561	-11.8674	1.74881e-32	1.61061e-30	65821.3	55896.9	52732.4	45567.7	14207.4	8941.93	11688.4	10674.5
144	evm.model.000062F_arrow_pilon.37.update	1015.64	1.94696	0.165198	11.7856	4.62942e-32	4.23399e-30	447.592	448.287	407.619	369.722	1374.98	1860.24	1426.05	1790.59
145	evm.model.000056F_arrow_pilon.86_evm.model.000056F_arrow_pilon.87.update	1273	-2.31432	0.19638	-11.7849	4.67157e-32	4.24307e-30	2406.41	1565.79	2050.7	2457.16	382.933	427.673	388.529	504.837
146	MSTRG.19206.update	8359.59	-1.49098	0.126991	-11.7409	7.86561e-32	7.09521e-30	12075.4	10856.9	14054.9	12340.9	4467.9	4629.63	3956.91	4494.23
147	evm.model.000157F_arrow_pilon.7.update	791.196	-2.25022	0.192035	-11.7178	1.03361e-31	9.2603e-30	1645.98	1273.36	1015.27	1296.32	299.824	297.274	244.187	257.349
148	evm.TU.000034F_arrow_pilon.36_evm.TU.000034F_arrow_pilon.37	9348.19	2.3203	0.199247	11.6453	2.42429e-31	2.14592e-29	3217.37	2206.89	3096.22	3957.86	13473.1	17252.8	16194.5	15386.7
149	evm.model.000044F_arrow_pilon.27.update	4003.45	2.08321	0.17889	11.6452	2.42781e-31	2.14592e-29	1483.55	1339.24	1593.5	1699.34	5635.64	5803.23	8434.76	6038.33
150	evm.model.000017F_arrow_pilon.62.update	7115.21	2.66548	0.229044	11.6374	2.65863e-31	2.33427e-29	1720.58	2571.63	1435.49	2021.99	10186.7	10894.3	12361.3	15729.8
151	evm.TU.001258F_arrow_pilon.2	1504.64	3.93572	0.338899	11.6132	3.5301e-31	3.0789e-29	104.679	236.194	232.805	163.045	2362.82	4095.27	1671.32	3171.01
152	evm.model.000028F_arrow_pilon.74.update	2378.53	2.54511	0.219686	11.5852	4.89693e-31	4.24293e-29	869.917	554.334	676.563	684.33	3098.18	4749.09	3481.56	4914.27
153	evm.model.000026F_arrow_pilon.55.update	2600.46	-2.41852	0.209111	-11.5657	6.14821e-31	5.29228e-29	5727.25	3379.83	4861.17	3557.14	914.2	726.771	846.515	790.78
154	evm.TU.000348F_arrow_pilon.32	466.593	-4.76019	0.41175	-11.5609	6.5044e-31	5.56253e-29	641.308	510.951	1565.76	881.821	48.3926	25.5327	19.535	39.4404
155	evm.model.000129F_arrow_pilon.1.update	1968.25	3.2765	0.283856	11.5428	8.02519e-31	6.81882e-29	212.967	381.607	516.037	360.536	2489.07	4175.52	3991.64	3618.66
156	evm.model.000080F_arrow_pilon.40.update	872.467	-1.98443	0.171933	-11.5419	8.11463e-31	6.85062e-29	1183.95	1396.28	1688.47	1302.06	316.656	329.19	409.149	353.978
157	evm.model.000352F_arrow_pilon.1.update	1008.97	1.70028	0.147419	11.5337	8.9244e-31	7.48626e-29	539.036	392.051	448.801	522.433	1618	1453.54	1561.71	1536.2
158	evm.model.000045F_arrow_pilon.85.update	15860.2	1.76982	0.153989	11.4931	1.42842e-30	1.19065e-28	8643.82	6832.77	5896.61	7400.18	25575.5	22109.5	24207.1	26216
159	evm.model.000383F_arrow_pilon.8.update	10652.8	2.93522	0.255418	11.4918	1.44997e-30	1.20101e-28	2649.46	3248.88	1350.61	2605.28	19480.1	18065.3	17369.8	20452.8
160	evm.model.000072F_arrow_pilon.11.update	36120.1	1.44235	0.12641	11.4101	3.72123e-30	3.06303e-28	17198.6	19052.2	21594.6	19880	49984.3	54431.2	58446.4	48373.6
161	evm.TU.000499F_arrow_pilon.9	3448.57	-1.41433	0.124087	-11.3979	4.28525e-30	3.50539e-28	5099.18	4898.22	5315.86	4748.98	1592.75	2046.27	1935.05	1952.3
162	evm.model.000102F_arrow_pilon.28.update	160.251	-4.06267	0.356961	-11.3813	5.18372e-30	4.21417e-28	431.95	228.964	342.064	206.677	19.9883	14.5901	14.1086	23.6642
163	evm.model.000134F_arrow_pilon.43.update	21609.9	-1.47558	0.129796	-11.3685	6.00169e-30	4.84922e-28	33883.4	28269.4	33794.6	31208.2	13132.3	10446.5	10761.6	11383.5
164	evm.model.000406F_arrow_pilon.20.update	6132.22	1.52901	0.134652	11.3553	6.98224e-30	5.5731e-28	3093.44	3713.23	2946.62	2869.36	9478.65	8811.53	9835.85	8309.11
165	evm.model.000163F_arrow_pilon.22.update	11116.3	2.81047	0.247493	11.3558	6.94268e-30	5.5731e-28	3142.77	2693.74	2235.6	3024.37	28867.3	17880.2	13851.4	17235.5
166	evm.model.000051F_arrow_pilon.11.update	57544.8	2.38118	0.209887	11.3451	7.84383e-30	6.22309e-28	19844.5	18406.3	20764.2	15120.7	73441.1	126715	82327.9	103738
167	evm.model.000000F_arrow_pilon.3.update	946.02	2.82973	0.24958	11.338	8.50747e-30	6.70918e-28	324.865	168.71	263.902	176.824	1999.88	1454.45	1677.84	1501.69
168	evm.model.000283F_arrow_pilon.13.update	27087.1	2.44136	0.215734	11.3165	1.08675e-29	8.51936e-28	7374.44	9457.42	8036.4	8823.95	65665.7	39921.4	37970.5	39447.3
169	evm.model.000001F_arrow_pilon.72.update	620.297	1.52554	0.134847	11.3131	1.12989e-29	8.80514e-28	332.084	287.611	323.574	337.572	975.217	952.007	810.701	943.612
170	evm.model.000222F_arrow_pilon.31.update	332.051	-2.89471	0.257283	-11.2511	2.28806e-29	1.77257e-27	530.613	429.006	721.107	661.366	73.641	86.6289	56.4343	97.615
171	evm.model.000130F_arrow_pilon.12.update	1794.78	1.81654	0.161518	11.2467	2.40501e-29	1.85228e-27	915.639	772.854	754.725	732.555	3224.42	2718.33	2975.82	2263.88
172	evm.model.000047F_arrow_pilon.10.update	9816.39	-1.75847	0.156785	-11.2159	3.40881e-29	2.61012e-27	13627.5	15232.1	17251.1	14505.3	4358.49	5498.66	4013.35	4044.61
173	evm.model.000028F_arrow_pilon.66.update	5151.02	-2.60661	0.232466	-11.2128	3.52728e-29	2.68522e-27	10457	8116.57	9348.34	7473.67	1866.27	990.306	1701.71	1254.2
174	evm.model.000118F_arrow_pilon.43.update	11909.4	3.7091	0.33159	11.1858	4.78554e-29	3.62216e-27	1331.95	2570.02	1267.4	1597.15	13693	32341.8	26326.6	16146.9
175	evm.model.000002F_arrow_pilon.9.1.update	4837.7	-1.61327	0.144362	-11.1752	5.39261e-29	4.05832e-27	6374.58	8113.36	6395.84	8284.3	2312.33	2386.4	2257.37	2577.43
176	evm.model.000073F_arrow_pilon.34.update	209.72	2.4443	0.218736	11.1747	5.42596e-29	4.06022e-27	77.0051	44.9894	73.1193	66.5959	352.425	351.987	385.273	326.369
177	evm.TU.000038F_arrow_pilon.11	1136.68	1.74179	0.155879	11.174	5.46791e-29	4.06849e-27	453.608	646.723	520.239	469.616	1758.97	1681.51	1868.84	1693.97
178	evm.TU.000161F_arrow_pilon.13	3851.33	2.1834	0.196413	11.1164	1.04416e-28	7.72559e-27	1382.48	1589.89	1211.09	1375.55	4604.67	6810.86	7862.82	5973.25
179	evm.model.000074F_arrow_pilon.8.update	3390.09	-1.41385	0.127811	-11.062	1.9176e-28	1.41088e-26	4780.33	5220.38	5083.89	4634.15	2176.62	1749.9	1733.18	1742.28
180	evm.model.000088F_arrow_pilon.36.update	339.897	-2.14361	0.19417	-11.0398	2.45485e-28	1.79614e-26	543.848	502.114	480.738	691.219	112.565	122.192	121.551	144.943
181	evm.model.000176F_arrow_pilon.20.update	1252.13	-1.59259	0.144292	-11.0373	2.52559e-28	1.83768e-26	2127.27	1821.27	1982.62	1591.41	595.44	643.79	679.382	575.83
182	evm.model.000021F_arrow_pilon.43.update	49664.6	2.07586	0.188211	11.0294	2.75625e-28	1.9945e-26	16692.1	19693.3	18276.5	21511.6	57768.2	84555.3	96614.5	82205.6
183	evm.model.000422F_arrow_pilon.11.update	1075.34	2.08722	0.189683	11.0037	3.66585e-28	2.63821e-26	379.009	478.013	358.873	422.539	1590.65	2206.76	1733.18	1433.66
184	evm.model.000035F_arrow_pilon.1.update	11731	1.83675	0.166996	10.9988	3.87247e-28	2.77176e-26	4342.36	4678.1	5786.51	5719.21	15656.1	20235.6	16723	20707.2
185	evm.model.000282F_arrow_pilon.14.update	44624.8	-3.70585	0.336999	-10.9966	3.96725e-28	2.82425e-26	60748.6	82748.4	121323	66765.8	6824.41	4000.43	10146.2	4440.99
186	evm.model.000100F_arrow_pilon.38.update	4799.52	2.02457	0.184301	10.9851	4.5054e-28	3.19011e-26	2026.2	1752.98	1717.88	2079.4	7041.13	8037.34	9751.2	5990.01
187	evm.model.000222F_arrow_pilon.36.update	3219.27	-1.74997	0.159625	-10.963	5.75511e-28	4.0532e-26	6182.06	4483.68	4112.33	5075.07	1487.55	1504.61	1414.11	1494.79
188	evm.model.000010F_arrow_pilon.78.update	19064.1	2.24439	0.204822	10.9578	6.09778e-28	4.27169e-26	6444.36	6992.64	5266.27	7875.54	26275.1	41124.1	26692.3	31842.2
189	evm.model.000000F_arrow_pilon.38.update	1701.05	1.67909	0.153343	10.9499	6.65058e-28	4.63429e-26	788.099	927.907	885.836	633.809	2624.77	2645.37	2630.71	2471.93
190	evm.TU.000056F_arrow_pilon.59	472.022	-5.12405	0.467993	-10.949	6.71989e-28	4.65795e-26	1739.83	691.712	463.089	776.186	46.2886	18.2377	15.1939	25.6363
191	evm.model.000196F_arrow_pilon.37.update	5124.12	5.56867	0.509938	10.9203	9.21981e-28	6.35733e-26	315.24	304.482	39.5012	187.157	14990.1	7638.85	6275.06	11242.5
192	evm.TU.000056F_arrow_pilon.60	23920.7	-3.07162	0.281331	-10.9182	9.43693e-28	6.47314e-26	45333.1	38568	45737.4	41383.6	6824.41	2502.21	5411.18	5605.47
193	evm.model.000069F_arrow_pilon.72.update	1549.98	2.48721	0.228213	10.8987	1.16965e-27	7.9815e-26	452.405	465.962	516.878	440.911	1994.62	2025.29	3644.35	2859.43
194	evm.model.000106F_arrow_pilon.32.update	6667.87	3.82305	0.350808	10.8978	1.18046e-27	8.01375e-26	990.237	921.48	436.194	1173.47	18851	7318.78	12174.6	11477.2
195	evm.model.000153F_arrow_pilon.2.update	10999.2	-2.89901	0.266232	-10.889	1.30023e-27	8.78158e-26	12756.4	24686.3	23517.5	16631.7	2321.79	3034.75	1875.36	3170.02
196	evm.model.000036F_arrow_pilon.92.update	1468.69	2.3249	0.213859	10.8712	1.58147e-27	1.06265e-25	483.688	509.344	555.538	405.316	3104.49	2587.01	1717.99	2386.14
197	evm.model.000030F_arrow_pilon.49.update	4636.89	2.40853	0.222245	10.8373	2.29127e-27	1.52804e-25	1698.92	1041.99	1432.13	1708.53	6149.02	8492.37	6945.76	9626.42
198	evm.model.000033F_arrow_pilon.8.update	937.25	-1.84426	0.17018	-10.8371	2.29728e-27	1.52804e-25	1217.64	1585.07	1674.18	1387.03	462.886	370.225	359.226	441.732
199	evm.TU.000044F_arrow_pilon.20	2424.54	2.741	0.253191	10.8258	2.59741e-27	1.71899e-25	571.522	733.488	464.77	754.371	2647.92	4943.32	4577.69	4703.27
200	evm.model.000221F_arrow_pilon.32.update	681561	3.70676	0.342569	10.8205	2.75318e-27	1.81297e-25	109288	120580	35766.2	122248	1.35913e+06	1.36594e+06	1.06317e+06	1.27637e+06
201	evm.TU.000182F_arrow_pilon.30	109.519	4.99957	0.462263	10.8154	2.90939e-27	1.9063e-25	3.60961	9.64059	5.88316	6.88923	181.998	217.94	124.807	325.383
202	MSTRG.1010.update	986.283	-4.0506	0.374911	-10.8042	3.28918e-27	2.14448e-25	2011.76	2087.99	1617.03	1724.6	97.8373	69.3032	61.8607	219.88
203	evm.model.000197F_arrow_pilon.51.update	22613.9	-1.3762	0.127796	-10.7687	4.8362e-27	3.13758e-25	33599.5	28743.4	33534.9	34721.7	13214.3	11358.4	14013.1	11725.6
204	evm.TU.000409F_arrow_pilon.13	3877.61	1.15941	0.107756	10.7596	5.3407e-27	3.44789e-25	2165.77	2461.56	2517.99	2445.68	5323.19	4919.61	5581.57	5605.47
205	evm.TU.000129F_arrow_pilon.6	1709.81	2.67983	0.249242	10.7519	5.80251e-27	3.70966e-25	536.629	412.135	542.932	354.795	2601.63	4267.62	2631.79	2330.93
206	evm.model.000048F_arrow_pilon.6.update	6203.4	3.21584	0.299086	10.7522	5.78481e-27	3.70966e-25	607.618	1346.47	1711.16	1155.09	8464.5	12750.9	11935.9	11655.6
207	evm.model.000032F_arrow_pilon.42.update	5389.21	1.58002	0.147	10.7484	6.0267e-27	3.83438e-25	2657.88	2839.15	2433.11	2876.25	7190.52	7914.24	9794.61	7407.89
208	evm.model.000076F_arrow_pilon.42.update	10226.3	-0.856105	0.0796758	-10.7449	6.26609e-27	3.96752e-25	12791.3	12825.2	13595.1	13485.7	7123.19	7139.14	7550.26	7300.42
209	evm.model.000000F_arrow_pilon.100.update	16390	2.4024	0.224262	10.7125	8.89656e-27	5.60611e-25	5807.87	5499.15	4382.11	5168.07	22490	40103.7	24177.8	23491.7
210	evm.model.001309F_arrow_pilon.2.update	1356.12	2.13672	0.199702	10.6995	1.02277e-26	6.41422e-25	478.875	457.125	600.082	473.06	1935.71	1971.49	2960.63	1972.02
211	evm.model.000028F_arrow_pilon.5.update	16646.3	1.33776	0.125173	10.6873	1.16747e-26	7.28699e-25	10098.5	8821.94	8736.49	10096.2	24007	20690.6	25238.1	25481.5
212	evm.model.000452F_arrow_pilon.14.update	6454.53	-2.76453	0.258934	-10.6766	1.3102e-26	8.13931e-25	15215.7	12182.5	9594.59	8019.06	2313.38	1410.68	1481.4	1418.87
213	evm.model.000435F_arrow_pilon.21.update	5867.02	1.6899	0.15853	10.6598	1.56851e-26	9.69668e-25	2915.36	2696.95	2547.41	2947.44	8675.96	10801.3	7166.07	9185.67
214	evm.TU.000085F_arrow_pilon.10	2325.61	5.75134	0.539554	10.6594	1.57562e-26	9.69668e-25	22.8609	206.469	32.7776	75.7815	4382.69	5328.14	4274.9	4281.26
215	evm.model.000013F_arrow_pilon.69.update	1113.35	4.10697	0.386235	10.6333	2.0852e-26	1.2773e-24	69.7859	208.076	69.7575	140.081	1448.62	3094.02	1891.63	1984.84
216	evm.TU.000042F_arrow_pilon.16	2934.16	2.22973	0.209886	10.6235	2.31594e-26	1.41208e-24	1075.66	1332.01	728.671	988.604	4138.62	5123.87	4580.95	5504.89
217	evm.model.000201F_arrow_pilon.22.update	2243.69	2.49143	0.23465	10.6176	2.46781e-26	1.49775e-24	699.062	559.154	554.698	899.044	2976.15	3564.55	3646.53	5050.34
218	evm.TU.000098F_arrow_pilon.29	1580.23	2.5643	0.241843	10.6032	2.88023e-26	1.74003e-24	571.522	367.949	412.662	477.653	3353.82	1773.61	3043.11	2641.52
219	MSTRG.62.update	358.562	2.5832	0.243792	10.5959	3.11243e-26	1.87172e-24	77.0051	127.738	97.4924	106.783	463.938	667.499	774.887	553.152
220	evm.model.000139F_arrow_pilon.19.update	3663.68	1.87321	0.177112	10.5764	3.83364e-26	2.29496e-24	2038.23	1353.7	1383.38	1512.19	5562	5251.54	5633.66	6574.71
221	MSTRG.17554.update	1592.67	-2.68392	0.254186	-10.5589	4.62103e-26	2.7538e-24	2268.04	2217.34	2999.57	3539.92	478.666	282.684	546.979	408.208
222	evm.model.000089F_arrow_pilon.7.update	23056.1	-1.71803	0.162743	-10.5567	4.73003e-26	2.80606e-24	40562.4	31744.9	32693.6	36452.1	11732.1	8637.36	10326.4	12300.5
223	evm.model.000006F_arrow_pilon.48.update	5243.91	3.46611	0.328546	10.5499	5.08755e-26	3.00462e-24	418.715	984.947	768.173	1308.95	7083.21	9082.36	12294	10011
224	evm.model.000076F_arrow_pilon.11.update	390.809	3.01413	0.285874	10.5436	5.4398e-26	3.19831e-24	85.4275	83.5518	105.897	68.8923	725.89	695.767	413.49	947.556
225	evm.model.000060F_arrow_pilon.61.update	12943.6	-1.04095	0.098795	-10.5364	5.86922e-26	3.43545e-24	17918.1	15736.7	17781.4	18247.3	8637.04	8275.34	8099.41	8853.38
226	evm.model.000048F_arrow_pilon.74.update	6131.68	1.68143	0.159892	10.516	7.28851e-26	4.24733e-24	2329.4	3191.84	2991.17	3144.93	8222.54	10674.5	8694.14	9804.88
227	evm.model.000106F_arrow_pilon.33.update	12528.5	1.91519	0.18229	10.5063	8.07983e-26	4.68773e-24	3944.1	5272.6	5610.01	6177.34	17322.5	17953.2	21777.1	22171.4
228	evm.model.000230F_arrow_pilon.22.update	291.559	-3.77657	0.359766	-10.4973	8.89049e-26	5.13543e-24	435.56	511.755	801.791	424.836	18.9363	52.8893	53.1785	33.5243
229	evm.model.000009F_arrow_pilon.74.update	2228.56	1.50497	0.144168	10.439	1.64516e-25	9.46148e-24	1150.26	1177.76	1013.58	1304.36	3367.5	2793.1	3638.93	3383
230	evm.model.000592F_arrow_pilon.22.update	1062.3	-2.21116	0.211831	-10.4383	1.65671e-25	9.48644e-24	1721.79	1319.96	1917.91	2030.03	431.326	397.581	274.575	405.25
231	evm.model.000011F_arrow_pilon.2.update	1376.5	-2.23693	0.214501	-10.4286	1.83642e-25	1.047e-23	1904.67	2487.27	2537.32	2155.18	648.041	501.536	399.381	378.628
232	evm.model.000257F_arrow_pilon.7.update	117067	5.28608	0.510584	10.353	4.05513e-25	2.30198e-23	4333.94	13639.8	1971.7	3456.1	237406	327954	139516	208256
233	evm.model.000086F_arrow_pilon.26.update	1464.05	2.19491	0.212086	10.3491	4.22294e-25	2.38696e-23	400.667	642.706	496.707	558.028	1837.87	2302.51	2906.37	2567.57
234	evm.model.000297F_arrow_pilon.12.update	1097.94	1.96972	0.190542	10.3375	4.76934e-25	2.68428e-23	481.282	502.917	403.417	398.427	1489.65	1426.19	2054.43	2027.24
235	evm.model.000101F_arrow_pilon.5.update	7276.55	-4.26478	0.413456	-10.3149	6.03139e-25	3.38014e-23	10192.3	8646.8	16763.6	19730.8	1272.94	311.864	554.576	739.507
236	evm.TU.000023F_arrow_pilon.39	66.234	4.05065	0.393983	10.2813	8.56016e-25	4.77116e-23	12.032	8.83721	5.04271	4.59282	106.253	140.43	110.698	141.985
237	evm.model.000125F_arrow_pilon.26.update	4790.75	1.8001	0.17509	10.281	8.58592e-25	4.77116e-23	1856.54	2331.42	2106.17	2255.07	7650.25	7429.12	9001.27	5696.18
238	evm.model.000059F_arrow_pilon.6.update	23146.9	-1.9128	0.186241	-10.2706	9.56214e-25	5.29132e-23	35173.3	35521.6	36260.4	39362.8	10936.7	11622	6844.83	9453.86
239	evm.model.000259F_arrow_pilon.26.update	5963.88	1.73135	0.16862	10.2678	9.84164e-25	5.4232e-23	2365.5	2715.43	2707.09	3255.16	7896.42	8630.07	11223.9	8917.47
240	evm.TU.000575F_arrow_pilon.12	1484.48	1.95242	0.190863	10.2294	1.46382e-24	8.03273e-23	557.084	668.414	693.372	517.84	1748.45	2533.21	2669.78	2487.7
241	evm.model.000068F_arrow_pilon.38.update	2854.17	-1.59138	0.155854	-10.2107	1.77523e-24	9.70118e-23	5196.64	3739.74	3741.69	4466.52	1513.85	1297.61	1478.14	1399.15
242	evm.model.000014F_arrow_pilon.22.update	34583.8	1.44162	0.141313	10.2016	1.95094e-24	1.06173e-22	16495.9	20597.1	18281.5	19072.8	41659.8	52732.4	54080.4	53750.4
243	evm.TU.000070F_arrow_pilon.17	11777.8	-2.61871	0.256833	-10.1962	2.06259e-24	1.11787e-22	18872.3	18755	23958.7	19443.7	1848.39	3227.16	4013.35	4103.77
244	evm.model.000155F_arrow_pilon.16.update	1978.74	2.36662	0.232732	10.1688	2.73183e-24	1.47452e-22	493.314	682.875	645.467	748.63	2431.2	2750.24	4245.6	3832.62
245	evm.model.000266F_arrow_pilon.7.update	28625.8	1.30057	0.12793	10.1662	2.80611e-24	1.50843e-22	15363.7	15122.1	18009.2	17629.5	36241.9	39461.8	42054.4	45123.8
246	evm.model.000341F_arrow_pilon.8.update	2335.44	-2.66995	0.263037	-10.1505	3.29729e-24	1.76525e-22	3999.45	4285.24	4667.03	3194.31	655.405	404.876	551.32	925.863
247	evm.model.000033F_arrow_pilon.37.update	67912.9	3.53238	0.348279	10.1424	3.58271e-24	1.9103e-22	13224.4	11084.3	13924.6	4986.65	110744	183754	80476.4	125109
248	evm.TU.000046F_arrow_pilon.7	155.541	4.05659	0.400216	10.136	3.82391e-24	2.03068e-22	18.0481	13.6575	26.8944	11.482	478.666	247.12	202.946	245.516
249	evm.model.000036F_arrow_pilon.21.update	3958.44	3.84108	0.379257	10.1279	4.15475e-24	2.19751e-22	332.084	989.767	273.987	468.468	5593.56	9003.94	7024.99	7980.76
250	evm.model.000103F_arrow_pilon.16.update	14911.4	1.45	0.143275	10.1204	4.48796e-24	2.36426e-22	7846.1	7699.62	8083.46	8334.82	18154.6	20517.4	26022.7	22632.9
251	evm.model.000060F_arrow_pilon.47.update	1831.15	1.36977	0.135545	10.1057	5.21247e-24	2.73499e-22	990.237	918.266	1176.63	1001.23	2862.53	2393.69	2521.09	2785.48
252	evm.model.000418F_arrow_pilon.19.update	3692.24	3.99009	0.395339	10.0928	5.94333e-24	3.1061e-22	666.575	466.765	311.807	304.274	6318.4	11156.9	2926.99	7386.2
253	evm.model.000041F_arrow_pilon.44.update	1495.08	2.38557	0.236676	10.0795	6.80852e-24	3.5442e-22	440.373	628.245	392.491	459.282	1690.59	2583.37	3019.24	2747.02
254	evm.TU.000746F_arrow_pilon.3	378.535	-2.92668	0.291466	-10.0412	1.00405e-23	5.20605e-22	468.047	727.061	604.285	877.228	63.1208	87.5408	73.7987	127.195
255	evm.model.000010F_arrow_pilon.80.update	882.146	-4.11046	0.409805	-10.0303	1.12187e-23	5.79412e-22	2017.77	1040.38	1801.09	1811.87	171.478	106.69	36.8994	70.9927
256	evm.TU.000056F_arrow_pilon.39	325.009	-1.75922	0.175433	-10.0278	1.15007e-23	5.91656e-22	536.629	452.304	512.675	505.21	181.998	124.928	144.342	141.985
257	evm.TU.000136F_arrow_pilon.34	23634.7	-4.05423	0.404699	-10.0179	1.27172e-23	6.51696e-22	25912.2	66770.7	62478.3	23181.1	3576.85	3456.04	1526.98	2175.14
258	evm.model.000072F_arrow_pilon.16.update	64591.6	3.36646	0.337056	9.98786	1.72265e-23	8.79353e-22	13017.5	16577	6647.97	9431.35	174392	110743	70694.8	115229
259	evm.model.000052F_arrow_pilon.37.update	786.224	-2.21674	0.222071	-9.98211	1.82542e-23	9.28215e-22	1090.1	1426	1359.01	1300.92	382.933	270.829	199.691	260.307
260	evm.model.000064F_arrow_pilon.46.update	912.336	-3.85359	0.386172	-9.97894	1.88464e-23	9.54645e-22	1660.42	1620.42	1990.19	1554.67	119.93	38.2991	196.435	118.321
261	evm.model.000113F_arrow_pilon.8.update	5870.74	2.12386	0.213	9.9712	2.03758e-23	1.02816e-21	2189.83	2264.73	2114.58	2195.37	6454.11	9018.53	12874.6	9854.18
262	evm.model.000048F_arrow_pilon.50.update	355.578	1.91284	0.192057	9.95975	2.28638e-23	1.1493e-21	168.449	116.49	168.09	144.674	561.775	508.831	657.677	518.641
263	evm.model.000046F_arrow_pilon.28.update	10188.9	-2.84564	0.285758	-9.9582	2.32229e-23	1.16291e-21	11921.3	13356.2	28540.9	17737.5	2268.14	2111.92	2976.91	2598.14
264	evm.model.000319F_arrow_pilon.20.update	132.713	5.69634	0.57308	9.93988	2.79177e-23	1.39271e-21	1.2032	8.83721	6.72361	2.29641	180.946	427.673	131.318	302.705
265	evm.model.000433F_arrow_pilon.9.update	11001	1.95295	0.196545	9.93641	2.89043e-23	1.43649e-21	5256.8	5006.68	3743.37	4058.9	16469.3	20049.6	20162.2	13260.8
266	evm.model.000278F_arrow_pilon.9.update	3197.16	1.70539	0.171882	9.92186	3.34455e-23	1.65593e-21	1304.27	1631.67	1502.73	1562.71	3830.38	5112.02	5922.35	4711.16
267	evm.model.000249F_arrow_pilon.9.update	23388.7	1.77085	0.179349	9.87377	5.40925e-23	2.66816e-21	13271.3	9953.1	8900.38	10281	43087.3	32366.4	31878.9	37370.8
268	evm.model.000275F_arrow_pilon.11.update	4576.03	3.03529	0.307647	9.86616	5.83573e-23	2.86778e-21	835.024	1452.52	729.512	962.196	5855.51	12102.5	5844.21	8826.76
269	evm.model.000317F_arrow_pilon.8.update	2592.1	-1.12427	0.114021	-9.8602	6.19266e-23	3.03187e-21	3691.43	3305.92	3243.3	3976.23	1662.18	1627.71	1625.74	1604.24
270	evm.model.000228F_arrow_pilon.34.update	7716.58	2.73763	0.277702	9.85813	6.3213e-23	3.08339e-21	2282.48	2272.77	1643.08	1850.91	8782.21	21133.8	11455.1	12312.3
271	evm.model.000063F_arrow_pilon.46.update	1378.73	2.00832	0.203846	9.85214	6.71012e-23	3.26097e-21	672.591	479.619	481.579	563.769	2872	2033.5	2118.46	1808.34
272	evm.model.000090F_arrow_pilon.33.update	10169.1	-1.62936	0.165556	-9.84175	7.44041e-23	3.59283e-21	14853.6	16740.9	14812.1	15073.6	6174.27	5263.39	4307.46	4127.44
273	evm.TU.000026F_arrow_pilon.9	3101.64	1.9638	0.19954	9.84165	7.44755e-23	3.59283e-21	1055.21	1144.82	1454.82	1407.7	3799.87	5555.2	5939.71	4455.78
274	evm.model.000462F_arrow_pilon.4.update	7761.77	2.13047	0.217073	9.81451	9.75132e-23	4.68704e-21	3409.88	3024.73	1808.65	3303.39	12452.7	12470	11571.2	14053.6
275	evm.TU.000465F_arrow_pilon.14	18220.2	1.27599	0.130077	9.80945	1.0253e-22	4.91025e-21	10117.7	12082.9	9556.77	10841.4	24263.7	24080.1	29004	25814.7
276	evm.model.000498F_arrow_pilon.18.update	3493.26	1.97736	0.201943	9.79167	1.22263e-22	5.83408e-21	1005.88	1299.87	1667.46	1685.56	5241.13	5283.45	6518.16	5244.59
277	evm.model.000014F_arrow_pilon.125.update	2568.21	3.86915	0.3953	9.7879	1.26909e-22	6.03389e-21	324.865	137.378	228.603	626.92	4650.95	3835.38	5422.04	5319.52
278	evm.model.000506F_arrow_pilon.10.update	11408.5	-2.59587	0.265371	-9.78201	1.34508e-22	6.37219e-21	20750.5	25323.4	14408.7	17831.6	2838.33	4007.73	4017.69	2090.34
279	evm.model.000118F_arrow_pilon.58.update	5563.49	-1.53713	0.157263	-9.77427	1.45201e-22	6.85411e-21	8332.19	6903.46	9536.6	8329.08	3295.96	2517.71	2967.14	2625.74
280	evm.model.000307F_arrow_pilon.5.update	10557.4	-1.5961	0.163313	-9.77322	1.46707e-22	6.90048e-21	18403	12520.7	14738.2	17805.2	5625.12	4715.35	5378.62	5273.18
281	evm.model.000070F_arrow_pilon.19.update	19124.3	1.77055	0.181316	9.76497	1.5916e-22	7.45957e-21	7779.92	9629.34	6815.22	10454.4	25226.2	30013.7	29610.7	33465.2
282	evm.model.000069F_arrow_pilon.62.update	369.768	3.16132	0.325444	9.71385	2.63192e-22	1.22916e-20	57.7538	106.85	56.3102	75.7815	543.891	968.42	716.282	432.858
283	evm.model.000092F_arrow_pilon.2.update	6564.16	1.71659	0.177016	9.69733	3.09484e-22	1.44025e-20	3022.45	3166.13	3050.84	3010.59	11318.6	8531.58	12437.3	7975.83
284	evm.model.000108F_arrow_pilon.27.update	1741.4	1.80081	0.185932	9.68532	3.48127e-22	1.61438e-20	825.398	678.858	627.817	977.122	2586.9	2890.67	2999.7	2344.73
285	evm.TU.000210F_arrow_pilon.19	803.985	4.8124	0.497001	9.68289	3.5648e-22	1.64731e-20	24.0641	65.8774	36.9799	94.1528	511.279	2556.01	1639.85	1503.67
286	evm.model.000215F_arrow_pilon.41.update	9024.82	1.85408	0.191842	9.66462	4.26205e-22	1.96263e-20	3433.95	3289.85	3678.66	5242.7	12464.3	14594.7	13355.4	16139
287	evm.model.000081F_arrow_pilon.35.update	4356.24	-1.11514	0.115695	-9.63861	5.49292e-22	2.52062e-20	6220.57	5589.13	6320.19	5713.47	2747.86	2656.32	2521.09	3081.28
288	evm.model.000001F_arrow_pilon.163.1.update	3362.78	-2.16066	0.224269	-9.63421	5.73324e-22	2.61434e-20	5849.98	5490.32	5109.1	5535.5	1501.22	838.933	1010.39	1566.77
289	evm.model.000156F_arrow_pilon.32.update	3114.19	1.34586	0.139697	9.63414	5.73687e-22	2.61434e-20	1656.81	2036.57	1489.28	1850.91	4746.69	4145.42	4434.43	4553.39
290	evm.model.000046F_arrow_pilon.16.update	1925.04	-1.9543	0.203306	-9.61262	7.07291e-22	3.21208e-20	3018.84	2427.02	3669.41	3125.41	805.843	587.253	955.042	811.486
291	evm.model.000121F_arrow_pilon.45.update	958.752	-2.1243	0.221115	-9.60721	7.45423e-22	3.37362e-20	1564.17	1391.46	1617.03	1667.19	375.569	495.153	295.195	264.251
292	evm.model.000056F_arrow_pilon.62.update	3363.52	-1.65766	0.172659	-9.6008	7.93257e-22	3.5778e-20	5416.83	4980.17	4482.13	5553.87	1582.23	1543.82	1311.01	2038.08
293	evm.model.000087F_arrow_pilon.24.update	12163.6	2.13716	0.223046	9.58167	9.5487e-22	4.29203e-20	4377.26	5986.81	3966.93	3691.48	16173.7	26208.4	18947.8	17956.2
294	evm.model.000238F_arrow_pilon.23.update	8805.01	2.27692	0.238163	9.56032	1.17397e-21	5.2589e-20	2278.87	3411.96	2811.31	3545.66	10188.8	13152.1	19143.2	15908.3
295	evm.model.000098F_arrow_pilon.25.update	10213.4	1.98533	0.207745	9.55656	1.21737e-21	5.43483e-20	4250.92	3603.97	4171.16	4449.29	16210.5	11617.4	21913.9	15490.2
296	evm.model.000005F_arrow_pilon.75.update	234.814	2.41479	0.255101	9.466	2.90753e-21	1.29365e-19	89.0371	72.3044	52.9484	83.819	313.5	432.233	339.691	494.977
297	evm.model.000099F_arrow_pilon.25.update	1195.5	2.77555	0.293722	9.44956	3.4025e-21	1.50878e-19	370.587	358.309	210.113	280.162	1506.48	1778.17	3234.12	1826.09
298	evm.model.000034F_arrow_pilon.18.update	5344.2	-1.65784	0.176084	-9.41507	4.72756e-21	2.08933e-19	7795.56	6894.63	8701.19	9073.11	2524.83	1973.32	2890.09	2900.84
299	evm.model.000004F_arrow_pilon.38.update	716.836	-1.07362	0.114062	-9.41265	4.83768e-21	2.13085e-19	997.456	990.57	943.827	956.455	472.354	501.536	429.769	442.718
300	evm.model.000639F_arrow_pilon.8.update	9337.65	1.23962	0.131798	9.40546	5.18041e-21	2.2742e-19	5775.38	4675.69	6200.01	5573.39	11894.1	13695.6	13708.1	13179
301	evm.model.000094F_arrow_pilon.21.1.update	6584.87	-0.964632	0.102585	-9.40321	5.29212e-21	2.31552e-19	8146.9	8924.77	8502.85	9256.83	4751.95	4633.28	4166.37	4296.05
302	evm.TU.000495F_arrow_pilon.20	5324.35	2.89171	0.308058	9.38692	6.17786e-21	2.69412e-19	1300.66	1753.78	1024.51	978.271	9501.79	14660.4	7073.82	6301.59
303	evm.TU.001608F_arrow_pilon.1	214.053	-2.65026	0.282461	-9.38273	6.42844e-21	2.79414e-19	404.277	339.831	458.886	274.421	61.0168	60.1843	36.8994	76.9088
304	MSTRG.8261.update	3247.08	-2.30255	0.245539	-9.37755	6.75248e-21	2.92534e-19	5528.72	4608.2	6181.52	5279.45	1624.31	882.703	1080.93	790.78
305	evm.model.000098F_arrow_pilon.55.update	213.828	3.27616	0.349487	9.3742	6.97056e-21	3.00991e-19	26.4705	26.5116	48.7462	58.5584	255.639	337.397	462.327	494.977
306	evm.model.000028F_arrow_pilon.29.update	2766.76	-2.9051	0.310297	-9.36234	7.79914e-21	3.35669e-19	4660.01	4216.15	5724.31	4925.8	733.254	320.071	986.515	567.942
307	evm.model.000106F_arrow_pilon.10.update	2266.67	2.18688	0.233602	9.36155	7.85748e-21	3.37078e-19	1032.35	825.877	634.541	773.89	4096.54	4524.77	3730.09	2515.31
308	MSTRG.441.update	1092.61	3.25766	0.348411	9.35008	8.75845e-21	3.74509e-19	204.545	295.645	174.814	151.563	1442.31	1650.51	3449	1372.53
309	evm.model.000162F_arrow_pilon.59.update	6555.49	2.11285	0.226156	9.34248	9.41015e-21	4.01074e-19	2568.84	2017.29	1804.45	3459.54	12272.8	9648.64	10528.3	10144.1
310	evm.model.000351F_arrow_pilon.24.update	1055.56	-1.66285	0.177997	-9.34203	9.45087e-21	4.0151e-19	1211.63	1744.14	1805.29	1655.71	460.782	462.325	552.405	552.166
311	evm.model.000043F_arrow_pilon.17.update	462.508	1.84414	0.19743	9.34075	9.56572e-21	4.03784e-19	249.063	176.744	206.751	174.527	706.953	696.679	608.839	880.507
312	evm.model.000004F_arrow_pilon.48.update	443.818	-2.27989	0.244078	-9.34082	9.55898e-21	4.03784e-19	1040.77	554.334	694.213	655.625	166.218	170.522	125.892	142.971
313	evm.model.000551F_arrow_pilon.5.update	8423.3	-1.39436	0.149499	-9.32688	1.09029e-20	4.58756e-19	9737.53	11486.8	13934.7	13656.7	4543.65	4631.46	4655.83	4739.75
314	evm.model.000003F_arrow_pilon.113.update	1021.97	-2.785	0.298674	-9.32454	1.11461e-20	4.67497e-19	1898.66	1296.66	1861.6	2082.84	299.824	147.725	213.799	374.684
315	evm.model.000018F_arrow_pilon.78.update	40972.2	2.3681	0.254272	9.31323	1.24001e-20	5.18444e-19	10905.8	17921.1	9666.03	14694.7	46955.6	81077.4	73985.4	72571.3
316	evm.TU.000048F_arrow_pilon.1	2701.62	2.74329	0.294657	9.31014	1.27669e-20	5.32088e-19	703.875	797.759	598.401	708.442	4058.67	7281.39	2590.55	4873.85
317	evm.model.000200F_arrow_pilon.39.update	1282.92	1.56239	0.168067	9.29625	1.45486e-20	6.04433e-19	617.244	630.655	573.188	776.186	1629.57	1810.09	1966.52	2259.93
318	evm.model.000044F_arrow_pilon.26.update	1578.03	2.02054	0.217589	9.28603	1.60146e-20	6.63248e-19	606.415	537.463	677.404	675.144	1910.46	2112.83	3418.62	2685.89
319	evm.model.000134F_arrow_pilon.33.update	366.643	3.72185	0.401511	9.26961	1.86824e-20	7.71306e-19	26.4705	32.1353	86.5665	60.8549	741.67	388.462	718.452	878.535
320	evm.model.000368F_arrow_pilon.32.update	109.813	3.86191	0.417689	9.2459	2.3328e-20	9.60092e-19	12.032	12.8541	13.4472	18.3713	345.061	175.994	183.412	117.335
321	evm.model.000498F_arrow_pilon.7.update	2221.1	1.12421	0.121703	9.23734	2.52706e-20	1.0368e-18	1491.97	1470.99	1283.37	1342.25	3051.89	3311.05	3113.65	2703.64
322	evm.model.000001F_arrow_pilon.17.update	1523.87	2.95029	0.319761	9.22654	2.79522e-20	1.14326e-18	218.983	540.676	325.255	310.015	1738.98	3245.39	3472.88	2338.82
323	evm.model.000719F_arrow_pilon.5.update	978.461	1.85069	0.201103	9.2027	3.49082e-20	1.42335e-18	430.747	481.226	326.095	461.578	1221.39	1386.98	1796.13	1723.55
324	evm.model.000224F_arrow_pilon.35.update	1810.22	1.09978	0.119934	9.16988	4.73524e-20	1.92479e-18	1079.27	1111.08	1084.18	1334.21	2367.03	2566.95	2470.09	2468.97
325	evm.model.000253F_arrow_pilon.2.update	2391.54	0.89023	0.0971564	9.16285	5.05431e-20	2.04816e-18	1724.19	1753.78	1655.69	1570.74	3160.25	3279.13	3001.87	2986.62
326	evm.TU.000056F_arrow_pilon.88	66.7115	-3.10435	0.339022	-9.15679	5.34649e-20	2.15992e-18	145.588	103.636	102.535	126.303	11.5722	10.0307	16.2791	17.7482
327	evm.TU.000171F_arrow_pilon.8	2919.14	-1.6797	0.183502	-9.15355	5.50902e-20	2.21877e-18	4125.79	3716.45	4547.68	5408.04	1115.13	1321.32	1519.39	1599.31
328	evm.model.000036F_arrow_pilon.93.update	2729.73	-2.09466	0.229759	-9.11676	7.74018e-20	3.10787e-18	3376.19	5547.36	5047.75	3723.63	898.42	1051.4	854.112	1339
329	evm.model.000007F_arrow_pilon.89.update	6408.87	0.86429	0.0948596	9.11125	8.14357e-20	3.2599e-18	4809.21	4609.81	4634.25	4124.35	8259.36	8010.9	8373.98	8449.12
330	evm.model.000021F_arrow_pilon.53.update	6310.36	2.91268	0.320161	9.09755	9.23887e-20	3.68715e-18	916.842	904.609	2498.66	1597.15	10443.3	11373	11772	10977.2
331	evm.model.000056F_arrow_pilon.83.update	3379.1	2.32311	0.255732	9.08416	1.04501e-19	4.15795e-18	1168.31	1313.53	722.788	1298.62	4483.68	7055.24	4414.9	6575.7
332	evm.model.000536F_arrow_pilon.2.update	16794.1	-1.61369	0.177851	-9.07326	1.15504e-19	4.58189e-18	22254.5	24181	28851.9	25977	8491.86	9265.65	6117.7	9213.28
333	evm.model.000077F_arrow_pilon.38.update	501.628	-2.39545	0.264429	-9.05893	1.31736e-19	5.21009e-18	584.757	814.63	1158.14	814.077	120.982	150.461	207.288	162.692
334	evm.model.000212F_arrow_pilon.16.update	471.671	-4.96234	0.548246	-9.0513	1.41278e-19	5.57075e-18	926.467	465.158	1700.23	563.769	50.4967	10.0307	43.411	13.8041
335	evm.model.000417F_arrow_pilon.3.update	5122.77	-1.90464	0.210512	-9.04767	1.46057e-19	5.742e-18	7660.8	7299.53	11094	6288.72	2589.01	1966.02	2070.71	2013.43
336	evm.TU.000104F_arrow_pilon.64_evm.TU.000104F_arrow_pilon.65	472.291	-1.98015	0.219022	-9.04087	1.55433e-19	6.0924e-18	684.623	729.471	853.058	747.481	124.138	213.381	196.435	229.74
337	evm.model.000105F_arrow_pilon.55.update	9523.89	2.04678	0.227192	9.00906	2.07837e-19	8.12231e-18	5107.6	3440.89	3445.01	2854.44	17698	17697.8	12079.1	13868.2
338	evm.model.000102F_arrow_pilon.47.update	141.865	3.34563	0.371687	9.00119	2.23277e-19	8.69987e-18	19.2513	17.6744	45.3844	18.3713	238.807	195.143	332.094	268.195
339	evm.model.000201F_arrow_pilon.24.update	5310.13	2.44528	0.271873	8.99418	2.37999e-19	9.24615e-18	1138.23	1907.23	1696.03	1847.46	6276.32	8029.14	13409.7	8176.98
340	evm.model.000022F_arrow_pilon.49.update	1117.88	-1.14781	0.12771	-8.98759	2.52712e-19	9.78887e-18	1670.05	1368.96	1473.31	1651.12	732.202	697.591	635.971	713.871
341	evm.model.000006F_arrow_pilon.119.update	709.927	3.73889	0.416058	8.98646	2.55325e-19	9.86108e-18	163.636	80.3382	52.108	101.042	1424.43	1490.02	554.576	1813.27
342	evm.model.000166F_arrow_pilon.45.update	6517.8	-1.71607	0.191125	-8.97878	2.73791e-19	1.05433e-17	10721.8	8839.62	8886.09	11528	2233.43	3104.05	3647.61	3181.85
343	evm.model.000338F_arrow_pilon.4.update	267.971	2.59445	0.289018	8.9768	2.78768e-19	1.07037e-17	103.476	40.1691	68.917	94.1528	433.43	501.536	462.327	439.76
344	evm.model.000193F_arrow_pilon.39.update	1105.28	0.946099	0.105462	8.97096	2.9394e-19	1.12535e-17	752.003	758.393	723.629	787.669	1422.32	1352.32	1521.56	1524.37
345	MSTRG.13647.update	5552.66	4.45186	0.496995	8.95757	3.31923e-19	1.26708e-17	760.425	331.797	410.981	438.614	24419.3	5931.8	4359.55	7768.77
346	evm.model.000127F_arrow_pilon.18.update	3918.45	1.88363	0.21046	8.95004	3.55349e-19	1.35259e-17	1301.87	1635.69	1767.47	1978.36	4807.7	5461.27	7907.32	6487.95
347	evm.model.000465F_arrow_pilon.18.update	51169.8	1.42729	0.159651	8.94008	3.88886e-19	1.47597e-17	25617.4	29821.6	27262.6	28252.7	56986.5	75088.1	85536	80793.7
348	evm.model.000143F_arrow_pilon.53.update	2782.96	1.54964	0.173391	8.93725	3.98984e-19	1.50995e-17	1218.85	1577.84	1435.49	1435.26	4598.35	4605.01	4255.36	3137.48
349	evm.TU.000475F_arrow_pilon.6	810.691	1.64667	0.184405	8.92967	4.27287e-19	1.61243e-17	465.64	351.078	359.713	394.982	1312.91	1223.75	1424.97	952.486
350	evm.model.000004F_arrow_pilon.1.update	1538.85	1.58016	0.176977	8.92864	4.31293e-19	1.62289e-17	815.773	613.784	821.121	835.893	2027.23	1986.08	2661.1	2549.82
351	evm.model.000010F_arrow_pilon.34.update	451.709	1.98272	0.222363	8.91659	4.8087e-19	1.80429e-17	179.277	209.683	191.623	148.118	536.527	762.335	664.189	921.919
352	evm.model.000002F_arrow_pilon.23.update	593.659	-1.99721	0.224133	-8.91082	5.06576e-19	1.89534e-17	1257.35	733.488	1002.66	804.892	264.056	226.147	196.435	264.251
353	evm.model.000044F_arrow_pilon.14.update	3337.05	2.32594	0.261038	8.91036	5.08674e-19	1.8978e-17	1238.1	1236.41	1025.35	939.232	4876.08	8175.95	5669.48	3535.83
354	evm.model.000026F_arrow_pilon.91.update	8939.66	1.63754	0.184207	8.8897	6.12744e-19	2.27961e-17	3689.02	5205.11	3624.03	4876.43	11148.2	15216.6	14517.7	13240.1
355	evm.model.000250F_arrow_pilon.10.1.update	25234.8	2.87523	0.323837	8.87863	6.76871e-19	2.5111e-17	3986.22	7055.3	3578.64	9594.4	34796.4	39886.7	50665	52315.7
356	MSTRG.11375.update	249.183	2.95487	0.332845	8.87762	6.83074e-19	2.52699e-17	45.7218	48.2029	92.4497	40.1872	298.772	421.29	471.009	575.83
357	evm.TU.000215F_arrow_pilon.42	7850.25	2.53423	0.28557	8.87429	7.0384e-19	2.59652e-17	1911.89	3552.56	2332.25	1446.74	14883.9	16279.9	11141.4	11253.3
358	evm.model.000029F_arrow_pilon.46.update	1948.42	1.82919	0.2063	8.86664	7.53877e-19	2.77334e-17	1110.56	848.372	655.552	810.633	3295.96	3535.37	2485.28	2845.62
359	MSTRG.5202.update	11253.5	2.18742	0.246858	8.86104	7.92689e-19	2.908e-17	5407.2	3951.03	2761.72	4088.76	23269.5	17553.8	13596.3	19399.7
360	evm.model.000382F_arrow_pilon.3.update	291.15	-2.2836	0.257882	-8.85521	8.35295e-19	3.05579e-17	472.859	351.881	623.615	483.394	110.461	80.2458	125.892	80.8528
361	evm.model.000686F_arrow_pilon.9.update	209.741	2.76823	0.312777	8.85047	8.71479e-19	3.17933e-17	64.973	67.4841	31.0967	51.6692	288.252	308.217	361.397	504.837
362	evm.model.000055F_arrow_pilon.51.update	4965.07	-1.88482	0.213203	-8.84048	9.53072e-19	3.46739e-17	9808.52	5180.21	8144.81	8123.55	2341.78	1814.65	2179.23	2127.81
363	evm.model.000119F_arrow_pilon.13.update	691.967	1.64587	0.186321	8.83355	1.01407e-18	3.67914e-17	327.272	402.495	273.147	337.572	874.224	1210.07	980.004	1130.95
364	evm.model.000365F_arrow_pilon.4.update	3604.71	-1.38894	0.157357	-8.82669	1.07821e-18	3.90111e-17	5117.23	5216.36	4730.9	5805.32	1705.31	1997.03	1822.18	2443.33
365	evm.model.000690F_arrow_pilon.2.update	782.48	-1.60386	0.181859	-8.81925	1.15228e-18	4.15767e-17	931.28	1029.13	1440.53	1308.95	395.557	379.344	377.676	397.362
366	evm.model.000046F_arrow_pilon.34.update	6561.82	1.42294	0.161434	8.81438	1.20354e-18	4.33079e-17	3962.15	3626.47	2760.04	3913.08	8333	9673.26	10343.8	9882.78
367	evm.TU.000201F_arrow_pilon.39	84.1686	-3.3814	0.383851	-8.80915	1.26102e-18	4.52523e-17	152.807	153.446	188.261	119.413	15.7802	5.4713	18.4497	19.7202
368	evm.TU.000463F_arrow_pilon.10	135.796	5.6478	0.641378	8.80572	1.30013e-18	4.6529e-17	4.81282	5.62368	5.04271	5.74102	97.8373	311.864	557.832	97.615
369	MSTRG.19284.update	4240.65	2.83694	0.322232	8.80403	1.31994e-18	4.71101e-17	649.73	1385.03	796.748	1333.07	4736.17	7324.25	10805	6895.17
370	evm.model.000561F_arrow_pilon.5.update	561.282	1.89818	0.215696	8.80025	1.36511e-18	4.85906e-17	187.7	245.835	233.645	282.458	635.416	990.306	906.205	1008.69
371	evm.model.000109F_arrow_pilon.33.1.update	93.3568	4.13157	0.47089	8.77396	1.72492e-18	6.12325e-17	9.62564	11.2474	10.0854	9.18564	294.564	148.637	78.1398	185.37
372	evm.model.000004F_arrow_pilon.148_evm.model.000004F_arrow_pilon.149.update	451.02	1.86898	0.213975	8.73457	2.44587e-18	8.65917e-17	216.577	212.896	178.176	167.638	826.883	673.882	819.383	512.725
373	evm.TU.000293F_arrow_pilon.20	1155.46	1.95197	0.223661	8.72737	2.6067e-18	9.2038e-17	495.72	358.309	464.77	580.992	2140.85	1328.61	2117.37	1757.07
374	evm.model.000416F_arrow_pilon.3.update	8196.46	2.13988	0.245298	8.7236	2.69501e-18	9.49017e-17	1795.18	3456.95	3405.51	3467.58	12012.9	16454.9	11426.9	13551.7
375	evm.model.000035F_arrow_pilon.9.update	7157.67	-2.50126	0.287019	-8.71463	2.91706e-18	1.02447e-16	11737.3	12183.3	14340.6	10403.9	2974.04	1080.58	2275.82	2265.85
376	evm.TU.000031F_arrow_pilon.60	5738.65	1.23608	0.142097	8.69886	3.35224e-18	1.17418e-16	3225.79	3292.26	3759.34	3403.28	6637.16	8083.85	9248.72	8258.82
377	evm.TU.000354F_arrow_pilon.25	3639.97	-3.1561	0.363034	-8.69367	3.50913e-18	1.22587e-16	7286.61	5247.69	9275.22	4373.51	846.871	1013.1	312.559	764.158
378	evm.model.000010F_arrow_pilon.97.update	3694.94	-1.94727	0.224008	-8.69283	3.5351e-18	1.23167e-16	6739.15	5831.75	5196.51	5706.58	1539.1	1996.11	986.515	1563.81
379	evm.model.000151F_arrow_pilon.8.update	2665.79	1.6411	0.188873	8.68888	3.66034e-18	1.2686e-16	1186.36	1270.15	1222.02	1499.56	4671.99	4139.95	2893.34	4442.96
380	evm.model.000499F_arrow_pilon.2.update	591.043	2.18765	0.251773	8.68901	3.65624e-18	1.2686e-16	156.417	165.497	300.882	227.345	986.789	769.63	1109.15	1012.63
381	evm.model.000502F_arrow_pilon.15.update	5510.12	-2.05224	0.236238	-8.68717	3.71585e-18	1.28446e-16	7595.83	7300.34	10267	10354.5	1637.99	1905.84	1991.48	3028.04
382	evm.model.000082F_arrow_pilon.10.update	2034.11	1.21677	0.140317	8.67153	4.26363e-18	1.46995e-16	1227.27	1131.97	1158.14	1378.99	3170.77	2485.79	3051.79	2668.14
383	evm.model.000239F_arrow_pilon.5.update	2752.25	1.09198	0.126054	8.66279	4.6035e-18	1.58298e-16	1826.46	1800.38	1817.9	1585.67	3688.36	3945.72	3253.66	4099.83
384	evm.model.000428F_arrow_pilon.16.update	1069.01	-1.67388	0.193302	-8.65945	4.74057e-18	1.62587e-16	1548.52	1283.81	1781.76	1896.83	577.556	436.792	586.049	440.746
385	evm.model.000123F_arrow_pilon.20.update	2162.01	1.38011	0.159651	8.6445	5.40415e-18	1.84864e-16	1020.32	1440.46	1063.17	1275.66	2857.27	3444.18	2985.59	3209.46
386	evm.model.000047F_arrow_pilon.31.update	435.229	-2.24491	0.260348	-8.62274	6.53697e-18	2.23036e-16	629.276	594.503	985.009	665.959	150.438	103.955	158.45	194.244
387	evm.model.000029F_arrow_pilon.45.update	5382.49	1.08918	0.126321	8.62227	6.56391e-18	2.23376e-16	3654.13	2978.14	3694.62	3442.32	7841.71	6876.51	6793.82	7778.63
388	evm.model.000160F_arrow_pilon.20.update	17115.1	1.57867	0.183309	8.61207	7.17542e-18	2.43557e-16	7535.67	8047.48	8739.01	10020.4	19959.9	25419.7	32086.2	25112.7
389	evm.model.000942F_arrow_pilon.10.update	670.691	-2.42561	0.281811	-8.60724	7.4839e-18	2.53375e-16	797.725	1059.66	1697.71	967.937	164.114	203.35	277.83	197.202
390	evm.model.000286F_arrow_pilon.29.update	3788.42	1.69004	0.196493	8.60104	7.89976e-18	2.66769e-16	2037.03	1761.82	1303.54	2070.21	5206.42	5644.56	5261.41	7022.36
391	evm.model.000449F_arrow_pilon.9.update	6359.24	1.02546	0.119286	8.59666	8.20684e-18	2.7643e-16	4402.53	4408.16	4262.77	3684.59	7767.02	8737.67	9282.36	8328.83
392	evm.model.000331F_arrow_pilon.7.update	22050.7	2.22029	0.25846	8.59048	8.66062e-18	2.9097e-16	10412.5	9777.97	5246.94	5730.69	33291	43526	34775.5	33644.6
393	evm.model.000297F_arrow_pilon.9.1.update	2764.58	1.75493	0.20436	8.58747	8.89065e-18	2.97938e-16	1181.55	1475.81	1237.98	1158.54	3348.56	3704.07	5747.62	4262.52
394	MSTRG.10156.update	5963.64	2.64839	0.308474	8.58544	9.04861e-18	3.02463e-16	1359.62	1966.68	1951.53	1283.69	5112.79	12862.1	13211.1	9961.66
395	evm.model.000616F_arrow_pilon.7.update	14582.2	1.32108	0.15389	8.58457	9.11743e-18	3.03991e-16	9411.47	7525.28	7672.48	8737.84	21346.4	24333.6	17349.2	20281.2
396	evm.model.000187F_arrow_pilon.6.update	7528.68	0.88395	0.10301	8.5812	9.38854e-18	3.11454e-16	5128.06	5651.79	5192.31	5193.33	9408.16	9020.35	10598.8	10036.6
397	evm.model.000277F_arrow_pilon.19.update	1856.38	-1.82077	0.212175	-8.58144	9.36905e-18	3.11454e-16	3147.58	2177.97	3402.15	2846.4	909.992	589.989	907.29	869.661
398	evm.model.000736F_arrow_pilon.10.update	1462.79	-1.85301	0.216242	-8.56916	1.04241e-17	3.44937e-16	2967.1	1727.27	2421.34	2049.55	742.722	600.931	682.638	510.753
399	evm.model.000197F_arrow_pilon.3.update	3562.9	-1.72075	0.200841	-8.56776	1.05519e-17	3.47421e-16	6496.1	5397.93	4804.86	5170.37	1269.78	2059.03	1876.44	1428.73
400	evm.model.000313F_arrow_pilon.39.update	906.778	1.3922	0.162492	8.56781	1.05475e-17	3.47421e-16	453.608	433.023	627.817	485.691	1405.49	1230.13	1311.01	1307.45
401	MSTRG.7078.update	105.388	3.70613	0.432996	8.55928	1.13578e-17	3.73022e-16	16.8449	6.42706	25.2135	11.482	139.918	182.377	284.342	176.496
402	evm.model.000051F_arrow_pilon.70.update	5477.47	-1.31217	0.153335	-8.5575	1.15339e-17	3.77865e-16	8189.01	7133.23	7759.05	8159.14	3001.4	3262.72	2552.57	3762.61
403	evm.model.000271F_arrow_pilon.2.update	266.603	2.10034	0.245584	8.55244	1.20514e-17	3.9384e-16	83.0211	130.951	105.056	82.6707	411.337	403.964	353.8	562.026
404	MSTRG.7400.update	1963.85	2.37586	0.277907	8.54912	1.24031e-17	4.04329e-16	512.565	389.64	688.33	948.417	3035.06	2752.98	3660.63	3723.17
405	MSTRG.7080.update	778.745	2.63267	0.308241	8.54095	1.33117e-17	4.32878e-16	264.705	220.93	123.546	257.198	825.831	1710.69	1554.11	1272.94
406	evm.model.000010F_arrow_pilon.86.update	10665.7	2.36915	0.277661	8.53251	1.43209e-17	4.64547e-16	2281.28	4343.89	2942.42	4269.03	11416.5	19370.2	22065.8	18636.6
407	evm.model.000019F_arrow_pilon.24.update	2820.33	1.02407	0.12003	8.5318	1.44088e-17	4.66249e-16	1932.35	1974.71	1791.84	1738.38	3350.66	4139.04	3955.83	3679.79
408	evm.model.000098F_arrow_pilon.40.update	5681.34	1.36628	0.160241	8.52641	1.50961e-17	4.87293e-16	2666.3	3346.09	2933.18	3756.93	7448.26	7485.65	8452.12	9362.16
409	evm.model.000278F_arrow_pilon.35.update	2965.1	1.00616	0.118042	8.52372	1.54511e-17	4.97534e-16	2052.67	1738.52	1989.35	2105.81	3907.18	3679.45	3933.04	4314.78
410	evm.model.000062F_arrow_pilon.9.update	1701.62	-1.90662	0.223789	-8.5197	1.59968e-17	5.13847e-16	3421.91	2284.02	2730.63	2310.19	945.761	726.771	642.483	551.18
411	evm.model.000051F_arrow_pilon.88.update	2766.69	1.82915	0.214834	8.51426	1.67662e-17	5.37252e-16	1240.5	952.811	1478.35	1189.54	3077.14	4284.03	4740.48	5170.64
412	evm.TU.000043F_arrow_pilon.70	122.401	-4.41394	0.518549	-8.5121	1.70806e-17	5.46e-16	335.694	203.256	287.434	109.079	17.8842	11.8545	2.17055	11.8321
413	evm.TU.000259F_arrow_pilon.24	10676	1.20067	0.14106	8.51179	1.71267e-17	5.46146e-16	6982.2	6229.43	5668	7015.53	12830.4	14647.6	16929.2	15105.7
414	evm.model.000074F_arrow_pilon.9.update	14030.1	0.962109	0.113062	8.50958	1.74559e-17	5.553e-16	9046.89	9442.96	9825.72	9755.15	17532.9	18112.7	21239.9	17284.8
415	evm.model.000178F_arrow_pilon.28.update	448.034	2.81585	0.33093	8.50892	1.75555e-17	5.57123e-16	140.775	167.907	72.2788	64.2995	744.826	710.357	999.539	684.291
416	evm.model.000050F_arrow_pilon.78.update	243.359	-2.8009	0.329299	-8.50563	1.80616e-17	5.71807e-16	375.4	255.476	626.977	444.355	52.6007	45.5942	81.3956	65.0767
417	evm.model.000028F_arrow_pilon.23.update	241.185	-2.27425	0.267607	-8.49846	1.92118e-17	6.0676e-16	549.864	360.719	303.403	385.797	77.849	109.426	69.4576	72.9647
418	evm.model.000047F_arrow_pilon.66.update	4907.15	-1.49696	0.176479	-8.48238	2.20634e-17	6.95154e-16	8199.84	6413.4	6871.53	7502.37	2882.52	1955.99	2464.66	2966.9
419	MSTRG.5024.update	2549.94	1.17516	0.138619	8.4776	2.2988e-17	7.22559e-16	1357.21	1654.97	1443.9	1804.98	3604.2	3828.09	3366.52	3339.62
420	evm.model.000498F_arrow_pilon.26.update	22211.3	1.48126	0.175022	8.46331	2.59886e-17	8.14929e-16	10986.5	12769.8	11120	11983.8	26475	42103.5	29259	32992.9
421	evm.model.000163F_arrow_pilon.38.update	18737.3	1.23396	0.145842	8.46095	2.65206e-17	8.29634e-16	10938.3	12213	11062.9	10502.6	22252.2	31725.3	25260.9	25942.9
422	evm.TU.000018F_arrow_pilon.60	2197.9	-1.50224	0.17762	-8.45758	2.72974e-17	8.51911e-16	2667.5	2714.63	3534.1	4079.57	1211.92	1140.77	1103.73	1130.95
423	evm.TU.000842F_arrow_pilon.8	320.932	-2.03824	0.241033	-8.45627	2.76067e-17	8.59529e-16	694.249	379.196	448.801	543.101	132.554	114.897	110.698	143.957
424	evm.model.000008F_arrow_pilon.61.update	8122.18	1.55799	0.184606	8.43954	3.18581e-17	9.89555e-16	5250.78	3571.03	3508.88	4145.02	12348.5	11751.4	10251.5	14150.2
425	evm.model.000367F_arrow_pilon.22.update	1562.56	1.42791	0.169618	8.41838	3.81717e-17	1.18287e-15	744.784	751.163	915.252	975.974	2210.28	1878.48	2412.57	2611.94
426	evm.model.000210F_arrow_pilon.32.update	368.994	-2.66294	0.316387	-8.41674	3.87117e-17	1.19679e-15	890.371	614.588	401.736	642.995	133.606	89.3646	62.946	116.349
427	evm.TU.000217F_arrow_pilon.12	1181.68	-3.97505	0.472341	-8.41564	3.90745e-17	1.20518e-15	572.725	3074.54	2741.55	2499.64	148.334	176.905	66.2018	173.538
428	evm.model.000182F_arrow_pilon.28.update	146.191	1.965	0.233725	8.4073	4.19546e-17	1.29099e-15	46.925	69.0909	59.672	62.0031	197.779	258.975	202.946	272.139
429	evm.model.000092F_arrow_pilon.7.update	17687.7	-2.7114	0.322716	-8.40181	4.39638e-17	1.34966e-15	46922.6	19960.8	22407.3	33467.9	6425.7	3236.28	3748.54	5332.34
430	evm.TU.000290F_arrow_pilon.17	313.863	-3.09505	0.368601	-8.39675	4.58988e-17	1.40578e-15	767.644	617.801	507.633	354.795	107.305	62.92	33.6435	59.1606
431	evm.model.000105F_arrow_pilon.24.update	4691.67	1.60423	0.191264	8.38755	4.96376e-17	1.51677e-15	2236.76	2557.97	2390.24	2103.51	6849.66	7077.13	9101.12	5216.98
432	evm.model.000404F_arrow_pilon.18.update	22104.8	1.53141	0.182982	8.36921	5.80076e-17	1.76843e-15	10522	11597.6	9469.37	13863.4	28550.6	28039.5	37966.2	36829.4
433	evm.model.001315F_arrow_pilon.2.update	1470.23	1.57582	0.188314	8.36801	5.85997e-17	1.78235e-15	703.875	947.188	610.168	692.368	2378.6	2372.72	1795.05	2261.91
434	evm.model.000065F_arrow_pilon.12.update	521.743	-1.72765	0.206471	-8.36752	5.8842e-17	1.7856e-15	702.671	926.3	720.267	856.561	273.524	207.909	189.923	296.789
435	evm.model.000368F_arrow_pilon.31.update	1228.95	-1.58035	0.188889	-8.36656	5.93261e-17	1.79615e-15	1702.53	1423.59	2342.34	1899.13	699.589	597.284	578.452	588.648
436	evm.model.000060F_arrow_pilon.9.update	201.985	-2.44588	0.29307	-8.3457	7.07913e-17	2.13835e-15	227.406	351.078	482.419	304.274	48.3926	74.7745	68.3723	59.1606
437	evm.model.000643F_arrow_pilon.14.update	1927.43	-1.84735	0.221915	-8.32459	8.46246e-17	2.55036e-15	2789.03	3131.58	2546.57	3599.62	668.029	804.281	711.941	1168.42
438	evm.model.000325F_arrow_pilon.3.update	14862	0.976451	0.117367	8.31964	8.82312e-17	2.65298e-15	11179	10196.5	8916.35	9774.67	19377	21426.5	18699.3	19326.8
439	evm.model.000624F_arrow_pilon.11.update	593.689	-2.10257	0.253027	-8.30966	9.59776e-17	2.87933e-15	1111.76	619.408	1177.47	943.824	216.715	174.17	230.078	276.083
440	evm.model.000168F_arrow_pilon.29.update	13539.7	-3.0784	0.370773	-8.30265	1.01815e-16	3.04751e-15	20100.7	16791.5	37153	22805.6	2948.8	1417.07	4729.63	2371.35
441	MSTRG.14515.update	166.304	-2.07441	0.249985	-8.29815	1.05743e-16	3.15789e-15	276.737	241.015	304.243	252.605	63.1208	58.3606	88.9926	45.3565
442	evm.model.000006F_arrow_pilon.69.update	2213.95	1.53925	0.185695	8.28913	1.14076e-16	3.39139e-15	1104.54	946.384	1226.22	1257.28	2756.28	2892.49	4173.97	3354.41
443	evm.TU.000127F_arrow_pilon.53	371.556	-3.53266	0.426169	-8.28935	1.13873e-16	3.39139e-15	446.389	419.366	1229.58	640.698	39.9765	43.7704	52.0932	100.573
444	evm.model.000106F_arrow_pilon.41.update	689.739	2.68876	0.324435	8.2875	1.15656e-16	3.4306e-15	197.326	281.987	127.749	133.192	1529.63	1343.2	731.476	1173.35
445	evm.model.000362F_arrow_pilon.15.update	16283.7	1.63539	0.19742	8.28382	1.19283e-16	3.53023e-15	10463.1	7995.26	6634.52	6629.73	21272.8	27481.4	22447.8	27345
446	MSTRG.6429.update	189.373	-1.97266	0.238173	-8.2825	1.20613e-16	3.5616e-15	291.175	236.194	357.192	322.646	86.2651	59.2724	70.5429	91.6989
447	evm.model.000163F_arrow_pilon.18.update	6782.73	-0.900729	0.108924	-8.26937	1.34671e-16	3.96782e-15	8047.03	8856.49	9329.01	9101.82	5132.78	4356.98	4610.25	4827.5
448	evm.model.000198F_arrow_pilon.7.update	3660.84	0.959038	0.116097	8.26067	1.44854e-16	4.25831e-15	2185.02	2670.44	2438.99	2652.35	4653.06	5194.09	4791.49	4701.3
449	evm.model.000274F_arrow_pilon.16.update	6762.75	1.95637	0.236996	8.25486	1.5208e-16	4.46078e-15	3441.16	3173.36	1689.31	2782.1	9802.67	12819.3	9718.64	10675.5
450	evm.model.000146F_arrow_pilon.2.update	18382.1	1.22046	0.14794	8.2497	1.58791e-16	4.64728e-15	12331.6	11437	10208.1	10182.3	20782.5	27458.6	28048.9	26607.5
451	evm.model.000160F_arrow_pilon.16.update	16885	-2.40762	0.291883	-8.24855	1.60326e-16	4.6818e-15	19956.3	25304.9	34634.2	33763	4529.97	3224.42	7375.53	6291.73
452	evm.model.000228F_arrow_pilon.16.update	1495.89	-1.49207	0.180944	-8.24606	1.63708e-16	4.77e-15	2062.29	1915.26	2457.48	2392.86	811.103	587.253	857.368	883.465
453	evm.TU.000076F_arrow_pilon.30	4689.8	-1.13642	0.137824	-8.24548	1.64504e-16	4.78259e-15	6189.28	6256.74	6353.81	6987.97	2461.71	2807.69	3373.04	3088.18
454	evm.model.000393F_arrow_pilon.34.update	7710.28	-1.09043	0.132255	-8.24486	1.65355e-16	4.79676e-15	9062.54	10553.2	12314.3	10039.9	4983.39	4827.51	5204.98	4696.37
455	evm.model.000380F_arrow_pilon.9.update	52330.3	1.79321	0.217519	8.24393	1.66645e-16	4.82356e-15	31148.6	18526	17344.4	26726.8	76365.7	74474.4	87032.6	87024.3
456	evm.TU.000118F_arrow_pilon.37	105.072	-2.23942	0.271745	-8.24088	1.70944e-16	4.93713e-15	144.385	171.12	206.751	171.083	47.3406	29.1803	29.3024	41.4124
457	evm.model.000308F_arrow_pilon.9.update	40653.4	1.38177	0.167846	8.23238	1.8353e-16	5.28904e-15	23372.2	20148.8	20489.4	26184.8	49340.5	52269.2	65528.9	67893.7
458	evm.model.000763F_arrow_pilon.12.update	6492.17	1.68877	0.205392	8.22218	1.99843e-16	5.74658e-15	2410.02	2556.36	3096.22	4234.58	10807.3	10336.2	9282.36	9214.26
459	evm.model.000001F_arrow_pilon.91.update	6096.16	0.931533	0.113383	8.21578	2.10795e-16	6.04829e-15	4510.81	4180	3667.73	4418.29	8282.51	7732.77	8331.66	7645.52
460	evm.model.000014F_arrow_pilon.32.update	1133.02	2.14668	0.261347	8.21393	2.14068e-16	6.12887e-15	300.801	549.514	428.63	389.241	1275.04	1682.43	2441.87	1996.67
461	evm.model.001145F_arrow_pilon.4.update	605.058	-3.21005	0.392112	-8.18656	2.68797e-16	7.67909e-15	816.976	757.59	2170.05	623.475	115.722	103.955	143.256	109.447
462	evm.model.000002F_arrow_pilon.139.update	2313.85	1.591	0.194471	8.18118	2.81079e-16	8.01257e-15	1390.9	1092.6	863.144	1268.77	2977.2	3306.49	3489.16	4122.51
463	evm.TU.000285F_arrow_pilon.6	134.992	3.75406	0.458996	8.17886	2.8655e-16	8.1509e-15	8.42243	18.4778	25.2135	21.8159	450.262	144.078	177.985	233.684
464	evm.model.000044F_arrow_pilon.53.update	11470.7	1.39356	0.170423	8.17709	2.90775e-16	8.25324e-15	6062.95	7759.87	5515.88	5959.18	13672	17355	19134.5	16306.6
465	evm.model.000779F_arrow_pilon.5.update	4231.83	-2.80422	0.34402	-8.15134	3.59911e-16	1.01936e-14	10014.3	6041.44	8414.6	5143.96	1514.9	487.858	1136.28	1101.37
466	evm.TU.000044F_arrow_pilon.19	2434.87	2.06902	0.254592	8.12681	4.40749e-16	1.24564e-14	1025.13	1059.66	989.211	673.996	3032.96	3865.47	5700.95	3131.57
467	evm.TU.000119F_arrow_pilon.62	836.355	1.78563	0.219789	8.1243	4.49949e-16	1.26891e-14	471.656	282.791	439.556	311.164	1370.77	1478.16	1270.86	1065.88
468	evm.model.000065F_arrow_pilon.64.update	244.334	2.89132	0.356791	8.10369	5.33151e-16	1.50034e-14	105.882	33.7421	53.7889	40.1872	411.337	346.516	462.327	500.893
469	evm.model.000087F_arrow_pilon.3.update	24563.8	-2.27725	0.281235	-8.09732	5.6181e-16	1.57762e-14	48539.7	37956.6	42533.6	33874.3	13783.5	6598.39	7015.22	6208.9
470	evm.TU.000152F_arrow_pilon.7	933.691	-1.34202	0.165877	-8.09045	5.94436e-16	1.66568e-14	1588.23	1173.74	1438.85	1156.24	577.556	536.188	462.327	536.389
471	evm.TU.000179F_arrow_pilon.36	2274.62	1.76512	0.218293	8.086	6.16561e-16	1.72402e-14	842.243	1062.87	847.175	1384.74	3433.77	2854.2	4293.35	3478.64
472	evm.model.000070F_arrow_pilon.53.update	414.844	1.54448	0.191065	8.08353	6.29197e-16	1.75562e-14	216.577	187.188	195.825	249.16	581.764	606.403	517.676	764.158
473	evm.model.000283F_arrow_pilon.15.update	9991.14	6.34411	0.787137	8.05973	7.64643e-16	2.12904e-14	91.4435	391.247	119.344	369.722	45387	8919.13	13905.6	10745.5
474	evm.model.000341F_arrow_pilon.13.1.update	260.177	1.72495	0.214072	8.05778	7.76895e-16	2.15859e-14	157.62	115.687	113.461	97.5974	337.696	429.497	373.335	456.523
475	evm.TU.000406F_arrow_pilon.27	117.082	2.1977	0.273289	8.04169	8.86107e-16	2.45685e-14	28.8769	40.9725	40.3417	57.4102	175.686	174.17	238.761	180.44
476	MSTRG.8859.update	219.409	3.1217	0.388206	8.04134	8.88624e-16	2.45865e-14	49.3314	57.8435	37.8203	35.5943	690.121	221.588	284.342	378.628
477	evm.model.000513F_arrow_pilon.5.update	3145.6	1.43506	0.178479	8.0405	8.94716e-16	2.47032e-14	1347.59	2074.33	1451.46	1919.8	4341.66	4947.88	4375.83	4706.23
478	evm.model.000090F_arrow_pilon.35.update	10085.9	-1.07108	0.13322	-8.03993	8.98918e-16	2.47156e-14	12589.1	12965.8	14442.3	14670.6	6536.16	6099.59	5819.25	7564.67
479	evm.model.000051F_arrow_pilon.69.update	10084.8	-0.932497	0.115982	-8.03999	8.98425e-16	2.47156e-14	13550.5	12160	14712.1	12517.7	6931.72	6732.44	6506.23	7567.63
480	evm.model.000643F_arrow_pilon.16.1.update	203.79	-3.96867	0.493775	-8.03742	9.17486e-16	2.51735e-14	258.689	244.228	489.983	539.656	42.0806	24.6209	5.42638	25.6363
481	evm.model.000221F_arrow_pilon.1.update	1770.85	-1.91982	0.238897	-8.03617	9.26892e-16	2.53787e-14	3637.29	2404.52	3280.28	1883.06	805.843	600.931	732.561	822.332
482	evm.TU.000088F_arrow_pilon.26	444.66	1.48841	0.185264	8.034	9.43447e-16	2.57784e-14	191.31	213.7	222.72	307.719	679.601	635.583	627.289	679.361
483	evm.model.000094F_arrow_pilon.55.update	5596.59	1.21108	0.150799	8.03111	9.6594e-16	2.63384e-14	3010.42	3604.78	3345.84	3543.36	7595.54	6487.14	9297.55	7888.08
484	evm.model.000233F_arrow_pilon.41.update	2862.41	1.43989	0.179304	8.03046	9.71096e-16	2.64243e-14	1347.59	1710.4	1482.56	1625.86	3562.12	4215.64	5338.47	3616.68
485	evm.model.000113F_arrow_pilon.31.update	64813.9	-0.915956	0.114071	-8.02971	9.7706e-16	2.65317e-14	85016	74420.5	85139.4	94322.7	47058.7	44488.1	45634.7	42431
486	evm.model.000336F_arrow_pilon.3.update	1093.95	-1.17132	0.145913	-8.02755	9.94402e-16	2.69471e-14	1643.58	1568.2	1271.6	1577.63	613.324	677.53	760.778	638.934
487	evm.model.000000F_arrow_pilon.91.update	222.634	-1.82285	0.227325	-8.01868	1.06885e-15	2.88738e-14	321.256	342.241	347.947	376.611	82.0571	91.1884	138.915	80.8528
488	evm.model.000115F_arrow_pilon.46.update	8356.68	-1.24083	0.15475	-8.01831	1.07208e-15	2.88738e-14	10180.3	10949.3	13207.7	12638.3	4496.31	4367.01	5679.25	5335.3
489	evm.model.000410F_arrow_pilon.9.update	6170.59	1.13583	0.141653	8.01842	1.07116e-15	2.88738e-14	3876.72	3563.8	4499.78	3497.43	7588.18	8165.01	9590.58	8583.22
490	evm.TU.000150F_arrow_pilon.39	167.644	5.11285	0.637982	8.0141	1.10949e-15	2.98205e-14	7.21923	6.42706	16.809	6.88923	157.802	518.862	550.235	76.9088
491	evm.model.000317F_arrow_pilon.12.update	2753.85	1.24389	0.155256	8.01189	1.12962e-15	3.02996e-14	1898.66	1274.16	1712.84	1656.86	3732.55	3702.25	4158.78	3894.74
492	evm.TU.001137F_arrow_pilon.3	999.383	2.41083	0.300959	8.01049	1.14252e-15	3.05833e-14	501.736	248.245	242.89	274.421	1450.73	2404.64	1392.41	1480
493	evm.model.000492F_arrow_pilon.12.update	3569.34	-1.50121	0.187525	-8.00541	1.19073e-15	3.18092e-14	4110.15	5550.57	6364.74	5075.07	1599.06	2242.32	1898.15	1714.67
494	evm.TU.000301F_arrow_pilon.18	1405.99	-1.8765	0.234504	-8.00198	1.22432e-15	3.26403e-14	2328.2	2276.79	2099.45	2136.81	562.827	738.626	365.738	739.507
495	evm.model.000302F_arrow_pilon.23.update	1729.46	-0.98582	0.123226	-8.0001	1.24322e-15	3.30773e-14	2275.26	2130.57	2283.51	2504.23	1139.33	1024.96	1217.68	1260.12
496	evm.model.000433F_arrow_pilon.10.update	60.7399	4.70319	0.587951	7.9993	1.25128e-15	3.32246e-14	6.01602	5.62368	0	6.88923	124.138	175.082	92.2484	75.9228
497	evm.model.000002F_arrow_pilon.77.update	1156.21	-1.662	0.207843	-7.99643	1.28075e-15	3.39387e-14	1578.6	1489.47	2101.13	1860.09	436.586	650.173	471.009	662.599
498	evm.model.000198F_arrow_pilon.26.update	1249.83	2.18981	0.273972	7.99285	1.31858e-15	3.48708e-14	584.757	407.315	304.243	502.914	2497.48	1939.58	1333.8	2428.54
499	evm.TU.000017F_arrow_pilon.63	951.334	1.85847	0.232633	7.98882	1.36233e-15	3.59556e-14	422.325	309.302	518.559	394.982	1103.56	1481.81	1919.85	1460.28
500	evm.model.000112F_arrow_pilon.7.update	5459.84	3.04919	0.381764	7.98711	1.38142e-15	3.63865e-14	1073.26	1621.23	640.424	1373.25	6395.19	15854	5537.07	11184.3
501	evm.model.000105F_arrow_pilon.59.update	219.708	1.79848	0.225228	7.98515	1.40357e-15	3.68962e-14	96.2564	90.7822	84.8856	121.71	259.847	394.846	327.753	381.586
502	evm.model.000311F_arrow_pilon.4.update	33014.7	1.90765	0.239154	7.97665	1.50359e-15	3.94469e-14	9930.05	18387	10897.3	16365.4	41483	56545.9	58749.2	51759.6
503	evm.TU.000013F_arrow_pilon.51	135.287	-2.74818	0.344614	-7.97466	1.52796e-15	4.00064e-14	180.481	204.059	286.594	270.976	15.7802	38.2991	46.6668	39.4404
504	evm.model.000001F_arrow_pilon.62.update	25887.3	0.961542	0.120589	7.97372	1.53973e-15	4.02346e-14	18559.4	16667	15677.8	19363.3	31720.3	33489.8	37171.8	34449.2
505	MSTRG.11796.update	345.732	-3.59188	0.450818	-7.96746	1.61973e-15	4.22412e-14	829.008	489.26	778.258	456.986	97.8373	18.2377	60.7754	35.4964
506	evm.model.000751F_arrow_pilon.7.update	37360.5	-0.946237	0.118806	-7.96453	1.65856e-15	4.30832e-14	53690.6	47873.6	44127.1	51075.6	23997.5	23719.9	26778.1	27622.1
507	evm.model.000297F_arrow_pilon.15.update	1549.78	1.47731	0.185484	7.96466	1.65679e-15	4.30832e-14	865.104	761.606	815.238	834.745	1852.6	2202.2	3025.75	2041.04
508	evm.model.000064F_arrow_pilon.71.update	3875.64	1.57132	0.197415	7.95948	1.72768e-15	4.47904e-14	2039.43	1743.34	1998.59	2025.43	4621.5	4765.5	7700.03	6111.29
509	evm.model.000183F_arrow_pilon.29.update	376.002	1.45662	0.183428	7.9411	2.00401e-15	5.18522e-14	206.951	197.632	203.389	195.195	457.626	506.095	697.832	543.292
510	evm.model.000297F_arrow_pilon.19.update	887.951	0.830335	0.104712	7.92973	2.19626e-15	5.67151e-14	624.463	652.346	665.638	613.141	1117.24	1077.85	1156.9	1196.03
511	evm.model.000008F_arrow_pilon.113.update	2176.93	1.66448	0.210306	7.91455	2.48148e-15	6.39551e-14	1337.96	1091.8	839.611	908.23	3330.68	3471.54	2533.03	3902.63
512	evm.model.000771F_arrow_pilon.4.update	3526.85	-1.33181	0.168545	-7.90179	2.74926e-15	7.07183e-14	5066.69	4743.17	5791.55	4590.52	2025.13	1955.99	2437.53	1604.24
513	evm.model.000142F_arrow_pilon.26.1.update	1815.02	1.84515	0.233641	7.8974	2.84773e-15	7.31083e-14	818.179	841.141	649.669	853.116	3339.09	3366.67	1760.32	2891.97
514	evm.model.000059F_arrow_pilon.79.update	3775.98	-1.29782	0.164484	-7.89023	3.01635e-15	7.72865e-14	4338.76	5321.6	5570.51	6242.79	2020.92	2485.79	2311.64	1915.82
515	evm.model.000210F_arrow_pilon.38.update	9711.22	2.17153	0.27556	7.88043	3.26256e-15	8.34328e-14	2444.91	3154.88	4108.97	4403.37	11122.9	15170.1	23161.9	14122.6
516	evm.model.000412F_arrow_pilon.21.update	9918.66	2.29086	0.291017	7.87193	3.49221e-15	8.91325e-14	3889.96	3266.55	3470.22	2837.21	8995.77	17488.1	25026.4	14375
517	evm.model.000045F_arrow_pilon.46.update	4546.04	2.22144	0.282219	7.87133	3.50883e-15	8.93834e-14	1685.69	1922.49	1180.83	1632.75	4496.31	9853.81	6109.01	9487.39
518	evm.model.000085F_arrow_pilon.35.update	2328.28	-1.03655	0.131757	-7.86711	3.62939e-15	9.22763e-14	3229.4	2956.45	3210.52	3125.41	1521.21	1583.94	1723.42	1275.9
519	evm.model.000160F_arrow_pilon.42.update	5600.86	-2.00209	0.254727	-7.85977	3.84842e-15	9.76564e-14	10293.4	6868.12	10241.7	8451.94	2290.23	1386.98	3010.55	2263.88
520	evm.model.000045F_arrow_pilon.23.update	2106.77	-1.06482	0.135538	-7.85619	3.95994e-15	1.00293e-13	2508.68	3057.67	2955.87	2880.85	1235.06	1470.87	1240.47	1504.65
521	evm.TU.000259F_arrow_pilon.25	482.365	1.03868	0.132281	7.85208	4.09209e-15	1.03441e-13	291.175	313.319	345.426	312.312	593.336	637.407	682.638	683.305
522	evm.model.000025F_arrow_pilon.52.update	3468.78	1.83092	0.233289	7.84829	4.21743e-15	1.06405e-13	1307.88	1413.95	2059.95	1305.51	4318.52	5608.08	7145.45	4590.86
523	evm.model.000101F_arrow_pilon.10.update	954.704	2.38803	0.3043	7.84762	4.2402e-15	1.06775e-13	362.165	212.093	250.455	401.872	1416.01	976.627	2139.08	1879.34
524	evm.model.000021F_arrow_pilon.67.update	21300.8	-1.36903	0.174459	-7.84729	4.25116e-15	1.06847e-13	31098	33692.2	24344.5	33712.4	13255.4	13543.3	9932.44	10828.4
525	MSTRG.5674.update	192.99	2.05602	0.262497	7.83254	4.78114e-15	1.19938e-13	83.0211	71.501	81.5238	63.1513	223.027	335.573	418.916	267.209
526	evm.model.000213F_arrow_pilon.57.update	9308.77	1.44117	0.184246	7.82197	5.20025e-15	1.30204e-13	4880.2	4484.48	4097.2	6583.81	15025.9	14402.3	12719.4	12276.8
527	evm.model.000208F_arrow_pilon.14.update	4789.32	1.3389	0.171311	7.8156	5.47007e-15	1.367e-13	2870.85	3024.73	2124.66	2836.07	6895.95	7500.24	5598.94	7463.11
528	evm.model.000321F_arrow_pilon.2.update	1294.58	-1.25893	0.161177	-7.81082	5.68184e-15	1.41723e-13	1843.31	2034.97	1628.79	1796.94	790.063	623.728	733.646	905.157
529	evm.TU.000034F_arrow_pilon.39	43.2429	5.79792	0.74272	7.80634	5.88713e-15	1.46566e-13	2.40641	0	0	4.59282	118.878	67.4794	83.5662	69.0207
530	evm.model.000380F_arrow_pilon.7.update	974.187	4.5624	0.584779	7.80192	6.09727e-15	1.51511e-13	141.978	70.6976	53.7889	50.521	2280.77	3972.17	549.149	674.431
531	evm.model.000278F_arrow_pilon.13.update	494.889	1.90739	0.244562	7.79922	6.22921e-15	1.54499e-13	188.903	138.985	211.794	295.089	730.098	862.642	693.491	838.108
532	MSTRG.18981.update	1468.93	2.08633	0.267597	7.79652	6.36375e-15	1.57539e-13	363.368	853.192	516.037	505.21	2524.83	2802.22	2102.18	2084.43
533	evm.model.000103F_arrow_pilon.7.update	1535.22	-1.47507	0.189232	-7.79505	6.43847e-15	1.59089e-13	2757.74	1928.12	2351.58	1995.58	924.72	896.382	785.739	641.892
534	evm.model.000017F_arrow_pilon.18.update	3035.78	-2.16751	0.278342	-7.78722	6.84992e-15	1.68939e-13	3519.37	3965.5	4452.71	7927.21	858.443	1117.97	1237.21	1207.86
535	evm.model.000124F_arrow_pilon.10.update	14415.2	-1.14315	0.147009	-7.77607	7.48122e-15	1.84164e-13	15511.7	20295	22004.7	21567.9	9113.6	8799.68	9449.49	8579.27
536	evm.model.000286F_arrow_pilon.34.update	376.083	-2.59141	0.33417	-7.75475	8.85164e-15	2.17493e-13	383.822	997.801	491.664	707.294	75.745	120.369	99.8453	132.125
537	evm.model.000104F_arrow_pilon.7.update	2441.33	-1.89008	0.24389	-7.74969	9.21151e-15	2.25914e-13	3639.69	3408.75	5392.34	2939.4	1356.05	878.144	1050.55	865.717
538	MSTRG.9986.update	582.552	-1.73193	0.223547	-7.7475	9.37177e-15	2.29417e-13	862.698	860.423	1083.34	775.038	368.205	222.5	217.055	271.153
539	evm.model.000462F_arrow_pilon.23.update	437.942	-1.54717	0.199903	-7.73959	9.97383e-15	2.43702e-13	514.972	728.668	658.073	708.442	266.16	246.209	187.753	193.258
540	evm.model.000044F_arrow_pilon.46.update	1848.34	-1.39188	0.17986	-7.73869	1.0045e-14	2.44534e-13	2401.6	2484.86	2747.44	3073.74	793.219	1240.16	966.98	1078.69
541	evm.TU.000121F_arrow_pilon.20	201.696	-2.01895	0.260891	-7.73869	1.00445e-14	2.44534e-13	302.004	381.607	397.534	212.418	87.3172	67.4794	81.3956	83.8108
542	evm.model.000133F_arrow_pilon.54.update	7786.02	1.00052	0.129353	7.73476	1.03596e-14	2.51727e-13	5745.3	4976.95	5083.89	4952.21	11452.2	9227.35	11266.2	9584.02
543	evm.model.000000F_arrow_pilon.89.update	60.7071	-3.29934	0.427256	-7.72215	1.1438e-14	2.7742e-13	91.4435	71.501	138.674	138.933	14.7282	7.29507	15.1939	7.88808
544	evm.model.000030F_arrow_pilon.45.update	5737.84	-1.64523	0.213399	-7.70962	1.26193e-14	3.05509e-13	7619.89	7830.57	11662.9	7668.86	3481.11	2860.58	2528.69	2250.07
545	evm.TU.000045F_arrow_pilon.47	1211.69	1.69632	0.220066	7.70822	1.27583e-14	3.08307e-13	549.864	662.79	567.305	505.21	1281.35	2242.32	1658.3	2226.41
546	evm.TU.000495F_arrow_pilon.19	512.786	2.41027	0.312761	7.7064	1.29414e-14	3.12158e-13	173.261	227.357	81.5238	167.638	750.086	1055.96	677.212	969.248
547	evm.model.000336F_arrow_pilon.11.update	3074.32	2.67135	0.34677	7.70351	1.32376e-14	3.1872e-13	759.222	785.708	1033.76	757.815	2878.31	3446.01	9105.46	5828.31
548	evm.model.000312F_arrow_pilon.7.update	8135.01	2.16056	0.280611	7.69946	1.36638e-14	3.28381e-13	1632.75	3313.95	4364.46	2582.31	12111.8	12251.2	14774.9	14048.7
549	evm.model.000036F_arrow_pilon.22.update	3684.28	2.04252	0.265421	7.69542	1.41033e-14	3.38324e-13	1418.58	1250.06	1529.62	1559.26	4634.12	9040.41	6119.87	3922.35
550	evm.model.000085F_arrow_pilon.53.update	1003.38	-1.5408	0.200236	-7.69491	1.41598e-14	3.39063e-13	1188.77	1478.22	1882.61	1423.77	408.181	563.544	584.963	496.949
551	evm.model.000092F_arrow_pilon.32.update	2496.55	-0.889449	0.115615	-7.69323	1.43469e-14	3.4292e-13	3293.17	3530.87	2966.79	3179.38	1802.1	1604.92	1704.97	1890.18
552	evm.model.000168F_arrow_pilon.10.update	600.292	-2.11132	0.27467	-7.68677	1.50896e-14	3.60019e-13	924.061	954.418	984.169	1037.98	226.183	313.688	118.295	243.544
553	evm.model.000194F_arrow_pilon.28.update	1092.51	-0.817478	0.10643	-7.68094	1.57932e-14	3.76123e-13	1312.7	1438.05	1442.21	1382.44	770.074	838.021	816.127	740.493
554	evm.model.000036F_arrow_pilon.50.update	3315.96	1.42609	0.18581	7.675	1.65416e-14	3.93236e-13	1801.2	1724.86	1904.46	1763.64	5726.11	4277.65	5725.91	3603.87
555	evm.model.000693F_arrow_pilon.3.update	773.129	-1.16846	0.152432	-7.66548	1.78157e-14	4.22761e-13	1217.64	959.239	1163.18	940.38	526.007	438.616	477.521	462.439
556	evm.model.000023F_arrow_pilon.5.update	1784.12	1.23504	0.161187	7.66219	1.82791e-14	4.32979e-13	979.408	982.537	1171.59	1121.8	2041.96	2531.39	2992.1	2452.21
557	evm.model.000006F_arrow_pilon.74.update	8104.53	-1.42534	0.186041	-7.66142	1.8389e-14	4.34799e-13	10755.4	10976.6	11093.1	14420.3	4039.73	3626.56	4336.76	5587.72
558	MSTRG.16878.update	763.04	-2.23978	0.292367	-7.66083	1.84731e-14	4.36006e-13	804.944	1082.16	1480.88	1669.49	216.715	195.143	304.962	350.034
559	evm.model.000643F_arrow_pilon.10.update	1451.56	-1.16734	0.152466	-7.6564	1.91218e-14	4.50509e-13	2164.56	2112.09	1770.83	1987.54	983.633	764.158	815.042	1014.6
560	evm.TU.000102F_arrow_pilon.3	506.474	1.98826	0.260241	7.64006	2.17116e-14	5.10611e-13	255.079	210.486	137.834	213.566	949.969	1005.81	638.142	640.906
561	evm.model.000059F_arrow_pilon.73.update	1187.77	1.91202	0.250326	7.63813	2.20394e-14	5.17395e-13	647.324	419.366	424.428	505.21	1453.88	1446.25	2070.71	2535.03
562	evm.model.000236F_arrow_pilon.30.update	3442.51	1.71879	0.225077	7.63645	2.23301e-14	5.23286e-13	1727.8	1033.95	1787.64	1869.28	6337.33	5210.5	4337.85	5235.71
563	evm.model.000073F_arrow_pilon.15.update	1342.07	-1.49629	0.196669	-7.60817	2.78001e-14	6.50315e-13	2253.6	1595.52	2301.16	1776.27	762.71	547.13	694.576	805.57
564	evm.model.000319F_arrow_pilon.8.1.update	13496.9	-1.75762	0.231101	-7.60539	2.84035e-14	6.63253e-13	18898.7	15107.6	26848.2	22476.1	7238.91	4439.05	6572.43	6394.27
565	evm.model.000246F_arrow_pilon.40.update	10564.1	1.51369	0.199472	7.58847	3.23703e-14	7.54544e-13	6293.96	5013.11	4298.07	6317.42	12584.2	13997.4	18482.2	17526.3
566	evm.TU.000056F_arrow_pilon.26	19908.5	-0.897229	0.118302	-7.5842	3.34545e-14	7.78438e-13	26797.8	22939	25892.6	28000.1	14297.9	13482.2	12727	15131.3
567	evm.model.000047F_arrow_pilon.33.update	118.313	2.36256	0.311986	7.57264	3.65715e-14	8.49466e-13	26.4705	38.5624	47.0653	41.3354	123.086	233.442	223.567	212.978
568	evm.model.000063F_arrow_pilon.57.update	95.1704	-2.54654	0.336635	-7.5647	3.88769e-14	9.01423e-13	111.898	150.233	208.432	179.12	26.3004	17.3258	32.5583	35.4964
569	evm.model.000070F_arrow_pilon.1.update	158.651	-2.18278	0.288817	-7.55765	4.1042e-14	9.49953e-13	312.833	189.598	284.913	252.605	54.7047	36.4753	65.1165	72.9647
570	evm.model.000019F_arrow_pilon.62.update	15621.3	1.74189	0.230875	7.54475	4.53151e-14	1.04702e-12	10163.5	6893.82	5862.15	5845.51	30309.6	20366	23542.9	21987
571	evm.model.000244F_arrow_pilon.20.update	21538.1	-1.23688	0.164054	-7.53946	4.71923e-14	1.08848e-12	27786.8	29489	35794.8	27904.8	15647.7	12655.1	12070.4	10956.5
572	evm.model.000565F_arrow_pilon.17.update	13607.4	0.884483	0.117419	7.5327	4.97013e-14	1.14435e-12	10111.7	9888.83	9037.37	9210.9	15594	17690.5	19765	17560.8
573	evm.TU.000073F_arrow_pilon.1	326.857	-2.08596	0.277156	-7.5263	5.21974e-14	1.19972e-12	613.634	503.721	626.977	372.018	172.53	123.104	83.5662	119.307
574	evm.model.000207F_arrow_pilon.11.update	12715.1	1.61726	0.21506	7.52006	5.47497e-14	1.25619e-12	7883.4	4400.93	5272.15	7451.85	19463.3	17013	21120.5	19115.8
575	evm.model.000023F_arrow_pilon.38.update	1937.72	2.33138	0.310046	7.51949	5.49923e-14	1.25956e-12	972.189	550.317	517.718	530.471	2521.68	2095.51	4450.71	3863.19
576	evm.model.000006F_arrow_pilon.149.update	22577.5	1.08263	0.144059	7.51522	5.68172e-14	1.2991e-12	16597	13390	13568.2	14376.7	34361.9	30708.6	25621.2	31996
577	evm.model.000390F_arrow_pilon.4.update	261.858	2.57482	0.342865	7.50972	5.92549e-14	1.35203e-12	80.6147	41.7759	117.663	60.8549	574.4	311.864	437.366	470.327
578	evm.model.000028F_arrow_pilon.4.update	34014.3	1.32121	0.175937	7.50954	5.93374e-14	1.35203e-12	23154.5	20558.6	14554.1	19509.1	50690.2	44830.9	44444.2	54372.5
579	evm.TU.000202F_arrow_pilon.17	56.4086	6.56591	0.87686	7.48798	6.99442e-14	1.59096e-12	1.2032	3.21353	0	0	135.71	45.5942	186.667	78.8808
580	evm.model.000034F_arrow_pilon.40.update	2632.36	-1.72236	0.230457	-7.47369	7.79752e-14	1.76858e-12	4729.8	3380.63	4524.15	3526.14	1662.18	869.025	1159.07	1207.86
581	evm.TU.000196F_arrow_pilon.28	42.7929	5.2328	0.70017	7.47361	7.80218e-14	1.76858e-12	4.81282	3.21353	0	1.1482	131.502	51.0655	61.8607	88.7409
582	evm.TU.000415F_arrow_pilon.4	81.573	3.14681	0.421194	7.47117	7.94841e-14	1.79864e-12	18.0481	24.1015	10.0854	13.7785	213.559	89.3646	115.039	168.608
583	evm.model.000010F_arrow_pilon.16.update	225.457	2.60116	0.348377	7.46649	8.23617e-14	1.86055e-12	117.914	42.5793	43.7035	52.8174	347.165	408.524	443.878	347.076
584	evm.TU.000093F_arrow_pilon.12	181.953	2.45714	0.32964	7.454	9.05523e-14	2.04208e-12	64.973	56.2368	36.1394	67.7441	208.299	230.707	417.831	373.698
585	evm.model.000118F_arrow_pilon.18.update	66.1866	2.7429	0.368195	7.44958	9.36384e-14	2.10806e-12	20.4545	13.6575	16.809	18.3713	159.906	105.779	121.551	72.9647
586	evm.model.000006F_arrow_pilon.37.1.update	167.056	1.91056	0.25668	7.44336	9.81532e-14	2.20593e-12	77.0051	62.6638	57.1507	84.9672	279.836	198.791	336.435	239.6
587	evm.model.000101F_arrow_pilon.24.update	4895.4	1.35552	0.182302	7.43555	1.04135e-13	2.33638e-12	2200.66	3007.86	2670.95	3124.27	5487.31	7559.52	7061.89	8050.77
588	evm.model.000001F_arrow_pilon.12.update	3885.24	-1.2167	0.163656	-7.43447	1.04992e-13	2.3516e-12	5809.07	4222.58	5684.81	6015.45	2282.87	2021.65	2490.71	2554.75
589	MSTRG.10171.update	258.167	3.18258	0.428756	7.42282	1.14653e-13	2.56363e-12	50.5346	65.074	58.8316	29.8533	355.581	796.986	199.691	508.781
590	MSTRG.7380.update	1326.47	-1.55403	0.209741	-7.40931	1.26954e-13	2.83386e-12	1679.67	1992.39	1896.06	2348.08	559.671	607.314	606.669	921.919
591	evm.model.000057F_arrow_pilon.15.update	3604.01	3.148	0.424984	7.40734	1.28862e-13	2.87159e-12	741.174	466.765	1074.1	640.698	3706.25	2921.68	11319.4	7962.03
592	evm.model.000019F_arrow_pilon.31.update	726.194	-1.99139	0.269204	-7.39732	1.38961e-13	3.0914e-12	1034.76	886.131	1511.97	1209.06	414.494	246.209	206.202	300.733
593	evm.model.000060F_arrow_pilon.17.update	4258.96	-2.41952	0.327299	-7.39239	1.44213e-13	3.20285e-12	4252.12	5246.89	11362.1	7844.54	1056.22	1030.43	1702.8	1576.63
594	MSTRG.9783.update	474.514	-3.94442	0.53365	-7.39139	1.45304e-13	3.22164e-12	476.469	427.399	1526.26	1134.43	73.641	27.3565	26.0466	104.517
595	evm.model.000085F_arrow_pilon.54.update	4687.51	-1.86478	0.252316	-7.39063	1.46133e-13	3.23458e-12	6934.07	5736.15	9260.09	7490.89	2876.21	1419.8	2032.72	1750.17
596	evm.TU.000479F_arrow_pilon.3	788.935	-3.15692	0.427379	-7.38671	1.50511e-13	3.3259e-12	2175.39	1197.04	1275.81	1026.5	176.738	47.4179	231.164	181.426
597	evm.model.000064F_arrow_pilon.49.update	1907.06	-2.69051	0.364538	-7.38061	1.57567e-13	3.47598e-12	5193.03	2625.45	2886.11	2505.38	872.12	317.336	358.141	498.921
598	evm.model.000028F_arrow_pilon.2.update	2412.68	-2.17357	0.294528	-7.37986	1.5846e-13	3.48983e-12	4212.42	4590.53	3474.43	3522.69	905.784	1394.27	531.785	669.501
599	evm.TU.000197F_arrow_pilon.6	614.327	-1.71274	0.232413	-7.36937	1.71433e-13	3.76924e-12	807.35	833.108	1114.44	1011.57	219.871	400.317	252.869	275.097
600	evm.model.000371F_arrow_pilon.8.update	6135	-0.814278	0.110517	-7.36789	1.73349e-13	3.80501e-12	8349.04	7095.47	8179.27	7664.27	4532.08	4311.39	4144.67	4803.84
601	MSTRG.2866.update	2824.93	-0.848943	0.115272	-7.36472	1.77522e-13	3.89012e-12	3698.65	3283.42	4013.16	3536.47	1979.89	2110.1	2104.35	1873.42
602	evm.model.000098F_arrow_pilon.45.update	3789.76	-0.96424	0.130959	-7.36294	1.79909e-13	3.93588e-12	5736.88	5163.34	4440.1	4704.2	2758.38	2401.9	2671.95	2441.36
603	evm.model.000176F_arrow_pilon.47.update	2339.04	-1.43744	0.195277	-7.36105	1.82465e-13	3.98519e-12	3074.19	2805.41	4362.78	3423.95	988.893	1318.58	1383.73	1354.78
604	evm.model.000403F_arrow_pilon.10.update	993.412	-2.53156	0.344098	-7.3571	1.8795e-13	4.09817e-12	2500.26	1390.65	1237.98	1646.53	415.546	162.315	220.311	373.698
605	evm.model.000347F_arrow_pilon.3.update	2159.07	-2.05536	0.279389	-7.35663	1.88615e-13	4.10588e-12	4639.56	2675.26	3510.57	3097.86	891.056	653.821	582.793	1221.67
606	evm.model.000047F_arrow_pilon.65.update	7778.56	1.35678	0.184646	7.34802	2.0117e-13	4.37197e-12	5182.2	3444.9	4759.48	4088.76	11465.9	8941.02	12706.4	11639.8
607	evm.TU.000341F_arrow_pilon.25	444.27	3.93254	0.535244	7.3472	2.02402e-13	4.3915e-12	45.7218	9.64059	100.014	63.1513	1085.68	1009.46	798.763	441.732
608	evm.model.000026F_arrow_pilon.95.update	1230.91	-1.38237	0.188227	-7.34417	2.07044e-13	4.48482e-12	2058.68	1871.08	1627.11	1560.41	865.808	699.415	584.963	579.774
609	evm.model.000142F_arrow_pilon.13.update	1590.25	0.990877	0.134936	7.34332	2.08363e-13	4.50597e-12	962.564	1041.18	1132.09	1121.8	1955.69	1885.78	2355.05	2267.82
610	evm.model.000196F_arrow_pilon.9.1.update	876.989	-1.36397	0.185759	-7.34271	2.09309e-13	4.51901e-12	1180.34	1213.11	1094.27	1566.15	458.678	530.716	403.722	568.928
611	MSTRG.15380.update	876.149	3.9856	0.543131	7.33819	2.16498e-13	4.66657e-12	21.6577	101.226	211.794	80.3743	756.398	2411.02	1836.29	1590.43
612	evm.model.000185F_arrow_pilon.34.update	2308.87	-0.686048	0.0935298	-7.33508	2.21592e-13	4.76858e-12	2774.59	2737.93	3044.96	2832.62	1736.88	1711.61	1842.8	1789.61
613	evm.model.000643F_arrow_pilon.9.update	863.944	-2.01897	0.275354	-7.33228	2.2627e-13	4.86131e-12	1810.82	776.871	1664.93	1291.73	311.396	396.669	296.28	362.852
614	MSTRG.14135.update	206.674	-1.91271	0.260951	-7.32978	2.3053e-13	4.94475e-12	287.566	254.672	363.075	400.723	77.849	64.7437	115.039	89.7269
615	evm.model.000178F_arrow_pilon.27.update	7401.03	1.99021	0.271549	7.32913	2.31653e-13	4.96077e-12	3820.17	2619.83	1991.03	3476.76	15868.6	9644.99	8732.13	13054.8
616	evm.model.000311F_arrow_pilon.27.update	204.923	-2.91286	0.397805	-7.32234	2.43685e-13	5.20995e-12	573.929	317.336	288.275	267.532	74.693	24.6209	35.8141	57.1886
617	evm.model.000016F_arrow_pilon.100.update	1247.47	-3.04236	0.415576	-7.32082	2.46464e-13	5.26083e-12	1808.42	1499.11	2781.05	2810.81	418.702	131.311	138.915	391.446
618	evm.model.000011F_arrow_pilon.81.update	919.519	1.46371	0.200168	7.31239	2.62429e-13	5.59255e-12	564.303	367.949	484.1	543.101	1359.2	1609.47	1083.1	1344.92
619	MSTRG.17169.update	3425.55	1.90289	0.260519	7.30423	2.7885e-13	5.93288e-12	962.564	1855.01	1181.67	1782.01	3990.29	5855.2	6497.54	5280.08
620	evm.model.000212F_arrow_pilon.4.update	12086.7	-1.11794	0.153059	-7.30398	2.7938e-13	5.93457e-12	14286.8	15787.3	20084.3	16034.7	7765.97	7131.84	8604.06	6998.7
621	evm.model.000167F_arrow_pilon.14.update	231.936	-1.76729	0.242059	-7.30107	2.85486e-13	6.05451e-12	291.175	426.596	358.032	358.24	133.606	105.779	71.6282	110.433
622	evm.model.000307F_arrow_pilon.9.update	2712.12	-0.824307	0.112909	-7.30065	2.8638e-13	6.0637e-12	3549.45	3025.54	3687.9	3604.21	1973.58	1974.23	1855.82	2026.25
623	evm.model.000090F_arrow_pilon.14.update	2234.78	-2.05133	0.281181	-7.29539	2.97786e-13	6.29509e-12	3951.32	2784.52	4677.95	2988.78	863.704	514.302	1179.69	917.975
624	evm.model.000239F_arrow_pilon.25.update	1388.81	1.44541	0.198182	7.29334	3.02371e-13	6.37156e-12	842.243	675.645	606.806	861.154	2219.75	1776.35	1672.41	2456.15
625	evm.model.000533F_arrow_pilon.6.update	462.138	1.47819	0.202676	7.29334	3.02367e-13	6.37156e-12	310.427	195.222	273.147	198.639	602.804	714.917	709.77	692.179
626	evm.TU.000293F_arrow_pilon.21	354.113	1.55947	0.214016	7.28669	3.17664e-13	6.68313e-12	133.556	223.34	165.569	194.047	428.17	563.544	545.893	578.788
627	MSTRG.5623.update	1936.75	-2.2164	0.304268	-7.28437	3.23182e-13	6.78837e-12	3705.87	2897.8	2486.9	3660.48	879.484	818.871	327.753	716.829
628	evm.model.000172F_arrow_pilon.24.update	12868.3	0.882868	0.121243	7.28177	3.29458e-13	6.90918e-12	9160	8022.58	8941.56	10075.5	15287.9	17379.6	16159.7	17919.7
629	evm.model.000412F_arrow_pilon.10.update	330.056	4.2317	0.581537	7.27675	3.41958e-13	7.15993e-12	27.6737	43.3826	31.0967	31.0015	194.623	300.922	1598.61	413.138
630	evm.model.000016F_arrow_pilon.60.update	29000.3	1.98604	0.27316	7.27061	3.57872e-13	7.48124e-12	13311.1	10301.8	12473.1	10674.9	30366.4	37245.9	73059.6	44569.6
631	evm.model.000056F_arrow_pilon.81.update	810.363	2.44409	0.336432	7.26475	3.73724e-13	7.80023e-12	326.068	222.537	208.432	250.309	1269.78	2376.37	909.461	919.947
632	MSTRG.11823.update	2573.08	2.06348	0.284327	7.25744	3.94491e-13	8.22065e-12	955.344	898.985	847.175	1273.36	4592.04	5594.41	2225.9	4197.44
633	evm.model.000471F_arrow_pilon.19.update	2039.92	3.2111	0.442737	7.25284	4.08134e-13	8.49152e-12	804.944	337.421	300.882	148.118	4991.81	3860.92	3478.31	2396.99
634	MSTRG.12298.update	725.223	1.28799	0.177647	7.25027	4.1593e-13	8.64007e-12	475.266	351.078	460.567	399.575	1238.22	1026.78	879.073	971.22
635	evm.model.000422F_arrow_pilon.21.update	910.962	-1.4813	0.204374	-7.24796	4.23103e-13	8.77522e-12	1315.1	947.188	1561.56	1542.04	440.794	429.497	543.723	507.795
636	evm.model.000111F_arrow_pilon.8.update	3552.7	0.97354	0.134324	7.24769	4.23932e-13	8.77859e-12	2443.71	2048.63	2579.35	2519.16	4747.74	4110.77	4923.89	5048.37
637	evm.model.000073F_arrow_pilon.42.update	2807.08	-1.01907	0.140681	-7.2438	4.36281e-13	9.02012e-12	3867.1	3265.75	4027.44	3876.34	1913.61	1763.58	2122.8	1620.01
638	evm.model.000102F_arrow_pilon.44.update	10153.9	-0.921946	0.127808	-7.21351	5.45284e-13	1.12561e-11	14813.9	12632.4	13542.2	12180.2	7203.14	6181.66	7777.08	6901.08
639	evm.model.000022F_arrow_pilon.42.update	4434.63	-1.36834	0.189717	-7.2125	5.4934e-13	1.13044e-11	6148.37	4784.14	7281.67	7357.7	2529.04	2006.14	2675.2	2694.77
640	evm.model.000004F_arrow_pilon.73.update	22578	0.945975	0.131154	7.2127	5.48528e-13	1.13044e-11	17861.6	13692.8	14305.3	15863.6	27449.1	29709.2	29566.2	32176.5
641	evm.TU.000132F_arrow_pilon.30	822.451	4.00113	0.55527	7.20574	5.77277e-13	1.18449e-11	190.106	26.5116	110.099	60.8549	1266.62	2349.01	2015.36	561.04
642	evm.model.000239F_arrow_pilon.10.update	3617.6	-0.976594	0.13553	-7.20571	5.77404e-13	1.18449e-11	5339.82	4364.78	4445.99	5039.47	2800.46	2356.31	2362.64	2231.34
643	evm.model.000414F_arrow_pilon.10.update	534.748	2.01766	0.280356	7.19676	6.16593e-13	1.26291e-11	163.636	156.66	194.985	332.979	823.727	672.058	931.166	1002.77
644	evm.model.000519F_arrow_pilon.8.update	2498.78	1.12629	0.156538	7.19502	6.24538e-13	1.2772e-11	1738.63	1274.97	1530.46	1738.38	3553.7	2938.09	3518.46	3697.54
645	evm.model.000030F_arrow_pilon.66.update	306.258	-3.92405	0.545561	-7.19268	6.3532e-13	1.29723e-11	210.561	576.829	1203.53	307.719	37.8725	56.5368	41.2405	15.7762
646	evm.TU.000575F_arrow_pilon.13	253.582	-2.71657	0.378023	-7.18626	6.65907e-13	1.35759e-11	259.892	715.814	352.149	432.873	64.1729	55.6249	45.5816	102.545
647	evm.model.000236F_arrow_pilon.32.update	284.907	1.95808	0.273112	7.16954	7.52516e-13	1.53178e-11	141.978	143.002	114.301	66.5959	491.291	497.888	473.18	351.02
648	MSTRG.11967.update	499.665	-1.71452	0.239564	-7.15683	8.25625e-13	1.67801e-11	766.441	505.328	874.91	917.416	285.096	224.323	192.094	231.712
649	evm.model.000157F_arrow_pilon.15.update	21607.1	-1.64993	0.230588	-7.15532	8.34795e-13	1.69403e-11	42106.1	32126.5	26885.2	29969.3	9157.78	14426.9	8098.32	10086.9
650	evm.model.000074F_arrow_pilon.28.update	3717.41	1.00111	0.140175	7.14187	9.20702e-13	1.86548e-11	2354.67	2228.58	2343.18	2983.04	5268.49	4578.57	5189.79	4792.99
651	evm.model.000551F_arrow_pilon.9.update	5422.66	-0.790487	0.110688	-7.14159	9.22573e-13	1.8664e-11	7230.06	6536.32	6266.41	7457.59	4199.64	4052.41	3721.41	3917.42
652	evm.model.000222F_arrow_pilon.16.update	899.936	3.16038	0.442701	7.13886	9.41078e-13	1.90092e-11	80.6147	147.822	194.985	300.83	952.073	1052.31	2881.41	1589.45
653	evm.model.000025F_arrow_pilon.72.update	363.625	2.29814	0.322188	7.1329	9.82738e-13	1.98203e-11	168.449	101.226	132.791	89.56	337.696	756.863	767.29	555.124
654	evm.model.000497F_arrow_pilon.10.update	5681.5	1.3775	0.193137	7.13226	9.87366e-13	1.98832e-11	3616.83	2650.36	3260.11	3105.89	6131.14	10015.2	8990.42	7682
655	evm.model.000028F_arrow_pilon.26.update	17538	0.968694	0.135868	7.12968	1.00604e-12	2.02283e-11	11820.3	10455.2	11869.7	13303.1	23942.8	19823.4	23762.1	25327.6
656	evm.model.000138F_arrow_pilon.4.update	1600.85	2.26308	0.317427	7.12946	1.00765e-12	2.02298e-11	803.741	380.803	528.644	496.024	3786.2	2836.87	2446.21	1528.32
657	evm.model.000064F_arrow_pilon.43.update	821.224	-2.48797	0.349303	-7.12265	1.05869e-12	2.12221e-11	2008.15	1335.22	992.573	1240.06	391.349	206.086	129.148	267.209
658	evm.TU.000127F_arrow_pilon.39	13112.1	-2.67578	0.376283	-7.11107	1.15144e-12	2.30462e-11	38127.1	16414.7	15154.2	21006.4	5835.52	3075.78	2051.17	3232.14
659	evm.model.000013F_arrow_pilon.62.update	4320.56	1.05242	0.14811	7.10568	1.19732e-12	2.39282e-11	2592.91	2676.87	2849.97	3124.27	5425.24	5470.39	7105.3	5319.52
660	evm.model.000022F_arrow_pilon.50.update	528.649	-1.14236	0.160838	-7.10255	1.22475e-12	2.44394e-11	822.992	618.604	653.871	816.374	325.072	318.247	319.071	354.964
661	evm.model.000330F_arrow_pilon.35.update	2969.55	1.12352	0.158295	7.09762	1.26921e-12	2.52873e-11	1921.52	1947.4	1534.66	2071.36	3834.59	4350.6	3483.73	4612.55
662	evm.model.000063F_arrow_pilon.31.update	2305.78	-0.631521	0.088979	-7.09742	1.27109e-12	2.52873e-11	2922.58	2690.53	2865.94	2731.58	1738.98	1801.88	1844.97	1849.75
663	evm.model.000160F_arrow_pilon.12.update	11362	-0.663883	0.0935427	-7.09711	1.2739e-12	2.53027e-11	14702	13480.8	14591.1	12950.6	8666.49	9126.13	8867.78	8511.24
664	evm.model.000402F_arrow_pilon.5.update	18082.3	1.07516	0.151496	7.09692	1.2757e-12	2.53027e-11	10991.3	12013	9739.15	13817.5	24217.4	24272.5	22171.1	27436.7
665	evm.TU.000051F_arrow_pilon.3	1399.81	1.30071	0.183501	7.08834	1.35729e-12	2.68805e-11	674.998	880.507	811.036	865.746	1634.83	1719.81	2253.03	2358.54
666	evm.model.000088F_arrow_pilon.11.update	2753.2	-0.92765	0.13089	-7.08723	1.3682e-12	2.70558e-11	3358.14	3419.2	3949.28	3708.7	1757.92	1744.43	2187.92	1900.04
667	evm.model.000298F_arrow_pilon.8.update	11503.9	2.6261	0.370589	7.08628	1.37762e-12	2.72012e-11	1944.38	3016.7	2338.98	5529.75	13818.2	13269.7	27761.3	24352.5
668	evm.model.000371F_arrow_pilon.5.update	1212.81	-0.836884	0.11817	-7.08201	1.42079e-12	2.80116e-11	1708.55	1401.9	1527.1	1583.37	874.224	807.929	905.12	894.311
669	evm.model.000026F_arrow_pilon.81.update	149.624	2.80707	0.396391	7.08157	1.42525e-12	2.80577e-11	33.6897	27.315	49.5866	39.039	302.98	270.829	110.698	362.852
670	evm.model.000021F_arrow_pilon.73.update	14475.2	1.85788	0.262492	7.07785	1.46412e-12	2.87799e-11	5215.89	7649.81	5201.55	6971.9	13567.8	25829.1	29527.1	21838.1
671	evm.model.000016F_arrow_pilon.48.update	2132.1	-1.46256	0.206768	-7.07345	1.51129e-12	2.96626e-11	2674.72	2258.31	3841.7	3740.85	1048.86	1082.41	1209	1200.96
672	evm.model.000190F_arrow_pilon.18.update	3689.2	1.27164	0.179877	7.0695	1.55492e-12	3.04737e-11	2626.6	1902.41	1882.61	2234.41	6347.85	4779.18	4482.19	5258.39
673	evm.model.000073F_arrow_pilon.27.update	1247.96	1.28825	0.182284	7.06725	1.58031e-12	3.09252e-11	551.068	683.678	850.537	814.077	1643.25	2003.41	1837.37	1600.29
674	evm.model.000150F_arrow_pilon.45.update	1311.74	0.843205	0.119324	7.06655	1.58837e-12	3.10368e-11	1054.01	926.3	879.953	896.748	1784.22	1548.38	1677.84	1726.5
675	evm.model.000115F_arrow_pilon.6.update	5629.87	-1.70498	0.241314	-7.0654	1.60158e-12	3.12485e-11	7092.89	8584.14	9927.41	8862.99	3010.86	3155.12	1563.88	2841.68
676	evm.model.000060F_arrow_pilon.4.update	723.431	-1.68203	0.238252	-7.05987	1.66661e-12	3.24693e-11	1351.2	886.934	1193.44	980.567	431.326	320.983	386.358	236.642
677	evm.model.000155F_arrow_pilon.15.update	355.436	1.37324	0.194654	7.05477	1.72885e-12	3.36321e-11	175.668	195.222	191.623	229.641	632.26	538.011	426.513	454.551
678	evm.model.000043F_arrow_pilon.38.update	4390.45	1.1555	0.163828	7.05313	1.74932e-12	3.39802e-11	3164.43	2557.97	2607.08	2553.61	7494.55	5203.21	5632.58	5910.14
679	evm.model.000062F_arrow_pilon.10.update	1689.5	-1.202	0.170518	-7.04912	1.80049e-12	3.49227e-11	2558.01	2033.36	2734.83	2094.33	983.633	999.424	1222.02	890.367
680	evm.model.000040F_arrow_pilon.72.update	1188.38	1.3872	0.196962	7.04296	1.88203e-12	3.64504e-11	590.773	665.201	700.936	671.7	1317.12	1542	2267.14	1752.14
681	evm.model.000127F_arrow_pilon.1.update	4481.54	1.08712	0.154389	7.04143	1.90276e-12	3.6798e-11	2647.05	3007.86	2928.97	2890.03	4775.09	6706.9	6925.14	5971.28
682	MSTRG.12580.update	233.988	4.34639	0.617881	7.03435	2.00195e-12	3.86593e-11	38.5025	25.7082	10.0854	13.7785	348.217	121.281	290.854	1023.48
683	evm.TU.000084F_arrow_pilon.3	3721.98	-1.60375	0.228095	-7.03106	2.04963e-12	3.95222e-11	5433.67	7412.81	4648.54	4908.58	2025.13	1283.93	1885.12	2178.1
684	evm.model.000017F_arrow_pilon.66.update	4202.69	1.04563	0.148727	7.03052	2.05764e-12	3.96186e-11	2349.86	2668.03	3022.26	2931.37	4807.7	6389.57	5532.73	5920
685	evm.model.000073F_arrow_pilon.20.update	2134.34	-1.92426	0.273832	-7.02716	2.10774e-12	4.05241e-11	5084.74	2249.47	3238.26	2941.7	1142.49	745.009	902.949	770.074
686	evm.TU.001317F_arrow_pilon.4	575.64	1.41864	0.201946	7.02485	2.143e-12	4.11419e-11	341.71	284.397	300.041	328.387	604.908	844.404	1048.38	852.899
687	evm.model.000109F_arrow_pilon.5.update	5237.87	0.934777	0.133096	7.02335	2.16618e-12	4.15263e-11	4147.45	3499.53	3160.1	3586.99	7056.91	6923.02	6143.74	7385.21
688	evm.model.000022F_arrow_pilon.67.update	1683.47	1.28781	0.183581	7.01496	2.30015e-12	4.40304e-11	979.408	772.05	1070.74	1091.94	2439.62	1971.49	2258.46	2884.08
689	evm.TU.000092F_arrow_pilon.8	228.783	2.26502	0.322944	7.01366	2.3216e-12	4.43767e-11	89.0371	73.9112	113.461	37.8908	469.198	315.512	373.335	357.922
690	evm.model.000238F_arrow_pilon.25.1.update	2491.97	0.76852	0.109674	7.0073	2.42963e-12	4.63742e-11	1848.12	1960.25	1719.56	1846.31	3193.91	3176.09	2828.23	3363.28
691	evm.model.000210F_arrow_pilon.35.update	455.115	3.22991	0.461068	7.00528	2.465e-12	4.69813e-11	28.8769	85.9619	152.122	82.6707	628.052	1366.91	503.568	792.752
692	evm.model.000004F_arrow_pilon.93.update	3406.89	1.19567	0.170845	6.99856	2.58611e-12	4.92182e-11	2548.39	2037.38	1760.75	1938.17	5300.05	5223.27	4139.24	4307.88
693	evm.model.000384F_arrow_pilon.7.update	10322.8	-0.826991	0.118171	-6.99825	2.59174e-12	4.92543e-11	12066.9	14520.3	12846.3	13377.7	7008.52	7694.47	8174.29	6894.18
694	evm.model.000009F_arrow_pilon.1.update	1847.62	-1.59703	0.228222	-6.99769	2.60213e-12	4.93805e-11	2539.96	2647.95	3801.36	2118.44	986.789	714.917	1093.96	877.549
695	evm.model.000492F_arrow_pilon.8.update	2733.36	1.10898	0.158559	6.99407	2.67021e-12	5.05995e-11	1558.15	1549.72	1984.31	1833.68	3849.32	3270.93	4384.51	3436.24
696	evm.TU.000004F_arrow_pilon.22	122.621	-2.07707	0.297012	-6.99322	2.68644e-12	5.0834e-11	228.609	168.71	208.432	187.157	73.641	41.0348	36.8994	36.4824
697	evm.TU.000290F_arrow_pilon.1	197.01	1.57195	0.224791	6.99293	2.69199e-12	5.08659e-11	74.5987	91.5856	110.94	119.413	269.316	359.282	266.978	283.971
698	evm.model.000128F_arrow_pilon.30.update	7909.37	0.792627	0.113355	6.99243	2.70158e-12	5.09739e-11	5735.68	6142.66	5490.67	5789.25	9880.52	8980.23	10031.2	11224.7
699	evm.model.000336F_arrow_pilon.10.update	7372.92	1.15004	0.164565	6.98839	2.78062e-12	5.23902e-11	4734.61	4280.42	5216.68	4089.91	9567.02	8191.45	11225	11678.3
700	evm.model.000062F_arrow_pilon.57.update	1594.65	-1.69498	0.242556	-6.98798	2.78873e-12	5.2468e-11	2686.76	2589.3	1870	2601.83	663.821	1106.11	603.413	635.976
701	evm.model.000008F_arrow_pilon.39.1.update	4261.28	-1.50731	0.215938	-6.98028	2.94593e-12	5.53464e-11	7909.87	4275.6	7486.74	5546.98	2328.11	2004.32	2296.44	2242.19
702	evm.model.000176F_arrow_pilon.46.update	1323.12	-1.73303	0.248336	-6.97858	2.98177e-12	5.594e-11	2443.71	1274.16	1922.11	2497.35	625.948	492.417	734.731	594.564
703	evm.model.000266F_arrow_pilon.20.update	30.3934	4.26033	0.610587	6.97744	3.00613e-12	5.62717e-11	7.21923	1.60676	1.6809	2.29641	52.6007	56.5368	42.3257	78.8808
704	evm.model.000125F_arrow_pilon.54.update	506.584	1.356	0.194348	6.97715	3.01227e-12	5.62717e-11	273.127	240.211	264.742	361.685	751.138	594.548	737.987	829.234
705	evm.model.000003F_arrow_pilon.130.update	2633.59	2.05073	0.293917	6.97722	3.01071e-12	5.62717e-11	1736.22	680.465	812.717	869.191	4562.58	4354.24	3628.08	4425.21
706	evm.model.000130F_arrow_pilon.1.update	2594.95	-1.40885	0.202064	-6.97227	3.11866e-12	5.81767e-11	3406.27	3453.74	3655.96	4565.26	1255.05	1638.65	1069	1715.66
707	evm.model.000003F_arrow_pilon.10.update	604.867	-2.53378	0.363571	-6.96915	3.1886e-12	5.93973e-11	477.672	703.763	1625.43	1319.29	169.374	168.698	205.117	169.594
708	evm.model.000681F_arrow_pilon.3.update	2948.18	-1.46224	0.209878	-6.96712	3.23488e-12	6.01742e-11	4697.31	3239.24	4910.76	4457.33	1713.73	1119.79	1726.67	1720.59
709	evm.model.000268F_arrow_pilon.11.update	1970.47	-2.75419	0.395538	-6.96314	3.32768e-12	6.18132e-11	1558.15	3095.43	3702.19	5373.6	390.297	778.749	297.365	567.942
710	evm.model.000058F_arrow_pilon.62.update	4883.27	-0.84206	0.121028	-6.95754	3.46273e-12	6.42312e-11	6930.46	5994.84	6564.77	5587.16	3785.15	3567.29	3338.31	3298.2
711	evm.TU.000004F_arrow_pilon.106	28.7155	5.56342	0.79997	6.95454	3.53704e-12	6.55173e-11	0	1.60676	1.6809	1.1482	79.9531	35.5635	46.6668	63.1046
712	evm.model.000056F_arrow_pilon.58.update	608.476	-2.67128	0.384203	-6.9528	3.58116e-12	6.62413e-11	1352.4	947.188	1048.88	858.857	276.68	121.281	67.2871	195.23
713	evm.model.000111F_arrow_pilon.9.update	2229.47	1.88008	0.270539	6.94937	3.66924e-12	6.77755e-11	618.447	1072.52	1190.08	927.75	2360.72	4299.53	4239.09	3127.62
714	evm.model.000117F_arrow_pilon.8.update	1454.43	2.62033	0.377455	6.9421	3.86327e-12	7.12594e-11	375.4	539.07	304.243	408.761	1915.72	4754.56	1380.47	1957.23
715	evm.model.000102F_arrow_pilon.23.update	289.15	2.43125	0.350333	6.93983	3.92563e-12	7.23085e-11	147.994	102.833	52.108	59.7067	577.556	574.487	397.211	401.306
716	evm.model.000045F_arrow_pilon.58.update	4623.95	-1.04369	0.150457	-6.93678	4.01149e-12	7.37868e-11	6627.25	6336.28	5574.71	6371.39	3447.45	3157.85	2408.23	3068.46
717	evm.model.000064F_arrow_pilon.61.update	373.683	-3.17187	0.457354	-6.93527	4.05457e-12	7.44752e-11	283.956	376.786	1031.23	998.938	73.641	57.4487	52.0932	115.363
718	evm.model.000087F_arrow_pilon.29.update	1798.72	2.43895	0.351856	6.93167	4.15889e-12	7.62849e-11	377.806	526.215	615.21	721.073	1436	2638.99	4776.3	3298.2
719	evm.model.000026F_arrow_pilon.23.update	123.36	-2.36917	0.341807	-6.93132	4.16941e-12	7.63715e-11	250.267	168.71	231.965	175.675	53.6527	40.1229	47.7521	18.7342
720	evm.model.000161F_arrow_pilon.15.1.update	13072.2	1.58059	0.228302	6.92326	4.41358e-12	8.07318e-11	5638.22	8444.35	5578.92	6541.32	13973.9	18826.7	25545.2	20028.8
721	evm.model.000027F_arrow_pilon.21.update	268.755	3.00144	0.433572	6.9226	4.43438e-12	8.09998e-11	120.32	38.5624	31.9372	49.3728	439.742	299.098	513.335	657.669
722	evm.model.000184F_arrow_pilon.21.update	2149.31	1.5826	0.228728	6.91916	4.54345e-12	8.2877e-11	1241.71	1157.67	1044.68	860.005	2909.87	4531.15	2454.89	2994.51
723	evm.model.000539F_arrow_pilon.17.update	24235	1.26517	0.182857	6.91891	4.55138e-12	8.29069e-11	16926.7	12381.7	11872.2	15785.5	39214.9	28974.2	30969.4	37755.3
724	evm.model.000222F_arrow_pilon.8.update	108.632	2.52106	0.364571	6.91513	4.67445e-12	8.5031e-11	21.6577	30.5285	24.3731	52.8174	216.715	120.369	175.815	226.782
725	evm.model.000051F_arrow_pilon.5.update	828.784	1.32973	0.192298	6.91493	4.68106e-12	8.50339e-11	493.314	405.708	397.534	592.474	1095.15	1300.35	1337.06	1008.69
726	evm.model.000102F_arrow_pilon.21.update	25758.9	-0.81355	0.117688	-6.91279	4.75226e-12	8.62083e-11	35008.4	33065.6	29837.7	33430	20653.1	19296.4	16742.5	18037.1
727	evm.model.000044F_arrow_pilon.47.update	832.22	-1.69044	0.24458	-6.91163	4.79128e-12	8.67966e-11	1205.61	985.75	1229.58	1662.6	330.332	364.753	329.924	549.208
728	evm.model.000926F_arrow_pilon.4.update	1772.08	-2.35922	0.341402	-6.91039	4.83331e-12	8.74377e-11	4694.9	2568.41	2988.65	1612.08	641.729	509.743	782.484	378.628
729	MSTRG.13460.update	53.9338	-4.87672	0.706003	-6.9075	4.93259e-12	8.91114e-11	44.5186	89.1754	169.771	113.672	2.10403	0	4.3411	7.88808
730	evm.model.000010F_arrow_pilon.99.update	334.038	-1.56814	0.22708	-6.90568	4.99632e-12	9.0139e-11	624.463	484.44	436.194	453.541	223.027	170.522	141.086	139.027
731	evm.model.000009F_arrow_pilon.51.update	180493	-1.2479	0.180734	-6.90462	5.03397e-12	9.0694e-11	263027	253160	289457	210459	123020	80224.8	112133	112464
732	evm.model.000176F_arrow_pilon.15.update	1510.07	0.972944	0.140917	6.90439	5.04187e-12	9.07124e-11	937.296	1140	913.571	1086.2	2054.58	1987.91	1759.23	2201.76
733	evm.model.000143F_arrow_pilon.2.update	36993.2	-1.71251	0.248499	-6.89142	5.52388e-12	9.9249e-11	67621.3	40202.9	50664.1	68267.7	22897.1	12369.7	16332.3	17590.4
734	evm.model.001233F_arrow_pilon.3.update	5057.63	-1.5693	0.227865	-6.88699	5.69833e-12	1.02244e-10	8884.46	7639.36	6354.65	7385.25	2905.66	2283.36	1717.99	3290.32
735	evm.model.000285F_arrow_pilon.5.update	4167.16	1.1452	0.166318	6.88564	5.75301e-12	1.03085e-10	2808.28	2481.65	2455.8	2635.13	4890.81	5546.08	5165.91	7353.66
736	evm.model.000058F_arrow_pilon.33.update	14588.9	-1.30507	0.189761	-6.87745	6.0935e-12	1.09037e-10	19473.9	19302.9	19722.9	24586.5	10993.5	6796.27	7504.68	8330.8
737	evm.model.000384F_arrow_pilon.6.update	1849.13	-1.51155	0.219802	-6.87685	6.11908e-12	1.09346e-10	2832.34	2451.12	3022.26	2646.61	1141.44	1010.37	602.328	1086.58
738	evm.model.000218F_arrow_pilon.14.update	1100.57	1.24454	0.18102	6.87513	6.19341e-12	1.10525e-10	813.366	570.401	568.986	662.514	1629.57	1436.22	1334.89	1788.62
739	evm.TU.000675F_arrow_pilon.9	257.934	2.52291	0.367108	6.87241	6.31271e-12	1.12501e-10	97.4596	46.5962	110.099	51.6692	516.539	324.631	608.839	307.635
740	evm.model.000085F_arrow_pilon.7.update	2063.18	2.88246	0.419635	6.86898	6.46642e-12	1.15085e-10	417.512	563.974	769.013	219.307	2832.02	4541.18	5390.56	1771.86
741	evm.model.000736F_arrow_pilon.11.update	587.258	-1.98882	0.289636	-6.8666	6.57495e-12	1.16858e-10	1297.05	1085.37	624.455	746.333	187.258	269.006	188.838	299.747
742	evm.model.000282F_arrow_pilon.30_evm.model.000282F_arrow_pilon.32.update	2225.5	-2.20702	0.321642	-6.86173	6.80328e-12	1.20754e-10	5904.12	3353.32	2629.77	2747.65	1023.61	798.81	482.948	863.745
743	evm.model.000094F_arrow_pilon.39.update	19483	1.47778	0.215383	6.86115	6.83072e-12	1.21078e-10	8471.76	10456.8	10646.8	11601.5	19462.3	28454.4	36715.9	30054.6
744	evm.model.000004F_arrow_pilon.77.update	6599.3	1.34922	0.196707	6.85903	6.93281e-12	1.22722e-10	4899.45	3598.35	2639.02	3746.59	9327.16	9356.84	9225.93	10001.1
745	evm.TU.000886F_arrow_pilon.7	287.763	4.76486	0.694828	6.85761	7.00245e-12	1.23788e-10	2.40641	58.6469	5.88316	13.7785	677.497	368.401	433.025	742.466
746	evm.model.000002F_arrow_pilon.5.update	2839.06	0.996613	0.145361	6.85612	7.07583e-12	1.24918e-10	1771.12	1789.94	2225.52	1794.64	3591.58	3305.58	4063.27	4170.82
747	evm.TU.000084F_arrow_pilon.23	427.815	-0.910143	0.132762	-6.85544	7.10949e-12	1.25344e-10	498.127	589.683	562.262	583.288	314.552	302.745	280.001	291.859
748	evm.model.000035F_arrow_pilon.29.update	24881.6	1.33685	0.195146	6.8505	7.35911e-12	1.29572e-10	16729.4	14526	10907.4	14291.7	44790.5	32898	29330.7	35579.2
749	evm.model.000064F_arrow_pilon.38.update	5092.14	-1.66686	0.243363	-6.84926	7.42328e-12	1.30527e-10	9178.04	6431.88	9149.15	6220.97	3480.06	2225.91	2032.72	2018.36
750	evm.model.000276F_arrow_pilon.13.update	731.237	1.97537	0.288469	6.84777	7.50116e-12	1.3172e-10	339.304	400.084	255.497	190.602	913.148	1654.16	1065.74	1031.37
751	evm.model.000059F_arrow_pilon.27.update	7037.47	2.59088	0.378408	6.8468	7.55209e-12	1.32438e-10	1405.34	3224.78	1053.09	2330.86	7271.52	12377	17933.1	10704.1
752	evm.TU.000064F_arrow_pilon.44	6012.17	-1.62696	0.237669	-6.84546	7.62295e-12	1.33503e-10	10038.3	8471.67	10361.9	7462.18	2997.19	4127.19	2594.89	2044
753	evm.model.000345F_arrow_pilon.28.update	2611.69	1.52332	0.223024	6.8303	8.47399e-12	1.48131e-10	1140.64	1646.13	1125.36	1480.04	2661.6	4553.95	4197.84	4088
754	evm.model.000379F_arrow_pilon.20.update	925.21	-1.71544	0.251156	-6.83018	8.48067e-12	1.48131e-10	1883.01	863.636	1448.94	1478.89	511.279	416.731	372.249	426.942
755	evm.model.000126F_arrow_pilon.11.update	2422.75	1.20507	0.176569	6.82492	8.7974e-12	1.53459e-10	1263.36	1435.64	1362.37	1802.68	2731.03	3338.41	3828.85	3619.64
756	evm.model.000290F_arrow_pilon.9.update	5218.41	-1.77594	0.260325	-6.822	8.97815e-12	1.56405e-10	7328.72	5529.68	10022.4	9431.35	2323.9	1862.98	1948.07	3300.18
757	evm.TU.000092F_arrow_pilon.55	607.555	-1.68826	0.247666	-6.81667	9.31744e-12	1.62101e-10	873.526	812.22	1116.96	905.934	248.275	238.002	430.854	234.67
758	evm.model.000282F_arrow_pilon.6.1.update	1850.15	-0.966065	0.141891	-6.80851	9.86116e-12	1.71221e-10	2340.23	2461.56	2875.18	2111.55	1169.84	1226.48	1373.96	1242.37
759	evm.model.000748F_arrow_pilon.5.update	765.924	-2.18043	0.320254	-6.80842	9.86762e-12	1.71221e-10	1177.94	845.962	2026.33	969.085	332.436	192.407	339.691	243.544
760	evm.model.001299F_arrow_pilon.1.update	2542.47	1.41591	0.208029	6.80631	1.00137e-11	1.73526e-10	1275.4	1196.24	1630.48	1442.15	3457.97	2970	5025.91	3341.59
761	evm.model.000067F_arrow_pilon.47.update	756.821	-1.57521	0.231492	-6.80459	1.01336e-11	1.75373e-10	1377.67	844.355	1039.64	1272.21	478.666	350.163	287.598	404.264
762	evm.model.000670F_arrow_pilon.2.1.update	122.153	-1.62779	0.239229	-6.80433	1.01517e-11	1.75457e-10	199.732	165.497	176.495	197.491	49.4447	73.8626	46.6668	68.0347
763	evm.model.000190F_arrow_pilon.6.1.update	27542.2	1.28652	0.189349	6.79444	1.08737e-11	1.87689e-10	16138.6	13881.6	17773.9	16268.9	35038.4	34773.8	52687.9	33774.8
764	evm.model.000195F_arrow_pilon.29.update	1122.85	-1.69855	0.250166	-6.7897	1.12368e-11	1.93702e-10	1516.04	1178.56	2098.61	2073.66	456.574	411.26	633.801	614.284
765	evm.model.000011F_arrow_pilon.76.update	647.835	1.74696	0.257545	6.78313	1.17603e-11	2.02462e-10	222.593	274.757	248.774	444.355	824.779	1035.9	913.802	1217.72
766	evm.model.000021F_arrow_pilon.94.update	354.261	2.66361	0.392851	6.78022	1.19996e-11	2.06311e-10	68.5827	65.074	68.917	184.861	411.337	847.14	539.382	648.795
767	evm.model.000014F_arrow_pilon.93.update	6526.2	-1.31828	0.194542	-6.77632	1.23277e-11	2.11676e-10	10501.6	6840.8	10068.6	9855.04	4639.38	3451.48	3254.74	3597.95
768	evm.TU.000152F_arrow_pilon.35	50.1989	3.5458	0.523647	6.77136	1.27581e-11	2.18781e-10	8.42243	4.01691	9.24497	10.3338	123.086	37.3872	108.528	100.573
769	evm.model.000026F_arrow_pilon.33.update	8555.98	1.11311	0.164457	6.76838	1.30232e-11	2.23037e-10	5144.9	5156.91	5332.66	6005.11	10064.6	10268.7	14774.9	11700
770	evm.model.000115F_arrow_pilon.25.update	3898.61	-0.710184	0.105097	-6.75739	1.40499e-11	2.40307e-10	4934.34	5099.87	4425.82	4897.09	3222.32	2853.28	2833.65	2922.53
771	evm.model.000062F_arrow_pilon.38.update	5637.39	1.70761	0.252941	6.75104	1.46788e-11	2.50739e-10	3322.05	2383.64	2425.54	2441.08	10973.6	10524	5368.86	7660.31
772	evm.model.000054F_arrow_pilon.6.update	917.446	1.34465	0.199226	6.74941	1.48451e-11	2.53251e-10	577.538	528.626	519.399	447.8	985.737	1229.22	1676.75	1374.5
773	evm.model.000048F_arrow_pilon.25.update	3207.31	0.863957	0.128148	6.74187	1.56362e-11	2.66402e-10	2286.09	2436.66	1988.51	2388.27	4314.31	4565.8	3867.92	3810.93
774	evm.TU.000051F_arrow_pilon.9	72.2995	5.10632	0.758311	6.73381	1.65276e-11	2.81225e-10	9.62564	3.21353	1.6809	2.29641	86.2651	177.817	29.3024	268.195
775	evm.model.000266F_arrow_pilon.6.1.update	543.378	2.51657	0.373755	6.73322	1.65952e-11	2.82011e-10	93.8499	223.34	205.07	122.858	604.908	619.169	1422.8	1055.03
776	evm.model.000116F_arrow_pilon.15.update	542.04	1.01922	0.151612	6.72259	1.78526e-11	3.02989e-10	417.512	347.061	349.628	319.201	712.213	771.454	780.313	638.934
777	evm.model.000449F_arrow_pilon.20.update	108.132	2.27317	0.338523	6.71497	1.88106e-11	3.18426e-10	61.3634	30.5285	20.1708	37.8908	167.27	190.584	186.667	170.58
778	evm.model.000188F_arrow_pilon.12.update	5487.14	1.49258	0.22227	6.71515	1.87879e-11	3.18426e-10	2454.54	2589.3	3455.94	3009.44	5770.3	9355.01	10203.8	7058.85
779	evm.TU.000938F_arrow_pilon.12	1375.7	0.995742	0.14858	6.70172	2.05982e-11	3.48239e-10	1020.32	809.006	863.144	985.16	2053.53	1602.18	1728.84	1943.43
780	evm.TU.000000F_arrow_pilon.37	637.162	1.46803	0.219071	6.70114	2.06794e-11	3.49163e-10	410.293	363.129	250.455	330.683	984.685	1019.49	692.406	1046.16
781	evm.model.000227F_arrow_pilon.25.update	564.336	-1.38506	0.206992	-6.69137	2.2109e-11	3.72824e-10	1009.49	799.365	766.492	688.923	314.552	242.561	389.614	303.691
782	evm.model.000195F_arrow_pilon.36.update	80.7986	-4.72696	0.706471	-6.69094	2.21737e-11	3.73436e-10	66.1762	338.224	95.8115	122.858	6.31208	9.11884	0	7.88808
783	evm.model.000104F_arrow_pilon.58.update	461.147	2.02848	0.30324	6.68935	2.2416e-11	3.77035e-10	186.497	163.89	238.688	136.636	1083.57	697.591	442.792	739.507
784	evm.model.000244F_arrow_pilon.31.update	23121.1	1.21102	0.181204	6.6832	2.33775e-11	3.92706e-10	17273.2	12264.4	11644.5	14617.8	33597.1	34514.8	26060.7	34996.5
785	evm.model.000564F_arrow_pilon.1.update	1216.58	0.93882	0.140576	6.67838	2.41604e-11	4.0534e-10	705.078	918.266	837.09	874.932	1487.55	1707.05	1478.14	1724.53
786	evm.model.001041F_arrow_pilon.4.update	608.646	-1.5206	0.227734	-6.67708	2.43746e-11	4.08414e-10	1229.67	718.224	922.816	740.592	360.841	326.454	255.04	315.523
787	evm.model.000161F_arrow_pilon.6.update	10790.6	1.47752	0.22132	6.67594	2.45654e-11	4.11089e-10	5428.86	4984.18	5918.46	6478.17	16223.1	20841.1	10458.8	15992.1
788	evm.model.000021F_arrow_pilon.17.update	331.493	-2.1641	0.32448	-6.66943	2.56794e-11	4.29184e-10	377.806	495.687	584.114	710.739	116.774	98.4834	77.0545	191.286
789	evm.TU.000025F_arrow_pilon.98	64.1266	2.63768	0.395889	6.66268	2.68882e-11	4.48818e-10	12.032	13.6575	15.9686	29.8533	74.693	100.307	132.404	134.097
790	evm.model.000127F_arrow_pilon.30.update	2051.73	2.18248	0.327641	6.66121	2.71581e-11	4.52749e-10	616.041	843.551	549.655	954.158	2557.45	5300.78	3649.78	1942.44
791	evm.model.000027F_arrow_pilon.94.update	4465.96	-1.99588	0.29984	-6.6565	2.80428e-11	4.66908e-10	9635.26	5843.8	7129.55	5956.89	2740.5	1055.05	1643.11	1723.55
792	evm.model.000046F_arrow_pilon.14.update	330182	5.86454	0.882101	6.64838	2.96339e-11	4.92776e-10	1890.23	29941.3	2108.69	10630.1	949577	533387	525542	588383
793	evm.model.000045F_arrow_pilon.68.update	273.52	1.19688	0.180078	6.64643	3.00289e-11	4.98714e-10	147.994	155.053	168.931	192.898	315.604	383.903	425.428	398.348
794	MSTRG.7636.update	349.592	4.5087	0.679305	6.63723	3.19635e-11	5.30176e-10	8.42243	33.7421	39.5012	35.5943	189.363	250.768	1801.56	437.788
795	evm.TU.000221F_arrow_pilon.34	2354.55	-0.74984	0.11314	-6.62754	3.41318e-11	5.65428e-10	2905.74	3240.84	2748.28	2917.59	1709.52	1929.55	1659.39	1725.52
796	evm.TU.000402F_arrow_pilon.20	236.281	2.28378	0.344606	6.62722	3.42062e-11	5.6595e-10	108.288	105.243	64.7148	43.6318	514.435	455.942	285.427	312.565
797	evm.TU.000129F_arrow_pilon.7	1984.92	-1.04664	0.158066	-6.62153	3.55495e-11	5.87437e-10	2591.7	2991.8	2491.94	2624.8	1046.75	1476.34	1215.51	1440.56
798	evm.model.000102F_arrow_pilon.1.update	6549.13	2.17571	0.328848	6.61614	3.687e-11	6.08494e-10	1813.23	1564.99	2789.46	3327.5	6055.39	10414.6	15434.8	10993
799	evm.model.000199F_arrow_pilon.8.update	2891.89	1.38158	0.208892	6.61387	3.74398e-11	6.17125e-10	1745.85	1201.06	1418.68	2052.99	4850.84	3415.92	4157.69	4292.1
800	evm.model.000273F_arrow_pilon.10.update	434.621	-1.94697	0.294469	-6.61182	3.79624e-11	6.24956e-10	948.125	486.046	832.887	493.728	239.859	156.844	172.559	146.915
801	evm.model.000024F_arrow_pilon.19.update	1124.69	-1.48068	0.223962	-6.61128	3.81006e-11	6.26449e-10	2016.57	1457.34	1292.61	1857.8	740.618	455.942	531.785	644.851
802	evm.model.000013F_arrow_pilon.20.update	1027	-0.758154	0.114691	-6.61042	3.83242e-11	6.29339e-10	1396.92	1223.55	1245.55	1298.62	797.427	809.753	707.6	736.549
803	evm.model.000108F_arrow_pilon.25.update	2521.39	1.36297	0.206232	6.60893	3.8711e-11	6.34899e-10	1206.81	1589.89	1105.19	1745.27	2827.81	4008.64	3757.22	3930.24
804	evm.model.000006F_arrow_pilon.84.update	685.543	-0.851612	0.128918	-6.60583	3.95289e-11	6.47507e-10	841.04	988.16	805.152	894.452	476.562	506.095	460.157	512.725
805	evm.TU.000403F_arrow_pilon.11	1964.56	-3.43855	0.520741	-6.60319	4.02406e-11	6.58346e-10	2673.52	7134.04	2410.41	2171.26	633.312	381.167	120.466	192.272
806	evm.TU.000166F_arrow_pilon.17	1250.58	-1.90982	0.289293	-6.60169	4.06491e-11	6.64205e-10	2577.26	1680.68	2033.89	1609.78	817.415	384.815	383.102	517.655
807	evm.model.000050F_arrow_pilon.54.update	1778.59	0.983429	0.149217	6.59061	4.38031e-11	7.14854e-10	973.392	1171.33	1206.05	1428.37	2215.54	2411.93	2441.87	2380.23
808	MSTRG.11161.update	139.977	5.36653	0.814395	6.58958	4.41066e-11	7.18026e-10	0	8.83721	1.6809	16.0749	46.2886	389.374	300.621	356.936
809	evm.TU.000325F_arrow_pilon.14	488.962	-0.94959	0.144104	-6.5896	4.41005e-11	7.18026e-10	733.955	622.621	574.028	647.588	335.592	351.075	345.118	301.719
810	evm.model.000014F_arrow_pilon.31.update	31365.3	1.41702	0.215216	6.5842	4.5733e-11	7.43584e-10	13435	17202.8	17060.3	20666.5	32827	48231.3	57624.9	43874.5
811	evm.TU.000275F_arrow_pilon.3	6187.15	7.1027	1.07928	6.58095	4.6745e-11	7.59103e-10	51.7378	281.184	9.24497	14.9267	14249.5	17680.5	10211.4	6998.7
812	MSTRG.16021.update	2602.95	-1.25003	0.18996	-6.58048	4.68937e-11	7.60579e-10	3072.98	3906.85	4232.51	3446.91	1661.13	1734.4	1639.85	1128.98
813	evm.model.000109F_arrow_pilon.7.update	3271.62	1.12047	0.170358	6.57718	4.79455e-11	7.76682e-10	2416.03	2042.2	1585.93	2203.41	4122.84	4103.48	4686.22	5012.87
814	evm.model.000007F_arrow_pilon.76.update	3787.59	1.08183	0.164517	6.57581	4.83894e-11	7.8291e-10	2666.3	2682.49	2012.88	2360.71	4999.17	4283.12	5307	5989.02
815	MSTRG.14225.update	99.3294	3.95737	0.60245	6.5688	5.07235e-11	8.19667e-10	9.62564	1.60676	25.2135	11.482	142.022	120.369	303.877	180.44
816	evm.model.000043F_arrow_pilon.29.1.update	14996.4	0.985051	0.150043	6.56512	5.19906e-11	8.39113e-10	8800.24	11101.9	9570.22	10794.3	20200.8	21873.4	16324.7	21305.7
817	evm.model.000179F_arrow_pilon.25.update	5717.83	-1.13479	0.173011	-6.55905	5.415e-11	8.72895e-10	6984.6	7226.42	9318.08	7900.8	3061.36	4443.61	3507.61	3300.18
818	evm.model.000167F_arrow_pilon.7.update	82.8752	3.41895	0.521538	6.55553	5.54463e-11	8.92699e-10	9.62564	16.871	15.9686	13.7785	169.374	73.8626	287.598	75.9228
819	evm.model.000836F_arrow_pilon.1.update	553.152	2.02159	0.308641	6.54997	5.75491e-11	9.25423e-10	226.202	340.634	126.908	180.268	1008.88	1048.67	720.623	773.032
820	MSTRG.13415.update	880.784	-1.81786	0.277553	-6.54959	5.76961e-11	9.26655e-10	978.205	1850.99	1389.27	1271.06	324.02	577.222	321.241	334.257
821	evm.TU.000040F_arrow_pilon.17	139.187	2.07703	0.317332	6.54529	5.93798e-11	9.52536e-10	84.2243	46.5962	41.1821	42.4836	296.668	219.764	172.559	210.02
822	evm.model.000154F_arrow_pilon.17.update	811.891	0.89803	0.13724	6.5435	6.0096e-11	9.62852e-10	634.089	499.704	536.208	600.511	1085.68	1109.76	1077.68	951.5
823	evm.TU.000010F_arrow_pilon.54	327.05	1.85865	0.284406	6.5352	6.3526e-11	1.01657e-09	149.197	122.114	125.227	169.934	583.868	572.663	281.086	612.312
824	evm.model.000134F_arrow_pilon.34.update	2004.33	2.42423	0.371301	6.52902	6.62017e-11	1.0581e-09	974.596	449.091	307.605	788.817	3508.47	4205.61	2013.19	3787.26
825	evm.model.000199F_arrow_pilon.9.update	110.49	3.99434	0.6123	6.52351	6.86812e-11	1.0964e-09	0	24.1015	13.4472	13.7785	269.316	227.971	108.528	226.782
826	evm.model.001042F_arrow_pilon.1.update	64112.4	0.927132	0.142142	6.52257	6.91114e-11	1.10193e-09	50644.1	37976.7	42893.3	45258.8	91099.2	72575	84012.2	88440.2
827	evm.model.000316F_arrow_pilon.16.update	5265	-0.576517	0.0884175	-6.5204	7.0122e-11	1.11669e-09	6504.52	6635.13	5965.52	6107.3	4323.78	4194.66	4291.18	4097.86
828	evm.model.000210F_arrow_pilon.2.update	1134.67	1.87707	0.288231	6.51238	7.39696e-11	1.17655e-09	446.389	576.025	470.653	448.948	1200.35	2871.52	1724.5	1339
829	evm.model.000352F_arrow_pilon.10.update	9902.26	1.12807	0.173238	6.51168	7.43127e-11	1.18058e-09	6980.99	5998.05	5716.75	6172.75	11715.2	16247.9	11036.2	15350.2
830	evm.model.000275F_arrow_pilon.43.update	967.431	-1.2799	0.196564	-6.51138	7.44627e-11	1.18153e-09	1489.57	1057.25	1564.08	1370.96	515.487	456.854	619.692	665.557
831	evm.model.000108F_arrow_pilon.47.update	11998.2	0.982656	0.151011	6.50716	7.65831e-11	1.21372e-09	8871.23	7262.58	7284.19	8836.58	16230.5	15843.1	13389	18268.8
832	evm.TU.000195F_arrow_pilon.32	2260.23	-1.64929	0.253864	-6.49677	8.20629e-11	1.299e-09	3806.94	2013.28	4389.68	3500.88	1121.45	989.394	1318.61	941.64
833	evm.model.000719F_arrow_pilon.2.1.update	1296.54	1.84843	0.284726	6.49196	8.47292e-11	1.3396e-09	558.287	473.192	515.197	708.442	1568.55	1378.77	2007.76	3162.13
834	evm.model.000392F_arrow_pilon.12.update	567.135	2.15028	0.331347	6.48952	8.61121e-11	1.35983e-09	269.518	106.046	205.07	254.901	868.964	583.606	1109.15	1139.83
835	evm.model.000081F_arrow_pilon.34.update	2805.82	-0.859715	0.132485	-6.48916	8.63164e-11	1.36142e-09	3237.82	3274.59	4124.94	3833.86	1898.89	1982.44	2157.53	1936.52
836	evm.model.000275F_arrow_pilon.21.update	2321.63	0.767856	0.118437	6.48327	8.97578e-11	1.41401e-09	1861.36	1587.48	1635.52	1790.05	2773.11	3008.3	2718.61	3198.62
837	evm.model.000100F_arrow_pilon.2.update	3810.35	1.74317	0.269043	6.47913	9.22535e-11	1.45159e-09	1691.71	1754.59	1819.58	1745.27	3001.4	6438.81	7659.87	6371.6
838	evm.model.000017F_arrow_pilon.20.update	2696.81	-0.897118	0.138811	-6.46285	1.02747e-10	1.61478e-09	3458.01	3411.96	3645.04	3522.69	1728.46	1902.19	1644.19	2261.91
839	evm.model.000183F_arrow_pilon.7.update	536.312	1.97042	0.304903	6.46247	1.03007e-10	1.61693e-09	203.342	181.564	178.176	310.015	1284.51	595.46	875.817	661.613
840	evm.model.000108F_arrow_pilon.50.update	193.707	3.10295	0.480321	6.46015	1.046e-10	1.63999e-09	14.4385	29.7251	46.2248	71.1887	228.287	245.297	597.987	316.509
841	evm.model.000499F_arrow_pilon.10.update	2932.6	3.36048	0.520252	6.45932	1.05171e-10	1.64698e-09	149.197	515.771	225.241	1191.84	5954.4	6179.84	4610.25	4634.25
842	evm.model.000429F_arrow_pilon.4.update	60.2839	-3.27427	0.507312	-6.45415	1.08826e-10	1.70218e-09	105.882	88.3721	139.515	103.338	18.9363	7.29507	2.17055	16.7622
843	evm.model.000119F_arrow_pilon.43.update	1166.98	-1.08939	0.168892	-6.45018	1.11718e-10	1.74534e-09	1722.99	1458.94	1476.67	1693.6	762.71	747.745	582.793	890.367
844	evm.model.000067F_arrow_pilon.41.update	2755.54	-1.88361	0.292279	-6.44457	1.15931e-10	1.80903e-09	2736.09	4492.51	5316.7	4798.35	808.999	905.5	1320.78	1665.37
845	evm.TU.000022F_arrow_pilon.64	572.805	-1.48122	0.229933	-6.44195	1.17951e-10	1.83806e-09	762.832	797.759	897.602	916.267	265.108	309.129	212.714	421.026
846	evm.model.000111F_arrow_pilon.4.update	1565.72	0.829189	0.12872	6.44179	1.18071e-10	1.83806e-09	1163.5	1151.25	1174.95	1020.75	1709.52	2076.36	2128.22	2101.19
847	evm.model.000008F_arrow_pilon.60.update	17916	1.6633	0.258284	6.43981	1.19625e-10	1.86005e-09	5378.32	11617.7	7490.94	9904.41	32566.1	21345.4	26549.1	28476
848	evm.model.000226F_arrow_pilon.5.update	2659.72	1.13992	0.177134	6.43536	1.23182e-10	1.9131e-09	1674.86	1853.4	1364.05	1749.86	2926.7	3768.82	3532.57	4407.46
849	evm.model.000488F_arrow_pilon.2.update	9053.81	2.11468	0.328614	6.43516	1.23347e-10	1.9134e-09	2396.78	5288.67	3278.6	2621.35	14023.3	20249.3	8312.12	16260.3
850	MSTRG.19154.update	2212.93	-1.78273	0.277346	-6.42782	1.29443e-10	2.0056e-09	3401.46	2445.5	4541.8	3327.5	879.484	720.388	1490.08	897.269
851	evm.model.000004F_arrow_pilon.49.1.update	4555.64	-1.04971	0.163323	-6.4272	1.29977e-10	2.01152e-09	5606.93	6101.69	6447.94	6417.32	3128.69	2475.76	2605.75	3661.06
852	evm.model.000087F_arrow_pilon.42.update	10143	-0.681367	0.106062	-6.42425	1.32525e-10	2.04854e-09	11560.4	13060.6	13119.4	12237.6	8014.24	8441.31	7344.06	7366.48
853	MSTRG.10811.update	2547.4	-1.87758	0.292331	-6.4228	1.33793e-10	2.06571e-09	6533.4	2493.7	3803.04	3189.71	1250.84	975.715	1142.79	989.954
854	evm.model.000026F_arrow_pilon.73.update	2630.61	1.34012	0.208664	6.42238	1.34156e-10	2.06889e-09	1731.41	1208.29	1500.21	1520.22	3138.16	3411.36	3399.08	5136.13
855	evm.TU.000137F_arrow_pilon.39	4221.94	2.34949	0.366229	6.41535	1.40502e-10	2.16423e-09	1872.19	1712.01	1218.65	737.148	4944.47	7114.52	11578.8	4597.76
856	MSTRG.11535.update	134.924	-3.62827	0.565651	-6.41432	1.4145e-10	2.17628e-09	191.31	140.592	302.563	363.981	22.0923	2.73565	20.6202	35.4964
857	evm.model.000131F_arrow_pilon.19.update	8517.49	0.561083	0.0877007	6.3977	1.57735e-10	2.424e-09	7136.21	6673.7	6529.47	7190.06	9887.88	10421	10431.7	9869.96
858	evm.model.000236F_arrow_pilon.5.update	775.813	-1.06216	0.166055	-6.39642	1.59062e-10	2.43587e-09	1038.37	880.507	1021.99	1256.14	476.562	464.149	581.708	487.089
859	evm.model.000158F_arrow_pilon.34.update	15418.8	0.719306	0.112452	6.39658	1.58892e-10	2.43587e-09	11839.5	12964.2	10372	11435	18146.2	19594.6	20121	18878.1
860	evm.model.000609F_arrow_pilon.13.update	128.657	-2.08791	0.326403	-6.39674	1.58731e-10	2.43587e-09	224.999	175.941	153.803	279.014	50.4967	45.5942	30.3877	69.0207
861	evm.model.000205F_arrow_pilon.15.1.update	4846.22	-0.91966	0.143789	-6.3959	1.59602e-10	2.4413e-09	6617.62	7366.21	6077.3	5300.11	3521.09	3012.86	3418.62	3455.96
862	evm.model.000935F_arrow_pilon.2.update	496.07	1.96404	0.307183	6.39371	1.61911e-10	2.47374e-09	186.497	140.592	220.198	262.939	529.163	768.718	1205.74	654.711
863	evm.TU.000033F_arrow_pilon.46	176.715	-1.77435	0.277755	-6.38817	1.67878e-10	2.56194e-09	228.609	240.211	407.619	217.011	74.693	70.215	84.6515	90.7129
864	evm.model.000092F_arrow_pilon.56.update	1481.84	1.3047	0.204382	6.38362	1.72949e-10	2.63627e-09	726.735	923.086	961.476	803.743	1747.4	2858.76	1928.53	1904.97
865	evm.model.000042F_arrow_pilon.13.update	271.903	0.883809	0.13854	6.37947	1.777e-10	2.70556e-09	182.887	192.812	204.23	183.713	345.061	364.753	363.567	338.201
866	evm.model.000297F_arrow_pilon.18.update	969.567	1.43365	0.224861	6.37572	1.8211e-10	2.7695e-09	593.18	639.492	405.098	458.134	1161.42	1789.12	1202.49	1507.61
867	evm.model.000125F_arrow_pilon.37.update	503.958	2.91779	0.457673	6.37527	1.82641e-10	2.77437e-09	109.492	201.649	94.971	64.2995	806.895	1666.92	418.916	668.515
868	evm.model.000022F_arrow_pilon.22.update	285.33	2.41776	0.37926	6.37493	1.83049e-10	2.77737e-09	52.941	82.7484	113.461	110.228	233.547	403.053	678.297	608.368
869	evm.model.000199F_arrow_pilon.37.update	378.836	-1.20786	0.189532	-6.37289	1.85502e-10	2.81135e-09	411.496	543.89	574.028	585.584	224.079	235.266	192.094	264.251
870	MSTRG.19161.update	5026.46	-1.40271	0.220312	-6.36692	1.92856e-10	2.91945e-09	6338.48	7228.83	6575.69	9034.08	2396.49	2592.49	2213.96	3831.63
871	evm.model.000560F_arrow_pilon.3.update	2374.54	0.856788	0.134593	6.36577	1.94309e-10	2.93807e-09	1694.11	1611.59	1495.16	1958.84	2911.97	2876.99	3073.5	3374.13
872	evm.model.000143F_arrow_pilon.39.update	474.548	-1.57137	0.246862	-6.36538	1.94809e-10	2.94225e-09	668.982	540.676	687.489	943.824	237.755	195.143	204.032	318.481
873	evm.model.000015F_arrow_pilon.20.update	28106	-0.903456	0.142009	-6.36196	1.99199e-10	3.00509e-09	38916.4	29511.4	40517.3	37573.9	20214.4	17725.2	19734.6	20654.9
874	evm.model.000027F_arrow_pilon.59.update	105.884	2.65443	0.417268	6.36143	1.9988e-10	3.01192e-09	24.0641	27.315	52.108	11.482	224.079	166.875	140.001	201.146
875	evm.model.000014F_arrow_pilon.90.update	5378.47	1.1406	0.179359	6.35934	2.02619e-10	3.0497e-09	3633.68	3196.66	2862.58	3735.11	5736.63	7860.44	7100.96	8901.7
876	evm.model.000019F_arrow_pilon.32.update	583.767	-1.59011	0.250133	-6.35704	2.05672e-10	3.08935e-09	687.03	821.86	1048.88	948.417	266.16	352.899	189.923	354.964
877	evm.model.000066F_arrow_pilon.27.update	5054.43	1.27663	0.200823	6.35701	2.05722e-10	3.08935e-09	2455.74	3451.33	2811.31	3094.41	5662.99	7764.69	9071.82	6123.12
878	evm.model.000065F_arrow_pilon.61.update	23.091	4.06284	0.63921	6.35605	2.07013e-10	3.1052e-09	1.2032	4.01691	2.52135	2.29641	44.1846	26.4446	59.6901	44.3704
879	evm.model.000047F_arrow_pilon.57.update	948.782	-1.47135	0.231568	-6.35385	2.09995e-10	3.14634e-09	1046.79	1632.47	1520.38	1378.99	427.118	698.503	437.366	448.635
880	evm.model.000163F_arrow_pilon.19.update	666.399	-3.0012	0.472723	-6.34875	2.17073e-10	3.24869e-09	404.277	957.632	1706.96	1670.64	77.849	164.139	104.186	245.516
881	evm.TU.000060F_arrow_pilon.69	147.445	-2.46408	0.388233	-6.34691	2.19676e-10	3.28391e-09	354.945	203.256	212.634	227.345	59.9648	18.2377	60.7754	42.3984
882	evm.model.000066F_arrow_pilon.35.update	7979.97	0.962248	0.151683	6.34381	2.24157e-10	3.3471e-09	5551.59	4609.81	5164.57	6328.91	10655.8	10106.4	9352.9	12069.7
883	evm.TU.000064F_arrow_pilon.18	4487.9	1.03701	0.163491	6.34294	2.25427e-10	3.36225e-09	3271.51	3429.64	2488.58	2574.28	5512.55	6818.15	6209.95	5598.56
884	evm.model.000231F_arrow_pilon.1.1.update	51.3759	-4.17173	0.65838	-6.33636	2.35257e-10	3.5049e-09	54.1442	105.243	67.2361	163.045	7.3641	10.0307	0	3.94404
885	evm.model.000170F_arrow_pilon.34.update	1536.14	1.95981	0.309794	6.32617	2.51327e-10	3.74009e-09	380.213	685.285	606.806	840.486	1404.44	3192.5	2704.51	2474.89
886	evm.model.000034F_arrow_pilon.11.update	1435.51	3.73774	0.59104	6.32401	2.5486e-10	3.78838e-09	376.603	74.7146	70.5979	280.162	5728.22	1444.42	1910.08	1599.31
887	evm.model.000485F_arrow_pilon.12.update	9582.61	0.881986	0.139531	6.32109	2.59721e-10	3.85629e-09	6653.72	6002.87	6949.69	7359.99	11138.7	11355.7	14500.4	12699.8
888	MSTRG.9056.update	2001.2	-1.11084	0.175893	-6.31543	2.69407e-10	3.9956e-09	3328.06	2206.89	3091.18	2317.08	1206.66	1274.81	1332.72	1252.23
889	evm.model.000047F_arrow_pilon.13.update	15478.3	-0.805882	0.127613	-6.31505	2.70073e-10	4.00096e-09	18085.4	17807.8	21125.6	21750.4	10318.2	11015.6	12418.8	11304.6
890	evm.model.000193F_arrow_pilon.25.update	3758.05	-1.1801	0.186908	-6.31379	2.72278e-10	4.02911e-09	6262.68	4184.82	5425.11	4986.65	2886.73	2164.81	2096.75	2056.82
891	evm.model.000935F_arrow_pilon.3.update	2075.05	-1.38446	0.219405	-6.31007	2.78909e-10	4.12259e-09	2204.27	2894.59	3063.45	3840.75	977.321	1087.88	1057.06	1475.07
892	evm.model.000065F_arrow_pilon.45.update	3466.36	-0.952286	0.150976	-6.30751	2.83553e-10	4.18655e-09	5386.75	4584.9	4327.48	3983.12	2667.91	2248.71	2450.55	2081.47
893	evm.model.000027F_arrow_pilon.48.update	611.511	-1.57909	0.250374	-6.30692	2.84634e-10	4.19779e-09	784.489	843.551	1074.94	962.196	191.467	337.397	409.149	288.901
894	evm.model.000057F_arrow_pilon.59.update	3197.02	-2.9774	0.472331	-6.30363	2.90752e-10	4.28323e-09	9001.17	4586.51	5283.08	3823.52	1527.52	275.389	488.374	590.62
895	evm.model.000082F_arrow_pilon.28.update	4483.58	1.41849	0.22505	6.303	2.91933e-10	4.29583e-09	2014.16	2744.35	2115.42	2891.18	4660.42	6864.66	8476	6102.42
896	evm.TU.000128F_arrow_pilon.1	221.806	-1.98927	0.315644	-6.30227	2.93327e-10	4.31151e-09	572.725	286.808	281.551	276.717	110.461	82.0695	69.4576	94.657
897	evm.TU.000356F_arrow_pilon.29	77.1562	-3.28593	0.521464	-6.30135	2.95061e-10	4.33217e-09	255.079	77.1247	124.387	103.338	25.2483	15.502	8.6822	7.88808
898	evm.model.000311F_arrow_pilon.22.update	5190.53	-0.691416	0.109829	-6.2954	3.06605e-10	4.49665e-09	5936.61	6638.35	6982.47	6085.49	3829.33	4208.34	4117.53	3726.13
899	evm.model.000195F_arrow_pilon.18.update	901.282	1.06975	0.170136	6.28759	3.22431e-10	4.72349e-09	563.1	572.008	542.091	649.884	1134.07	1007.63	1232.87	1508.6
900	evm.model.000079F_arrow_pilon.53.update	174.026	-1.72847	0.274975	-6.28592	3.2591e-10	4.76915e-09	321.256	216.913	193.304	338.72	62.0688	83.8933	81.3956	94.657
901	evm.model.000136F_arrow_pilon.46.1.update	572.295	-1.13902	0.181584	-6.2727	3.54835e-10	5.18666e-09	862.698	691.712	773.215	820.966	366.101	341.044	440.622	281.999
902	evm.TU.000058F_arrow_pilon.18	438.353	1.94203	0.30969	6.27088	3.59004e-10	5.24177e-09	197.326	140.592	233.645	152.711	402.921	1024.05	666.359	689.221
903	evm.model.000436F_arrow_pilon.10_evm.model.000436F_arrow_pilon.11.update	9217.56	1.51678	0.241908	6.27005	3.60923e-10	5.26395e-09	6176.05	3547.74	4087.96	5286.34	14350.5	9357.75	15006.1	15928
904	evm.model.000233F_arrow_pilon.21.update	652.986	0.855875	0.136552	6.26778	3.66235e-10	5.33552e-09	452.405	456.321	510.994	438.614	923.668	898.205	782.484	761.2
905	evm.model.000475F_arrow_pilon.11.update	14062.7	-1.0652	0.169998	-6.26599	3.70463e-10	5.39116e-09	19053.9	17212.5	21633.2	18222	11121.9	7229.41	9473.37	8555.61
906	evm.model.000128F_arrow_pilon.9.update	6614.1	-1.97128	0.314776	-6.26251	3.78838e-10	5.50695e-09	8682.32	6606.21	18123.5	8748.17	2797.31	2140.19	3294.9	2520.24
907	evm.model.000207F_arrow_pilon.43.update	4330.8	-1.48782	0.238203	-6.24602	4.21034e-10	6.11358e-09	8842.35	6435.09	4978.83	5284.04	2994.03	2131.98	1967.6	2012.45
908	evm.model.000027F_arrow_pilon.3.1.update	9061.65	-0.682696	0.109318	-6.24506	4.23639e-10	6.14464e-09	10956.4	11717.3	10051	11941.3	7345.16	6419.66	7081.42	6980.95
909	evm.model.000017F_arrow_pilon.5.update	138.018	2.37658	0.381029	6.23728	4.45251e-10	6.45099e-09	38.5025	44.186	25.2135	71.1887	170.426	239.825	173.644	341.159
910	evm.model.000010F_arrow_pilon.102.1.update	3207.69	-0.721742	0.115738	-6.23602	4.4885e-10	6.49599e-09	3537.42	4002.45	4436.74	3996.9	2541.67	2307.07	2349.62	2489.68
911	evm.model.000068F_arrow_pilon.5.1.update	4905.87	-2.32692	0.373188	-6.23525	4.51058e-10	6.52078e-09	8337	7030.4	8599.5	8757.36	2513.26	587.253	1333.8	2088.37
912	evm.model.000266F_arrow_pilon.42.update	142.059	-2.59272	0.416185	-6.22972	4.67259e-10	6.74759e-09	154.01	193.615	388.289	238.827	66.2769	43.7704	26.0466	25.6363
913	evm.model.000200F_arrow_pilon.25.update	1962.31	-1.74083	0.279527	-6.22776	4.73153e-10	6.82521e-09	2333.01	2253.49	3125.64	4371.22	885.796	674.794	805.274	1249.27
914	evm.TU.000001F_arrow_pilon.19	295.767	-1.48722	0.238826	-6.22724	4.74725e-10	6.84041e-09	463.234	397.674	517.718	365.129	168.322	172.346	180.156	101.559
915	evm.TU.000133F_arrow_pilon.32	989.852	-2.58016	0.414348	-6.22704	4.75344e-10	6.84183e-09	625.666	2245.45	2375.96	1537.45	253.535	449.559	186.667	244.53
916	evm.TU.000779F_arrow_pilon.1	407.186	-1.28895	0.206999	-6.22681	4.76027e-10	6.84418e-09	581.148	506.934	712.703	510.951	178.842	266.27	234.419	266.223
917	evm.model.000008F_arrow_pilon.121.update	555.162	1.20571	0.193658	6.22601	4.78468e-10	6.87178e-09	370.587	302.875	292.477	378.908	772.178	942.888	775.972	605.41
918	evm.model.000092F_arrow_pilon.35.update	2094	1.82186	0.292753	6.2232	4.87123e-10	6.98087e-09	589.57	821.86	887.517	1395.07	2172.41	3953.93	3439.24	3492.45
919	evm.model.000222F_arrow_pilon.18.update	17524.9	-1.47629	0.237221	-6.22325	4.86964e-10	6.98087e-09	30542.1	18941.3	28772	24877	11484.8	7103.57	7326.69	11151.8
920	evm.model.000010F_arrow_pilon.44.update	3510.49	-1.17815	0.189347	-6.2222	4.90235e-10	7.01782e-09	5590.09	4031.37	5098.18	4757.01	2555.34	1601.27	2165.12	2285.57
921	evm.model.000093F_arrow_pilon.31.update	7691.64	1.09979	0.176789	6.22089	4.94327e-10	7.06105e-09	5612.95	5169.77	4266.13	4528.52	11136.6	11907.4	7924.68	10987.1
922	evm.model.000085F_arrow_pilon.36.update	4495.27	0.904044	0.145321	6.22103	4.93916e-10	7.06105e-09	2635.02	3577.46	3297.93	3011.74	6565.62	5753.07	5844.21	5277.13
923	evm.model.000356F_arrow_pilon.15_evm.model.000356F_arrow_pilon.16.update	14822	-4.60513	0.740494	-6.219	5.00344e-10	7.13925e-09	3981.4	13136.9	53953.6	42824.6	1246.64	1160.83	857.368	1414.92
924	evm.model.000021F_arrow_pilon.63.update	4658.76	-0.825859	0.132813	-6.21822	5.02834e-10	7.16702e-09	6829.39	5984.4	5476.38	5537.79	3805.13	3110.44	3278.62	3247.92
925	evm.model.000067F_arrow_pilon.40.update	11503.8	1.18192	0.190211	6.21373	5.17415e-10	7.36687e-09	8310.53	7175.01	5459.57	7210.73	15155.3	13641.8	15000.7	20077.1
926	evm.model.000096F_arrow_pilon.2.update	779.054	-0.987628	0.158957	-6.21316	5.19299e-10	7.3857e-09	1002.27	886.131	1040.48	1214.8	452.366	508.831	566.514	561.04
927	evm.model.000004F_arrow_pilon.37.update	2806.31	-1.24809	0.200983	-6.20994	5.30065e-10	7.52853e-09	4447.04	3943.8	4013.16	3395.24	2056.69	1924.07	1405.43	1265.05
928	evm.TU.000028F_arrow_pilon.39	1758.88	0.967393	0.155785	6.20981	5.30484e-10	7.52853e-09	1165.91	1317.55	1047.2	1230.88	2051.43	2381.84	2095.67	2780.55
929	evm.model.000178F_arrow_pilon.12.update	4067.55	0.600889	0.0968479	6.20446	5.48834e-10	7.78056e-09	3288.36	3139.62	3071.01	3433.13	4586.78	5181.32	4945.6	4894.55
930	evm.model.000022F_arrow_pilon.66.update	2396.14	-1.08595	0.175261	-6.19619	5.78455e-10	8.19167e-09	3569.91	2834.33	3776.99	2848.7	1740.03	1265.69	1691.94	1441.55
931	evm.model.000199F_arrow_pilon.23.update	2341.03	-1.37004	0.221181	-6.19421	5.85767e-10	8.28631e-09	3328.06	2627.86	4261.09	3286.16	1564.34	924.65	1400.01	1336.04
932	evm.model.000040F_arrow_pilon.71.update	13835.2	1.34588	0.217315	6.1932	5.89537e-10	8.33069e-09	9286.33	7419.24	6373.98	8171.77	17974.7	25317.5	14216	21922
933	evm.model.000079F_arrow_pilon.39.update	2012.96	1.12657	0.182136	6.18529	6.19871e-10	8.74994e-09	1062.43	1053.23	1454.82	1488.07	2966.68	2323.48	2766.37	2988.6
934	MSTRG.16213.update	15026.3	-0.743447	0.1202	-6.18507	6.20745e-10	8.75291e-09	19523.2	17235	19596.8	18902.9	12839.8	10216.7	10687.8	11208
935	evm.model.000142F_arrow_pilon.37.update	2043.59	1.15832	0.187341	6.18299	6.28986e-10	8.85962e-09	1408.95	1104.65	1501.05	1043.72	2514.31	3290.08	3059.39	2426.57
936	evm.model.000644F_arrow_pilon.8.2.update	45244.4	2.56092	0.414492	6.17845	6.47338e-10	9.10838e-09	15978.6	24189	5630.18	6652.7	70996.2	91289.6	73367.9	73851.2
937	evm.model.000130F_arrow_pilon.27.update	2577.86	1.04624	0.169365	6.1774	6.51644e-10	9.15918e-09	1643.58	2082.37	1420.36	1581.08	3938.74	3657.57	3229.78	3069.45
938	evm.model.000410F_arrow_pilon.2.update	1283.42	-1.85701	0.300769	-6.1742	6.65e-10	9.33695e-09	1419.78	1682.28	2652.46	2291.82	506.019	506.095	366.823	842.053
939	evm.model.000215F_arrow_pilon.7.update	40.8327	2.80795	0.455438	6.16537	7.03179e-10	9.86248e-09	9.62564	6.42706	13.4472	11.482	41.0285	98.4834	67.2871	78.8808
940	evm.model.000161F_arrow_pilon.14.update	6252.3	0.846667	0.137412	6.16152	7.20491e-10	1.00945e-08	4120.98	5037.21	4056.86	4658.27	7392.5	7420	9146.7	8185.85
941	evm.TU.000816F_arrow_pilon.3	210.349	1.19859	0.194676	6.15684	7.42089e-10	1.03861e-08	135.962	110.063	131.11	134.34	241.963	273.565	313.645	342.145
942	evm.model.000124F_arrow_pilon.37.update	51.0232	3.27951	0.533131	6.15141	7.67963e-10	1.07368e-08	4.81282	7.23044	18.4899	6.88923	56.8088	63.8319	115.039	135.083
943	evm.model.001053F_arrow_pilon.2.update	214.471	1.23554	0.200865	6.1511	7.6947e-10	1.07465e-08	168.449	120.507	110.099	113.672	317.708	286.331	317.986	281.013
944	evm.model.000020F_arrow_pilon.19.update	16352.1	-0.935706	0.152133	-6.15057	7.72073e-10	1.07714e-08	20554.3	17382.8	24195.8	23773.6	10170.9	10745.6	12011.8	11982
945	MSTRG.8143.update	19334.3	-1.86409	0.303397	-6.14406	8.0437e-10	1.12101e-08	38742	22720.5	29642.7	30236.8	11998.2	4733.59	6564.83	10035.6
946	evm.model.000021F_arrow_pilon.52.update	11344.4	1.14077	0.185726	6.14224	8.13664e-10	1.13276e-08	8845.96	5302.32	6755.55	7415.11	16635.5	13392.8	15786.4	16621.2
947	evm.model.000533F_arrow_pilon.3.update	453.814	-2.58585	0.421483	-6.13512	8.50934e-10	1.1834e-08	520.988	641.099	1208.57	741.74	115.722	138.606	48.8374	214.95
948	evm.model.000065F_arrow_pilon.56.update	750.966	-2.30843	0.376343	-6.13384	8.57811e-10	1.19171e-08	1248.93	1146.43	1508.61	1095.39	193.571	495.153	142.171	177.482
949	evm.model.000244F_arrow_pilon.3.update	1512.49	-1.24447	0.202896	-6.13355	8.59373e-10	1.19262e-08	2377.53	1672.64	2694.49	1763.64	951.021	752.304	960.469	927.835
950	evm.TU.000032F_arrow_pilon.56	279.465	-1.21448	0.198109	-6.13035	8.76839e-10	1.21558e-08	317.646	468.372	389.969	385.797	193.571	157.756	142.171	180.44
951	evm.model.000125F_arrow_pilon.25.update	11159.9	0.85917	0.140162	6.12983	8.79735e-10	1.21831e-08	7055.59	7955.9	7610.29	9105.26	12521.1	13871.6	15888.4	15271.3
952	evm.model.000036F_arrow_pilon.79.update	2320.84	-0.613229	0.100122	-6.12482	9.07887e-10	1.25476e-08	2976.73	2766.05	2770.13	2715.5	1712.68	1927.72	1772.25	1925.68
953	MSTRG.18440.update	2412.2	-1.27353	0.20793	-6.1248	9.07965e-10	1.25476e-08	2745.71	2673.66	3692.1	4540	1252.95	1521.93	1368.53	1502.68
954	evm.model.000152F_arrow_pilon.50.update	3831.42	0.768524	0.125717	6.11312	9.77016e-10	1.34877e-08	2787.82	2423	3235.74	2891.18	4960.25	4864.9	4863.12	4625.37
955	evm.TU.000267F_arrow_pilon.22	72.1951	2.88222	0.471533	6.11243	9.81224e-10	1.35316e-08	16.8449	19.2812	25.2135	6.88923	92.5772	93.0121	219.226	104.517
956	evm.model.000055F_arrow_pilon.37.update	91.5201	2.11762	0.346463	6.11212	9.83181e-10	1.35444e-08	28.8769	53.8266	33.6181	19.5195	139.918	186.936	143.256	126.209
957	evm.model.000040F_arrow_pilon.68.update	2968.32	1.19852	0.196249	6.10713	1.01438e-09	1.39597e-08	2049.06	1372.98	1658.21	2128.77	4342.71	4000.43	3370.87	4823.56
958	evm.model.000006F_arrow_pilon.93.update	19233	1.17843	0.192968	6.10685	1.01616e-09	1.39695e-08	9377.78	10253.6	13013.5	14505.3	22708.8	31040.5	24395.9	28568.7
959	evm.model.000093F_arrow_pilon.47.update	600.226	-0.879378	0.144107	-6.10225	1.04582e-09	1.43624e-08	790.505	765.623	861.463	692.368	486.03	395.757	404.808	405.25
960	evm.model.000066F_arrow_pilon.50.update	5196	0.976396	0.160055	6.10039	1.05813e-09	1.45162e-08	2995.98	3722.07	3730.76	3557.14	6056.44	6654.01	8508.56	6343
961	evm.model.000509F_arrow_pilon.4.update	255.204	1.12148	0.183909	6.09803	1.07381e-09	1.4716e-08	154.01	138.985	196.666	152.711	362.945	320.071	327.753	388.488
962	MSTRG.5654.update	54.6883	-2.56793	0.421162	-6.09724	1.07912e-09	1.47607e-08	89.0371	131.755	81.5238	72.3369	16.8322	24.6209	7.59693	13.8041
963	evm.model.000165F_arrow_pilon.11.update	587.713	-1.48153	0.242985	-6.09722	1.07932e-09	1.47607e-08	517.378	995.391	1027.87	920.86	317.708	320.071	269.148	333.271
964	evm.model.000032F_arrow_pilon.33.update	264.221	2.23304	0.36636	6.09521	1.09291e-09	1.49312e-08	81.8179	141.395	95.8115	50.521	239.859	524.333	538.297	441.732
965	evm.model.000100F_arrow_pilon.23.update	11836.8	1.04127	0.170844	6.09487	1.09524e-09	1.49474e-08	8019.36	6184.44	8368.37	8394.53	14267.4	13652.7	18713.4	17094.5
966	evm.model.000221F_arrow_pilon.3.update	2079.16	-1.35203	0.222089	-6.08777	1.14495e-09	1.56097e-08	3368.97	2273.57	2633.97	3675.4	1087.78	907.324	1222.02	1464.22
967	evm.model.000071F_arrow_pilon.23.update	1550.37	-0.751608	0.123618	-6.0801	1.20108e-09	1.6358e-08	1749.46	1798.77	2028.85	2204.55	1118.29	1165.39	1151.48	1186.17
968	evm.model.000050F_arrow_pilon.55.update	5761.94	0.869094	0.142982	6.07835	1.21429e-09	1.65209e-08	4320.71	3824.9	4082.91	4080.72	8148.9	8517.9	6916.46	6202.99
969	evm.TU.000271F_arrow_pilon.10	2404.98	1.86522	0.307076	6.07411	1.24675e-09	1.6945e-08	1104.54	739.915	1113.6	1186.1	2797.31	2545.98	6228.4	3524
970	evm.model.001273F_arrow_pilon.2.update	115.136	-2.54705	0.419982	-6.06466	1.32232e-09	1.79535e-08	127.54	216.11	213.475	229.641	16.8322	34.6516	21.7055	61.1326
971	evm.model.000168F_arrow_pilon.21.update	1148.16	1.05935	0.174846	6.05875	1.37187e-09	1.86072e-08	719.516	758.393	799.269	700.405	1300.29	1668.75	1925.28	1313.37
972	evm.model.000605F_arrow_pilon.5.update	4497.28	0.951567	0.15717	6.0544	1.40942e-09	1.90968e-08	2401.6	3526.05	2881.07	3452.65	5715.59	5794.11	6051.5	6155.66
973	evm.model.000010F_arrow_pilon.95.update	2711.39	1.15692	0.191208	6.05061	1.443e-09	1.95316e-08	1732.61	2210.91	1345.56	1426.07	3460.07	4150.89	3584.66	3780.36
974	evm.model.000467F_arrow_pilon.11.update	1172.47	-0.648217	0.107229	-6.04515	1.49269e-09	2.01834e-08	1541.3	1428.41	1375.82	1381.29	969.957	937.416	876.902	868.675
975	evm.model.000163F_arrow_pilon.31.update	45.175	2.47919	0.410193	6.04395	1.50384e-09	2.03134e-08	20.4545	15.2643	9.24497	10.3338	69.4329	53.8011	102.016	80.8528
976	evm.TU.000376F_arrow_pilon.9	3052.31	1.4325	0.237395	6.03425	1.59699e-09	2.15495e-08	1916.7	1171.33	2057.43	1455.92	4199.64	4015.02	5882.19	3720.22
977	evm.model.000022F_arrow_pilon.12.update	3522.11	1.72389	0.286568	6.01565	1.79165e-09	2.41515e-08	2158.55	1197.84	1418.68	1773.98	5117	3479.75	7976.77	5054.29
978	evm.TU.000668F_arrow_pilon.1	137.616	1.54984	0.257977	6.00767	1.88213e-09	2.53452e-08	49.3314	89.9788	80.6833	58.5584	175.686	206.998	204.032	235.656
979	evm.model.000090F_arrow_pilon.26.update	4865.3	-1.15413	0.192141	-6.00672	1.89312e-09	2.54673e-08	7951.98	5390.7	6284.9	7229.1	3255.98	3197.98	2268.23	3343.56
980	evm.model.000704F_arrow_pilon.6.update	1318.49	2.27536	0.379174	6.00085	1.96289e-09	2.63788e-08	863.901	279.577	385.767	277.866	2720.51	2322.57	2200.94	1496.76
981	evm.model.000193F_arrow_pilon.6.update	16710.8	0.870233	0.145041	5.9999	1.97434e-09	2.65057e-08	11117.6	11973.6	10398.9	13784.2	21788.3	21463	18848	24313
982	evm.TU.000104F_arrow_pilon.28	386.99	2.10317	0.351066	5.9908	2.08805e-09	2.79752e-08	186.497	199.239	80.6833	118.265	838.455	692.12	609.925	370.74
983	evm.model.000060F_arrow_pilon.32.update	3762.23	-0.706927	0.117999	-5.99096	2.08607e-09	2.79752e-08	4845.3	4432.26	4698.12	4689.27	2827.81	2854.2	2516.75	3234.11
984	evm.model.000460F_arrow_pilon.5.update	2218.06	1.78497	0.298096	5.9879	2.12574e-09	2.84512e-08	1138.23	1234	474.855	1144.76	2781.53	3311.96	3480.48	4178.71
985	evm.model.000138F_arrow_pilon.10.update	19918.4	-0.857745	0.143347	-5.9837	2.18119e-09	2.91637e-08	23599.7	22782.3	29640.2	26661.3	14452.6	12605.9	15990.4	13614.8
986	evm.TU.000791F_arrow_pilon.8	200.803	1.51295	0.253343	5.97196	2.34421e-09	3.13116e-08	143.181	101.226	88.2474	84.9672	378.725	246.209	268.063	295.803
987	evm.model.000713F_arrow_pilon.8.update	2457.21	0.836598	0.140249	5.96507	2.44529e-09	3.26286e-08	1671.25	1491.08	1922.11	1972.62	3117.12	2952.68	3066.99	3463.85
988	evm.model.000020F_arrow_pilon.67.update	646.512	-1.60576	0.269212	-5.96467	2.45132e-09	3.2676e-08	955.344	1020.3	1330.43	586.733	257.743	343.78	295.195	382.572
989	evm.model.000070F_arrow_pilon.32.update	12489.1	-0.84247	0.141252	-5.96432	2.45662e-09	3.27136e-08	14972.7	13525.7	18113.4	17530.8	8176.25	9610.34	8765.77	9218.21
990	evm.TU.000011F_arrow_pilon.9	133.234	2.15831	0.362072	5.96099	2.50707e-09	3.33516e-08	40.909	71.501	25.2135	57.4102	173.582	295.45	177.985	223.824
991	evm.model.000130F_arrow_pilon.15.update	4276.02	-1.62926	0.273583	-5.95528	2.59623e-09	3.45028e-08	4556.54	5529.68	7518.68	8246.41	1664.29	1501.87	2353.96	2836.75
992	evm.model.000422F_arrow_pilon.9.update	153.602	2.70778	0.455136	5.94939	2.69152e-09	3.57331e-08	26.4705	65.8774	24.3731	45.9282	156.75	158.668	327.753	422.998
993	evm.model.000013F_arrow_pilon.63.update	1498.9	0.765127	0.128621	5.94868	2.70307e-09	3.58504e-08	1109.35	957.632	1227.06	1148.2	1899.94	1748.08	2029.46	1871.45
994	evm.model.000308F_arrow_pilon.17.update	3991.88	-0.831437	0.139803	-5.94719	2.72778e-09	3.61417e-08	5103.99	5102.28	5549.5	4688.12	2916.18	2487.62	3381.72	2705.61
995	evm.model.000067F_arrow_pilon.70.update	12500.7	4.77254	0.802763	5.94515	2.76205e-09	3.6559e-08	442.779	2144.23	226.922	715.332	52803.7	14684.1	15511.8	13476.8
996	MSTRG.15668.update	958.401	-1.14498	0.192638	-5.94366	2.78726e-09	3.68556e-08	1639.97	1162.49	1242.19	1235.47	558.619	482.386	616.436	729.647
997	evm.model.000079F_arrow_pilon.50.update	1018.32	2.23651	0.376307	5.9433	2.79344e-09	3.69003e-08	271.924	210.486	540.41	403.02	1378.14	878.144	2067.45	2396.99
998	evm.model.000200F_arrow_pilon.16.update	2025.98	-1.37571	0.231649	-5.93877	2.87164e-09	3.78573e-08	2846.78	2415.77	4277.9	2158.63	1113.03	1221.01	1040.78	1133.91
999	evm.model.000104F_arrow_pilon.5.update	1624.78	-1.03016	0.173461	-5.93887	2.86991e-09	3.78573e-08	2221.12	1895.98	2641.54	1966.87	986.789	1188.18	1191.63	906.143
1000	evm.model.000210F_arrow_pilon.24.update	1249.31	-1.32901	0.223792	-5.93857	2.87515e-09	3.78657e-08	2180.21	1806	1626.27	1537.45	704.849	910.972	487.289	741.48
1001	MSTRG.12423.update	16190.9	1.66214	0.280035	5.93545	2.93033e-09	3.85539e-08	7943.56	6081.6	9629.05	7446.11	30159.1	32617.2	13966.4	21684.3
1002	evm.model.000041F_arrow_pilon.62.update	38303.9	0.968458	0.163363	5.92827	3.06151e-09	4.02397e-08	29863.5	25338.7	22746	25691.1	50545.1	43591.7	46406.4	62248.8
1003	evm.model.000059F_arrow_pilon.69.update	8722.44	-0.866449	0.146221	-5.92561	3.11147e-09	4.08537e-08	10390.9	9804.48	12832	12035.5	5305.31	6208.1	6625.61	6577.67
1004	evm.model.000055F_arrow_pilon.6.update	1416.94	0.896705	0.151331	5.92545	3.11443e-09	4.08537e-08	1046.79	907.822	965.679	1041.42	1705.31	1610.39	2238.92	1819.19
1005	evm.model.001355F_arrow_pilon.4.update	18.7812	-3.97482	0.670901	-5.92461	3.13037e-09	4.10218e-08	28.8769	33.7421	29.4158	49.3728	1.05201	3.64753	2.17055	1.97202
1006	MSTRG.18866.update	637.201	1.20091	0.20277	5.92251	3.17061e-09	4.15079e-08	305.614	373.573	416.864	448.948	666.977	1020.4	966.98	898.255
1007	evm.model.000009F_arrow_pilon.45.update	229.897	2.67148	0.451106	5.92207	3.17915e-09	4.15784e-08	73.3955	41.7759	41.1821	94.1528	605.96	269.918	171.474	541.319
1008	evm.model.000619F_arrow_pilon.12.update	9327.77	-0.686314	0.115926	-5.92026	3.2143e-09	4.19964e-08	11538.7	10741.2	12747.1	10994.1	7076.9	6468.9	7770.57	7284.64
1009	evm.model.000004F_arrow_pilon.139.update	402.144	-1.38718	0.234803	-5.90786	3.46586e-09	4.52382e-08	602.805	493.277	595.04	637.254	173.582	320.071	201.861	193.258
1010	evm.model.000030F_arrow_pilon.15.update	656.299	-1.38444	0.234358	-5.90736	3.47625e-09	4.53289e-08	1069.65	823.467	642.105	1261.88	372.413	341.956	338.606	400.32
1011	evm.model.000282F_arrow_pilon.28.update	24.5142	-3.93866	0.666757	-5.90718	3.48005e-09	4.53336e-08	22.8609	32.9387	69.7575	58.5584	4.20806	3.64753	2.17055	1.97202
1012	evm.model.000598F_arrow_pilon.7.update	38.6624	-3.00849	0.509426	-5.90565	3.51265e-09	4.57131e-08	55.3474	81.1416	60.5125	78.0779	6.31208	3.64753	6.51165	17.7482
1013	evm.model.000054F_arrow_pilon.60.update	65.0428	-3.01778	0.511398	-5.90104	3.61228e-09	4.69631e-08	49.3314	154.249	166.409	93.0046	6.31208	12.7664	19.535	18.7342
1014	evm.model.000024F_arrow_pilon.74.update	7273.11	1.38346	0.234679	5.89513	3.74394e-09	4.86269e-08	2975.52	4726.3	3863.56	4556.08	8159.42	9124.31	14470	10309.7
1015	evm.model.000268F_arrow_pilon.12.update	2382.7	-0.855306	0.145312	-5.88601	3.95638e-09	5.13355e-08	3119.91	2480.04	3156.74	3520.4	1746.34	1633.18	1609.46	1795.52
1016	evm.TU.000075F_arrow_pilon.28	265.956	1.8653	0.317101	5.88234	4.04497e-09	5.24333e-08	138.369	127.738	85.726	106.783	425.014	304.569	288.683	650.767
1017	evm.model.000134F_arrow_pilon.41.update	3542.25	1.61814	0.275167	5.88058	4.0884e-09	5.29442e-08	1619.51	2619.83	1127.05	1596	5919.68	6504.47	4144.67	4806.8
1018	evm.model.000063F_arrow_pilon.53.update	94625	1.82981	0.311291	5.87813	4.14934e-09	5.36806e-08	28972	66986.8	35367.9	34866.4	193473	174876	109007	113450
1019	evm.TU.000402F_arrow_pilon.6	207.757	-1.21781	0.2072	-5.87746	4.16611e-09	5.38446e-08	299.598	236.998	335.34	290.496	137.814	109.426	107.442	144.943
1020	evm.model.000006F_arrow_pilon.20.update	2691.47	1.3279	0.226024	5.87506	4.22695e-09	5.45774e-08	1158.69	1176.96	1838.07	1959.99	3629.45	3364.85	4516.92	3886.85
1021	evm.model.000144F_arrow_pilon.37.update	83.9437	-2.86934	0.489206	-5.8653	4.48311e-09	5.78282e-08	64.973	123.721	273.147	128.599	13.6762	17.3258	30.3877	19.7202
1022	evm.model.000123F_arrow_pilon.19.update	1191.3	1.32736	0.22644	5.86185	4.57738e-09	5.89864e-08	614.837	763.213	487.462	850.82	1277.15	1902.19	1825.43	1809.33
1023	evm.model.000170F_arrow_pilon.37.update	23998.8	-1.80358	0.307693	-5.86161	4.58407e-09	5.90148e-08	44685.8	25336.3	40717.3	38499.3	16374.6	5967.37	9997.56	10412.3
1024	evm.model.000462F_arrow_pilon.14.update	2406.34	-0.819107	0.139821	-5.85826	4.67731e-09	6.01565e-08	3484.48	2880.93	2989.49	2932.52	1627.47	1586.68	1707.14	2042.03
1025	evm.model.000177F_arrow_pilon.36.update	12051	-1.9259	0.32888	-5.85593	4.74349e-09	6.0948e-08	20537.5	15799.3	16997.3	22988.2	5282.16	2949.94	3364.35	8489.55
1026	evm.model.000152F_arrow_pilon.39.update	3078.93	0.999444	0.170864	5.84935	4.93485e-09	6.3345e-08	1624.33	2199.66	2191.9	2195.37	3333.83	4045.12	4522.34	4518.88
1027	evm.TU.000002F_arrow_pilon.105	87.2226	3.48878	0.597246	5.84144	5.17506e-09	6.63638e-08	30.0801	12.8541	6.72361	8.03743	82.0571	72.9507	258.296	226.782
1028	evm.model.000015F_arrow_pilon.76.update	2180.01	0.936571	0.160346	5.84095	5.19028e-09	6.64941e-08	1487.16	1471.8	1417	1609.78	2203.97	2948.12	2960.63	3341.59
1029	evm.model.000008F_arrow_pilon.62.update	78.3931	3.48282	0.597846	5.82562	5.69023e-09	7.27576e-08	13.2352	3.21353	8.40451	27.5569	105.201	81.1576	138.915	249.461
1030	evm.model.001018F_arrow_pilon.3.update	7501.8	-0.544415	0.0934509	-5.82569	5.68784e-09	7.27576e-08	8440.48	9686.38	8839.03	8635.65	6127.98	6341.24	5973.36	5970.29
1031	evm.model.000192F_arrow_pilon.4.update	107.699	2.98043	0.511775	5.82371	5.75564e-09	7.35226e-08	7.21923	12.8541	42.0226	34.4461	125.19	160.492	271.319	208.048
1032	evm.model.000289F_arrow_pilon.31.update	146.844	2.70882	0.465326	5.82133	5.83804e-09	7.45029e-08	31.2833	33.7421	12.6068	79.2261	211.455	313.688	223.567	269.181
1033	evm.TU.000100F_arrow_pilon.49	502.644	-2.48563	0.42767	-5.81204	6.17148e-09	7.86819e-08	487.298	634.672	1127.89	1161.98	107.305	74.7745	154.109	273.125
1034	evm.model.000048F_arrow_pilon.48.1.update	12293.5	-0.582806	0.10028	-5.81176	6.18184e-09	7.87377e-08	13366.4	14624.8	14861.7	16120.8	9479.7	9965.06	9903.14	10026.7
1035	evm.model.000033F_arrow_pilon.24.update	6231.34	1.4283	0.245876	5.80901	6.28441e-09	7.99668e-08	4762.28	3734.92	2278.46	2730.43	9864.74	9667.79	7563.28	9248.77
1036	evm.model.000136F_arrow_pilon.50.update	898.368	-0.896774	0.154484	-5.80497	6.43769e-09	8.18382e-08	1388.5	1077.34	1063.17	1148.2	615.428	659.292	544.808	690.207
1037	evm.TU.000065F_arrow_pilon.53	98.6617	2.4607	0.423963	5.80405	6.47322e-09	8.22105e-08	20.4545	33.7421	26.8944	40.1872	84.1611	246.209	220.311	117.335
1038	evm.TU.000008F_arrow_pilon.93	946.266	-1.02271	0.176223	-5.80349	6.495e-09	8.24077e-08	1038.37	1515.98	1089.23	1429.52	623.844	680.265	580.622	612.312
1039	evm.model.000127F_arrow_pilon.12.update	9080.23	0.855204	0.147406	5.80169	6.56497e-09	8.32153e-08	6959.33	5401.94	6342.05	7159.06	10136.2	11457.8	12190.9	12994.6
1040	evm.model.000214F_arrow_pilon.29.1.update	21372.5	-0.595387	0.102639	-5.80076	6.60147e-09	8.35975e-08	24457.5	25152.3	27802.1	25470.6	17174.1	15455.5	17924.4	17543.1
1041	evm.TU.000064F_arrow_pilon.37	54.1778	2.11963	0.365528	5.79881	6.67888e-09	8.44965e-08	10.8288	17.6744	31.0967	20.6677	81.0051	82.9814	84.6515	104.517
1042	evm.TU.000330F_arrow_pilon.21	2933.95	2.14875	0.370734	5.79593	6.79453e-09	8.58771e-08	1131.01	1988.37	554.698	644.143	5180.12	4967.94	4043.74	4961.6
1043	evm.model.000675F_arrow_pilon.14.update	286.872	-1.91176	0.33006	-5.79217	6.94847e-09	8.77386e-08	552.271	397.674	563.943	299.681	90.4732	191.496	110.698	88.7409
1044	evm.model.000079F_arrow_pilon.14.update	58.5925	1.8279	0.315619	5.79148	6.97679e-09	8.79276e-08	16.8449	27.315	28.5753	29.8533	82.0571	105.779	73.7987	104.517
1045	evm.model.000222F_arrow_pilon.13.update	2074.89	-1.62173	0.280013	-5.79163	6.97051e-09	8.79276e-08	3053.73	2623.04	4814.95	2035.77	1006.78	913.707	1290.39	860.787
1046	evm.model.000010F_arrow_pilon.19.update	237.367	3.20682	0.554034	5.78813	7.11744e-09	8.96144e-08	48.1282	28.1184	31.9372	78.0779	517.591	132.223	225.737	837.122
1047	evm.model.000201F_arrow_pilon.31.update	14954.3	-0.673403	0.116413	-5.78458	7.26955e-09	9.14422e-08	18141.9	16782.7	20447.3	18156.6	12066.6	10528.6	12334.2	11176.4
1048	evm.model.000368F_arrow_pilon.33.update	824.472	2.3434	0.405157	5.78394	7.29718e-09	9.17022e-08	146.791	301.268	364.756	272.125	568.088	2223.17	1230.7	1488.88
1049	evm.model.000021F_arrow_pilon.26.update	35775.2	1.63573	0.28293	5.7814	7.40822e-09	9.30088e-08	18052.9	15588	15735.8	20302.6	36969.9	44298.4	89336.6	45917.5
1050	evm.model.000105F_arrow_pilon.42.update	6592.59	-0.774845	0.134028	-5.78123	7.41575e-09	9.30147e-08	7717.35	8805.87	8093.55	8668.95	4984.44	4130.83	4748.08	5591.66
1051	evm.model.000353F_arrow_pilon.1.update	729.096	-0.710742	0.123059	-5.77562	7.66695e-09	9.6074e-08	1016.71	858.012	886.676	860.005	573.348	569.927	552.405	515.683
1052	evm.model.000026F_arrow_pilon.68.update	418.824	1.06026	0.183703	5.77156	7.85395e-09	9.83237e-08	299.598	233.784	286.594	266.384	587.024	447.735	667.444	562.026
1053	evm.model.000736F_arrow_pilon.8.update	2027.56	-0.753536	0.130692	-5.76575	8.12948e-09	1.01676e-07	2798.65	2235.81	2385.2	2763.73	1486.5	1582.12	1385.9	1582.55
1054	evm.model.000158F_arrow_pilon.44.update	4033.87	-1.05854	0.183617	-5.76494	8.16879e-09	1.02071e-07	5728.46	5330.44	6069.74	4673.19	3040.32	1977.88	2999.7	2451.22
1055	evm.TU.000283F_arrow_pilon.31	835.632	-0.650392	0.112831	-5.7643	8.19958e-09	1.02359e-07	1038.37	1004.23	1060.65	979.419	630.156	605.491	713.026	653.725
1056	evm.model.000987F_arrow_pilon.5.update	30.7869	2.96736	0.514825	5.76382	8.22297e-09	1.02554e-07	2.40641	12.8541	5.04271	6.88923	57.8608	54.713	65.1165	41.4124
1057	evm.TU.000006F_arrow_pilon.1	178.795	1.93801	0.336593	5.75772	8.52569e-09	1.06228e-07	96.2564	67.4841	80.6833	51.6692	174.634	256.239	435.195	268.195
1058	evm.model.000108F_arrow_pilon.12.update	618.647	1.82177	0.316586	5.75442	8.69374e-09	1.0822e-07	273.127	193.615	393.331	230.789	1431.79	629.2	1000.62	796.696
1059	evm.model.000121F_arrow_pilon.13.update	22113.7	-0.713795	0.124055	-5.75388	8.72195e-09	1.08468e-07	28999.6	24499.1	27522.3	28880.8	19086.7	15857.7	15437	16626.1
1060	evm.model.000526F_arrow_pilon.10.update	4387.73	-1.70803	0.296883	-5.75321	8.75663e-09	1.08797e-07	10029.9	5928.96	6087.39	4829.35	2738.39	1265.69	2005.59	2216.55
1061	evm.model.000148F_arrow_pilon.35.update	1443.21	1.40778	0.244748	5.75194	8.82254e-09	1.09513e-07	559.49	721.437	914.411	964.492	2844.65	1731.67	1763.57	2045.97
1062	evm.model.000086F_arrow_pilon.17.update	3439.19	1.39775	0.243097	5.74975	8.93748e-09	1.10731e-07	1860.15	2283.21	1405.23	2020.84	3349.61	6045.79	6018.94	4529.73
1063	evm.TU.000451F_arrow_pilon.15	138.033	1.76882	0.307627	5.7499	8.92965e-09	1.10731e-07	50.5346	48.2029	78.162	73.4851	309.292	183.289	198.605	162.692
1064	evm.model.000246F_arrow_pilon.33.update	1133.74	-2.24667	0.390799	-5.7489	8.98237e-09	1.11182e-07	1062.43	1352.9	2575.98	2499.64	310.344	199.703	571.94	496.949
1065	evm.model.000985F_arrow_pilon.4.update	2073.75	1.01239	0.17615	5.74732	9.06674e-09	1.12121e-07	1588.23	1511.97	1165.71	1233.17	3020.33	2927.15	2193.34	2950.14
1066	evm.model.000058F_arrow_pilon.12.update	15888.9	0.771021	0.134228	5.74413	9.23926e-09	1.14147e-07	10327.1	12126.3	11733.5	12778.4	19993.5	22826.3	17510.9	19814.9
1067	evm.TU.000079F_arrow_pilon.17	32.1977	2.58244	0.450087	5.73764	9.60064e-09	1.18501e-07	7.21923	11.2474	10.9259	6.88923	59.9648	36.4753	49.9227	74.9368
1068	evm.model.000126F_arrow_pilon.17.update	3682.18	-1.44219	0.251493	-5.73449	9.78054e-09	1.20608e-07	3787.69	4487.69	5919.3	7338.18	1596.96	1880.3	2580.78	1866.52
1069	evm.model.000076F_arrow_pilon.34.update	292.665	2.3093	0.402964	5.73079	9.99611e-09	1.23036e-07	96.2564	59.4503	171.452	65.4477	272.472	463.237	508.994	704.011
1070	evm.TU.000158F_arrow_pilon.14	7141.78	-1.51255	0.263932	-5.73082	9.99449e-09	1.23036e-07	11088.7	10224.6	10251	10741.5	4001.86	1943.22	3960.17	4923.15
1071	evm.model.000609F_arrow_pilon.11.update	1003.77	-0.949324	0.165693	-5.7294	1.00785e-08	1.23934e-07	1587.03	1083.76	1294.3	1326.18	665.925	609.138	696.747	767.116
1072	evm.model.000393F_arrow_pilon.39.update	1705.81	-3.12237	0.545022	-5.72888	1.01093e-08	1.24197e-07	637.698	1513.57	5088.09	5001.58	233.547	430.409	281.086	460.467
1073	evm.model.000081F_arrow_pilon.1.update	45029.8	0.806428	0.140847	5.72557	1.03086e-08	1.26527e-07	35344.1	31449.2	29810.8	34447.3	55157.1	62589.9	47823.7	63616.4
1074	evm.model.000009F_arrow_pilon.11.update	284.876	-1.2978	0.226954	-5.71834	1.07571e-08	1.3191e-07	401.87	346.258	476.536	394.982	129.398	134.047	210.543	185.37
1075	evm.model.000217F_arrow_pilon.36.update	853.707	1.48282	0.25933	5.71789	1.07853e-08	1.32133e-07	519.784	346.258	608.487	324.942	1466.51	1173.59	959.383	1430.7
1076	evm.model.000575F_arrow_pilon.8.update	6467.03	0.864511	0.151282	5.71457	1.0998e-08	1.34613e-07	5212.28	4467.61	4308.99	4353.99	8859.01	9166.25	6652.74	8715.34
1077	evm.model.000040F_arrow_pilon.54.update	182.389	-1.53957	0.269463	-5.71347	1.10694e-08	1.35362e-07	267.111	185.581	379.044	253.753	82.0571	89.3646	108.528	93.6709
1078	evm.TU.000001F_arrow_pilon.58	544.443	-1.69308	0.296678	-5.70679	1.15128e-08	1.40652e-07	1047.99	702.156	652.19	924.305	401.869	172.346	227.908	226.782
1079	evm.TU.000032F_arrow_pilon.32	709.038	-1.35017	0.236681	-5.7046	1.16617e-08	1.4234e-07	1092.51	716.617	1223.7	1041.42	304.032	351.987	489.459	452.579
1080	evm.TU.000009F_arrow_pilon.41	102.834	-2.40783	0.422189	-5.70321	1.17575e-08	1.43376e-07	168.449	106.046	188.261	229.641	33.6644	20.9733	18.4497	57.1886
1081	evm.model.000033F_arrow_pilon.28.update	2154.03	-1.41433	0.248003	-5.70289	1.17793e-08	1.43509e-07	4303.86	2226.17	2847.45	3154.12	1451.78	1105.2	873.647	1269.98
1082	evm.model.000076F_arrow_pilon.22.update	460.113	1.67719	0.294225	5.70035	1.19558e-08	1.45391e-07	245.454	213.7	158.005	260.642	619.636	592.724	499.227	1091.51
1083	MSTRG.7486.update	4981.47	-0.842206	0.147744	-5.70043	1.19506e-08	1.45391e-07	6242.22	5305.54	7330.42	6704.37	3126.59	3573.67	3733.35	3835.58
1084	evm.model.000015F_arrow_pilon.58.update	139.219	3.41009	0.598253	5.70008	1.19751e-08	1.45491e-07	40.909	22.4947	3.36181	29.8533	204.091	472.356	188.838	151.846
1085	evm.model.000208F_arrow_pilon.31.update	2967.62	1.66569	0.292621	5.69232	1.25326e-08	1.52123e-07	1329.54	1695.94	1201.01	1462.81	3239.15	4238.44	7417.86	3156.22
1086	evm.model.000001F_arrow_pilon.136.update	63962.2	-1.32105	0.232357	-5.68545	1.3047e-08	1.58222e-07	105020	90545.2	89950.2	79919.6	43481.8	48064.5	25451.9	29263.8
1087	evm.TU.000104F_arrow_pilon.67	558.207	-1.3206	0.232313	-5.6846	1.31123e-08	1.58867e-07	642.511	715.01	1017.79	812.929	408.181	303.657	329.924	235.656
1088	evm.model.000140F_arrow_pilon.34.update	416.812	1.83079	0.32209	5.68411	1.31498e-08	1.59176e-07	255.079	155.856	163.048	158.452	1018.35	459.589	442.792	681.333
1089	evm.TU.000228F_arrow_pilon.21	444.352	2.23927	0.393975	5.68379	1.31739e-08	1.5932e-07	163.636	266.723	98.3328	91.8564	1160.37	596.372	530.7	646.823
1090	evm.model.000128F_arrow_pilon.51.update	1440.9	2.39438	0.421543	5.68005	1.34655e-08	1.62698e-07	232.218	664.397	268.944	676.293	3986.08	2300.68	1894.89	1503.67
1091	evm.model.000130F_arrow_pilon.4.update	161.61	4.02209	0.708165	5.67959	1.35021e-08	1.6299e-07	2.40641	43.3826	16.809	11.482	142.022	490.593	479.692	106.489
1092	evm.model.000010F_arrow_pilon.17.update	254.493	-1.15923	0.204249	-5.67558	1.38218e-08	1.66697e-07	405.48	334.207	331.138	335.276	142.022	122.192	192.094	173.538
1093	evm.model.000041F_arrow_pilon.1.update	1017.03	1.0579	0.186511	5.67208	1.41075e-08	1.69987e-07	832.617	557.547	604.285	647.588	1458.09	1401.57	1109.15	1525.36
1094	evm.model.000228F_arrow_pilon.5.update	492.15	-2.31466	0.40821	-5.67026	1.4258e-08	1.71643e-07	792.912	621.818	916.092	947.269	274.576	74.7745	87.9073	221.852
1095	evm.model.000035F_arrow_pilon.47.update	381.817	2.59345	0.457528	5.66839	1.44147e-08	1.73371e-07	157.62	71.501	93.2901	112.524	724.838	248.944	433.025	1212.79
1096	evm.model.000184F_arrow_pilon.20.update	1901.1	0.86659	0.15296	5.66548	1.46612e-08	1.76176e-07	1553.34	1297.46	1089.23	1449.03	2412.27	2302.51	2397.37	2707.58
1097	evm.model.000036F_arrow_pilon.52.update	4771.49	-0.658431	0.116224	-5.66519	1.4686e-08	1.76313e-07	5710.41	5911.29	5441.92	6304.79	3304.38	4086.15	3699.7	3713.31
1098	evm.model.000065F_arrow_pilon.72.update	3002.75	0.987025	0.174424	5.65878	1.52454e-08	1.82862e-07	2644.64	1827.69	1694.35	1891.09	3759.9	4323.24	3923.27	3957.84
1099	evm.model.000045F_arrow_pilon.5.update	2852.78	0.930559	0.164503	5.65677	1.54244e-08	1.84841e-07	1589.43	1896.79	1926.31	2441.08	4120.74	3624.74	3456.6	3766.56
1100	evm.model.000090F_arrow_pilon.18.update	5405.15	-1.21292	0.214502	-5.65459	1.56215e-08	1.87032e-07	8024.17	8346.34	7926.3	5912.11	3358.03	2679.11	2624.2	4370.98
1101	evm.model.000026F_arrow_pilon.12.1.update	1065.82	-1.24225	0.21973	-5.65352	1.57199e-08	1.88039e-07	1635.15	1442.87	1139.65	1776.27	611.22	569.927	513.335	838.108
1102	evm.model.000057F_arrow_pilon.26.update	3350.65	-1.10318	0.195351	-5.64718	1.63099e-08	1.94919e-07	4609.48	4331.84	4846.88	4503.26	2526.94	2623.49	1671.32	1691.99
1103	MSTRG.1888.update	1330.17	0.864948	0.153199	5.64591	1.64305e-08	1.96183e-07	1040.77	815.433	973.243	943.824	1809.46	1751.73	1409.77	1897.08
1104	evm.TU.000050F_arrow_pilon.27	243.533	1.44035	0.255123	5.64572	1.64495e-08	1.96232e-07	95.0532	130.148	142.877	156.156	253.535	359.282	352.714	458.495
1105	evm.model.000417F_arrow_pilon.11.update	1020.05	0.908885	0.161181	5.63891	1.71125e-08	2.03957e-07	766.441	743.129	637.903	688.923	1598.01	1391.53	1138.45	1196.03
1106	evm.model.000104F_arrow_pilon.60.update	3068.73	-1.11445	0.198198	-5.6229	1.87774e-08	2.23597e-07	5067.9	3934.97	4074.51	3716.74	2407.01	2131.07	1480.32	1737.35
1107	evm.model.000230F_arrow_pilon.7.update	1045.36	1.11717	0.198724	5.6217	1.89089e-08	2.2496e-07	779.676	633.869	769.013	455.837	1323.43	1528.32	1395.66	1477.04
1108	evm.TU.000252F_arrow_pilon.4	55.123	4.35812	0.775425	5.6203	1.90626e-08	2.26584e-07	3.60961	1.60676	0	16.0749	140.97	77.5101	108.528	92.6849
1109	evm.model.000080F_arrow_pilon.19.update	11920.4	1.88694	0.335856	5.61829	1.92856e-08	2.29027e-07	6558.67	5545.75	3887.93	4304.62	8151	22430.5	25513.7	18970.8
1110	evm.TU.000293F_arrow_pilon.1	1532.75	0.978607	0.174214	5.61726	1.94012e-08	2.30192e-07	837.43	950.401	1202.69	1136.72	1902.04	2018	1816.75	2397.98
1111	evm.model.000365F_arrow_pilon.17.update	3406.14	0.816664	0.145418	5.61598	1.95453e-08	2.31693e-07	2590.5	2192.43	2505.39	2581.16	3646.28	4345.13	4295.52	5092.74
1112	evm.TU.000067F_arrow_pilon.13	38.2376	-3.09695	0.551758	-5.61287	1.98998e-08	2.35684e-07	83.0211	67.4841	42.0226	81.5225	12.6242	7.29507	1.08528	10.8461
1113	evm.TU.000536F_arrow_pilon.7	338.22	-2.05876	0.366879	-5.61155	2.0052e-08	2.37273e-07	505.346	596.11	561.422	518.989	127.294	61.0962	99.8453	235.656
1114	evm.model.001100F_arrow_pilon.8.update	1534.42	1.09046	0.194437	5.60828	2.0435e-08	2.41588e-07	1061.23	797.759	990.892	1073.57	2183.98	1526.49	2461.4	2180.07
1115	evm.model.000805F_arrow_pilon.1.update	1475.08	1.24008	0.221258	5.60468	2.08638e-08	2.46437e-07	824.195	1108.67	653.871	923.157	1859.96	2712.85	1861.25	1856.66
1116	evm.model.000020F_arrow_pilon.22.update	82445.7	1.02834	0.183616	5.6005	2.13732e-08	2.52227e-07	42037.6	58417.1	59072	57457.3	84675.6	117314	122233	118359
1117	evm.model.000005F_arrow_pilon.41.update	2591.07	0.895584	0.159993	5.59766	2.1727e-08	2.56172e-07	2065.9	2074.33	1590.97	1515.63	3581.06	3576.41	3061.56	3262.71
1118	evm.model.000639F_arrow_pilon.11.2.update	165.967	2.21295	0.395544	5.59469	2.21012e-08	2.60351e-07	39.7057	106.046	29.4158	59.7067	218.819	344.692	257.21	272.139
1119	evm.model.000074F_arrow_pilon.69.update	652.602	-0.808467	0.144677	-5.58807	2.29607e-08	2.70234e-07	795.318	890.148	817.759	819.818	486.03	535.276	484.033	392.432
1120	evm.model.000082F_arrow_pilon.42.update	484.088	1.00214	0.1794	5.58604	2.323e-08	2.7316e-07	370.587	294.841	289.115	336.424	758.502	548.954	575.196	699.081
1121	evm.model.000152F_arrow_pilon.51.update	184.85	1.52375	0.272854	5.58449	2.34385e-08	2.75366e-07	80.6147	73.9112	89.0878	138.933	326.124	309.129	232.249	228.754
1122	evm.model.000127F_arrow_pilon.61.update	3649.62	-0.536096	0.0960569	-5.58102	2.39108e-08	2.80664e-07	4277.39	3958.26	4387.16	4658.27	3008.76	2983.68	2980.17	2943.24
1123	evm.model.000336F_arrow_pilon.9.update	21469.1	1.3765	0.246665	5.58046	2.39884e-08	2.81325e-07	11811.9	8843.63	13122.8	13979.4	23007.5	24506	42624.2	33857.6
1124	evm.model.000016F_arrow_pilon.61.update	3267.47	2.19459	0.393302	5.5799	2.40651e-08	2.81972e-07	895.184	904.609	1058.13	1829.09	2799.41	3688.57	9649.18	5315.58
1125	evm.model.000034F_arrow_pilon.8.update	12502.5	1.167	0.209226	5.57771	2.43709e-08	2.85302e-07	7258.93	6200.51	8296.94	9062.78	13916	14019.3	20873.1	20392.7
1126	evm.model.000118F_arrow_pilon.26.update	10561.5	-1.17886	0.211458	-5.57492	2.47645e-08	2.89653e-07	16571.7	12971.4	16930.1	12133.1	7130.55	8201.48	5556.61	4997.1
1127	evm.model.000152F_arrow_pilon.21.update	6300.91	-1.11217	0.199529	-5.57399	2.48969e-08	2.90943e-07	9918.01	6129	9940.02	8477.2	3926.12	3325.64	4620.02	4071.24
1128	evm.model.000023F_arrow_pilon.51.2.update	42855.3	-1.22588	0.220007	-5.57201	2.51823e-08	2.94017e-07	74909.1	60258.5	50562.4	54434.1	33760.2	23011.4	18952.2	26954.6
1129	evm.model.000003F_arrow_pilon.91.update	2747.4	-1.4037	0.251957	-5.57118	2.53025e-08	2.95159e-07	4534.88	2671.25	5401.58	3342.42	1730.56	1216.45	1722.33	1359.71
1130	evm.model.000001F_arrow_pilon.20.update	5302.02	-0.656268	0.117809	-5.57059	2.53883e-08	2.95897e-07	6769.23	6701.82	6836.23	5642.28	4336.4	4296.8	4048.08	3785.29
1131	evm.model.000942F_arrow_pilon.9.update	753.071	1.73868	0.31234	5.56662	2.59721e-08	3.02434e-07	412.699	453.108	200.868	322.646	1560.14	1086.97	736.902	1251.25
1132	evm.model.000200F_arrow_pilon.28.update	336.913	1.80311	0.324187	5.56195	2.66778e-08	3.10376e-07	178.074	170.317	90.7688	161.897	473.406	489.682	336.435	794.724
1133	evm.model.000073F_arrow_pilon.37.update	20076.7	-1.02841	0.184957	-5.56025	2.69383e-08	3.13131e-07	22159.4	33073.6	28203.9	24338.5	10429.7	14643	14352.8	13412.7
1134	evm.model.000116F_arrow_pilon.43.update	2397.15	1.26973	0.228367	5.56002	2.69741e-08	3.13271e-07	1898.66	1301.48	1079.98	1343.4	4015.54	2923.5	2711.02	3903.61
1135	evm.model.000065F_arrow_pilon.10.update	5121.68	-1.03229	0.18568	-5.5595	2.7055e-08	3.13933e-07	6421.5	5636.53	8185.16	7276.17	3305.43	4000.43	2656.75	3491.46
1136	evm.model.000194F_arrow_pilon.22.update	63.6955	-3.62852	0.65311	-5.55575	2.76417e-08	3.20115e-07	33.6897	89.1754	218.517	129.747	7.3641	3.64753	19.535	7.88808
1137	evm.TU.000010F_arrow_pilon.29	63.0896	-2.97744	0.535915	-5.5558	2.76346e-08	3.20115e-07	186.497	90.7822	94.971	75.7815	24.1963	20.0614	6.51165	5.91606
1138	evm.model.000016F_arrow_pilon.43.update	2798.78	-0.965029	0.173703	-5.55563	2.76606e-08	3.20115e-07	3077.8	4018.52	3965.25	3744.3	1853.65	2358.13	1579.08	1793.55
1139	evm.model.000396F_arrow_pilon.20.update	1632.84	0.905675	0.163063	5.55413	2.79003e-08	3.22605e-07	1165.91	1187.4	1071.58	1121.8	1766.33	2659.05	1937.22	2153.45
1140	evm.model.000343F_arrow_pilon.13.update	142.1	2.00703	0.361418	5.5532	2.80483e-08	3.24032e-07	70.9891	73.1078	37.8203	44.78	153.594	310.04	159.535	286.929
1141	evm.model.000533F_arrow_pilon.16.update	5123.87	-1.03947	0.187244	-5.55141	2.83373e-08	3.27084e-07	7155.46	5009.09	7796.03	7614.89	3872.46	2866.96	3426.21	3249.89
1142	evm.model.000037F_arrow_pilon.52.update	2912.72	1.18548	0.213589	5.55029	2.85191e-08	3.28894e-07	1617.11	1867.06	1423.72	2209.15	2915.13	4043.29	4551.64	4674.67
1143	evm.model.000190F_arrow_pilon.4.update	1069.07	0.825859	0.148857	5.548	2.88948e-08	3.32935e-07	689.436	708.583	937.944	747.481	1285.56	1357.79	1345.74	1480
1144	evm.model.000072F_arrow_pilon.32.update	764.343	-1.26945	0.228848	-5.54714	2.9038e-08	3.34293e-07	1209.22	872.473	1371.62	868.043	495.499	388.462	542.638	366.796
1145	evm.model.000540F_arrow_pilon.6.update	758.132	-1.55018	0.279569	-5.54488	2.94162e-08	3.38351e-07	1396.92	952.811	860.622	1311.25	574.4	353.811	269.148	346.09
1146	evm.model.000177F_arrow_pilon.2.update	1982.94	0.994716	0.179417	5.54417	2.95349e-08	3.3942e-07	1425.8	1557.76	1214.45	1102.28	2890.93	2717.41	2082.64	2872.25
1147	evm.model.000257F_arrow_pilon.2.update	56.625	-1.96618	0.354719	-5.54292	2.9747e-08	3.41559e-07	101.069	72.3044	125.227	62.0031	26.3004	22.7971	20.6202	22.6782
1148	evm.model.000338F_arrow_pilon.19.update	3967.23	0.893629	0.161235	5.5424	2.98354e-08	3.42276e-07	2659.08	2545.12	3065.97	2834.92	4866.62	5080.1	6389.02	4297.03
1149	evm.model.000024F_arrow_pilon.61.update	1486.3	-1.29898	0.234451	-5.54054	3.01548e-08	3.45639e-07	1726.6	2465.58	1976.74	2286.08	633.312	1169.03	703.258	929.807
1150	evm.model.000282F_arrow_pilon.33.2.update	5307.81	-1.0159	0.183464	-5.53732	3.07142e-08	3.51745e-07	8333.39	7305.96	6801.77	5971.81	3659.96	4130.83	2668.69	3590.06
1151	evm.model.000057F_arrow_pilon.79.update	17020.1	-1.53983	0.278126	-5.53644	3.08681e-08	3.532e-07	29265.5	22307.5	26133	23609.4	12697.8	6435.16	5400.33	10311.7
1152	evm.model.000140F_arrow_pilon.23.1.update	1148.11	-0.849611	0.153485	-5.53547	3.10398e-08	3.54856e-07	1612.29	1410.74	1552.31	1331.92	945.761	828.902	671.785	831.206
1153	evm.model.000076F_arrow_pilon.71.1.update	1977	0.789654	0.142748	5.53182	3.16923e-08	3.61374e-07	1443.85	1333.61	1471.63	1547.78	2113.5	2339.89	2800.01	2765.76
1154	evm.model.000715F_arrow_pilon.11.update	2923.76	-0.672828	0.121628	-5.53185	3.16866e-08	3.61374e-07	3775.66	3300.29	3752.62	3545.66	2488.01	2351.75	2181.4	1994.7
1155	evm.model.000127F_arrow_pilon.37.update	636.531	-1.01231	0.182991	-5.53202	3.16559e-08	3.61374e-07	877.136	887.738	787.503	853.116	369.257	557.161	367.908	392.432
1156	evm.model.000446F_arrow_pilon.21.update	858.062	1.30909	0.236699	5.5306	3.19136e-08	3.63583e-07	565.506	453.108	600.923	353.647	1592.75	966.597	1218.76	1113.21
1157	evm.model.000057F_arrow_pilon.80_evm.model.000057F_arrow_pilon.81.update	41848.9	-1.19329	0.215945	-5.5259	3.27797e-08	3.73128e-07	46342.6	57750.3	68387.5	60449.5	18414.5	33530.9	24759.5	25156.1
1158	evm.model.000496F_arrow_pilon.6.update	333.026	1.15711	0.209644	5.5194	3.40167e-08	3.86874e-07	180.481	179.958	214.315	250.309	381.881	400.317	560.002	496.949
1159	evm.TU.000289F_arrow_pilon.5	843.373	0.752669	0.136548	5.51211	3.54548e-08	4.02881e-07	591.977	656.363	673.202	590.177	1010.99	1029.52	969.151	1225.61
1160	evm.model.000715F_arrow_pilon.2.update	1039.36	-1.08713	0.197761	-5.49721	3.85847e-08	4.37692e-07	1565.37	1491.88	1487.6	1109.17	622.792	858.994	622.948	556.11
1161	evm.model.000651F_arrow_pilon.11.1.update	3325.66	-0.756782	0.137666	-5.49725	3.85762e-08	4.37692e-07	4561.35	3680.29	4001.39	4472.26	2752.07	2576.98	2162.95	2397.98
1162	evm.model.000059F_arrow_pilon.52.update	1736.34	0.84863	0.154495	5.49293	3.95322e-08	4.48054e-07	1348.79	1200.25	1229.58	1181.5	2643.71	2396.43	2022.95	1867.5
1163	evm.model.000025F_arrow_pilon.40.update	940.094	0.557749	0.101601	5.4896	4.02847e-08	4.56191e-07	760.425	776.871	766.492	738.296	1165.63	1146.24	1040.78	1126.02
1164	evm.model.000148F_arrow_pilon.10.update	336.425	1.33397	0.24311	5.4871	4.08595e-08	4.62302e-07	138.369	233.784	166.409	225.048	412.389	434.057	621.863	459.481
1165	evm.model.000146F_arrow_pilon.42.update	6470.18	1.17559	0.214438	5.48221	4.20051e-08	4.74856e-07	2904.54	4722.28	3834.98	4420.59	6549.84	10164.8	9458.17	9706.28
1166	evm.model.000355F_arrow_pilon.15.update	2046.22	-0.730832	0.133326	-5.48152	4.21677e-08	4.76285e-07	2698.79	2701.77	2556.65	2257.37	1660.08	1673.31	1474.89	1346.89
1167	evm.model.000133F_arrow_pilon.23.1.update	962.966	0.674796	0.123231	5.47587	4.35363e-08	4.91322e-07	784.489	785.708	647.148	750.926	1107.77	1250.19	1177.52	1199.97
1168	evm.model.000435F_arrow_pilon.13.update	5779.01	1.50056	0.274207	5.47234	4.44121e-08	5.00777e-07	2603.73	3526.85	2531.44	3410.17	6602.44	5609.91	12633.7	9313.85
1169	evm.TU.000255F_arrow_pilon.8	5059.55	0.914246	0.167258	5.46609	4.60066e-08	5.18313e-07	3471.24	2862.45	3966.09	3732.81	5632.48	7387.17	7412.43	6011.7
1170	evm.TU.000224F_arrow_pilon.30	120.089	-1.47889	0.270735	-5.46251	4.69449e-08	5.28432e-07	179.277	132.558	163.888	231.937	53.6527	62.0081	57.5196	79.8668
1171	evm.model.000165F_arrow_pilon.1.update	165.067	1.83446	0.335863	5.46193	4.70987e-08	5.2971e-07	42.1122	96.4059	91.6092	57.4102	241.963	199.703	363.567	227.768
1172	evm.model.000094F_arrow_pilon.17_evm.model.000094F_arrow_pilon.18.update	8603.58	1.1247	0.20594	5.46128	4.72701e-08	5.31183e-07	4823.65	7335.68	4630.89	4848.87	9225.11	12578.5	12516.5	12869.4
1173	evm.model.000007F_arrow_pilon.91.update	2148.38	-1.07051	0.196083	-5.45947	4.77553e-08	5.36179e-07	3042.9	2749.98	3187.83	2661.54	1532.78	941.064	1568.22	1502.68
1174	evm.model.000258F_arrow_pilon.32.update	1741.63	2.58233	0.473028	5.45914	4.78443e-08	5.3672e-07	358.555	347.865	914.411	372.018	1061.48	2266.03	5270.1	3342.57
1175	evm.model.000376F_arrow_pilon.12.update	2089.27	-1.00813	0.184739	-5.45709	4.84008e-08	5.425e-07	2699.99	2079.15	3114.71	3270.09	1611.69	1313.11	1354.42	1270.97
1176	evm.model.000092F_arrow_pilon.38.update	26418.9	-1.01996	0.187196	-5.44863	5.07596e-08	5.68391e-07	38625.3	28378.7	39089.4	35455.4	21783	13862.5	17693.2	16463.4
1177	evm.model.000433F_arrow_pilon.8.update	59261.2	0.68432	0.125598	5.4485	5.07969e-08	5.68391e-07	45686.9	46375.2	43920.3	45874.2	61114.6	75763.9	82294.3	73060.4
1178	evm.model.000059F_arrow_pilon.2.1.update	5196.62	-0.620999	0.114047	-5.4451	5.17764e-08	5.78859e-07	6186.88	5663.04	6697.56	6644.66	4253.29	3891.92	4402.96	3832.62
1179	evm.model.000668F_arrow_pilon.12.update	11452.6	0.764198	0.140479	5.43993	5.33006e-08	5.95394e-07	9567.88	8715.09	7207.71	8464.57	13632	15486.5	12871.4	15675.6
1180	evm.TU.000343F_arrow_pilon.14	252.026	1.68299	0.309434	5.43892	5.36034e-08	5.98269e-07	169.652	138.985	72.2788	98.7456	313.5	492.417	312.559	418.068
1181	evm.model.000045F_arrow_pilon.51.update	1206.62	1.09872	0.202029	5.43843	5.37534e-08	5.99435e-07	729.142	640.296	934.582	768.149	1408.65	1574.82	2148.85	1448.45
1182	evm.model.000610F_arrow_pilon.10.update	661.297	-0.903034	0.166115	-5.4362	5.44291e-08	6.06456e-07	912.029	833.911	863.144	838.19	573.348	467.796	380.932	421.026
1183	evm.model.000115F_arrow_pilon.17.update	3179.35	-1.06842	0.196683	-5.43218	5.56697e-08	6.19755e-07	5194.23	5023.55	3842.54	3162.16	2245	2187.61	1825.43	1954.27
1184	evm.TU.000072F_arrow_pilon.20	703.278	-1.58067	0.291023	-5.43141	5.59103e-08	6.21908e-07	1671.25	735.095	1010.22	800.299	434.482	301.833	308.218	364.824
1185	evm.TU.000050F_arrow_pilon.6	118.026	-2.16501	0.398708	-5.43006	5.63357e-08	6.2611e-07	187.7	179.958	149.6	254.901	54.7047	25.5327	22.7908	69.0207
1186	evm.model.000087F_arrow_pilon.44.1.update	3053.91	1.43584	0.264534	5.42782	5.70455e-08	6.33464e-07	1311.49	1846.98	1791	1643.08	2533.25	4436.31	5954.91	4914.27
1187	evm.model.000302F_arrow_pilon.11.update	26.8757	6.15212	1.13362	5.42696	5.73232e-08	6.36012e-07	0	0	0.840451	2.29641	15.7802	32.8278	124.807	38.4544
1188	MSTRG.6922.update	950.129	2.83739	0.523566	5.41936	5.98128e-08	6.63077e-07	92.6467	358.309	377.363	103.338	1449.68	2811.34	695.661	1712.7
1189	evm.TU.000007F_arrow_pilon.90	8367.24	0.860318	0.158787	5.41807	6.02459e-08	6.67316e-07	5860.81	6144.27	5377.21	6393.2	10704.2	8507.87	11126.2	12824
1190	evm.model.000452F_arrow_pilon.15.update	901.404	1.13963	0.21038	5.41701	6.06026e-08	6.70703e-07	601.602	571.205	585.795	492.58	1460.2	1285.76	824.809	1389.29
1191	evm.TU.000167F_arrow_pilon.11	28.5458	2.86177	0.528367	5.41626	6.08586e-08	6.7297e-07	8.42243	8.83721	6.72361	3.44461	26.3004	62.0081	45.5816	67.0487
1192	evm.model.000778F_arrow_pilon.3.update	330.024	0.958419	0.176985	5.41524	6.12065e-08	6.7625e-07	262.299	211.29	227.762	196.343	416.598	417.643	389.614	518.641
1193	evm.model.000064F_arrow_pilon.64.update	392.379	1.8752	0.346323	5.4146	6.14266e-08	6.78113e-07	182.887	110.867	262.221	115.969	494.447	465.061	915.972	591.606
1194	evm.model.000056F_arrow_pilon.42.update	49.2768	2.85767	0.527964	5.41262	6.2109e-08	6.85071e-07	9.62564	16.871	4.20226	17.2231	61.0168	53.8011	94.419	137.055
1195	evm.model.000057F_arrow_pilon.66.1.update	6291.43	1.26153	0.23318	5.41013	6.29788e-08	6.94084e-07	3264.29	3297.88	4567.85	3683.44	6806.53	7334.28	12606.6	8770.56
1196	evm.model.000227F_arrow_pilon.40.update	239.831	1.46129	0.270239	5.40741	6.39413e-08	7.04103e-07	147.994	147.822	121.025	94.1528	247.223	468.708	383.102	308.621
1197	evm.model.000121F_arrow_pilon.39.2.update	6695.88	1.29936	0.240335	5.40646	6.42842e-08	7.07287e-07	3946.51	3106.68	4480.45	3942.94	6609.8	7870.47	13013.5	10596.6
1198	evm.model.000129F_arrow_pilon.29.update	1178.48	-0.907439	0.167855	-5.40611	6.441e-08	7.0808e-07	1194.78	1622.83	1833.02	1497.26	832.143	760.511	886.67	800.64
1199	evm.model.000412F_arrow_pilon.9.1.update	209.635	2.3559	0.435828	5.40558	6.45989e-08	7.08973e-07	52.941	62.6638	55.4698	103.338	118.878	384.815	525.273	373.698
1200	evm.model.000314F_arrow_pilon.18.update	541.732	0.98394	0.18202	5.40566	6.45699e-08	7.08973e-07	410.293	347.865	315.169	383.5	595.44	710.357	684.809	886.423
1201	evm.model.000049F_arrow_pilon.24.update	309.295	1.48525	0.274816	5.40453	6.49787e-08	7.12548e-07	186.497	179.958	134.472	150.415	299.824	403.964	658.762	460.467
1202	MSTRG.13567.update	606.184	-0.712975	0.132048	-5.39937	6.68756e-08	7.32739e-07	729.142	716.617	741.278	825.559	400.817	467.796	485.118	483.145
1203	evm.model.000765F_arrow_pilon.8.update	607.348	0.700442	0.129735	5.39901	6.70106e-08	7.33607e-07	440.373	500.507	479.057	429.429	677.497	753.216	809.615	769.088
1204	evm.model.000244F_arrow_pilon.41.update	2162.59	-1.80062	0.333527	-5.39873	6.71135e-08	7.34124e-07	4727.39	3083.38	2180.97	3450.36	1590.65	626.464	784.654	856.843
1205	evm.model.000198F_arrow_pilon.20.1.update	516.193	2.18862	0.405845	5.39274	6.93912e-08	7.58409e-07	129.946	89.9788	277.349	245.716	932.084	1220.1	774.887	459.481
1206	evm.TU.000204F_arrow_pilon.3	331.917	0.938261	0.174067	5.39024	7.03641e-08	7.68404e-07	198.529	272.347	234.486	203.232	496.551	421.29	416.746	412.152
1207	evm.model.000162F_arrow_pilon.32.update	678.974	1.0443	0.193781	5.38907	7.08228e-08	7.72773e-07	508.955	421.776	401.736	442.059	725.89	838.933	1176.44	916.003
1208	evm.model.000500F_arrow_pilon.15.update	336.293	0.86592	0.160733	5.38731	7.1522e-08	7.79756e-07	265.908	218.52	255.497	213.566	491.291	425.85	391.784	427.928
1209	evm.model.000204F_arrow_pilon.14.update	6653.35	-1.36837	0.254023	-5.38679	7.17265e-08	7.81338e-07	12407.4	9929.81	6936.25	9093.78	4229.1	4651.52	2444.04	3534.85
1210	evm.model.000048F_arrow_pilon.14.update	2442.06	0.524853	0.0974441	5.38619	7.19657e-08	7.83296e-07	1973.26	1920.08	2143.99	1972.62	3067.67	2752.06	2821.72	2885.07
1211	evm.model.000251F_arrow_pilon.8.update	142027	-0.561953	0.104367	-5.38439	7.26903e-08	7.90529e-07	164861	158380	169606	184528	108403	122151	119341	108946
1212	evm.model.000085F_arrow_pilon.41.update	647.897	-0.800201	0.148649	-5.38317	7.31859e-08	7.95263e-07	784.489	846.765	921.135	739.444	447.106	533.452	492.715	418.068
1213	evm.model.000935F_arrow_pilon.7.update	1402.07	0.812259	0.150935	5.38153	7.38554e-08	8.01876e-07	1046.79	1093.4	899.283	1031.09	1632.73	2128.34	1810.24	1574.66
1214	evm.model.000007F_arrow_pilon.121.update	1845.87	0.918683	0.170893	5.37578	7.62532e-08	8.27228e-07	1257.35	1390.65	1231.26	1229.73	2064.05	2799.48	1977.37	2817.03
1215	evm.model.000050F_arrow_pilon.18.update	14128.2	-0.769582	0.143167	-5.37542	7.64045e-08	8.28187e-07	19761.4	14948.5	16277.9	20252	11225	10373.6	9935.7	10251.5
1216	evm.model.000214F_arrow_pilon.33.update	278.814	2.67973	0.499114	5.36897	7.91866e-08	8.57637e-07	104.679	39.3657	77.3215	80.3743	987.841	370.225	170.388	400.32
1217	evm.model.000108F_arrow_pilon.14.update	303.997	1.22044	0.227387	5.36723	7.99533e-08	8.6523e-07	220.186	172.727	191.623	145.822	435.534	315.512	421.087	529.487
1218	evm.TU.000294F_arrow_pilon.10	328.15	1.03915	0.193638	5.36646	8.02968e-08	8.68234e-07	226.202	212.093	166.409	256.05	369.257	451.382	476.436	467.369
1219	evm.model.000092F_arrow_pilon.11.update	951.711	-1.12943	0.210607	-5.36271	8.19823e-08	8.85005e-07	1276.6	1176.96	1622.07	1149.35	434.482	570.839	668.53	714.857
1220	evm.model.000282F_arrow_pilon.27.update	1331.64	-2.52327	0.470516	-5.36277	8.19536e-08	8.85005e-07	732.752	1209.89	4696.44	2435.34	409.233	339.221	410.234	420.04
1221	evm.model.000006F_arrow_pilon.67.update	1936.68	-0.747196	0.139336	-5.36256	8.20514e-08	8.85026e-07	2064.7	2526.64	2475.97	2640.87	1315.02	1367.83	1632.25	1470.14
1222	evm.model.000064F_arrow_pilon.35.update	661.2	-1.51418	0.282569	-5.35863	8.38545e-08	9.03735e-07	1090.1	711.797	1082.5	1033.38	282.992	209.733	426.513	452.579
1223	evm.TU.000499F_arrow_pilon.24	71.5954	2.06583	0.385557	5.35804	8.41277e-08	9.05938e-07	25.2673	40.9725	21.8517	21.8159	65.2249	128.576	117.21	151.846
1224	evm.model.000003F_arrow_pilon.9.update	3978.13	0.513983	0.0959997	5.354	8.60296e-08	9.25662e-07	3414.69	2976.53	3345.84	3372.28	4526.82	4614.13	4781.72	4792.99
1225	evm.TU.000412F_arrow_pilon.3	1693.62	-1.12102	0.209399	-5.35349	8.62719e-08	9.27511e-07	1890.23	2416.57	2589.43	2384.82	752.19	1003.98	1287.14	1224.62
1226	evm.model.000228F_arrow_pilon.39.update	1922.26	-1.97514	0.369073	-5.35163	8.71644e-08	9.36342e-07	2390.77	1311.92	5137.68	3419.35	633.312	684.825	968.066	832.192
1227	evm.model.000004F_arrow_pilon.45.2.update	11385.5	0.806871	0.150827	5.34963	8.8135e-08	9.45996e-07	8989.14	8165.58	7228.72	8747.02	13316.4	16849.8	12360.2	15427.1
1228	evm.model.000259F_arrow_pilon.39.update	1459.11	0.728872	0.13631	5.34718	8.93357e-08	9.58103e-07	1203.2	926.3	1126.2	1139.02	1670.6	1892.16	1747.29	1968.08
1229	evm.model.000063F_arrow_pilon.45.update	36690.7	1.66222	0.310874	5.34691	8.94705e-08	9.58769e-07	27478.8	9822.15	14365	18809.9	69131	41170.6	58339	54409
1230	evm.TU.000519F_arrow_pilon.13	175.085	1.52322	0.285067	5.34339	9.12249e-08	9.76774e-07	57.7538	77.1247	112.62	113.672	276.68	243.473	201.861	317.495
1231	evm.model.000109F_arrow_pilon.43.update	374.682	1.35737	0.254054	5.34286	9.1491e-08	9.78827e-07	212.967	158.266	238.688	231.937	386.089	490.593	744.499	534.417
1232	evm.model.000521F_arrow_pilon.3.update	113.357	1.84723	0.346027	5.33841	9.37645e-08	1.00234e-06	68.5827	56.2368	50.4271	21.8159	171.478	222.5	154.109	161.706
1233	evm.model.000286F_arrow_pilon.11.update	409.075	-0.838274	0.157145	-5.33441	9.5854e-08	1.02384e-06	441.576	574.418	524.442	558.028	281.94	300.922	265.892	325.383
1234	evm.model.000047F_arrow_pilon.77.update	155.918	1.93652	0.363099	5.33331	9.64384e-08	1.02925e-06	81.8179	38.5624	65.5552	73.4851	153.594	365.665	186.667	281.999
1235	evm.model.000116F_arrow_pilon.32.update	1017.14	-1.13199	0.212281	-5.3325	9.68718e-08	1.03304e-06	1408.95	1203.47	1095.11	1880.76	576.504	565.368	678.297	728.661
1236	evm.model.000342F_arrow_pilon.18.update	628.967	-1.9566	0.367043	-5.33072	9.78232e-08	1.04234e-06	1597.86	907.019	969.04	527.026	378.725	259.887	234.419	157.762
1237	evm.model.000204F_arrow_pilon.16.update	782.781	-1.14881	0.215536	-5.32999	9.82165e-08	1.04568e-06	1430.61	908.625	853.058	1124.09	480.77	441.352	584.963	438.774
1238	evm.TU.000262F_arrow_pilon.25	328.022	3.58635	0.673221	5.32715	9.97676e-08	1.06134e-06	22.8609	127.738	19.3304	31.0015	771.126	1144.41	171.474	336.229
1239	evm.model.000008F_arrow_pilon.52.update	2178.85	1.39099	0.261133	5.32677	9.99748e-08	1.06269e-06	1495.58	1204.27	905.166	1207.91	3122.38	3984.02	1904.66	3606.82
1240	evm.model.000277F_arrow_pilon.22.update	23778.3	1.4592	0.273989	5.32576	1.00535e-07	1.06777e-06	7273.37	15172.7	13490.1	14795.8	24767.6	36115.2	44535.4	34076.5
1241	evm.model.000449F_arrow_pilon.12.update	490.459	-2.16178	0.40629	-5.32079	1.03318e-07	1.09645e-06	1359.62	578.435	702.617	566.065	284.044	84.8052	194.264	153.818
1242	evm.model.000367F_arrow_pilon.27.update	1873.23	-0.740107	0.139222	-5.31603	1.06056e-07	1.12461e-06	2320.98	2280	2606.24	2165.51	1564.34	1355.97	1498.77	1194.06
1243	evm.model.000000F_arrow_pilon.88.update	25303.1	1.25879	0.236882	5.31399	1.07249e-07	1.1363e-06	9898.76	18036.7	16610.7	15112.7	25587.1	36088.7	40465.6	40624.6
1244	evm.model.000765F_arrow_pilon.12.update	266.062	1.23072	0.231606	5.31385	1.07332e-07	1.1363e-06	184.09	160.676	163.888	127.451	304.032	491.505	385.273	311.579
1245	evm.model.000942F_arrow_pilon.8.update	106.358	1.43344	0.269807	5.31284	1.07929e-07	1.14171e-06	55.3474	56.2368	41.1821	78.0779	150.438	174.17	168.218	127.195
1246	evm.model.000787F_arrow_pilon.4.update	84.6063	2.19743	0.41371	5.31153	1.08708e-07	1.14902e-06	19.2513	43.3826	15.9686	42.4836	163.062	155.02	86.822	150.86
1247	evm.model.000212F_arrow_pilon.42.1.update	589.386	-1.28133	0.241386	-5.30822	1.107e-07	1.16914e-06	758.019	856.406	869.027	857.709	223.027	398.493	291.939	460.467
1248	evm.TU.000330F_arrow_pilon.4	106.306	-2.18225	0.411136	-5.30785	1.10926e-07	1.17059e-06	172.058	85.9619	234.486	204.38	48.3926	23.709	28.2172	53.2445
1249	evm.model.000239F_arrow_pilon.24.update	87.9724	2.68415	0.505807	5.30665	1.11656e-07	1.17735e-06	28.8769	24.1015	16.809	25.2605	317.708	92.1002	72.7134	126.209
1250	MSTRG.5141.update	383.456	1.98225	0.373561	5.30636	1.11835e-07	1.17829e-06	274.331	89.9788	107.578	149.267	778.49	459.589	739.072	469.341
1251	evm.TU.000195F_arrow_pilon.23	265.666	-2.93404	0.552983	-5.30584	1.12155e-07	1.18072e-06	973.392	412.135	247.093	246.864	119.93	54.713	23.8761	47.3285
1252	evm.model.000047F_arrow_pilon.8.update	1131.49	-0.68272	0.128946	-5.29461	1.19269e-07	1.25461e-06	1573.79	1317.55	1359.01	1328.47	852.131	968.42	797.677	854.871
1253	evm.model.000425F_arrow_pilon.21.update	124.388	-1.29626	0.245	-5.29086	1.21745e-07	1.27963e-06	210.561	178.351	129.43	189.454	79.9531	79.3339	62.946	65.0767
1254	evm.TU.000278F_arrow_pilon.29	36.1743	2.81192	0.532151	5.28407	1.26344e-07	1.32691e-06	4.81282	9.64059	10.9259	10.3338	94.6813	26.4446	58.6049	73.9507
1255	evm.TU.000085F_arrow_pilon.46	93.9171	2.68654	0.509034	5.27773	1.30794e-07	1.37255e-06	8.42243	40.9725	31.0967	19.5195	142.022	285.42	97.6748	126.209
1256	evm.model.000035F_arrow_pilon.49.update	143.179	-2.54267	0.481852	-5.27686	1.31415e-07	1.37797e-06	143.181	164.693	387.448	282.458	29.4564	34.6516	21.7055	81.8388
1257	evm.model.000087F_arrow_pilon.57.update	2259.94	-0.744214	0.141133	-5.27313	1.34114e-07	1.40515e-06	2450.93	3124.35	2701.21	3043.89	1475.98	1707.96	1864.5	1710.73
1258	evm.model.000693F_arrow_pilon.2.update	9739.38	-0.633127	0.120086	-5.27226	1.34752e-07	1.41072e-06	12330.4	10466.5	12003.3	12571.7	8415.06	7587.78	7638.17	6902.07
1259	evm.model.000031F_arrow_pilon.50.update	1534.27	0.734274	0.139324	5.27025	1.36236e-07	1.42513e-06	1066.04	1288.63	1074.94	1178.06	1628.52	2090.95	1951.33	1995.68
1260	evm.model.000137F_arrow_pilon.35.1.update	545.366	-1.39271	0.264289	-5.26965	1.36681e-07	1.42738e-06	658.153	1136.79	733.714	630.364	312.448	244.385	250.699	396.376
1261	MSTRG.12513.update	16473	-1.39495	0.264708	-5.26978	1.36589e-07	1.42738e-06	23462.5	22564.6	34243.4	15206.8	10924.1	9780.86	8839.57	6762.06
1262	evm.model.000026F_arrow_pilon.51.update	1623.73	-0.851342	0.161559	-5.26952	1.36777e-07	1.42738e-06	2509.88	1943.38	2159.12	1745.27	1094.09	1041.37	1219.85	1276.88
1263	evm.TU.000026F_arrow_pilon.69	1640.47	-1.52408	0.289324	-5.26772	1.38129e-07	1.44034e-06	3566.3	2065.5	2545.73	1560.41	1179.31	759.599	694.576	752.326
1264	MSTRG.9336.update	21.3736	2.90507	0.551658	5.26608	1.39371e-07	1.45215e-06	1.2032	4.01691	6.72361	8.03743	31.5604	44.6823	41.2405	33.5243
1265	evm.TU.000047F_arrow_pilon.72	62.8132	-2.7447	0.521259	-5.26551	1.39799e-07	1.45545e-06	160.026	51.4165	110.94	114.82	23.1443	5.4713	13.0233	23.6642
1266	MSTRG.18893.update	281.396	-2.4092	0.457656	-5.26422	1.4079e-07	1.46461e-06	956.548	369.556	338.702	229.641	135.71	65.6556	92.2484	63.1046
1267	evm.TU.000032F_arrow_pilon.10	27.1142	3.87211	0.735861	5.26201	1.4249e-07	1.48113e-06	6.01602	1.60676	4.20226	2.29641	68.3809	70.215	11.938	52.2585
1268	evm.TU.000023F_arrow_pilon.47	10038.1	-1.2091	0.229985	-5.2573	1.46183e-07	1.51832e-06	15621.2	17536.2	12535.3	10364.8	7355.68	7005.09	4760.02	5126.27
1269	evm.model.000402F_arrow_pilon.8.update	11066.3	-0.775522	0.14752	-5.25706	1.46378e-07	1.51915e-06	14631	15927.1	11660.4	13665.9	8363.51	7580.49	7472.12	9230.04
1270	MSTRG.14536.update	377.453	0.841788	0.160132	5.25685	1.46547e-07	1.5197e-06	271.924	260.296	299.201	249.16	458.678	434.057	573.025	473.285
1271	evm.model.000284F_arrow_pilon.13.update	1126.62	1.36242	0.259225	5.25573	1.47436e-07	1.52772e-06	683.42	614.588	816.078	408.761	1758.97	1593.06	1990.39	1147.72
1272	evm.model.000932F_arrow_pilon.5.update	8347.71	2.47004	0.470319	5.25185	1.50576e-07	1.55903e-06	4487.95	1624.44	2333.93	1764.79	23914.4	14760.7	4295.52	13600
1273	evm.model.000609F_arrow_pilon.10.update	2276.25	-1.06356	0.202534	-5.25124	1.5108e-07	1.56302e-06	3057.34	2283.21	3540.82	3435.43	1389.71	1160.83	1703.88	1638.75
1274	evm.model.000036F_arrow_pilon.15.update	2214.07	-0.546067	0.10409	-5.2461	1.55355e-07	1.60599e-06	2632.61	2596.53	2661.71	2621.35	1902.04	1812.82	1886.21	1599.31
1275	evm.model.000132F_arrow_pilon.15.update	203.142	3.08867	0.589061	5.24338	1.57664e-07	1.62858e-06	12.032	57.0401	42.863	58.5584	199.883	114.897	701.088	438.774
1276	evm.TU.000004F_arrow_pilon.122	453.127	0.889731	0.169865	5.23788	1.62429e-07	1.67649e-06	371.79	314.123	325.255	259.494	674.341	569.015	579.537	531.459
1277	evm.model.000105F_arrow_pilon.52.update	63.9042	-3.2877	0.627785	-5.23698	1.63227e-07	1.6834e-06	105.882	36.1522	200.868	120.562	21.0403	3.64753	15.1939	7.88808
1278	MSTRG.9946.update	764.64	1.59108	0.303936	5.23493	1.65049e-07	1.70086e-06	351.336	348.668	471.493	352.499	1868.38	1107.94	719.538	897.269
1279	evm.model.000059F_arrow_pilon.12.update	19443	-1.00036	0.191172	-5.23274	1.67012e-07	1.71974e-06	32522.6	19539.9	22509.8	29133.4	13580.4	11509.8	13310.9	13437.3
1280	evm.model.000691F_arrow_pilon.7.update	36809.4	-1.26467	0.241789	-5.23046	1.69086e-07	1.73973e-06	54214	37409.5	57879.4	58431	19712.6	14799	28439.6	23590.3
1281	evm.model.000006F_arrow_pilon.140.update	4719.37	-0.739227	0.141336	-5.2303	1.69238e-07	1.73994e-06	6553.85	5524.86	5554.54	5978.7	3706.25	3416.83	2981.25	4038.7
1282	evm.TU.000187F_arrow_pilon.16	1646.33	-0.725244	0.138682	-5.22956	1.69916e-07	1.74555e-06	2057.48	2079.15	2334.77	1733.79	1248.74	1205.51	1356.59	1154.62
1283	evm.model.000230F_arrow_pilon.2.update	432.72	0.939301	0.179625	5.22922	1.70227e-07	1.74738e-06	253.876	347.865	314.329	268.68	468.146	578.134	627.289	603.438
1284	evm.model.000001F_arrow_pilon.16.update	322.754	1.55344	0.297101	5.22866	1.70748e-07	1.75136e-06	125.133	222.537	134.472	173.379	309.292	617.345	582.793	417.082
1285	evm.model.000441F_arrow_pilon.21.update	10860.7	0.824957	0.157923	5.22379	1.75297e-07	1.79662e-06	7382.86	6948.45	7853.18	9166.12	12147.6	12652.4	16463.6	14271.5
1286	evm.model.000594F_arrow_pilon.4.update	5063.53	0.650316	0.124538	5.22184	1.77158e-07	1.81429e-06	4147.45	4167.95	3453.41	3996.9	6525.64	5672.83	5810.56	6733.46
1287	evm.model.000597F_arrow_pilon.16.update	383.056	1.22581	0.234772	5.22127	1.77697e-07	1.81839e-06	233.422	192.812	238.688	253.753	568.088	710.357	373.335	493.991
1288	evm.TU.000193F_arrow_pilon.17	4278.08	-0.758191	0.145269	-5.21922	1.7968e-07	1.83726e-06	5931.8	5156.11	4973.79	5447.08	3776.73	2899.79	2781.56	3257.78
1289	evm.TU.000210F_arrow_pilon.8	8609.03	1.29045	0.247323	5.21766	1.81196e-07	1.85132e-06	4318.3	4220.17	5362.08	6085.49	8632.83	10065.4	17154.9	13033.1
1290	evm.model.000038F_arrow_pilon.6.update	166.142	2.07683	0.39817	5.21594	1.82887e-07	1.86715e-06	43.3154	36.1522	62.1934	113.672	366.101	182.377	288.683	236.642
1291	evm.model.000299F_arrow_pilon.19.update	254.635	1.50509	0.288605	5.21505	1.83765e-07	1.87466e-06	120.32	122.114	87.4069	202.084	345.061	365.665	320.156	474.271
1292	evm.model.000278F_arrow_pilon.28.update	9561.91	0.736415	0.141219	5.21471	1.84104e-07	1.87666e-06	6399.84	8152.72	6175.64	7963.95	11477.5	12053.3	12771.5	11500.8
1293	evm.TU.000495F_arrow_pilon.14	27.4891	-3.64044	0.698182	-5.21417	1.8464e-07	1.88067e-06	101.069	26.5116	27.7349	48.2246	3.15604	3.64753	7.59693	1.97202
1294	evm.model.000033F_arrow_pilon.65.update	2877.89	1.67367	0.32113	5.21182	1.86996e-07	1.9032e-06	2293.31	1069.3	1063.17	1070.13	2746.81	5438.47	4931.49	4410.42
1295	evm.model.000104F_arrow_pilon.24.update	1249.69	-1.60563	0.308235	-5.20912	1.89741e-07	1.92964e-06	969.783	2635.09	2328.05	1591.41	573.348	578.134	543.723	777.962
1296	evm.model.000586F_arrow_pilon.8.update	2056.34	0.664403	0.127576	5.20789	1.90998e-07	1.94093e-06	1495.58	1717.63	1422.88	1728.05	2281.82	2501.3	2713.19	2590.25
1297	evm.model.000000F_arrow_pilon.24.update	1179.08	0.856573	0.164526	5.20629	1.92651e-07	1.95471e-06	996.253	828.287	872.389	659.07	1443.36	1605.83	1632.25	1395.2
1298	evm.model.000406F_arrow_pilon.9.update	513.813	-1.39311	0.267577	-5.20638	1.92559e-07	1.95471e-06	922.858	601.733	875.75	576.399	278.784	274.477	385.273	195.23
1299	evm.model.000002F_arrow_pilon.117.2.update	2726.13	-1.21922	0.234199	-5.20593	1.9303e-07	1.95705e-06	3734.75	3492.3	4748.55	3280.42	2274.45	1690.63	1214.42	1373.51
1300	evm.model.000198F_arrow_pilon.19.update	699.208	1.91862	0.368729	5.20334	1.95734e-07	1.98294e-06	395.854	451.501	141.196	181.416	1201.4	1024.96	1309.93	887.409
1301	evm.model.000407F_arrow_pilon.22.update	1409.16	1.35797	0.261037	5.20219	1.96951e-07	1.99373e-06	827.805	674.038	892.559	769.297	1489.65	1612.21	3145.13	1862.57
1302	evm.model.000291F_arrow_pilon.20.update	2028.98	0.968184	0.186128	5.20172	1.97448e-07	1.99723e-06	1293.44	1658.18	1157.3	1381.29	2796.25	2990.98	2044.66	2909.72
1303	MSTRG.442.update	521.773	1.08156	0.20795	5.20102	1.98194e-07	2.00323e-06	269.518	392.051	334.5	342.165	551.255	638.319	859.538	786.836
1304	evm.model.000014F_arrow_pilon.117.update	870.615	2.04506	0.393228	5.20068	1.98555e-07	2.00535e-06	501.736	245.835	460.567	150.415	1959.9	1502.78	1283.88	859.801
1305	evm.model.000002F_arrow_pilon.96.update	9682.77	1.53868	0.295977	5.19866	2.0073e-07	2.02576e-06	6265.09	3819.28	4640.97	5110.66	19021.5	7265.89	15765.8	15573
1306	MSTRG.5077.update	2256.1	-0.728961	0.140263	-5.1971	2.0242e-07	2.04125e-06	2969.51	2465.58	3081.09	2740.76	1962.01	1531.96	1613.8	1684.11
1307	evm.model.000087F_arrow_pilon.53.update	4578.19	0.904093	0.174011	5.19561	2.04049e-07	2.0561e-06	3431.54	3256.11	2791.98	3276.98	4992.86	6525.44	5043.27	7307.32
1308	evm.model.000458F_arrow_pilon.8.update	3186.25	-1.24092	0.238849	-5.19541	2.04267e-07	2.05673e-06	5770.57	3166.93	3610.58	5364.41	1883.11	1631.36	1732.1	2330.93
1309	evm.model.000325F_arrow_pilon.25.update	3368.91	1.49136	0.287106	5.19445	2.05321e-07	2.06576e-06	1666.44	2719.45	1100.99	1583.37	6159.54	4036	4192.42	5493.06
1310	evm.TU.000548F_arrow_pilon.20	775.691	-1.2541	0.241508	-5.19278	2.07173e-07	2.0828e-06	1120.18	944.778	1505.25	801.447	563.88	368.401	456.901	444.691
1311	evm.model.000262F_arrow_pilon.32.update	4825.15	0.920636	0.177311	5.1922	2.07829e-07	2.0878e-06	3288.36	3210.32	3919.02	2924.48	8045.8	5763.1	5450.25	5999.87
1312	evm.model.000402F_arrow_pilon.15.update	2372.98	1.00901	0.194342	5.19195	2.08101e-07	2.08894e-06	1481.14	1501.52	1531.3	1787.75	2594.27	2576.07	4111.02	3400.75
1313	evm.model.000016F_arrow_pilon.96.update	3736.77	-0.732934	0.141216	-5.19017	2.10108e-07	2.10748e-06	4311.08	5409.98	4409.85	4533.11	2844.65	3225.33	2602.49	2557.71
1314	evm.model.000004F_arrow_pilon.151.update	1656.23	0.769329	0.148249	5.18943	2.10942e-07	2.11424e-06	1356.01	1091.8	1211.93	1241.21	1831.56	2174.84	1909	2433.47
1315	evm.model.000289F_arrow_pilon.12.update	3590.01	0.895665	0.17267	5.18715	2.13538e-07	2.13863e-06	2811.89	2079.15	2340.66	2810.81	4290.11	4586.77	4115.36	5685.33
1316	evm.model.000003F_arrow_pilon.110.update	4676.11	-1.62353	0.313102	-5.1853	2.15664e-07	2.15828e-06	9528.18	6032.6	6500.05	6181.93	2587.95	1099.73	2340.94	3137.48
1317	evm.model.000044F_arrow_pilon.48.update	2723.22	-1.06285	0.205025	-5.18403	2.17147e-07	2.17147e-06	4622.71	3256.11	3951.8	2902.66	2125.07	1804.62	1714.74	1408.02
1318	evm.model.000151F_arrow_pilon.7.update	391.674	4.58463	0.884679	5.18225	2.19222e-07	2.19055e-06	40.909	28.9218	23.5326	32.1497	33.6644	874.496	1460.78	638.934
1319	evm.model.000382F_arrow_pilon.8.update	52.8951	2.54066	0.490357	5.18124	2.20418e-07	2.20084e-06	24.0641	8.03382	16.809	13.7785	112.565	110.338	37.9846	99.587
1320	evm.model.000080F_arrow_pilon.17.update	3925.03	1.04781	0.20237	5.17769	2.2465e-07	2.2414e-06	3385.82	2326.6	2129.7	2396.3	4331.14	4951.53	6303.28	5575.89
1321	evm.model.000155F_arrow_pilon.31.update	4090.72	0.844792	0.163218	5.17586	2.26862e-07	2.26175e-06	3027.26	2813.45	2464.2	3400.98	4514.19	4866.72	6113.36	5525.6
1322	evm.TU.000008F_arrow_pilon.119	259.478	1.06687	0.206245	5.17285	2.3055e-07	2.29678e-06	174.465	177.548	145.398	173.379	335.592	266.27	426.513	376.656
1323	evm.model.000098F_arrow_pilon.42.update	286.468	0.899399	0.173886	5.17236	2.31159e-07	2.30102e-06	247.86	176.744	198.347	177.972	366.101	361.106	403.722	359.894
1324	evm.model.000906F_arrow_pilon.5.update	66.3272	2.04141	0.394687	5.17222	2.31325e-07	2.30102e-06	31.2833	11.2474	31.9372	29.8533	126.242	74.7745	123.721	101.559
1325	evm.model.000105F_arrow_pilon.30.update	1644.53	0.83533	0.161532	5.17129	2.32489e-07	2.31085e-06	1138.23	1202.66	1268.24	1114.91	1916.77	1957.81	2676.29	1881.31
1326	evm.model.000041F_arrow_pilon.43.update	7075.64	1.13925	0.220339	5.17046	2.33524e-07	2.31939e-06	4756.27	4367.99	3777.83	4773.09	8774.85	7824.87	8279.57	14050.6
1327	evm.model.000348F_arrow_pilon.17.update	3557.67	-0.757734	0.146589	-5.1691	2.35221e-07	2.33448e-06	4147.45	4185.62	5172.98	4376.96	2577.43	2233.2	2937.84	2829.85
1328	evm.model.000341F_arrow_pilon.15.update	16750.8	-0.529695	0.102512	-5.16716	2.37675e-07	2.35706e-06	19756.6	18788.7	21392	19230.1	13774	14903.8	13295.7	12865.5
1329	evm.model.000004F_arrow_pilon.129.update	1371.23	-0.673278	0.130365	-5.16455	2.41024e-07	2.38848e-06	1541.3	1588.29	1851.51	1760.2	994.153	962.037	1138.45	1133.91
1330	evm.model.000128F_arrow_pilon.54.update	118.603	2.60577	0.504722	5.16279	2.43297e-07	2.40919e-06	19.2513	47.3996	31.0967	35.5943	79.9531	125.84	380.932	228.754
1331	evm.model.000158F_arrow_pilon.3.update	2110.41	-0.867414	0.16803	-5.16226	2.43989e-07	2.41422e-06	2827.53	2240.63	3044.11	2793.58	1216.13	1442.6	1700.63	1618.04
1332	evm.model.000066F_arrow_pilon.61.update	5309.6	0.734614	0.142321	5.16168	2.44742e-07	2.41986e-06	3763.62	3718.86	3803.88	4659.42	6608.75	5658.24	7130.26	7133.78
1333	evm.model.000006F_arrow_pilon.53.update	28.5305	4.74106	0.918543	5.1615	2.44981e-07	2.42041e-06	2.40641	1.60676	0	4.59282	38.9245	25.5327	133.489	21.6922
1334	MSTRG.12153.update	523.025	1.03458	0.200546	5.15881	2.48518e-07	2.45351e-06	353.742	321.353	355.511	342.165	490.239	698.503	826.98	795.71
1335	evm.model.000047F_arrow_pilon.71.update	2237.92	-0.581811	0.112838	-5.15618	2.5204e-07	2.48641e-06	2767.37	2730.7	2469.25	2766.03	1977.79	1776.35	1631.17	1784.68
1336	evm.model.000199F_arrow_pilon.26.update	594.996	-1.94136	0.376521	-5.15604	2.52231e-07	2.48643e-06	1482.35	1013.07	747.161	533.915	409.233	186.024	201.861	186.356
1337	evm.TU.000013F_arrow_pilon.76	140.633	-1.86197	0.361223	-5.15463	2.54138e-07	2.50336e-06	123.93	257.886	210.953	289.348	35.7685	53.8011	81.3956	71.9787
1338	evm.model.000241F_arrow_pilon.25.update	188.721	1.27027	0.246457	5.15414	2.54799e-07	2.508e-06	139.572	107.653	84.8856	111.376	348.217	224.323	234.419	259.321
1339	evm.model.000317F_arrow_pilon.9.update	71.0229	2.27411	0.44124	5.15391	2.55115e-07	2.50923e-06	33.6897	19.2812	21.8517	22.9641	85.2131	56.5368	175.815	152.832
1340	evm.TU.000055F_arrow_pilon.8	17.5029	4.46466	0.866599	5.15194	2.57808e-07	2.53383e-06	4.81282	0	1.6809	0	39.9765	35.5635	19.535	38.4544
1341	evm.model.000172F_arrow_pilon.4.update	634.424	-1.74649	0.339331	-5.14688	2.64851e-07	2.60111e-06	883.152	1131.97	637.062	1258.43	201.987	313.688	186.667	462.439
1342	evm.model.000398F_arrow_pilon.24.update	156.57	3.11512	0.605906	5.14126	2.72906e-07	2.67822e-06	38.5025	18.4778	29.4158	43.6318	87.3172	103.043	640.312	291.859
1343	evm.model.000033F_arrow_pilon.73.update	695.39	-1.55411	0.302359	-5.13995	2.74806e-07	2.69486e-06	528.207	1307.91	1257.32	1056.35	315.604	449.559	284.342	363.838
1344	evm.model.000094F_arrow_pilon.29.update	2118.74	1.27149	0.247411	5.13918	2.75934e-07	2.7039e-06	952.938	1352.09	1450.62	1207.91	1873.64	3353	3790.87	2968.88
1345	evm.TU.000228F_arrow_pilon.43	774.046	2.7608	0.537399	5.13733	2.78664e-07	2.72863e-06	107.085	80.3382	490.824	117.117	929.98	1991.55	955.042	1520.43
1346	evm.TU.000265F_arrow_pilon.32	259.522	2.58844	0.504265	5.1331	2.85006e-07	2.78866e-06	56.5506	41.7759	168.09	28.7051	279.836	543.483	520.932	436.802
1347	evm.TU.000016F_arrow_pilon.17	205.874	2.67468	0.521085	5.1329	2.85307e-07	2.78953e-06	24.0641	95.6025	19.3304	83.819	226.183	526.157	273.489	398.348
1348	evm.model.000035F_arrow_pilon.55.update	1823.29	-0.508734	0.0991486	-5.13103	2.88167e-07	2.8154e-06	2082.75	2195.64	2099.45	2188.48	1386.55	1610.39	1508.53	1514.51
1349	evm.model.000728F_arrow_pilon.6.update	7550.46	-0.747456	0.145747	-5.12844	2.92158e-07	2.85194e-06	9437.94	8632.34	10155.2	9628.85	6170.06	4609.57	6368.4	5401.36
1350	evm.model.000356F_arrow_pilon.4.update	6686.48	0.986055	0.192276	5.12832	2.9234e-07	2.85194e-06	5291.69	3537.29	4307.31	4810.98	11311.3	7724.57	8376.15	8132.61
1351	evm.model.000014F_arrow_pilon.141.update	745.613	-1.03963	0.202764	-5.12729	2.93946e-07	2.86548e-06	915.639	737.505	1210.25	1149.35	478.666	421.29	529.614	522.585
1352	evm.model.000104F_arrow_pilon.56.update	56.316	2.19368	0.428127	5.12391	2.9927e-07	2.91523e-06	24.0641	20.8879	25.2135	10.3338	118.878	83.8933	49.9227	117.335
1353	evm.model.000079F_arrow_pilon.46.update	8169.63	0.818457	0.159769	5.12274	3.0112e-07	2.93108e-06	7162.68	5218.77	6011.75	5257.63	11775.2	9275.68	10946.1	9709.24
1354	evm.TU.000010F_arrow_pilon.105	1413.95	1.10813	0.216388	5.12103	3.03873e-07	2.9557e-06	992.644	715.814	1094.27	781.927	1548.56	1714.34	2008.84	2455.16
1355	evm.model.000100F_arrow_pilon.44.update	1714.65	0.732746	0.143182	5.11757	3.09492e-07	3.00812e-06	1522.05	1079.75	1243.87	1310.1	2195.55	2065.42	2042.49	2257.96
1356	evm.model.000346F_arrow_pilon.17.update	4793.39	1.21069	0.236589	5.11725	3.10016e-07	3.009e-06	4056	2677.67	2112.89	2724.69	7742.82	5789.55	5513.2	7730.32
1357	evm.model.000004F_arrow_pilon.107.update	2329.46	-1.11355	0.217607	-5.11724	3.10039e-07	3.009e-06	2851.59	2709.81	3913.14	3270.09	1281.35	1092.44	1834.12	1683.12
1358	evm.TU.000041F_arrow_pilon.23	1346.77	-0.724146	0.141689	-5.11082	3.2076e-07	3.11076e-06	1671.25	1552.94	1670.82	1816.46	1034.13	848.052	1017.99	1162.51
1359	evm.TU.000575F_arrow_pilon.6	898.981	-2.64717	0.517998	-5.11038	3.21506e-07	3.1157e-06	1769.91	778.478	1044.68	2608.72	342.957	64.7437	189.923	392.432
1360	MSTRG.4016.update	103.557	-1.32852	0.260025	-5.10919	3.23544e-07	3.13314e-06	138.369	143.002	121.865	189.454	48.3926	58.3606	73.7987	55.2166
1361	evm.model.000015F_arrow_pilon.82.update	1181.95	1.38792	0.271732	5.10769	3.26117e-07	3.1537e-06	991.44	486.85	708.501	428.28	1935.71	1611.3	1651.79	1641.71
1362	evm.model.000418F_arrow_pilon.18.update	2518.61	1.14273	0.223729	5.10768	3.26146e-07	3.1537e-06	1754.27	1576.24	1536.35	1414.59	2874.1	4832.07	2529.78	3631.47
1363	evm.model.000006F_arrow_pilon.17.1.update	279.408	-0.897949	0.17589	-5.10516	3.30509e-07	3.19355e-06	437.966	365.539	341.223	310.015	211.455	187.848	200.776	180.44
1364	evm.model.000449F_arrow_pilon.24.update	2504.96	2.65336	0.519929	5.1033	3.33775e-07	3.22274e-06	275.534	609.767	395.012	1468.55	8346.68	2849.64	3234.12	2860.41
1365	evm.model.000065F_arrow_pilon.71.update	454.735	-1.04308	0.204534	-5.09979	3.40036e-07	3.28079e-06	662.966	628.245	468.972	690.071	326.124	330.102	225.737	305.663
1366	evm.model.000204F_arrow_pilon.8.update	31.8618	-4.19522	0.822751	-5.09901	3.41433e-07	3.29185e-06	126.336	42.5793	17.6495	55.1138	6.31208	3.64753	3.25583	0
1367	evm.model.000475F_arrow_pilon.10.update	3531.54	-0.938986	0.184192	-5.09787	3.43504e-07	3.3094e-06	5700.78	4779.32	4280.42	3807.45	2748.91	2696.44	2222.64	2016.39
1368	evm.model.000207F_arrow_pilon.37.update	973.851	1.18037	0.231581	5.09702	3.45038e-07	3.32175e-06	625.666	457.125	579.071	724.517	933.136	1351.41	1683.26	1436.62
1369	evm.model.000003F_arrow_pilon.72.update	840.692	0.933963	0.183261	5.09634	3.46277e-07	3.33124e-06	654.543	549.514	675.723	430.577	1142.49	1194.57	987.601	1090.53
1370	evm.model.000176F_arrow_pilon.23.update	14.706	3.63113	0.712516	5.0962	3.46535e-07	3.33129e-06	2.40641	0.803382	3.36181	2.29641	37.8725	21.8852	29.3024	19.7202
1371	evm.TU.000106F_arrow_pilon.3	1672.4	2.16825	0.425533	5.09538	3.48045e-07	3.34336e-06	293.582	696.533	567.305	877.228	1012.04	2665.44	3225.44	4041.65
1372	evm.model.000338F_arrow_pilon.32.update	43.4061	2.33009	0.457594	5.09205	3.5422e-07	3.4002e-06	12.032	11.2474	11.7663	22.9641	85.2131	35.5635	84.6515	83.8108
1373	evm.TU.000001F_arrow_pilon.148	250.221	-1.88278	0.369855	-5.09061	3.56922e-07	3.42364e-06	311.63	388.034	510.154	365.129	61.0168	176.905	124.807	64.0906
1374	evm.model.000660F_arrow_pilon.19.update	27291.7	0.941693	0.185012	5.08991	3.58229e-07	3.43368e-06	20837.1	15588.8	20996.2	17329.9	30974.4	31923.2	45885.4	34798.3
1375	evm.model.000163F_arrow_pilon.13.update	4013.31	0.903202	0.177517	5.08797	3.61925e-07	3.46658e-06	3083.81	3297.88	2331.41	2473.23	4844.52	6318.44	4685.13	5072.04
1376	evm.TU.000014F_arrow_pilon.111	365.274	-1.36768	0.268896	-5.08628	3.65156e-07	3.49499e-06	549.864	415.349	637.903	502.914	301.928	199.703	150.853	163.678
1377	evm.model.000194F_arrow_pilon.26.update	1562.28	-1.679	0.33019	-5.08494	3.67735e-07	3.51711e-06	3010.42	1205.88	2564.22	2744.21	785.854	1003.07	446.048	738.521
1378	evm.model.000739F_arrow_pilon.2.update	98.0701	-1.85038	0.364076	-5.0824	3.7269e-07	3.56192e-06	179.277	130.951	107.578	196.343	67.3289	26.4446	40.1552	36.4824
1379	evm.model.000130F_arrow_pilon.26.update	387.57	1.71119	0.33676	5.08135	3.74752e-07	3.57903e-06	193.716	189.598	123.546	219.307	627	859.906	291.939	595.55
1380	evm.TU.000233F_arrow_pilon.8	169.371	1.1511	0.226541	5.08121	3.75044e-07	3.57922e-06	78.2083	109.26	121.865	110.228	199.883	227.059	287.598	220.866
1381	evm.model.000336F_arrow_pilon.8.update	113.917	2.61614	0.515325	5.07668	3.84081e-07	3.66282e-06	7.21923	18.4778	54.6293	47.0764	198.831	163.227	257.21	164.664
1382	evm.model.000013F_arrow_pilon.46.update	2890.42	0.793924	0.156544	5.07158	3.94536e-07	3.7598e-06	2058.68	1974.71	1991.87	2434.19	2946.69	3639.33	4080.64	3997.28
1383	evm.model.000282F_arrow_pilon.26.1.update	96880.2	-1.43506	0.283028	-5.07038	3.97022e-07	3.78075e-06	126720	160483	168268	110322	62825.2	68732.3	28595.9	49094.4
1384	evm.model.000213F_arrow_pilon.6.update	39.2252	2.36515	0.466497	5.07001	3.97785e-07	3.78528e-06	19.2513	8.03382	11.7663	12.6303	75.745	91.1884	59.6901	35.4964
1385	evm.model.000424F_arrow_pilon.7.update	8247.48	1.08545	0.214267	5.0659	4.0647e-07	3.86514e-06	4404.93	6292.89	4683.84	5751.36	7869.06	12835.7	13299	10843.2
1386	evm.model.000527F_arrow_pilon.7.update	2889.72	1.48638	0.29346	5.06501	4.08371e-07	3.88041e-06	1162.3	1616.41	1490.96	1810.72	2243.95	4285.85	6065.6	4441.97
1387	evm.model.000289F_arrow_pilon.4.update	3117.48	0.99115	0.195721	5.06409	4.10349e-07	3.89639e-06	1970.85	2485.67	1697.71	2193.07	4465.8	4198.31	3093.03	4835.39
1388	evm.TU.000090F_arrow_pilon.12	6274.44	-0.933054	0.184267	-5.06361	4.114e-07	3.90356e-06	7938.74	7175.01	9827.4	8000.69	5279.01	3801.64	3503.27	4669.74
1389	evm.model.000141F_arrow_pilon.52.update	85.1808	2.4697	0.487766	5.06329	4.12085e-07	3.90724e-06	49.3314	13.6575	15.9686	26.4087	181.998	84.8052	104.186	205.09
1390	evm.TU.000033F_arrow_pilon.75	22.8945	3.11816	0.616315	5.05937	4.20644e-07	3.98552e-06	4.81282	4.82029	6.72361	2.29641	48.3926	63.8319	32.5583	19.7202
1391	evm.TU.000134F_arrow_pilon.1	475.43	7.80183	1.54236	5.05838	4.22828e-07	4.00334e-06	15.6417	1.60676	0	0	2280.77	997.601	205.117	302.705
1392	evm.model.000492F_arrow_pilon.13.update	7317.55	-0.734086	0.145178	-5.05644	4.27158e-07	4.04143e-06	7243.29	9561.86	9429.02	10325.8	5419.98	5886.21	5246.22	5427.98
1393	evm.TU.000319F_arrow_pilon.3	251.292	-1.88543	0.372915	-5.05592	4.28324e-07	4.04955e-06	496.923	318.139	296.679	470.764	132.554	85.7171	48.8374	160.72
1394	evm.TU.000038F_arrow_pilon.57	1794.85	0.640266	0.126677	5.0543	4.31971e-07	4.0811e-06	1523.26	1491.08	1201.01	1397.37	2247.1	2046.27	2317.06	2135.7
1395	evm.TU.000126F_arrow_pilon.3	192.034	-2.30662	0.456537	-5.05243	4.36215e-07	4.11825e-06	211.764	209.683	681.606	174.527	68.3809	53.8011	80.3104	56.2026
1396	evm.model.000307F_arrow_pilon.34.update	6131.26	-0.757587	0.150207	-5.04362	4.56817e-07	4.30966e-06	7964.01	6780.55	7374.12	8703.39	4571	5163.09	3777.84	4716.09
1397	evm.model.000347F_arrow_pilon.27.update	2890.4	-0.653155	0.12955	-5.04171	4.61393e-07	4.34971e-06	3403.87	3689.94	3964.41	3074.89	2318.64	2144.75	2424.51	2102.17
1398	evm.TU.000200F_arrow_pilon.20	257.555	-2.64654	0.525434	-5.03686	4.73225e-07	4.45806e-06	785.693	253.869	486.621	250.309	137.814	24.6209	56.4343	65.0767
1399	evm.model.000351F_arrow_pilon.21.update	631.579	-1.05379	0.209227	-5.03659	4.73903e-07	4.46126e-06	804.944	638.689	943.827	1023.05	480.77	397.581	329.924	433.844
1400	evm.model.000041F_arrow_pilon.30.update	2218.28	1.33284	0.264695	5.03539	4.7688e-07	4.48608e-06	1611.09	1469.39	764.811	1198.73	3095.03	3636.59	2310.55	3660.07
1401	evm.model.000148F_arrow_pilon.9.update	1176.61	-0.790801	0.157075	-5.03456	4.78959e-07	4.50242e-06	1274.19	1524.82	1421.2	1744.12	961.541	763.247	918.143	805.57
1402	evm.model.000002F_arrow_pilon.78.update	1047.67	0.948172	0.188346	5.0342	4.79839e-07	4.50747e-06	815.773	654.757	732.874	657.921	1733.72	1060.52	1341.4	1384.36
1403	evm.model.000090F_arrow_pilon.60.update	12487	1.81731	0.361071	5.03313	4.82548e-07	4.52752e-06	3032.08	6969.34	4508.18	7570.11	10110.9	18158.3	28231.3	21315.6
1404	evm.model.000592F_arrow_pilon.17.update	152.514	-0.984271	0.19556	-5.03308	4.8266e-07	4.52752e-06	196.122	175.137	205.07	234.234	115.722	93.0121	104.186	96.629
1405	evm.model.000412F_arrow_pilon.16.update	180.177	1.18007	0.234475	5.03281	4.83341e-07	4.53068e-06	103.476	100.423	147.079	89.56	201.987	281.772	252.869	264.251
1406	evm.model.000105F_arrow_pilon.7.update	1450.99	1.2443	0.247275	5.03207	4.85216e-07	4.54502e-06	1288.63	767.23	703.458	687.775	1878.9	2525.92	1792.87	1963.15
1407	evm.TU.000022F_arrow_pilon.20	88.9799	2.22355	0.441897	5.03183	4.85819e-07	4.54743e-06	50.5346	24.1015	21.8517	29.8533	257.743	89.3646	116.124	122.265
1408	evm.model.000003F_arrow_pilon.57.update	612.136	0.823785	0.1638	5.02921	4.92515e-07	4.60683e-06	413.902	388.034	470.653	496.024	679.601	915.531	798.763	734.577
1409	evm.TU.000059F_arrow_pilon.67	183.402	1.88676	0.375179	5.02897	4.93114e-07	4.60917e-06	83.0211	81.1416	58.8316	89.56	197.779	153.196	464.498	339.187
1410	evm.model.000002F_arrow_pilon.57.update	4943.36	-0.654227	0.130101	-5.02862	4.94031e-07	4.61446e-06	5753.72	5495.14	6909.35	6022.33	3743.07	3511.66	4297.69	3813.89
1411	evm.model.000009F_arrow_pilon.32.update	559.706	-1.82455	0.362892	-5.02779	4.96153e-07	4.631e-06	1371.65	516.575	910.209	693.516	385.037	237.09	201.861	161.706
1412	evm.TU.000016F_arrow_pilon.99	195.878	1.73581	0.345422	5.02518	5.02955e-07	4.69116e-06	110.695	53.8266	121.865	75.7815	174.634	338.309	374.42	317.495
1413	evm.model.000147F_arrow_pilon.38.update	23700.9	0.897198	0.178559	5.02465	5.04358e-07	4.70092e-06	18668.9	13070.2	14909.6	19593	30767.2	26025.2	32811.1	33762
1414	evm.model.000022F_arrow_pilon.19.update	131.228	1.51484	0.30162	5.02232	5.10497e-07	4.75477e-06	91.4435	56.2368	58.8316	66.5959	237.755	151.373	141.086	246.502
1415	evm.model.000668F_arrow_pilon.4.update	330.893	-1.32617	0.264087	-5.0217	5.12165e-07	4.76694e-06	487.298	312.516	556.379	536.212	235.651	137.694	170.388	211.006
1416	evm.model.000136F_arrow_pilon.19.update	640.458	0.757448	0.151052	5.01449	5.31734e-07	4.94558e-06	401.87	451.501	504.271	546.545	736.41	796.986	808.53	877.549
1417	evm.TU.000019F_arrow_pilon.75	794.802	0.906585	0.180823	5.01367	5.34007e-07	4.96321e-06	468.047	579.239	611.008	552.287	848.975	925.562	1239.38	1133.91
1418	evm.model.000074F_arrow_pilon.58.update	212.911	-1.12514	0.224446	-5.01298	5.35943e-07	4.97431e-06	282.753	338.224	263.902	282.458	126.242	96.6597	145.427	167.622
1419	evm.model.000070F_arrow_pilon.33.update	124.925	-2.88051	0.574611	-5.01297	5.35956e-07	4.97431e-06	220.186	194.419	156.324	308.867	71.537	12.7664	8.6822	26.6223
1420	evm.model.000023F_arrow_pilon.48.update	283.024	1.75943	0.351251	5.00903	5.47037e-07	5.07358e-06	97.4596	231.374	73.9597	112.524	370.309	508.831	442.792	426.942
1421	evm.model.000088F_arrow_pilon.7.update	795.013	-0.620001	0.123978	-5.00092	5.70579e-07	5.2882e-06	969.783	900.592	1030.39	951.862	639.625	621.905	685.894	560.054
1422	evm.model.000035F_arrow_pilon.78.update	1713.3	-0.85082	0.170176	-4.99966	5.7432e-07	5.31912e-06	2182.61	2480.04	2260.81	1893.39	1134.07	1410.68	1358.76	986.01
1423	evm.model.000410F_arrow_pilon.7.1.update	1228.26	0.68608	0.137323	4.99609	5.85032e-07	5.41452e-06	980.612	890.951	990.052	904.785	1744.24	1547.47	1468.38	1299.56
1424	evm.model.000004F_arrow_pilon.29.update	1178.3	-0.908501	0.181919	-4.99398	5.91473e-07	5.47029e-06	1489.57	1395.48	1595.18	1669.49	1000.47	621.905	762.949	891.353
1425	evm.model.000458F_arrow_pilon.6.update	1093.91	1.00742	0.201756	4.99328	5.9363e-07	5.48639e-06	819.382	760	592.518	735.999	1859.96	1338.65	1124.35	1520.43
1426	MSTRG.6081.update	2208.86	-0.675754	0.135376	-4.99167	5.98609e-07	5.52853e-06	2597.72	2819.07	2344.86	3107.04	1561.19	1812.82	1669.15	1759.04
1427	evm.TU.000378F_arrow_pilon.40	665.333	-0.858088	0.172107	-4.98579	6.17079e-07	5.69511e-06	893.981	812.22	1044.68	678.589	506.019	454.118	477.521	455.537
1428	evm.model.000136F_arrow_pilon.16.update	128.502	2.92115	0.586443	4.98113	6.32134e-07	5.82701e-06	19.2513	67.4841	18.4899	13.7785	415.546	192.407	208.373	92.6849
1429	MSTRG.8519.update	12575.9	1.483	0.297725	4.9811	6.32255e-07	5.82701e-06	4155.87	8742.41	5971.41	7637.86	11524.8	20082.4	25260.9	17231.5
1430	evm.TU.000109F_arrow_pilon.30	73.5838	2.98042	0.598939	4.97617	6.48534e-07	5.97287e-06	16.8449	3.21353	37.8203	8.03743	150.438	107.602	112.869	151.846
1431	evm.model.000085F_arrow_pilon.52.update	10837.7	-1.20901	0.243266	-4.96989	6.69903e-07	6.16479e-06	12196.9	19096.4	17958.8	11269.6	5737.68	8662.89	6455.22	5324.45
1432	evm.model.000008F_arrow_pilon.33.update	2710.93	0.742384	0.14938	4.96977	6.7031e-07	6.16479e-06	1825.26	2065.5	2022.13	2199.96	3609.46	2916.2	3977.53	3071.42
1433	evm.model.000044F_arrow_pilon.65.update	8539.25	-0.873854	0.175839	-4.96964	6.70784e-07	6.16485e-06	12137.9	12405	9221.43	10432.6	6669.77	5898.98	4723.12	6825.16
1434	evm.model.000324F_arrow_pilon.19.update	11126.8	1.228	0.247222	4.96719	6.79308e-07	6.23883e-06	4969.23	5411.58	6579.05	9672.48	13524.7	13234.2	19251.7	16371.7
1435	evm.model.000010F_arrow_pilon.75.update	5785.62	-0.750974	0.151233	-4.96568	6.84612e-07	6.28317e-06	6350.51	7689.98	7897.72	7094.76	3504.26	4776.45	4285.75	4685.52
1436	evm.TU.000183F_arrow_pilon.13	172.155	1.00533	0.202568	4.96292	6.94395e-07	6.36851e-06	121.524	93.1924	121.025	122.858	264.056	192.407	223.567	238.614
1437	evm.TU.000103F_arrow_pilon.3	3064.45	-0.599021	0.120716	-4.96222	6.9692e-07	6.38722e-06	3480.87	3684.31	3858.51	3743.15	2147.16	2758.45	2477.68	2365.44
1438	evm.model.000214F_arrow_pilon.6.update	4230.01	0.964584	0.194395	4.96197	6.97834e-07	6.39115e-06	2499.06	2399.7	3071.85	3495.14	4890.81	4667.93	6138.32	6677.26
1439	evm.TU.001005F_arrow_pilon.2	90.5414	2.06379	0.416019	4.96079	7.02054e-07	6.42533e-06	36.0961	42.5793	20.1708	41.3354	112.565	253.504	120.466	97.615
1440	evm.model.000416F_arrow_pilon.19.update	101.317	-2.2095	0.445432	-4.96034	7.03687e-07	6.4358e-06	215.374	155.053	217.677	78.0779	35.7685	36.4753	55.349	16.7622
1441	evm.model.000239F_arrow_pilon.13.update	681.621	-1.0002	0.201653	-4.96002	7.04861e-07	6.44207e-06	1001.07	1049.22	731.193	854.264	509.175	527.069	431.94	349.048
1442	evm.model.000138F_arrow_pilon.16.update	1364.78	0.860451	0.173575	4.95723	7.15045e-07	6.53061e-06	832.617	1020.3	972.402	1051.76	1439.16	1821.03	2162.95	1618.04
1443	evm.TU.000124F_arrow_pilon.49	88.1288	1.46578	0.295841	4.95461	7.24742e-07	6.61459e-06	54.1442	44.186	58.8316	29.8533	109.409	122.192	123.721	162.692
1444	evm.model.000065F_arrow_pilon.55.update	79.2145	-5.36209	1.08247	-4.95355	7.28724e-07	6.64633e-06	4.81282	39.3657	403.417	171.083	6.31208	1.82377	0	6.90207
1445	evm.model.000014F_arrow_pilon.38.update	244.838	-1.59099	0.321198	-4.9533	7.29652e-07	6.65018e-06	409.09	198.435	375.682	487.987	93.6292	124.928	105.272	163.678
1446	evm.model.000168F_arrow_pilon.20.update	2989.85	1.04698	0.211405	4.9525	7.32675e-07	6.67312e-06	1638.76	2044.61	2236.44	1879.61	3444.29	3694.95	5601.11	3379.06
1447	evm.model.000079F_arrow_pilon.68.update	29121.8	1.44691	0.292246	4.95102	7.38261e-07	6.71935e-06	18789.2	21967.7	9882.87	11882.8	44301.4	53620.6	42657.8	29872.2
1448	evm.model.000010F_arrow_pilon.50.update	400.49	-1.5605	0.315208	-4.95071	7.39416e-07	6.72522e-06	582.351	375.983	503.43	931.194	259.847	147.725	184.497	218.894
1449	evm.model.000124F_arrow_pilon.27.update	720.322	0.95517	0.192952	4.9503	7.40986e-07	6.73484e-06	587.164	564.778	392.491	416.798	1020.45	889.998	837.833	1053.06
1450	evm.model.000271F_arrow_pilon.3.update	80.5686	1.88841	0.38189	4.94489	7.61859e-07	6.91978e-06	38.5025	20.0846	34.4585	44.78	183.05	88.4527	92.2484	142.971
1451	evm.model.000338F_arrow_pilon.3.update	3957.92	0.583738	0.118069	4.94404	7.65186e-07	6.93565e-06	3264.29	3203.89	3215.57	2987.63	5022.31	4285.85	4400.79	5283.04
1452	evm.TU.000160F_arrow_pilon.26	26.2227	-3.22789	0.652852	-4.94429	7.64201e-07	6.93565e-06	39.7057	24.9049	69.7575	55.1138	2.10403	1.82377	6.51165	9.8601
1453	evm.model.000124F_arrow_pilon.48.update	3053.5	-0.536612	0.108535	-4.94412	7.64881e-07	6.93565e-06	3918.84	3336.45	3805.56	3399.83	2421.74	2619.84	2399.54	2526.16
1454	evm.TU.000079F_arrow_pilon.61	2677.46	1.36647	0.276404	4.94374	7.66392e-07	6.9418e-06	1177.94	1417.97	1558.2	1831.39	4377.43	2309.8	5423.12	3323.84
1455	evm.model.000117F_arrow_pilon.33.update	1691.74	0.803813	0.162718	4.9399	7.81607e-07	7.07476e-06	1352.4	1337.63	1033.76	1205.62	2007.24	1866.63	2563.42	2167.25
1456	evm.TU.000121F_arrow_pilon.19	106.367	-1.86691	0.377997	-4.93897	7.8537e-07	7.10393e-06	185.293	188.795	202.549	90.7082	50.4967	23.709	53.1785	56.2026
1457	evm.model.000154F_arrow_pilon.55.update	37.0227	6.33274	1.28236	4.93835	7.87859e-07	7.12155e-06	0	0	3.36181	0	43.1326	21.8852	215.97	11.8321
1458	evm.model.000166F_arrow_pilon.31.update	1773.84	0.947482	0.191994	4.93497	8.0164e-07	7.24115e-06	928.874	1290.23	1200.16	1426.07	1850.49	2722.88	2422.33	2349.66
1459	evm.model.000014F_arrow_pilon.149.update	525.938	-1.35178	0.273939	-4.93462	8.03078e-07	7.24917e-06	685.827	473.996	1011.06	851.968	272.472	224.323	340.776	347.076
1460	evm.model.000193F_arrow_pilon.16.update	86.1743	1.92446	0.390025	4.93419	8.04827e-07	7.25998e-06	21.6577	57.0401	28.5753	35.5943	191.467	96.6597	108.528	149.874
1461	evm.TU.000275F_arrow_pilon.4	93.7136	1.44684	0.293282	4.93326	8.08691e-07	7.28985e-06	31.2833	54.63	60.5125	53.9656	112.565	175.082	133.489	128.181
1462	evm.TU.000393F_arrow_pilon.13	43611.6	-0.639156	0.12958	-4.93251	8.11779e-07	7.31267e-06	51990.5	44444.7	58661.8	57372.4	34517.6	31797.4	35029.4	35079.3
1463	evm.model.000038F_arrow_pilon.17.update	4368.36	0.701176	0.142175	4.9318	8.1475e-07	7.33442e-06	3388.22	3716.45	3166.82	3037	4553.12	5888.94	5240.79	5955.5
1464	evm.model.000693F_arrow_pilon.9.update	5917.42	-0.730122	0.148112	-4.92952	8.24324e-07	7.41554e-06	6913.61	6406.97	7185.02	9029.48	4706.71	4069.74	4386.68	4641.15
1465	evm.TU.000100F_arrow_pilon.7	71.39	1.99523	0.404864	4.92815	8.30106e-07	7.46246e-06	44.5186	22.4947	21.8517	26.4087	92.5772	81.1576	184.497	97.615
1466	evm.model.000631F_arrow_pilon.12.1.update	13371.2	0.809429	0.16438	4.92414	8.4734e-07	7.61219e-06	9267.08	9514.46	9928.25	10152.4	21831.4	16198.7	14010.9	16066
1467	evm.model.000025F_arrow_pilon.59.update	39.0219	2.51108	0.509983	4.92384	8.48616e-07	7.61845e-06	7.21923	8.03382	18.4899	12.6303	47.3406	114.897	54.2638	49.3005
1468	evm.TU.000028F_arrow_pilon.52	33.8952	3.55935	0.72314	4.92208	8.56306e-07	7.68226e-06	7.21923	3.21353	8.40451	2.29641	102.045	26.4446	99.8453	21.6922
1469	evm.model.000351F_arrow_pilon.5.1.update	35787.1	-3.71567	0.755374	-4.91898	8.69943e-07	7.79928e-06	79552.3	41407.1	97415	47672.3	12400.1	2180.31	2730.55	2939.3
1470	evm.model.000055F_arrow_pilon.58.update	6160.7	0.635103	0.129128	4.9184	8.72559e-07	7.81742e-06	5378.32	4629.09	4814.95	4482.59	7826.98	7140.05	8382.67	6630.92
1471	evm.model.000286F_arrow_pilon.35.update	27.8966	2.31986	0.471864	4.91637	8.81657e-07	7.89356e-06	7.21923	6.42706	10.0854	13.7785	42.0806	62.0081	51.0079	30.5663
1472	evm.model.000371F_arrow_pilon.13.update	544.421	-0.609132	0.123955	-4.91413	8.91759e-07	7.97858e-06	602.805	657.167	687.489	683.182	407.129	445.911	410.234	461.453
1473	evm.model.000217F_arrow_pilon.40.update	4666.25	1.17141	0.238633	4.90884	9.16165e-07	8.19137e-06	2336.62	3532.47	2195.26	3413.61	4691.98	7934.3	6116.61	7109.13
1474	evm.model.000265F_arrow_pilon.3.update	30908.3	0.994699	0.202712	4.90696	9.2501e-07	8.26485e-06	24825.7	19925.5	18524.4	19349.5	51946.3	35978.4	31006.3	45710.4
1475	evm.model.000024F_arrow_pilon.16.update	722.142	-0.904221	0.184363	-4.90456	9.36379e-07	8.36075e-06	1074.46	1107.86	756.406	826.707	540.735	486.946	441.707	542.305
1476	evm.model.000204F_arrow_pilon.31.update	9735.75	1.031	0.210229	4.90416	9.38268e-07	8.37194e-06	6577.92	5430.86	6060.5	7523.04	10599	10932.6	17825.6	12936.5
1477	evm.model.000014F_arrow_pilon.144_evm.model.000014F_arrow_pilon.147.update	372.436	1.41936	0.28945	4.90363	9.40828e-07	8.3891e-06	277.94	220.93	156.324	156.156	747.982	581.782	434.11	404.264
1478	evm.model.000131F_arrow_pilon.9.update	1615.53	0.648239	0.1322	4.90347	9.41581e-07	8.39014e-06	1313.9	1347.27	1223.7	1149.35	1966.21	2083.65	1688.69	2151.47
1479	evm.model.000008F_arrow_pilon.78.update	15744.9	-0.775574	0.158177	-4.9032	9.42886e-07	8.39609e-06	20980.3	16913.6	21987	19630.9	13476.3	9466.26	11628.7	11876.5
1480	evm.model.000278F_arrow_pilon.32.update	2168.51	-0.517149	0.10552	-4.90098	9.536e-07	8.48575e-06	2707.21	2401.31	2567.58	2536.38	1813.67	1731.67	1931.79	1658.47
1481	evm.model.000399F_arrow_pilon.14.update	2003.02	0.859224	0.17536	4.89978	9.59427e-07	8.53184e-06	1323.52	1561.78	1322.87	1485.78	2257.62	2891.58	3099.55	2081.47
1482	evm.model.000020F_arrow_pilon.29.update	2076.14	0.899776	0.183697	4.89814	9.67487e-07	8.59771e-06	1323.52	1746.55	1259	1466.26	2190.29	3307.4	2581.87	2734.21
1483	evm.model.000397F_arrow_pilon.11.update	667.17	1.05634	0.215739	4.89636	9.76266e-07	8.66987e-06	399.464	466.765	394.172	473.06	879.484	1203.69	650.08	870.647
1484	evm.model.000021F_arrow_pilon.33.update	10346.3	-1.2844	0.262497	-4.89299	9.93133e-07	8.81372e-06	19664	10053.5	14938.2	14025.3	5358.96	7502.98	4158.78	7068.71
1485	evm.model.000378F_arrow_pilon.20.update	87.9553	1.54245	0.315599	4.88738	1.02185e-06	9.06248e-06	42.1122	40.9725	35.299	62.0031	112.565	99.3953	180.156	131.139
1486	evm.model.000506F_arrow_pilon.6.update	2798.67	-1.6346	0.334587	-4.88544	1.03198e-06	9.14611e-06	4880.2	3128.37	5110.78	3815.48	1718.99	578.134	1468.38	1689.04
1487	evm.model.000018F_arrow_pilon.82.update	3871.04	-0.787635	0.16123	-4.88518	1.03335e-06	9.15214e-06	4515.63	5157.71	4071.15	5865.03	2779.42	2687.32	2637.22	3254.82
1488	evm.model.000014F_arrow_pilon.54.update	1389.74	1.38593	0.283716	4.8849	1.03481e-06	9.15894e-06	1014.3	522.199	871.548	669.403	2089.3	1558.41	2857.53	1535.22
1489	evm.model.000610F_arrow_pilon.4.update	111.592	-2.48692	0.509664	-4.87952	1.06346e-06	9.40618e-06	158.823	107.653	378.203	112.524	29.4564	16.4139	53.1785	36.4824
1490	evm.model.000042F_arrow_pilon.12.update	258.08	1.19389	0.244695	4.87911	1.06566e-06	9.41932e-06	164.839	178.351	101.695	183.713	416.598	321.895	392.87	304.677
1491	evm.model.000570F_arrow_pilon.2.update	25074.3	1.23372	0.252892	4.87845	1.06925e-06	9.44469e-06	14034.2	10805.5	13022.8	21987	26934.7	33281.9	41898.1	38629.9
1492	evm.model.000299F_arrow_pilon.15.update	2813.26	0.776137	0.159107	4.87807	1.07127e-06	9.44989e-06	1666.44	2015.69	2287.71	2326.26	3801.98	3166.06	3338.31	3903.61
1493	evm.model.000048F_arrow_pilon.36.update	4398.15	-0.526522	0.107936	-4.8781	1.07112e-06	9.44989e-06	5472.17	4897.42	5660.44	4737.49	3687.31	3680.36	3600.94	3449.06
1494	evm.TU.000015F_arrow_pilon.29	345.005	0.92752	0.190254	4.87518	1.08712e-06	9.5832e-06	186.497	229.767	258.859	275.569	395.557	512.479	486.203	415.11
1495	evm.model.000085F_arrow_pilon.55.update	613.43	0.752373	0.154369	4.87387	1.09433e-06	9.64033e-06	392.245	434.63	461.408	539.656	774.282	683.913	822.639	798.668
1496	evm.model.000191F_arrow_pilon.13.update	2399.08	0.844887	0.173392	4.87269	1.10086e-06	9.69141e-06	1815.64	1716.02	1418.68	1915.21	3056.1	3152.38	2462.49	3656.13
1497	evm.model.000193F_arrow_pilon.29.update	5905.25	-0.744381	0.152852	-4.86996	1.11619e-06	9.81982e-06	8353.85	6063.93	7005.16	8161.44	4930.79	4073.38	4131.64	4521.84
1498	evm.TU.000028F_arrow_pilon.13	15330.7	-0.999751	0.205434	-4.86652	1.13578e-06	9.98547e-06	17175.7	16401.9	27453.3	20727.4	8902.14	9480.85	11959.7	10544.4
1499	evm.model.000378F_arrow_pilon.21.update	3921.14	-1.47389	0.302886	-4.86615	1.13791e-06	9.99755e-06	3958.54	4105.28	5313.33	9688.55	2013.55	1863.89	1840.63	2585.32
1500	MSTRG.11972.update	155.07	-1.44305	0.296655	-4.86442	1.14793e-06	1.00788e-05	210.561	179.958	274.828	242.271	68.3809	127.664	62.946	73.9507
1501	evm.model.000492F_arrow_pilon.4.update	3450.41	1.21781	0.250376	4.86392	1.15084e-06	1.00976e-05	3210.15	1787.53	1605.26	1698.19	4132.31	4687.08	5082.34	5400.38
1502	evm.model.000187F_arrow_pilon.19.update	774.983	-1.4079	0.289544	-4.86247	1.15931e-06	1.01652e-05	986.628	951.205	1425.41	1139.02	305.084	321.895	677.212	393.418
1503	evm.model.000178F_arrow_pilon.46.update	3376.73	-0.537832	0.11066	-4.86023	1.17247e-06	1.02738e-05	3982.61	3871.5	4455.23	3685.74	2642.66	2701	2722.96	2952.11
1504	evm.model.000144F_arrow_pilon.30.update	129.621	-1.96839	0.405257	-4.85714	1.19094e-06	1.04287e-05	125.133	229.767	225.241	245.716	19.9883	62.0081	74.884	54.2305
1505	evm.TU.000037F_arrow_pilon.33	1789.84	1.33025	0.27413	4.85263	1.21837e-06	1.06618e-05	934.89	1390.65	637.062	1111.46	1798.94	2452.97	3005.13	2987.61
1506	evm.model.000241F_arrow_pilon.4.update	225.74	-1.26521	0.260762	-4.85196	1.2225e-06	1.06908e-05	370.587	273.953	358.873	272.125	103.097	166.875	162.791	97.615
1507	evm.model.000519F_arrow_pilon.14.update	452.741	-1.41327	0.291358	-4.85061	1.23082e-06	1.07564e-05	445.186	586.469	765.651	835.893	153.594	235.266	284.342	315.523
1508	evm.model.000577F_arrow_pilon.1.update	58.6059	2.91206	0.60055	4.84898	1.24096e-06	1.08379e-05	3.60961	20.8879	19.3304	10.3338	33.6644	114.897	160.621	105.503
1509	evm.model.000013F_arrow_pilon.77.update	1432.51	-0.78629	0.162346	-4.84329	1.27704e-06	1.11456e-05	2056.28	1807.61	1622.07	1769.38	1019.4	1182.71	841.088	1161.52
1510	evm.model.000362F_arrow_pilon.5.update	2074.58	-1.80945	0.373657	-4.84254	1.28193e-06	1.11808e-05	2082.75	2427.82	4920.84	3481.36	437.638	990.306	861.709	1394.22
1511	evm.model.000236F_arrow_pilon.28.update	6230.1	-0.67433	0.1393	-4.84085	1.29283e-06	1.12684e-05	7323.91	7170.19	7750.64	8395.67	5742.94	4409.87	4699.24	4348.3
1512	evm.model.000103F_arrow_pilon.39.update	834.167	2.66112	0.54978	4.84034	1.29616e-06	1.129e-05	39.7057	390.444	121.025	359.388	1981.99	1434.39	1246.98	1099.4
1513	evm.TU.000388F_arrow_pilon.4_evm.TU.000388F_arrow_pilon.5	40741.8	-0.987206	0.204024	-4.83867	1.30708e-06	1.13776e-05	67900.4	40773.3	55333.6	52639.5	34291.4	23361.5	24947.2	26687.3
1514	evm.model.000144F_arrow_pilon.41.update	875.716	1.27712	0.263949	4.83849	1.30831e-06	1.13808e-05	403.073	622.621	385.767	634.957	916.304	1682.43	1240.47	1120.11
1515	evm.TU.000002F_arrow_pilon.65	69.8913	-1.86526	0.385561	-4.83779	1.31293e-06	1.14134e-05	175.668	102.833	79.0024	81.5225	26.3004	26.4446	24.9613	42.3984
1516	evm.TU.000236F_arrow_pilon.29	87.6784	1.35992	0.281192	4.83628	1.32291e-06	1.14926e-05	38.5025	57.0401	47.9057	52.8174	130.45	134.959	87.9073	151.846
1517	evm.model.000339F_arrow_pilon.8.update	213.179	1.37057	0.283445	4.83538	1.32892e-06	1.15371e-05	114.304	106.85	112.62	142.377	227.235	268.094	262.637	471.313
1518	evm.TU.000399F_arrow_pilon.1	1323.49	1.82391	0.377232	4.83498	1.33156e-06	1.15525e-05	1013.1	538.266	415.183	366.277	3189.71	1939.58	1252.41	1873.42
1519	evm.model.000048F_arrow_pilon.80.update	9921.55	-0.957867	0.198149	-4.83407	1.3377e-06	1.15962e-05	12116.3	11210.4	14242.3	14827.9	6986.43	4726.29	7496	7766.8
1520	evm.model.000222F_arrow_pilon.4.update	11224.9	-0.604213	0.124993	-4.83397	1.33836e-06	1.15962e-05	14472.1	12295.8	13212.7	14187.2	9940.48	9133.43	7815.07	8741.96
1521	evm.TU.000475F_arrow_pilon.22	136.337	-1.67422	0.346481	-4.83207	1.35121e-06	1.16845e-05	211.764	253.869	205.07	159.6	107.305	63.8319	37.9846	51.2725
1522	evm.TU.000178F_arrow_pilon.8	58.7905	2.81073	0.581673	4.83215	1.35068e-06	1.16845e-05	32.4865	7.23044	8.40451	11.482	181.998	85.7171	54.2638	88.7409
1523	evm.TU.000038F_arrow_pilon.22	54.5509	2.22861	0.461197	4.83224	1.35008e-06	1.16845e-05	27.6737	20.0846	10.0854	19.5195	119.93	124.016	51.0079	64.0906
1524	evm.model.000031F_arrow_pilon.13.update	3340.25	0.724598	0.149969	4.83167	1.35395e-06	1.17004e-05	2648.25	2346.68	2333.93	2746.51	4131.26	3557.26	4993.35	3964.75
1525	evm.model.000519F_arrow_pilon.7.update	2109.6	-1.12856	0.233607	-4.83103	1.3583e-06	1.17304e-05	3536.22	2848.79	2810.47	2384.82	1748.45	1399.74	1258.92	889.381
1526	evm.TU.000285F_arrow_pilon.24	2248.69	-0.670662	0.138841	-4.83044	1.3623e-06	1.17572e-05	2764.96	2550.74	3235.74	2496.2	1909.41	1649.6	1777.68	1605.22
1527	evm.model.000073F_arrow_pilon.29.update	3237.94	-0.478083	0.0989824	-4.82998	1.36549e-06	1.1777e-05	3689.02	3472.22	4012.31	3905.04	2705.78	2778.51	2764.2	2576.44
1528	evm.model.000089F_arrow_pilon.74.update	1296.41	0.842312	0.174484	4.82746	1.38287e-06	1.19191e-05	895.184	788.921	1033.76	995.494	1575.92	1353.24	2001.25	1727.49
1529	evm.model.000190F_arrow_pilon.8.update	8389.34	-0.627251	0.130076	-4.82217	1.42002e-06	1.22313e-05	11275.2	10824.8	8853.32	9787.3	6821.26	6871.96	5851.8	6829.11
1530	MSTRG.8248.update	372.806	-1.01334	0.210232	-4.8201	1.43483e-06	1.23508e-05	484.891	457.928	553.857	497.173	212.507	184.2	304.962	286.929
1531	evm.TU.000088F_arrow_pilon.33	141.096	-1.542	0.319974	-4.81913	1.44183e-06	1.24029e-05	247.86	123.721	208.432	260.642	94.6813	78.422	60.7754	54.2305
1532	evm.model.000099F_arrow_pilon.18.update	190.133	0.7939	0.16475	4.81883	1.44406e-06	1.2414e-05	152.807	139.789	124.387	140.081	239.859	229.795	262.637	231.712
1533	evm.model.000004F_arrow_pilon.110.update	4289.93	0.779958	0.16191	4.81724	1.45558e-06	1.25049e-05	2805.87	3630.48	2907.96	3286.16	4933.95	5596.23	4679.71	6479.07
1534	evm.model.000014F_arrow_pilon.65.update	3337.91	1.10655	0.229782	4.81563	1.46736e-06	1.25979e-05	2432.88	1419.58	2578.5	2038.06	5439.96	3792.52	3961.25	5040.48
1535	evm.TU.000057F_arrow_pilon.37	78.9826	-2.1007	0.436648	-4.81096	1.50204e-06	1.2862e-05	172.058	82.7484	168.931	88.4118	49.4447	16.4139	28.2172	25.6363
1536	evm.TU.000268F_arrow_pilon.28	211.047	1.73495	0.360614	4.81109	1.50111e-06	1.2862e-05	160.026	95.6025	83.2047	51.6692	312.448	216.116	358.141	411.166
1537	evm.model.000138F_arrow_pilon.21.update	4124.48	0.692579	0.143947	4.81134	1.49921e-06	1.2862e-05	3522.98	3194.25	3274.4	2620.2	4592.04	5103.81	5743.28	4944.84
1538	evm.model.000283F_arrow_pilon.4.update	295.353	1.26578	0.26309	4.81119	1.50037e-06	1.2862e-05	224.999	210.486	107.578	151.563	480.77	398.493	367.908	421.026
1539	evm.model.000057F_arrow_pilon.36.update	1696.97	1.53239	0.318751	4.80747	1.52849e-06	1.308e-05	901.2	716.617	958.115	911.675	4303.79	1649.6	2495.05	1639.73
1540	evm.model.000072F_arrow_pilon.19.update	207.553	1.35304	0.281653	4.80392	1.55591e-06	1.33061e-05	77.0051	110.063	109.259	171.083	227.235	344.692	322.327	298.761
1541	evm.model.000643F_arrow_pilon.7.update	735.942	0.882078	0.183768	4.79994	1.5871e-06	1.3564e-05	500.533	506.131	562.262	501.766	684.861	1072.38	1022.33	1037.28
1542	evm.model.000026F_arrow_pilon.104.update	11750.5	0.790936	0.164787	4.79974	1.58872e-06	1.3569e-05	10078	7608.03	7243.85	9503.69	14663	13773.1	13819.9	17314.3
1543	evm.model.000179F_arrow_pilon.11.update	566.936	-1.26918	0.264538	-4.79773	1.60473e-06	1.36969e-05	731.548	595.306	823.642	1055.2	281.94	242.561	352.714	452.579
1544	evm.model.000278F_arrow_pilon.37.update	151.839	3.04051	0.633808	4.79721	1.60887e-06	1.37234e-05	7.21923	28.9218	80.6833	13.7785	223.027	144.078	443.878	273.125
1545	evm.model.000029F_arrow_pilon.17.update	108.424	1.23373	0.25756	4.79007	1.6672e-06	1.42117e-05	61.3634	58.6469	68.917	70.0405	193.571	164.139	110.698	140.013
1546	evm.TU.000015F_arrow_pilon.32	395.589	1.02999	0.21505	4.78954	1.67168e-06	1.42406e-05	243.047	211.29	316.01	269.828	447.106	555.337	668.53	453.565
1547	evm.model.000987F_arrow_pilon.3.update	1368.59	0.874957	0.182695	4.78917	1.67475e-06	1.42576e-05	1076.87	1076.53	732.874	978.271	1748.45	2018	1474.89	1842.85
1548	evm.model.000399F_arrow_pilon.2.update	2604.96	2.19031	0.457783	4.78461	1.71323e-06	1.45757e-05	1556.95	568.795	984.169	636.105	8859.01	2928.06	2618.77	2687.86
1549	evm.model.000301F_arrow_pilon.6.update	822.101	1.06454	0.2225	4.78444	1.71467e-06	1.45786e-05	577.538	523.002	616.051	409.909	1313.97	859.906	1344.66	931.779
1550	evm.model.000277F_arrow_pilon.21.update	4909.91	0.62948	0.131643	4.78172	1.73802e-06	1.47676e-05	3947.71	3872.3	3666.89	3934.9	6571.93	5723.89	6561.57	5000.06
1551	evm.model.000308F_arrow_pilon.21.update	3075.47	-0.696049	0.145639	-4.77929	1.75915e-06	1.49375e-05	4285.81	3445.71	4047.61	3434.28	2410.16	2449.32	2546.06	1984.84
1552	evm.model.000004F_arrow_pilon.92.update	5420.88	1.02701	0.214914	4.77869	1.76438e-06	1.49723e-05	4953.59	2851.2	3278.6	3194.31	8196.24	7678.06	5826.84	7388.17
1553	evm.model.000583F_arrow_pilon.8.update	8894.7	1.04668	0.219042	4.77846	1.76643e-06	1.49799e-05	4724.98	4650.78	5925.18	7909.98	10337.1	10446.5	13867.6	13295.4
1554	evm.TU.000668F_arrow_pilon.2	94.7303	1.5512	0.324749	4.77661	1.78271e-06	1.51083e-05	44.5186	52.2199	66.3957	28.7051	100.993	169.61	146.512	148.888
1555	evm.model.000693F_arrow_pilon.7.update	136.093	-1.94216	0.406652	-4.77598	1.78836e-06	1.51464e-05	376.603	152.643	199.187	135.488	73.641	32.8278	54.2638	64.0906
1556	evm.model.000028F_arrow_pilon.17.update	574.053	-0.569668	0.119282	-4.77581	1.78988e-06	1.51495e-05	658.153	682.875	717.745	684.33	443.95	430.409	472.095	502.865
1557	evm.model.000027F_arrow_pilon.90.update	1937.74	1.18363	0.247896	4.7747	1.79979e-06	1.52236e-05	1566.57	1282.2	958.115	932.342	3225.47	3184.3	1926.36	2426.57
1558	evm.model.000090F_arrow_pilon.8.update	9561.34	-0.722858	0.151407	-4.77426	1.80366e-06	1.52466e-05	9453.58	12180.9	12790	13205.5	7276.78	6589.27	8036.46	6958.27
1559	evm.model.000072F_arrow_pilon.10.update	573.025	1.55737	0.326213	4.77408	1.80533e-06	1.5251e-05	208.154	225.75	249.614	479.95	611.22	1041.37	692.406	1075.74
1560	evm.TU.000190F_arrow_pilon.19	9.20871	5.92539	1.24121	4.77389	1.80702e-06	1.52554e-05	1.2032	0	0	0	27.3524	16.4139	11.938	16.7622
1561	evm.model.000111F_arrow_pilon.49.update	827.96	-1.26146	0.26433	-4.77231	1.82123e-06	1.53655e-05	1216.44	1338.44	1006.86	1112.61	627	638.319	352.714	331.299
1562	evm.model.000026F_arrow_pilon.18.update	3596.38	-0.68381	0.143303	-4.77178	1.82607e-06	1.53965e-05	4506	3648.16	5194.83	4383.85	2706.83	2965.45	2641.56	2724.35
1563	evm.model.000047F_arrow_pilon.17.update	90.7818	1.36004	0.285135	4.76983	1.84382e-06	1.55362e-05	40.909	40.1691	74.8002	47.0764	117.826	141.342	128.062	136.069
1564	evm.model.000423F_arrow_pilon.10.update	457.314	-1.58453	0.332791	-4.76133	1.92324e-06	1.6195e-05	1022.72	670.021	405.938	645.291	291.408	164.139	167.132	291.859
1565	evm.model.000132F_arrow_pilon.22.update	238.376	1.08562	0.228081	4.75979	1.93792e-06	1.62982e-05	129.946	134.165	136.153	211.27	380.829	287.243	326.668	300.733
1566	evm.TU.000441F_arrow_pilon.5	114.928	-1.63616	0.343747	-4.75979	1.93797e-06	1.62982e-05	163.636	202.452	152.962	176.824	44.1846	51.0655	33.6435	94.657
1567	evm.TU.000676F_arrow_pilon.10	88.963	-2.26641	0.476454	-4.75684	1.96647e-06	1.65274e-05	166.042	124.524	198.347	99.8938	58.9128	13.6783	32.5583	17.7482
1568	evm.model.000257F_arrow_pilon.9.update	42.8364	3.46496	0.728861	4.75393	1.99501e-06	1.67459e-05	19.2513	1.60676	1.6809	6.88923	76.797	39.211	86.822	110.433
1569	evm.model.000016F_arrow_pilon.108.update	2702.57	-0.94121	0.197983	-4.75398	1.99446e-06	1.67459e-05	4367.63	2546.72	4119.89	3182.82	1896.78	1718.9	1805.9	1981.88
1570	evm.model.000031F_arrow_pilon.54.update	1572.78	1.04113	0.219165	4.75045	2.02969e-06	1.70262e-05	952.938	1342.45	738.757	1080.46	1995.67	2284.27	1736.44	2451.22
1571	evm.model.000284F_arrow_pilon.22.update	502.267	-1.67435	0.352565	-4.74907	2.04355e-06	1.71315e-05	660.559	737.505	1195.96	465.023	328.228	248.032	250.699	132.125
1572	evm.model.000299F_arrow_pilon.14.update	1058.82	-0.657102	0.138379	-4.74857	2.0486e-06	1.71629e-05	1264.57	1215.52	1302.7	1400.81	776.386	716.741	844.344	949.528
1573	evm.model.000399F_arrow_pilon.10.update	21027.3	-1.15628	0.24352	-4.74819	2.05241e-06	1.71838e-05	39715.4	23949.6	25538.8	26916.2	15926.4	13012.6	8760.34	14398.7
1574	MSTRG.4091.update	1083.42	1.48617	0.313262	4.74417	2.09365e-06	1.7518e-05	303.208	835.518	711.022	428.28	1442.31	1920.43	1611.63	1414.92
1575	evm.model.000446F_arrow_pilon.20.update	1051.51	-1.18376	0.249623	-4.7422	2.11406e-06	1.76776e-05	1185.16	1191.42	1633	1831.39	580.712	501.536	581.708	907.129
1576	evm.model.000016F_arrow_pilon.26.update	1465.46	1.05892	0.223608	4.73561	2.18393e-06	1.82502e-05	841.04	1113.49	847.175	1000.09	1610.63	2353.57	2488.54	1469.15
1577	evm.model.000018F_arrow_pilon.94.update	14313.5	-0.92471	0.195294	-4.73496	2.19093e-06	1.82971e-05	18916.8	17253.4	20714.6	18114.1	7149.49	9828.28	12900.7	9630.36
1578	MSTRG.15298.update	14271.8	0.571995	0.12083	4.73388	2.20265e-06	1.83834e-05	11425.6	10658.5	12068	11764.5	14920.7	16462.2	18977.1	17898.1
1579	evm.TU.000195F_arrow_pilon.33	1207.48	0.785462	0.165963	4.73276	2.21491e-06	1.84739e-05	861.494	807.399	839.611	1039.13	1263.47	1438.95	1780.94	1628.89
1580	evm.model.000081F_arrow_pilon.9.update	646.287	1.58358	0.334675	4.73171	2.2264e-06	1.8558e-05	335.694	178.351	445.439	334.128	925.772	634.671	1456.44	859.801
1581	evm.TU.000156F_arrow_pilon.33	321.5	0.839945	0.177527	4.73137	2.23012e-06	1.85773e-05	192.513	223.34	240.369	265.235	425.014	347.428	415.66	462.439
1582	evm.model.000023F_arrow_pilon.8.update	1121.44	0.751255	0.158998	4.72494	2.3018e-06	1.91623e-05	910.826	943.171	726.99	762.408	1352.89	1454.45	1604.04	1216.74
1583	evm.model.000010F_arrow_pilon.9.update	58204.5	0.81032	0.171512	4.72456	2.30614e-06	1.91862e-05	41729.5	45212.8	33550.8	48608.1	81621.6	60543.6	80901.8	73467.6
1584	evm.model.000231F_arrow_pilon.9.update	1560.55	0.801589	0.169672	4.72434	2.30865e-06	1.9195e-05	1436.63	1159.28	914.411	1042.57	2109.29	1942.31	1886.21	1993.71
1585	evm.model.000136F_arrow_pilon.43.update	707.616	0.708467	0.149992	4.72336	2.31978e-06	1.92644e-05	599.196	450.698	537.048	563.769	822.675	865.378	991.942	830.22
1586	evm.model.000651F_arrow_pilon.12.update	49.4329	-2.83267	0.599716	-4.72335	2.31991e-06	1.92644e-05	109.492	147.822	44.5439	44.78	24.1963	10.0307	8.6822	5.91606
1587	evm.model.000200F_arrow_pilon.26.update	57.551	1.90435	0.403195	4.72314	2.32235e-06	1.92725e-05	12.032	40.1691	25.2135	18.3713	94.6813	95.7478	104.186	70.0067
1588	evm.model.000029F_arrow_pilon.16.update	1175.09	-0.629709	0.133394	-4.72066	2.35086e-06	1.94967e-05	1620.72	1291.84	1464.07	1334.21	1023.61	910.06	874.732	881.493
1589	evm.model.000009F_arrow_pilon.58.update	590.901	0.600378	0.127277	4.71711	2.39218e-06	1.98145e-05	469.25	512.558	458.886	437.466	714.318	782.396	673.956	678.375
1590	evm.model.000290F_arrow_pilon.12.update	3761.26	-1.23813	0.262474	-4.71715	2.39167e-06	1.98145e-05	5242.36	5935.39	4192.17	5762.84	1695.85	3457.86	1709.31	2094.29
1591	evm.model.000311F_arrow_pilon.28.1.update	1450.99	1.47716	0.313184	4.7166	2.39815e-06	1.98515e-05	1070.85	893.361	661.435	442.059	2923.55	2368.16	1634.42	1614.1
1592	evm.model.000050F_arrow_pilon.33.update	2528.41	-1.20268	0.255069	-4.71511	2.41577e-06	1.99848e-05	3234.21	4449.93	3940.04	2476.68	1190.88	2149.31	1366.36	1419.85
1593	evm.model.000027F_arrow_pilon.9.update	91.3625	-2.04374	0.433718	-4.71213	2.45141e-06	2.02541e-05	61.3634	153.446	196.666	176.824	21.0403	42.8585	30.3877	48.3145
1594	evm.TU.000041F_arrow_pilon.4	138.939	-1.4875	0.315671	-4.71217	2.45093e-06	2.02541e-05	156.417	203.256	313.488	145.822	58.9128	87.5408	77.0545	69.0207
1595	evm.model.000065F_arrow_pilon.66.update	1905.69	0.772021	0.163871	4.71115	2.46328e-06	2.03394e-05	1467.91	1373.78	1371.62	1418.03	2231.32	2475.76	1926.36	2980.71
1596	evm.model.000177F_arrow_pilon.31.update	411.955	1.95331	0.41527	4.70371	2.55473e-06	2.10813e-05	93.8499	130.148	255.497	196.343	296.668	564.456	1020.16	738.521
1597	evm.model.000876F_arrow_pilon.3.update	2545.61	1.04527	0.222313	4.70178	2.57904e-06	2.12686e-05	1529.27	1785.12	1615.35	1716.57	3475.85	2447.5	4827.3	2967.89
1598	evm.model.000521F_arrow_pilon.14.update	4254.33	-3.5808	0.761686	-4.70114	2.58708e-06	2.13216e-05	5099.18	15342.2	3362.65	7605.71	915.252	1047.75	99.8453	562.026
1599	evm.model.000056F_arrow_pilon.55.update	665.578	1.7192	0.365735	4.70067	2.59312e-06	2.1358e-05	151.604	397.674	277.349	413.354	575.452	1439.86	1106.98	962.346
1600	evm.model.000060F_arrow_pilon.63.update	1118.4	0.872013	0.18554	4.69986	2.60336e-06	2.14289e-05	897.591	718.224	668.999	878.377	1485.44	1434.39	1140.62	1723.55
1601	evm.model.000172F_arrow_pilon.20.update	1467.39	1.36472	0.29059	4.6964	2.64789e-06	2.17818e-05	1223.66	677.251	828.685	554.583	2860.43	2193.08	1559.54	1841.87
1602	MSTRG.8311.update	524.672	0.923533	0.196762	4.69365	2.68369e-06	2.20625e-05	375.4	313.319	449.641	310.015	806.895	662.028	714.111	565.97
1603	evm.TU.000079F_arrow_pilon.69	276.979	2.51283	0.535942	4.68863	2.75041e-06	2.25845e-05	57.7538	96.4059	106.737	68.8923	184.102	315.512	1133.03	253.405
1604	evm.TU.000354F_arrow_pilon.14	88.0826	-1.38741	0.295911	-4.68861	2.7506e-06	2.25845e-05	121.524	128.541	146.239	113.672	34.7165	51.9774	37.9846	70.0067
1605	evm.model.000231F_arrow_pilon.21.update	619.277	1.77435	0.378596	4.68665	2.77711e-06	2.27878e-05	179.277	220.93	503.43	215.863	700.641	827.078	1495.51	811.486
1606	evm.model.000072F_arrow_pilon.54.update	154.2	-1.03517	0.220896	-4.68624	2.78275e-06	2.28199e-05	205.748	172.727	188.261	262.939	93.6292	93.0121	100.931	116.349
1607	evm.model.000437F_arrow_pilon.13.update	3899.28	0.983962	0.210148	4.68223	2.83767e-06	2.32559e-05	3162.02	2539.49	2234.76	2539.83	5958.61	3601.94	5044.36	6113.26
1608	evm.model.000009F_arrow_pilon.19.update	3542.66	0.90259	0.192796	4.68158	2.84672e-06	2.33155e-05	2521.92	3021.52	1930.52	2403.19	4653.06	5671	3918.93	4221.11
1609	MSTRG.17450.update	965.426	-1.01929	0.21786	-4.67865	2.88768e-06	2.36363e-05	1001.07	1131.16	1615.35	1423.77	528.111	551.69	713.026	759.228
1610	evm.model.000034F_arrow_pilon.26.update	2306.48	-0.736204	0.157382	-4.67782	2.89945e-06	2.37179e-05	2702.4	3063.3	2437.31	3327.5	1872.58	1860.24	1722.33	1466.2
1611	evm.model.000141F_arrow_pilon.34.update	772.648	-0.611232	0.130728	-4.67559	2.93107e-06	2.39616e-05	869.917	862.029	942.986	1060.94	585.972	591.812	663.103	604.424
1612	evm.model.000034F_arrow_pilon.85.update	4533.3	-0.572313	0.122482	-4.67261	2.97394e-06	2.42819e-05	4980.06	5295.09	5750.37	5657.21	3932.43	3256.34	3437.07	3957.84
1613	evm.model.000060F_arrow_pilon.49.update	1148.49	-0.612073	0.130988	-4.67272	2.97231e-06	2.42819e-05	1300.66	1323.17	1346.4	1584.52	804.791	924.65	956.128	947.556
1614	MSTRG.1185.update	141.617	-6.26726	1.34147	-4.67192	2.98398e-06	2.43488e-05	4.81282	554.334	115.982	443.207	6.31208	0	4.3411	3.94404
1615	evm.model.000497F_arrow_pilon.11.update	3727.04	1.13214	0.242339	4.67171	2.9871e-06	2.43592e-05	2843.17	2142.62	1577.53	2779.8	6627.69	4677.96	4060.02	5107.53
1616	evm.model.000002F_arrow_pilon.3.update	4008.71	0.699723	0.149796	4.67116	2.99508e-06	2.43972e-05	2967.1	3225.58	2839.89	3188.56	5122.26	5002.59	3963.43	5760.27
1617	evm.model.000073F_arrow_pilon.23.update	78.4588	2.21307	0.473775	4.67113	2.99546e-06	2.43972e-05	24.0641	32.1353	25.2135	29.8533	104.149	79.3339	71.6282	261.293
1618	evm.model.000348F_arrow_pilon.33.update	1268.59	0.93609	0.200425	4.67053	3.00427e-06	2.44538e-05	981.815	692.516	1105.19	703.85	1874.69	1520.11	1584.5	1686.08
1619	evm.model.000104F_arrow_pilon.47.update	11737.2	-0.576639	0.12348	-4.66989	3.01357e-06	2.45143e-05	14794.6	12548.8	14052.3	14813	10081.5	8382.03	10211.4	9014.1
1620	evm.model.000045F_arrow_pilon.39.2.update	3256.06	0.929279	0.199047	4.66865	3.03182e-06	2.46476e-05	2281.28	2930.74	1827.14	1928.98	4791.92	4371.57	3462.03	4454.79
1621	evm.model.000643F_arrow_pilon.6.update	704.558	1.4563	0.31199	4.66777	3.04485e-06	2.47382e-05	489.704	465.962	218.517	331.831	1251.9	1032.25	641.398	1204.9
1622	evm.model.000047F_arrow_pilon.21.update	588.702	-1.35387	0.290123	-4.66653	3.06334e-06	2.48732e-05	1046.79	853.995	750.523	733.703	441.846	187.848	277.83	417.082
1623	evm.model.000200F_arrow_pilon.10.update	157.363	-2.62332	0.562391	-4.66459	3.09233e-06	2.50875e-05	138.369	119.704	421.907	403.02	35.7685	14.5901	46.6668	78.8808
1624	evm.TU.000050F_arrow_pilon.4	706.402	1.0246	0.219659	4.66451	3.09355e-06	2.50875e-05	547.458	404.101	361.394	551.138	968.905	755.04	888.84	1174.34
1625	evm.model.000008F_arrow_pilon.95.update	10533.6	0.761334	0.163322	4.66157	3.13814e-06	2.54334e-05	9417.48	6709.05	6979.95	8163.74	12123.4	12923.2	12453.5	15498.1
1626	evm.model.000024F_arrow_pilon.73.update	5280.49	-0.72791	0.156166	-4.66114	3.14469e-06	2.54709e-05	7143.42	7207.14	5560.43	6429.95	4170.18	3922.01	3294.9	4515.93
1627	evm.model.000027F_arrow_pilon.73.update	3049.71	-1.0735	0.230323	-4.66085	3.14911e-06	2.5491e-05	3870.71	4218.56	5084.73	3364.24	1960.95	2191.26	2412.57	1294.63
1628	evm.TU.000197F_arrow_pilon.44	7454.97	-0.784872	0.168428	-4.65997	3.16249e-06	2.55836e-05	8750.91	8474.88	11915.1	8595.46	5107.53	4949.7	5501.26	6344.97
1629	evm.TU.000259F_arrow_pilon.21	675.424	1.16258	0.249556	4.6586	3.18369e-06	2.57371e-05	439.17	493.277	426.109	308.867	855.287	786.956	1341.4	752.326
1630	evm.model.000518F_arrow_pilon.10.update	663.4	-1.42696	0.306315	-4.65849	3.18538e-06	2.57371e-05	1094.92	710.19	1418.68	644.143	458.678	277.213	413.49	289.887
1631	evm.model.000404F_arrow_pilon.4.update	124.268	-0.990657	0.21279	-4.65555	3.23109e-06	2.60904e-05	174.465	153.446	165.569	167.638	103.097	67.4794	83.5662	78.8808
1632	evm.model.000200F_arrow_pilon.14.update	5922.06	0.45337	0.0973911	4.65515	3.23741e-06	2.61254e-05	5020.97	5217.17	4728.38	5030.29	7192.62	6743.38	6300.02	7143.64
1633	evm.TU.000105F_arrow_pilon.27	584.157	-2.34417	0.503878	-4.65225	3.28336e-06	2.64674e-05	595.586	882.114	2140.63	285.903	181.998	258.975	169.303	158.748
1634	evm.model.000102F_arrow_pilon.6.update	948.709	-1.039	0.223334	-4.65222	3.2838e-06	2.64674e-05	1531.68	891.754	1360.69	1321.58	663.821	504.272	555.661	760.214
1635	evm.model.000070F_arrow_pilon.11.update	396.119	-0.768518	0.16538	-4.64698	3.36832e-06	2.71319e-05	549.864	491.67	489.143	466.171	251.431	301.833	351.629	267.209
1636	evm.model.000166F_arrow_pilon.8.update	2924.66	-0.764288	0.164498	-4.6462	3.38113e-06	2.72185e-05	3382.21	3905.24	2992.01	4448.15	1920.98	2334.42	2230.24	2184.01
1637	evm.model.000071F_arrow_pilon.80.update	1151.87	-1.31191	0.2826	-4.64228	3.4458e-06	2.77222e-05	1406.55	1821.27	1553.99	1787.75	720.63	888.175	337.521	699.081
1638	evm.model.000018F_arrow_pilon.81.update	1971.74	-0.700864	0.151065	-4.6395	3.4926e-06	2.80815e-05	2337.83	2274.38	2681.04	2472.09	1445.47	1237.43	1561.71	1763.97
1639	evm.model.000565F_arrow_pilon.16.update	450.451	-3.02235	0.651539	-4.63879	3.50456e-06	2.81605e-05	1240.5	715.814	245.412	1006.98	233.547	71.1269	16.2791	73.9507
1640	MSTRG.17532.update	652.964	-1.35727	0.292859	-4.63453	3.57742e-06	2.87284e-05	1260.96	567.188	983.328	946.121	475.51	289.979	275.66	424.97
1641	MSTRG.11050.update	740.247	-1.82997	0.394948	-4.63345	3.59624e-06	2.8862e-05	1993.71	825.074	999.297	803.743	529.163	198.791	348.373	223.824
1642	evm.model.000092F_arrow_pilon.52.update	47.7717	3.3191	0.716595	4.63176	3.62575e-06	2.90811e-05	8.42243	15.2643	0.840451	10.3338	36.8205	164.139	47.7521	98.601
1643	evm.model.000674F_arrow_pilon.8.update	3977.18	-0.872097	0.188296	-4.63153	3.62968e-06	2.90949e-05	6470.83	4701.39	4979.67	4424.03	3474.8	2547.8	2813.03	2405.86
1644	evm.model.000009F_arrow_pilon.40.update	1184.52	-1.13958	0.246121	-4.63017	3.65364e-06	2.92691e-05	1150.26	1542.49	1750.66	2074.81	557.567	910.972	630.545	858.815
1645	evm.model.000063F_arrow_pilon.26.update	452.007	-0.846786	0.182901	-4.62974	3.66121e-06	2.93119e-05	527.004	554.334	594.199	648.736	293.512	307.305	277.83	413.138
1646	evm.model.000779F_arrow_pilon.3.update	1116.42	0.980443	0.211953	4.62576	3.73235e-06	2.9854e-05	618.447	985.75	689.17	709.591	1204.56	1847.48	1392.41	1483.95
1647	evm.model.000060F_arrow_pilon.51.update	4243.02	0.726015	0.156953	4.62569	3.73345e-06	2.9854e-05	2927.4	2700.17	3284.48	3878.64	4865.56	5227.83	5131.18	5928.88
1648	evm.model.000298F_arrow_pilon.4.update	706.944	1.27676	0.276099	4.62427	3.75922e-06	3.0037e-05	585.961	332.6	286.594	448.948	1081.47	961.125	718.452	1240.4
1649	evm.model.000748F_arrow_pilon.8.update	1602.21	-0.684471	0.14802	-4.62418	3.7609e-06	3.0037e-05	2276.46	1794.76	1865.8	1964.58	1200.35	1063.26	1413.03	1239.41
1650	evm.TU.000051F_arrow_pilon.6	1922.59	0.936796	0.202666	4.62237	3.79387e-06	3.0282e-05	1271.79	1218.73	1222.86	1565	1889.42	2205.85	3053.96	2953.1
1651	evm.model.000015F_arrow_pilon.69.update	70.6798	-2.74091	0.592986	-4.62223	3.79645e-06	3.02842e-05	169.652	84.3551	76.4811	161.897	13.6762	37.3872	3.25583	18.7342
1652	evm.model.000170F_arrow_pilon.7.1.update	11561.4	-1.01135	0.218993	-4.61819	3.87102e-06	3.08604e-05	18772.4	14740.5	11335.2	16975.1	8530.78	6644.9	6081.88	9410.48
1653	evm.TU.000010F_arrow_pilon.87	365.085	-2.60449	0.564025	-4.61768	3.88054e-06	3.09175e-05	269.518	780.084	595.04	863.45	37.8725	34.6516	138.915	201.146
1654	evm.model.000302F_arrow_pilon.16.update	1376.57	-0.463682	0.10042	-4.61742	3.88546e-06	3.0938e-05	1683.28	1506.34	1661.57	1532.85	1127.76	1179.98	1193.8	1127.01
1655	evm.model.000097F_arrow_pilon.35.update	345.693	1.00084	0.216767	4.6171	3.89139e-06	3.09479e-05	250.267	300.465	196.666	173.379	427.118	517.038	467.754	432.858
1656	evm.model.000026F_arrow_pilon.72.update	1495.05	-0.626847	0.135765	-4.61715	3.8904e-06	3.09479e-05	1802.4	1793.15	1921.27	1741.83	1157.22	1212.81	1345.74	986.01
1657	evm.model.000018F_arrow_pilon.71.update	23.3545	2.3276	0.504396	4.61462	3.93818e-06	3.1301e-05	9.62564	7.23044	3.36181	11.482	29.4564	45.5942	34.7288	45.3565
1658	MSTRG.7818.update	439.527	-1.31916	0.285892	-4.61417	3.94667e-06	3.13496e-05	614.837	598.52	890.878	405.316	334.54	235.266	248.528	188.328
1659	evm.TU.000371F_arrow_pilon.24	1327.24	-0.619922	0.134395	-4.61269	3.9749e-06	3.15548e-05	1412.56	1466.17	1759.91	1793.5	1069.9	1059.61	1072.25	984.038
1660	evm.model.000093F_arrow_pilon.37.update	1440.43	-0.605532	0.131382	-4.60896	4.04697e-06	3.21076e-05	1649.59	1743.34	1736.37	1823.35	1298.19	1068.73	1209	994.884
1661	evm.TU.000475F_arrow_pilon.29	2791.06	-2.49413	0.541209	-4.60844	4.057e-06	3.21678e-05	7125.38	6254.33	3802.2	1780.87	1510.69	1177.24	295.195	382.572
1662	evm.model.000077F_arrow_pilon.54.update	381.134	-1.28583	0.27919	-4.60556	4.11355e-06	3.25966e-05	812.163	396.871	436.194	517.84	241.963	262.622	213.799	167.622
1663	evm.model.000271F_arrow_pilon.7.update	56.1545	2.48249	0.539037	4.60542	4.11636e-06	3.25992e-05	9.62564	34.5454	11.7663	11.482	100.993	156.844	61.8607	62.1186
1664	evm.model.000336F_arrow_pilon.17.update	16051.4	-0.820054	0.178108	-4.60425	4.13949e-06	3.27627e-05	22240	18293.8	17188.9	24255.8	11310.2	10676.3	10227.6	14218.3
1665	evm.TU.000059F_arrow_pilon.28	75.1926	2.16636	0.47065	4.60291	4.16638e-06	3.29557e-05	24.0641	28.9218	13.4472	43.6318	56.8088	107.602	169.303	157.762
1666	evm.model.000465F_arrow_pilon.17.update	2855.04	0.833166	0.181071	4.60132	4.19823e-06	3.31677e-05	2324.59	2071.12	1705.28	2111.55	2734.18	3882.8	3939.55	4071.24
1667	evm.TU.000224F_arrow_pilon.13	647.644	-1.09825	0.238677	-4.60142	4.19612e-06	3.31677e-05	951.735	686.089	729.512	1165.43	417.65	437.704	304.962	488.075
1668	evm.model.000255F_arrow_pilon.1.update	1136.47	0.829515	0.180289	4.60104	4.20385e-06	3.31923e-05	724.329	796.152	705.979	1048.31	1293.98	1371.47	1490.08	1661.43
1669	evm.model.000014F_arrow_pilon.70.update	33940.6	-0.561299	0.122043	-4.59917	4.24172e-06	3.34712e-05	43513.9	36838.3	41295.6	40197.5	31242.7	27489.6	25143.7	25803.9
1670	evm.model.000296F_arrow_pilon.32.update	570.275	1.1589	0.252022	4.59843	4.25695e-06	3.35713e-05	454.811	247.442	304.243	406.465	908.94	641.966	657.677	940.654
1671	evm.model.000556F_arrow_pilon.10.update	13021.9	-0.849852	0.184889	-4.59655	4.2955e-06	3.3855e-05	13095.7	18352.5	17987.3	17564.1	7962.69	10343.5	10993.8	7875.26
1672	evm.model.000244F_arrow_pilon.8.update	4868.23	0.920795	0.200368	4.59551	4.31688e-06	3.40032e-05	2685.55	3503.55	3622.35	3648.99	4704.61	6095.03	7957.24	6728.53
1673	evm.model.000199F_arrow_pilon.11.update	2945.34	-1.08973	0.23721	-4.59395	4.34926e-06	3.42378e-05	4668.43	4487.69	3776.99	3097.86	1729.51	1796.41	1376.13	2629.69
1674	evm.model.000213F_arrow_pilon.35.update	823.186	-0.714747	0.15559	-4.59378	4.35278e-06	3.4245e-05	1026.33	831.501	1076.62	1158.54	615.428	592.724	588.219	696.123
1675	evm.model.000352F_arrow_pilon.5.update	4767.39	1.08166	0.235601	4.59106	4.41008e-06	3.46751e-05	2203.07	2477.63	3560.15	3996.9	6028.04	5285.28	7772.74	6815.3
1676	evm.TU.000255F_arrow_pilon.13	72.3474	1.79043	0.390039	4.59039	4.42414e-06	3.47649e-05	43.3154	40.9725	33.6181	11.482	126.242	120.369	93.3337	109.447
1677	evm.model.000008F_arrow_pilon.55.update	1267.71	-0.45886	0.099977	-4.58965	4.4398e-06	3.48672e-05	1542.51	1499.11	1468.27	1360.62	1042.55	1065.99	1049.46	1113.21
1678	evm.model.000016F_arrow_pilon.83.update	8708.33	0.553096	0.120584	4.58682	4.5004e-06	3.5322e-05	7784.73	7085.83	6302.55	7064.9	11468	9520.98	10248.3	10191.4
1679	evm.TU.000354F_arrow_pilon.24	27.1804	-3.03771	0.662375	-4.58609	4.51617e-06	3.54246e-05	79.4115	23.2981	58.8316	32.1497	11.5722	1.82377	5.42638	4.93005
1680	MSTRG.16228.update	25.1712	3.38085	0.737219	4.58595	4.51922e-06	3.54275e-05	2.40641	0	8.40451	6.88923	52.6007	25.5327	54.2638	51.2725
1681	evm.model.000299F_arrow_pilon.24.update	286.368	1.62644	0.354717	4.58518	4.53603e-06	3.55381e-05	221.39	155.053	117.663	66.5959	548.099	424.026	440.622	317.495
1682	evm.model.000405F_arrow_pilon.8.update	51.1467	2.04332	0.445776	4.58373	4.56746e-06	3.57631e-05	37.2993	9.64059	16.809	17.2231	99.9413	75.6863	61.8607	90.7129
1683	evm.model.000109F_arrow_pilon.27.update	903.688	0.782501	0.170811	4.58109	4.6256e-06	3.61968e-05	749.596	684.482	542.091	683.182	1086.73	1254.75	951.786	1276.88
1684	evm.model.000498F_arrow_pilon.19.update	2867.35	-1.0926	0.238535	-4.58046	4.63955e-06	3.62844e-05	4627.52	2669.64	4929.25	3389.5	2173.46	1452.63	1986.05	1710.73
1685	evm.TU.000250F_arrow_pilon.7	56.4158	1.6438	0.358955	4.57941	4.66288e-06	3.64452e-05	30.0801	32.9387	31.9372	13.7785	95.7333	95.7478	88.9926	62.1186
1686	evm.model.000101F_arrow_pilon.16.update	1473.12	0.927514	0.202551	4.57916	4.66837e-06	3.64665e-05	1137.03	1149.64	875.75	899.044	1628.52	2359.95	1542.18	2192.89
1687	evm.TU.000045F_arrow_pilon.64	683.348	-0.67717	0.147918	-4.578	4.69433e-06	3.66475e-05	832.617	831.501	883.314	816.374	443.95	564.456	486.203	608.368
1688	evm.model.000109F_arrow_pilon.18.update	618.064	0.855587	0.186962	4.57627	4.73337e-06	3.69304e-05	536.629	441.86	354.67	428.28	871.068	834.374	642.483	835.15
1689	evm.model.000178F_arrow_pilon.38.update	2618.76	1.30819	0.286002	4.57405	4.78389e-06	3.73024e-05	1075.66	1466.98	1321.19	2163.22	3514.78	4650.61	2334.43	4423.24
1690	evm.model.000181F_arrow_pilon.19.update	13.826	-5.18315	1.13344	-4.57294	4.80919e-06	3.74775e-05	13.2352	29.7251	52.108	12.6303	0	1.82377	1.08528	0
1691	evm.model.000352F_arrow_pilon.7.update	51.4065	-2.32722	0.50899	-4.57223	4.82566e-06	3.75837e-05	137.165	67.4841	77.3215	60.8549	33.6644	9.11884	10.8528	14.7901
1692	evm.model.000002F_arrow_pilon.135.update	134.719	1.85814	0.406454	4.57158	4.84055e-06	3.76773e-05	70.9891	52.2199	33.6181	76.9297	253.535	91.1884	251.784	247.489
1693	evm.model.000222F_arrow_pilon.25.update	13331.9	1.16385	0.254641	4.57057	4.86409e-06	3.78382e-05	12227	6600.59	6677.39	7409.37	22608.8	17766.2	13775.4	19590
1694	evm.model.000118F_arrow_pilon.41.update	6628.45	1.09761	0.240156	4.57039	4.8682e-06	3.78478e-05	4194.37	5422.83	3622.35	3647.85	7489.29	9884.82	6590.88	12175.3
1695	evm.model.000022F_arrow_pilon.41.update	20986.4	-1.05783	0.231566	-4.56815	4.92049e-06	3.82318e-05	38729.9	19048.2	29062.8	26572.9	15956.9	12717.1	11563.6	14240
1696	evm.model.000071F_arrow_pilon.24.update	499.486	1.55284	0.340195	4.56456	5.00538e-06	3.88455e-05	149.197	352.685	203.389	310.015	630.156	1155.36	561.087	634.004
1697	evm.model.000045F_arrow_pilon.26.update	1612.76	-1.0417	0.22821	-4.56467	5.00281e-06	3.88455e-05	1940.77	1558.56	2820.55	2364.15	1238.22	1097.91	815.042	1066.86
1698	evm.model.000055F_arrow_pilon.54.update	36611.9	-1.25346	0.27471	-4.56285	5.04636e-06	3.91405e-05	60098.9	43199.5	50910.3	52136.5	32510.4	12791.9	18864.3	22383.4
1699	evm.model.000100F_arrow_pilon.48.update	3091.77	-4.41999	0.969514	-4.55897	5.14051e-06	3.98238e-05	333.288	2792.56	11658.7	8845.77	337.696	258.975	79.2251	427.928
1700	evm.model.000458F_arrow_pilon.1.update	1235.56	0.868592	0.190519	4.55908	5.13785e-06	3.98238e-05	958.954	823.467	871.548	843.931	2048.27	1234.69	1699.54	1404.08
1701	evm.model.000174F_arrow_pilon.9.update	116.923	1.53823	0.337515	4.55751	5.17637e-06	4.00781e-05	55.3474	43.3826	58.8316	82.6707	140.97	134.047	151.939	268.195
1702	evm.model.000269F_arrow_pilon.25.update	7244.56	0.526379	0.115529	4.55625	5.20759e-06	4.02961e-05	6214.55	5482.28	5679.77	6374.83	7769.12	8340.09	9374.61	8721.26
1703	evm.TU.000131F_arrow_pilon.32	161.234	0.735228	0.161377	4.55596	5.21476e-06	4.03279e-05	117.914	125.328	121.025	119.413	212.507	194.231	195.35	204.104
1704	evm.model.000004F_arrow_pilon.33.update	912.28	-0.553204	0.121437	-4.55546	5.227e-06	4.03988e-05	1106.95	1036.36	1012.74	1184.95	729.046	731.331	809.615	687.249
1705	evm.model.000158F_arrow_pilon.28.update	9366.12	1.29406	0.284116	4.55468	5.24649e-06	4.05019e-05	4877.79	5503.17	5440.24	5883.4	22244.8	10246.8	11629.8	9102.84
1706	evm.model.000152F_arrow_pilon.57.update	244.244	0.813079	0.178514	4.5547	5.24601e-06	4.05019e-05	188.903	183.171	136.994	200.936	298.772	315.512	319.071	310.593
1707	evm.model.000693F_arrow_pilon.8.update	265.68	-1.44362	0.317084	-4.55281	5.29337e-06	4.08399e-05	330.881	238.605	471.493	513.248	201.987	135.871	104.186	129.167
1708	MSTRG.14745.update	1159.56	1.79579	0.394672	4.55009	5.36241e-06	4.13484e-05	474.063	664.397	416.864	518.989	1491.76	3545.4	902.949	1262.09
1709	evm.model.000343F_arrow_pilon.8.update	24576.5	1.43184	0.314699	4.54986	5.36815e-06	4.13684e-05	12389.4	8293.32	18040.3	14445.6	24018.5	27510.6	54402.7	37511.8
1710	evm.TU.000259F_arrow_pilon.20	300.358	-1.68467	0.370307	-4.54939	5.38004e-06	4.14358e-05	281.55	416.955	454.684	679.737	107.305	114.897	104.186	243.544
1711	evm.model.000087F_arrow_pilon.33.update	232.39	-1.38721	0.305	-4.54823	5.40984e-06	4.16409e-05	371.79	257.886	431.152	283.607	168.322	72.9507	143.256	130.153
1712	evm.model.000016F_arrow_pilon.85.update	204.127	2.08886	0.459357	4.54736	5.43233e-06	4.17896e-05	101.069	24.9049	79.0024	106.783	373.465	194.231	250.699	502.865
1713	evm.model.000398F_arrow_pilon.18.update	3720.57	0.480034	0.105568	4.54714	5.43811e-06	4.18096e-05	3116.3	2903.42	3209.68	3200.05	4760.36	4110.77	4075.21	4388.73
1714	evm.model.000038F_arrow_pilon.14.update	797.234	-1.19361	0.262551	-4.54622	5.46167e-06	4.19663e-05	1353.61	792.135	1241.35	1050.61	670.133	345.604	415.66	508.781
1715	evm.TU.000278F_arrow_pilon.3	65.7681	-1.83402	0.403511	-4.54515	5.48972e-06	4.2138e-05	74.5987	77.1247	97.4924	161.897	37.8725	27.3565	16.2791	33.5243
1716	evm.model.000200F_arrow_pilon.23.update	56.5581	1.79712	0.395407	4.545	5.49362e-06	4.2138e-05	37.2993	20.8879	18.4899	25.2605	126.242	96.6597	58.6049	69.0207
1717	evm.model.000014F_arrow_pilon.89.update	665.199	-0.584824	0.128674	-4.545	5.4934e-06	4.2138e-05	818.179	788.118	786.663	800.299	537.579	500.624	480.777	609.354
1718	evm.TU.000382F_arrow_pilon.18	26386.6	-1.10667	0.243519	-4.54446	5.50751e-06	4.22199e-05	26179.3	31626	39328.9	47019	22033.4	17200.9	12737.9	14967.6
1719	evm.model.000407F_arrow_pilon.4.update	506.402	1.21078	0.266611	4.54136	5.58915e-06	4.28209e-05	309.224	211.29	346.266	355.943	678.549	673.882	981.089	494.977
1720	evm.model.000462F_arrow_pilon.21.update	571.445	-1.03806	0.228663	-4.53968	5.63388e-06	4.31385e-05	901.2	563.974	932.901	676.293	464.99	313.688	341.862	376.656
1721	evm.TU.000566F_arrow_pilon.1	121.532	1.16229	0.256061	4.53912	5.64891e-06	4.32285e-05	74.5987	66.6807	79.0024	80.3743	199.883	199.703	117.21	154.804
1722	MSTRG.9891.update	210.79	-0.952946	0.210048	-4.53681	5.71116e-06	4.36794e-05	281.55	296.448	300.041	233.086	137.814	138.606	183.412	115.363
1723	evm.model.000042F_arrow_pilon.31.1.update	1402.89	1.06719	0.235236	4.53665	5.71549e-06	4.36872e-05	1164.7	982.537	713.543	765.853	2232.37	2080.01	1322.95	1961.17
1724	evm.model.000141F_arrow_pilon.18.update	1386.24	-0.522635	0.115263	-4.53427	5.7804e-06	4.41577e-05	1789.17	1589.89	1532.98	1627.01	1236.12	1048.67	1134.11	1131.94
1725	evm.model.000024F_arrow_pilon.3.update	7031.41	-0.718565	0.158568	-4.5316	5.85398e-06	4.46939e-05	8977.11	9300.76	7743.92	8967.48	5356.86	5122.96	4324.82	6457.38
1726	evm.model.000118F_arrow_pilon.47.update	233.727	1.69186	0.373369	4.53134	5.86112e-06	4.47224e-05	64.973	70.6976	197.506	107.931	336.644	314.6	468.839	308.621
1727	evm.model.000150F_arrow_pilon.41.update	4193.84	-0.493145	0.10884	-4.53092	5.87262e-06	4.47843e-05	5114.82	4984.99	4916.64	4598.56	3750.43	3498.9	3096.29	3590.06
1728	evm.model.000010F_arrow_pilon.100.update	3783.54	-1.08359	0.239316	-4.52787	5.9581e-06	4.54098e-05	6913.61	4760.04	4465.32	4426.33	3163.41	2219.52	1728.84	2591.23
1729	MSTRG.11616.update	118.576	-1.71577	0.378985	-4.52729	5.97459e-06	4.55091e-05	216.577	140.592	213.475	156.156	57.8608	41.0348	93.3337	29.5803
1730	evm.model.000290F_arrow_pilon.16.update	111.172	-3.16426	0.699101	-4.52619	6.00559e-06	4.57188e-05	197.326	239.408	186.58	176.824	47.3406	18.2377	0	23.6642
1731	evm.model.000142F_arrow_pilon.23.update	51.8578	2.06547	0.45639	4.52566	6.02074e-06	4.58077e-05	33.6897	20.0846	15.1281	11.482	122.034	84.8052	80.3104	47.3285
1732	MSTRG.4791.update	660.676	-1.12085	0.247705	-4.52495	6.041e-06	4.59353e-05	662.966	894.165	1254.79	808.336	314.552	507.007	415.66	427.928
1733	evm.model.000362F_arrow_pilon.16.update	1313.83	0.992433	0.21944	4.52257	6.10945e-06	4.6429e-05	950.532	755.983	764.811	1046.01	1272.94	1840.18	1619.23	2260.92
1734	evm.model.000008F_arrow_pilon.59.update	235.521	0.970783	0.214708	4.52142	6.14266e-06	4.66544e-05	178.074	134.968	145.398	179.12	295.616	240.737	370.079	340.173
1735	evm.model.000146F_arrow_pilon.26.update	1080.42	-0.515415	0.114085	-4.51781	6.24811e-06	4.7428e-05	1229.67	1215.52	1364.89	1275.66	812.155	962.037	902.949	880.507
1736	evm.model.000200F_arrow_pilon.21.update	607.913	-1.55181	0.343502	-4.51762	6.25392e-06	4.74416e-05	1414.97	726.258	945.508	539.656	469.198	237.09	249.613	281.013
1737	evm.model.000510F_arrow_pilon.9.1.update	3047.83	0.813747	0.180132	4.51751	6.25711e-06	4.74416e-05	2318.57	2302.49	2047.34	2173.55	4386.9	4232.05	2747.92	4173.78
1738	evm.TU.000023F_arrow_pilon.53	55.3525	-1.53753	0.340424	-4.51651	6.28672e-06	4.76387e-05	115.508	60.2537	68.917	84.9672	27.3524	22.7971	31.473	31.5523
1739	evm.TU.000314F_arrow_pilon.17	452.973	0.822754	0.182202	4.51562	6.31305e-06	4.78008e-05	259.892	374.376	297.52	376.611	540.735	653.821	536.126	584.704
1740	MSTRG.19322.update	114.966	1.39365	0.308635	4.51555	6.31536e-06	4.78008e-05	63.7698	49.0063	44.5439	97.5974	183.05	176.905	131.318	173.538
1741	evm.TU.000238F_arrow_pilon.12	463.13	-1.29174	0.286114	-4.51478	6.33823e-06	4.79463e-05	926.467	539.07	675.723	489.135	368.205	194.231	285.427	226.782
1742	evm.TU.000076F_arrow_pilon.85	17.2278	3.86879	0.857209	4.51324	6.38448e-06	4.82684e-05	2.40641	0	4.20226	2.29641	61.0168	23.709	30.3877	13.8041
1743	evm.model.000056F_arrow_pilon.71.update	1184.76	0.725133	0.160695	4.51249	6.40706e-06	4.84114e-05	853.072	808.203	848.856	1063.24	1343.42	1304.91	1709.31	1547.05
1744	evm.model.000143F_arrow_pilon.44.update	2167.32	3.6539	0.809955	4.51124	6.4451e-06	4.86709e-05	72.1923	119.704	192.463	892.155	6400.45	3688.57	2950.86	3022.12
1745	evm.model.000222F_arrow_pilon.26.update	2856.98	0.901283	0.199819	4.51049	6.46767e-06	4.88133e-05	2293.31	1667.82	2284.35	1724.6	3712.56	3534.46	4679.71	2959.02
1746	evm.model.000467F_arrow_pilon.14.update	2842.36	-0.470612	0.104341	-4.51031	6.47317e-06	4.88268e-05	3412.29	3292.26	3366.85	3136.9	2280.77	2553.27	2190.09	2506.44
1747	MSTRG.19171.update	115.713	1.57608	0.349532	4.50912	6.50985e-06	4.90754e-05	63.7698	25.7082	74.8002	68.8923	140.97	164.139	193.179	194.244
1748	evm.model.000283F_arrow_pilon.16.update	58411.4	4.57442	1.01477	4.50785	6.54893e-06	4.93417e-05	1352.4	1825.28	2102.81	13543.1	215327	50051.5	94065.2	89023.9
1749	evm.model.000035F_arrow_pilon.7.update	41.9246	-1.81968	0.404111	-4.50291	6.70278e-06	5.04432e-05	67.3794	53.8266	52.108	88.4118	17.8842	17.3258	10.8528	27.6083
1750	evm.model.000437F_arrow_pilon.15.update	2483.87	1.27355	0.282825	4.50295	6.70164e-06	5.04432e-05	2037.03	1321.56	1191.76	1265.32	3043.48	4844.84	2215.05	3951.93
1751	evm.model.000227F_arrow_pilon.17.update	2671.73	1.22996	0.273246	4.5013	6.75392e-06	5.0799e-05	1774.73	1917.67	982.488	1714.27	5132.78	3983.11	2964.97	2903.8
1752	evm.model.000524F_arrow_pilon.8.update	556.625	-1.11154	0.246972	-4.50066	6.77416e-06	5.09222e-05	962.564	528.626	774.056	779.631	422.91	324.631	258.296	402.292
1753	MSTRG.2942.update	24608.8	-0.849317	0.188716	-4.5005	6.7794e-06	5.09325e-05	36945.6	27808.3	26716.3	35131.6	21369.6	15148.2	14873.7	18877.2
1754	evm.TU.000166F_arrow_pilon.41	10834.9	1.18494	0.263639	4.49457	6.97097e-06	5.23419e-05	8984.33	5482.28	5039.35	6974.2	21294.9	13275.2	11117.6	14511.1
1755	evm.model.000019F_arrow_pilon.33.update	150.426	-1.83386	0.408049	-4.4942	6.98305e-06	5.24027e-05	193.716	224.144	183.218	338.72	34.7165	40.1229	80.3104	108.461
1756	evm.model.000410F_arrow_pilon.18.update	14990.2	-1.21583	0.270615	-4.49283	7.02831e-06	5.27123e-05	17700.3	16368.9	29645.2	20115.4	8482.39	5769.49	11221.7	10618.3
1757	evm.model.000301F_arrow_pilon.47.update	1997.58	-0.670862	0.149469	-4.4883	7.17948e-06	5.38154e-05	2844.38	2606.17	2079.28	2286.08	1720.04	1488.19	1417.37	1539.16
1758	MSTRG.13132.update	510.62	0.843987	0.188207	4.48437	7.31307e-06	5.47856e-05	395.854	305.285	438.716	321.497	591.232	636.495	783.569	612.312
1759	evm.model.000034F_arrow_pilon.19.update	50.6331	-1.86426	0.415933	-4.48211	7.39077e-06	5.53362e-05	62.5666	49.0063	76.4811	129.747	24.1963	16.4139	24.9613	21.6922
1760	evm.model.000177F_arrow_pilon.26.update	1679.44	-0.738459	0.164795	-4.48109	7.42644e-06	5.55717e-05	2604.94	2036.57	1937.24	1822.2	1348.68	1287.58	1318.61	1079.68
1761	evm.model.000368F_arrow_pilon.34.update	302.471	-1.62388	0.362405	-4.48085	7.43468e-06	5.56018e-05	322.459	555.137	561.422	388.093	116.774	172.346	73.7987	229.74
1762	evm.model.000213F_arrow_pilon.8.update	2282.07	0.723571	0.16151	4.48005	7.46265e-06	5.57793e-05	1869.78	2030.15	1421.2	1565	2795.2	3218.04	2686.06	2671.1
1763	evm.model.000089F_arrow_pilon.28.update	2157.28	-1.43073	0.319508	-4.47791	7.53769e-06	5.63082e-05	1902.27	2823.09	4624.16	3239.09	790.063	1313.11	925.74	1640.72
1764	evm.model.000586F_arrow_pilon.5.update	3528.34	0.977039	0.2182	4.47772	7.54431e-06	5.63257e-05	2249.99	2897	2263.34	2097.77	3259.14	5211.41	5923.43	4324.64
1765	evm.model.000062F_arrow_pilon.3.update	655.22	0.905831	0.202344	4.47668	7.58111e-06	5.65684e-05	375.4	391.247	498.388	559.176	691.173	809.753	989.771	926.849
1766	evm.model.000010F_arrow_pilon.14.update	27644	-0.775176	0.173228	-4.4749	7.64484e-06	5.70034e-05	41321.7	35711.1	28817.4	33738.9	21601	18636.2	17217.9	24107.9
1767	evm.TU.000222F_arrow_pilon.10	1022.9	-1.1414	0.255071	-4.47481	7.64806e-06	5.70034e-05	1179.14	1199.45	1819.58	1431.81	501.811	506.095	919.228	626.116
1768	evm.TU.000024F_arrow_pilon.65	229.069	1.92196	0.42961	4.47372	7.68716e-06	5.72624e-05	49.3314	93.9957	142.036	96.4492	187.258	258.063	621.863	383.558
1769	evm.model.000079F_arrow_pilon.79.update	1963.52	-0.652779	0.145981	-4.47165	7.76168e-06	5.77848e-05	2136.89	2404.52	2260.81	2799.32	1319.23	1513.73	1607.29	1666.36
1770	evm.model.000075F_arrow_pilon.6.update	4012.92	0.667818	0.149352	4.47142	7.77007e-06	5.78146e-05	3169.24	2663.21	2916.37	3654.74	4498.41	4797.42	4792.58	5611.38
1771	evm.model.000040F_arrow_pilon.64.update	1880.72	1.04339	0.233382	4.47072	7.79558e-06	5.79716e-05	891.574	1387.44	1184.2	1451.33	1808.41	2527.74	3237.38	2557.71
1772	evm.model.000005F_arrow_pilon.76.update	4554.28	-0.698902	0.156376	-4.46938	7.84481e-06	5.82984e-05	6971.37	5089.43	5826.85	4658.27	3574.74	3420.48	3449	3444.13
1773	evm.model.000183F_arrow_pilon.28.update	7476.47	-0.630673	0.141113	-4.46928	7.84838e-06	5.82984e-05	7902.65	10156.4	10171.1	8108.62	5342.13	5919.95	6049.32	6161.58
1774	evm.TU.000017F_arrow_pilon.19	1412.68	-0.896362	0.200634	-4.46766	7.90808e-06	5.87088e-05	1843.31	2163.51	1349.76	1995.58	1154.06	1028.6	794.422	972.206
1775	evm.model.000224F_arrow_pilon.14.update	2974.11	-1.01789	0.227858	-4.46718	7.92558e-06	5.88055e-05	4136.62	3497.12	4677.11	3615.7	2255.52	1635.01	2578.61	1397.18
1776	evm.model.000390F_arrow_pilon.5.update	36.0603	1.82714	0.409216	4.46498	8.00778e-06	5.9382e-05	19.2513	22.4947	10.0854	11.482	69.4329	59.2724	52.0932	44.3704
1777	evm.model.000001F_arrow_pilon.43.update	436.811	-2.14222	0.479803	-4.46478	8.01494e-06	5.94017e-05	656.95	296.448	1182.52	713.035	63.1208	118.545	252.869	211.006
1778	evm.model.000443F_arrow_pilon.5.update	1673.61	-0.841011	0.188403	-4.46388	8.0487e-06	5.96183e-05	1677.27	2210.1	2444.03	2260.82	984.685	1389.71	1074.42	1347.88
1779	evm.model.000711F_arrow_pilon.2.update	309.483	-1.48003	0.331591	-4.46342	8.06628e-06	5.97149e-05	267.111	326.977	748.002	479.95	174.634	145.901	183.412	149.874
1780	evm.TU.000119F_arrow_pilon.61	764.366	1.23065	0.275843	4.46141	8.14238e-06	6.02444e-05	570.319	369.556	533.687	353.647	1544.36	744.097	1020.16	979.108
1781	evm.model.000044F_arrow_pilon.83.update	19743.5	1.07417	0.240892	4.45914	8.22875e-06	6.08493e-05	10176.7	17032.5	8980.22	14670.6	20832	28879.4	29813.6	27562.9
1782	evm.model.000404F_arrow_pilon.15.update	582.384	-1.38581	0.311003	-4.45595	8.3522e-06	6.17276e-05	889.168	664.397	1228.74	586.733	398.713	283.596	402.637	205.09
1783	evm.model.000016F_arrow_pilon.13.update	781.467	-1.99622	0.448038	-4.45548	8.37069e-06	6.18295e-05	1784.35	890.148	1263.2	1060.94	661.717	164.139	164.962	262.279
1784	evm.TU.000160F_arrow_pilon.21	161.463	-1.17658	0.264139	-4.45439	8.4132e-06	6.21086e-05	292.379	163.89	248.774	190.602	119.93	91.1884	103.101	81.8388
1785	evm.TU.000071F_arrow_pilon.81	473.914	-1.42923	0.321038	-4.45192	8.51048e-06	6.27916e-05	465.64	639.492	1179.15	479.95	232.495	300.922	265.892	227.768
1786	evm.model.000165F_arrow_pilon.35.update	1400.26	0.728002	0.163609	4.44963	8.60164e-06	6.34287e-05	1177.94	1054.84	1107.71	876.08	2047.22	1469.96	1709.31	1759.04
1787	evm.model.000412F_arrow_pilon.25.update	29577.6	0.853488	0.191849	4.44874	8.63749e-06	6.36574e-05	18182.8	22467.4	19795.2	23855.1	30076	32247.9	45574	44422.7
1788	evm.model.000104F_arrow_pilon.39.update	2515.63	0.97318	0.218813	4.44754	8.68591e-06	6.39784e-05	1522.05	1471.8	2252.41	1544.34	3135	2523.18	4141.41	3534.85
1789	evm.model.000205F_arrow_pilon.37.update	817.071	1.13723	0.255718	4.44718	8.70058e-06	6.40507e-05	606.415	343.848	617.732	475.357	1054.12	879.968	1513.96	1045.17
1790	evm.model.000081F_arrow_pilon.14.update	642.556	-0.810927	0.182387	-4.4462	8.74033e-06	6.43073e-05	954.141	700.549	699.256	920.86	481.822	401.229	533.955	448.635
1791	evm.model.000079F_arrow_pilon.19.update	8023.14	-0.934417	0.210187	-4.44565	8.76278e-06	6.44365e-05	11751.7	9745.83	9426.5	11213.4	7060.07	4855.78	3920.01	6211.86
1792	evm.model.000201F_arrow_pilon.18.update	893.655	1.37278	0.308813	4.44535	8.77479e-06	6.44888e-05	596.789	536.659	274.828	584.436	1255.05	1478.16	794.422	1628.89
1793	evm.model.000250F_arrow_pilon.11.update	3218.47	1.03762	0.233477	4.44422	8.82133e-06	6.47947e-05	2940.63	1842.96	1750.66	1901.43	5093.85	4755.47	3154.9	4307.88
1794	MSTRG.6231.update	186.781	0.821844	0.184957	4.44344	8.85334e-06	6.49936e-05	132.352	141.395	132.791	133.192	273.524	261.711	218.14	201.146
1795	evm.model.000726F_arrow_pilon.3.update	82.0094	1.76172	0.396618	4.44185	8.91892e-06	6.54385e-05	26.4705	22.4947	41.1821	59.7067	151.49	95.7478	93.3337	165.65
1796	evm.model.000509F_arrow_pilon.8.update	3787.41	0.908097	0.204448	4.4417	8.92513e-06	6.54477e-05	2986.35	2696.15	2001.11	2850.99	3797.77	6214.49	4945.6	4806.8
1797	evm.model.000094F_arrow_pilon.31.update	1040.47	-0.511108	0.115108	-4.44025	8.98534e-06	6.58525e-05	1181.55	1186.6	1214.45	1308.95	955.229	838.021	832.406	806.556
1798	evm.model.000278F_arrow_pilon.36.update	139.66	1.62203	0.365348	4.4397	9.00859e-06	6.59861e-05	40.909	85.1585	51.2675	96.4492	142.022	167.787	250.699	282.985
1799	evm.model.000405F_arrow_pilon.13.update	1033.47	-1.13106	0.254893	-4.43738	9.10611e-06	6.66634e-05	1499.19	1566.6	1389.27	1220.54	802.687	638.319	781.398	369.754
1800	evm.model.000026F_arrow_pilon.47.update	10213.7	-1.13057	0.254814	-4.43684	9.12907e-06	6.67944e-05	17541.5	16340.8	10432.5	11777.1	4783.51	8178.68	5124.67	7531.14
1801	evm.TU.000330F_arrow_pilon.11	1833.17	-0.744811	0.167898	-4.4361	9.16022e-06	6.69479e-05	2379.94	2317.76	2743.23	1742.97	1377.09	1472.69	1304.5	1327.17
1802	evm.model.000371F_arrow_pilon.4.update	581.108	0.737467	0.166242	4.43611	9.15986e-06	6.69479e-05	377.806	486.85	418.545	459.282	668.029	783.308	621.863	833.178
1803	evm.model.000025F_arrow_pilon.91.1.update	1234.01	0.565115	0.127397	4.43584	9.17142e-06	6.69926e-05	1016.71	1111.88	888.357	964.492	1538.04	1492.75	1330.55	1529.3
1804	MSTRG.5321.update	47.8945	-2.05363	0.462984	-4.43564	9.17995e-06	6.70177e-05	91.4435	67.4841	37.8203	112.524	12.6242	26.4446	14.1086	20.7062
1805	evm.model.000094F_arrow_pilon.49.update	2996.75	0.717909	0.161901	4.43426	9.23888e-06	6.74105e-05	2668.71	2480.04	1792.68	2124.18	3982.93	3593.73	3446.83	3884.88
1806	evm.model.000106F_arrow_pilon.40.update	39672	1.56813	0.353681	4.43374	9.26142e-06	6.75376e-05	10001	32908.1	16012.3	21117.8	70499.7	73842.5	39151.3	53843
1807	evm.model.000029F_arrow_pilon.40.update	3001.31	0.680354	0.153483	4.43277	9.3032e-06	6.78047e-05	2010.55	2319.36	2460	2435.34	3128.69	3717.75	3518.46	4420.28
1808	evm.model.000030F_arrow_pilon.51.update	50573.2	0.98628	0.222512	4.43248	9.31553e-06	6.7857e-05	37376.3	42650.8	23040.1	32651.5	58106.9	82521.8	59858.4	68379.8
1809	evm.model.000553F_arrow_pilon.5.update	2250.73	-1.06725	0.240809	-4.43192	9.33975e-06	6.79959e-05	3407.48	2003.64	2770.13	4008.38	1817.88	1305.82	1355.51	1337.03
1810	evm.model.000231F_arrow_pilon.22.update	3717.42	-0.606803	0.136922	-4.43173	9.34789e-06	6.80176e-05	3956.14	4058.69	4867.05	5069.32	3206.54	2729.27	2893.34	2959.02
1811	evm.model.000015F_arrow_pilon.75.update	1052.77	-1.40271	0.316627	-4.43015	9.41664e-06	6.84799e-05	2274.06	1205.07	1193.44	1438.7	905.784	543.483	429.769	431.872
1812	evm.TU.000148F_arrow_pilon.30	674.287	1.04554	0.236034	4.42962	9.44005e-06	6.86123e-05	401.87	394.461	522.761	440.911	621.74	831.638	1227.45	953.472
1813	evm.model.000004F_arrow_pilon.76.update	5444.11	-0.798766	0.180423	-4.42717	9.54756e-06	6.93554e-05	6202.52	5882.37	7838.05	7732.01	4496.31	3068.49	4046.99	4286.19
1814	evm.model.000285F_arrow_pilon.18.update	758.013	-0.565033	0.127636	-4.42692	9.55872e-06	6.93982e-05	910.826	798.562	992.573	916.267	649.093	583.606	629.46	583.718
1815	MSTRG.7315.update	1645.31	1.33024	0.300583	4.42553	9.62067e-06	6.98095e-05	920.451	1179.37	534.527	1111.46	1768.44	3170.62	1790.7	2686.88
1816	evm.model.000026F_arrow_pilon.90.update	1672.21	-0.53557	0.121026	-4.42524	9.63333e-06	6.98628e-05	2136.89	1716.02	2111.21	1953.1	1290.82	1371.47	1410.86	1387.32
1817	evm.TU.000010F_arrow_pilon.108	45.0838	2.74237	0.619897	4.42391	9.69301e-06	7.0257e-05	10.8288	9.64059	23.5326	2.29641	61.0168	42.8585	134.574	75.9228
1818	evm.model.000414F_arrow_pilon.8.update	163.638	2.30365	0.520743	4.42376	9.69964e-06	7.02663e-05	28.8769	110.063	23.5326	57.4102	218.819	154.108	252.869	463.425
1819	evm.model.000064F_arrow_pilon.8.update	2402.15	-0.504757	0.114162	-4.42141	9.80571e-06	7.09957e-05	2591.7	2978.94	2956.71	2744.21	2031.44	2159.34	1941.56	1813.27
1820	MSTRG.7543.update	3231.02	-3.96798	0.897491	-4.42119	9.816e-06	7.10311e-05	558.287	1823.68	14721.3	7192.36	362.945	487.858	233.334	468.355
1821	evm.model.000068F_arrow_pilon.11.update	12097.7	-0.571241	0.129291	-4.41827	9.94938e-06	7.19568e-05	12195.7	14015.8	16208.1	15427.3	9974.14	9147.1	9711.04	10102.7
1822	evm.model.000200F_arrow_pilon.13.update	29509.2	-0.528693	0.119695	-4.417	1.00081e-05	7.23417e-05	31641.9	38588.9	35153.6	34039.7	25484	21339.9	25136.1	24689.7
1823	evm.model.000200F_arrow_pilon.36.update	1876.71	-0.718507	0.162684	-4.41657	1.00279e-05	7.2445e-05	2648.25	2345.88	2431.43	1912.91	1583.28	1548.38	1332.72	1210.82
1824	evm.model.000262F_arrow_pilon.19.update	2502.85	0.578877	0.131149	4.41388	1.01534e-05	7.33117e-05	1921.52	1887.95	1942.28	2279.19	2934.07	3370.32	2675.2	3012.26
1825	MSTRG.2778.update	49537.1	-1.40436	0.318238	-4.41291	1.01992e-05	7.36018e-05	94674.1	41914.9	94409.6	56634.1	39993.4	20508.3	25178.4	22983.9
1826	evm.TU.000010F_arrow_pilon.71	232.96	-1.22979	0.279186	-4.40493	1.0582e-05	7.63223e-05	460.827	249.852	335.34	260.642	167.27	127.664	159.535	102.545
1827	evm.model.000105F_arrow_pilon.44.update	89923.3	-1.74536	0.3963	-4.40414	1.06204e-05	7.65578e-05	193072	105609	75407.8	180028	58692.9	42440	17255.9	46880.8
1828	evm.model.000086F_arrow_pilon.4.update	421.695	1.28134	0.290981	4.40352	1.06508e-05	7.67346e-05	226.202	283.594	205.07	268.68	632.26	782.396	314.73	660.627
1829	evm.model.000057F_arrow_pilon.33.update	17.7237	5.11666	1.16244	4.40166	1.07427e-05	7.73542e-05	2.40641	0	1.6809	0	18.9363	21.8852	88.9926	7.88808
1830	evm.model.000048F_arrow_pilon.15.update	5011.44	-0.477629	0.108528	-4.40097	1.07768e-05	7.75577e-05	6151.98	5573.87	5989.9	5618.17	4257.5	3742.37	4226.06	4531.7
1831	MSTRG.14326.update	2033.7	0.753871	0.171358	4.39939	1.08557e-05	7.8083e-05	1386.09	1510.36	1390.95	1769.38	2086.14	2465.73	3118	2542.92
1832	evm.model.000166F_arrow_pilon.51.update	13.1023	2.9789	0.677397	4.39757	1.0947e-05	7.86966e-05	4.81282	3.21353	1.6809	2.29641	29.4564	16.4139	17.3644	29.5803
1833	evm.model.000071F_arrow_pilon.55.update	26951.1	0.725493	0.164992	4.39713	1.09693e-05	7.88115e-05	16144.6	21384.4	21453.4	22271.7	29045.1	31796.5	39669	33843.8
1834	evm.model.000200F_arrow_pilon.40.update	947.729	0.989669	0.225077	4.39702	1.0975e-05	7.88115e-05	755.612	575.222	498.388	711.887	1260.31	1417.98	883.414	1479.01
1835	evm.TU.000051F_arrow_pilon.28	1570.97	-0.987625	0.224639	-4.39651	1.10007e-05	7.89529e-05	2399.19	1539.28	2797.02	1618.97	1135.12	1029.52	988.686	1059.96
1836	evm.model.000054F_arrow_pilon.40.1.update	2936.2	0.778744	0.17716	4.3957	1.10415e-05	7.92029e-05	1920.31	2340.25	2072.55	2315.93	3028.75	3508.93	4761.1	3541.75
1837	evm.model.000108F_arrow_pilon.13.update	710.343	1.5295	0.348106	4.39378	1.11394e-05	7.98617e-05	192.513	494.08	476.536	297.385	629.104	995.777	1284.97	1312.38
1838	evm.model.000019F_arrow_pilon.29.update	1539.93	-1.20556	0.274429	-4.39297	1.11812e-05	8.01178e-05	2574.86	1827.69	2514.63	1676.38	1144.59	829.814	564.343	1187.16
1839	evm.model.000750F_arrow_pilon.1.update	1054.98	-1.21234	0.276167	-4.3899	1.13405e-05	8.1215e-05	2274.06	1258.1	959.795	1404.25	779.542	586.341	565.428	612.312
1840	evm.model.000190F_arrow_pilon.9.update	185.63	1.11474	0.253976	4.38914	1.138e-05	8.14533e-05	110.695	114.08	129.43	114.82	159.906	286.331	257.21	312.565
1841	evm.model.000428F_arrow_pilon.12.update	2676.76	-0.503564	0.114773	-4.38748	1.14672e-05	8.20333e-05	3258.28	3084.99	3115.55	3099	2301.81	2475.76	2086.98	1991.74
1842	evm.model.000045F_arrow_pilon.50.update	43.3854	3.14576	0.717014	4.38731	1.14762e-05	8.20531e-05	19.2513	6.42706	0	10.3338	79.9531	49.2417	91.1631	90.7129
1843	MSTRG.4383.update	4344.17	-0.448199	0.102176	-4.38656	1.15157e-05	8.22903e-05	4781.53	4805.83	4984.72	5482.68	3589.47	3734.16	3898.31	3476.67
1844	evm.model.000025F_arrow_pilon.77.update	2277.8	0.756288	0.172635	4.38086	1.18214e-05	8.44291e-05	1427	1857.42	1650.65	1840.57	3213.9	3249.95	2701.25	2281.63
1845	evm.model.000197F_arrow_pilon.15.update	4530.64	-0.937287	0.214005	-4.37975	1.18814e-05	8.48118e-05	5556.4	4833.15	7443.04	5977.55	4079.71	2497.65	3166.83	2690.82
1846	evm.model.000073F_arrow_pilon.59.update	512.821	0.921231	0.210353	4.37945	1.18982e-05	8.48857e-05	377.806	291.628	346.266	403.02	812.155	528.893	569.77	773.032
1847	MSTRG.7632.update	58.2637	1.65932	0.378984	4.37835	1.19584e-05	8.52689e-05	38.5025	21.6913	18.4899	34.4461	118.878	76.5982	61.8607	95.643
1848	evm.model.000063F_arrow_pilon.52.update	4810.22	-0.798433	0.182394	-4.37753	1.20033e-05	8.55432e-05	5794.63	5897.63	7013.57	5727.25	2861.48	4167.31	4091.49	2928.45
1849	evm.TU.000002F_arrow_pilon.106	146.57	3.45246	0.788714	4.37733	1.20142e-05	8.55743e-05	43.3154	6.42706	10.0854	39.039	85.2131	69.3032	185.582	733.591
1850	evm.TU.000080F_arrow_pilon.22	105.914	1.48227	0.338782	4.3753	1.21267e-05	8.63289e-05	73.3955	49.0063	37.8203	64.2995	152.542	204.262	94.419	171.566
1851	evm.model.000031F_arrow_pilon.64.update	317.94	1.27424	0.291258	4.37494	1.21465e-05	8.64231e-05	273.127	165.497	134.472	172.231	563.88	438.616	301.707	493.991
1852	evm.model.000399F_arrow_pilon.17.1.update	159526	-1.44688	0.331164	-4.36907	1.24778e-05	8.87326e-05	358963	242021	156553	176174	131277	70924.5	56978	83318.8
1853	evm.model.000000F_arrow_pilon.93.update	274.587	-1.89239	0.433203	-4.36836	1.25184e-05	8.89734e-05	458.421	269.936	672.361	329.535	193.571	51.0655	85.7368	136.069
1854	evm.model.000194F_arrow_pilon.21.update	1115.86	-1.05911	0.242533	-4.36687	1.2604e-05	8.95335e-05	1224.86	1067.7	2175.09	1563.85	720.63	631.935	772.716	770.074
1855	evm.model.000034F_arrow_pilon.7.update	2599.17	-1.24873	0.286104	-4.36461	1.27351e-05	9.04155e-05	3178.87	2859.24	3370.21	5226.63	1004.67	1256.58	1977.37	1919.76
1856	evm.TU.000014F_arrow_pilon.37	180.448	1.49186	0.341847	4.36412	1.27636e-05	9.05696e-05	103.476	65.8774	91.6092	118.265	231.443	160.492	420.002	252.419
1857	evm.TU.000521F_arrow_pilon.2	24.1496	1.95489	0.447975	4.36383	1.27808e-05	9.06422e-05	9.62564	11.2474	8.40451	10.3338	51.5487	35.5635	26.0466	40.4264
1858	evm.model.000987F_arrow_pilon.2.update	3335.17	0.734596	0.168442	4.36113	1.29391e-05	9.17158e-05	2571.25	2909.05	1879.25	2656.95	4180.7	4573.1	3829.94	4081.1
1859	evm.TU.000726F_arrow_pilon.12	2441.95	-1.67342	0.383771	-4.36046	1.29787e-05	9.19467e-05	3317.23	3065.71	6513.5	1976.06	931.032	1462.66	1569.31	700.067
1860	evm.model.000399F_arrow_pilon.4.update	5626.86	1.5108	0.346613	4.35875	1.30805e-05	9.25688e-05	4453.06	2441.48	2103.65	2695.98	12153.9	4702.58	6088.39	10375.8
1861	evm.model.000433F_arrow_pilon.6.update	2966.65	0.836741	0.191964	4.35885	1.3075e-05	9.25688e-05	2582.08	2304.9	1639.72	1993.28	3225.47	4460.93	3488.07	4038.7
1862	evm.model.000084F_arrow_pilon.52.update	827.365	-0.726818	0.166764	-4.35837	1.31036e-05	9.2682e-05	964.97	824.27	1172.43	1164.28	617.532	563.544	663.103	648.795
1863	evm.model.000130F_arrow_pilon.20.update	164.393	2.30795	0.529613	4.3578	1.31376e-05	9.28729e-05	69.7859	81.945	30.2563	39.039	162.01	607.314	166.047	158.748
1864	evm.model.000249F_arrow_pilon.27.update	66369.7	-0.826369	0.189663	-4.35703	1.31838e-05	9.31493e-05	83655.2	73773.8	88750	93319.2	58325.8	34253.1	50847.3	48033.5
1865	evm.model.000388F_arrow_pilon.8.update	1019.44	0.998694	0.229258	4.3562	1.32342e-05	9.34557e-05	714.703	652.346	560.581	793.41	1669.55	1094.26	1008.22	1662.41
1866	evm.model.000001F_arrow_pilon.127.update	293.331	2.08614	0.479037	4.35486	1.33154e-05	9.39788e-05	64.973	46.5962	154.643	181.416	295.616	820.695	342.947	439.76
1867	evm.model.000084F_arrow_pilon.21.update	1187.64	-0.759144	0.174372	-4.35358	1.33933e-05	9.4478e-05	1579.81	1381.82	1736.37	1273.36	938.396	740.45	1036.44	814.444
1868	evm.TU.000119F_arrow_pilon.34	13.0142	3.39992	0.781423	4.35093	1.3556e-05	9.55745e-05	6.01602	0.803382	2.52135	0	25.2483	21.8852	24.9613	22.6782
1869	evm.model.000026F_arrow_pilon.74.update	6993.38	-0.561581	0.129153	-4.34819	1.37265e-05	9.67248e-05	7309.47	9446.97	7724.59	8868.73	5651.42	6059.47	5550.1	5336.29
1870	evm.model.000195F_arrow_pilon.31.update	2246.5	-1.29055	0.296839	-4.34763	1.37617e-05	9.69207e-05	2568.84	2619.83	3837.5	3730.52	790.063	999.424	1859.08	1566.77
1871	evm.model.000115F_arrow_pilon.35.update	10647.5	-1.06367	0.244798	-4.34511	1.39208e-05	9.79887e-05	19297	11663.5	11287.3	15368.7	8528.68	4927.82	6440.02	7667.21
1872	evm.model.000115F_arrow_pilon.37.update	3020.26	-0.821921	0.189171	-4.34486	1.39367e-05	9.80483e-05	4613.09	3870.7	3307.18	3642.11	2650.02	2398.25	1746.21	1934.55
1873	evm.model.000027F_arrow_pilon.19.update	746.034	0.716953	0.165043	4.34403	1.39895e-05	9.83671e-05	558.287	601.733	520.239	577.547	711.161	1023.13	983.259	992.912
1874	evm.model.000233F_arrow_pilon.7.update	410.908	-1.24011	0.285526	-4.34326	1.40385e-05	9.86588e-05	554.677	420.169	887.517	446.652	232.495	189.672	280.001	276.083
1875	evm.TU.000072F_arrow_pilon.37	117.092	-1.24066	0.285892	-4.3396	1.42744e-05	0.000100263	129.946	155.053	187.421	186.009	53.6527	73.8626	53.1785	97.615
1876	evm.model.000105F_arrow_pilon.61.update	4011.42	0.704664	0.162422	4.33846	1.43483e-05	0.000100729	3258.28	3186.21	2765.09	2994.52	4848.73	5772.22	3857.07	5409.25
1877	evm.model.000129F_arrow_pilon.39.update	388.324	1.66003	0.383012	4.33414	1.46328e-05	0.000102671	243.047	98.0126	123.546	283.607	820.571	413.083	460.157	664.571
1878	evm.model.000035F_arrow_pilon.17.update	54310.6	0.713116	0.164641	4.33133	1.48214e-05	0.000103939	52128.8	42243.5	35783.1	34464.5	64341.2	66062.3	68242.1	71219.5
1879	evm.model.000072F_arrow_pilon.51.update	1362.98	-0.658553	0.152081	-4.33028	1.48921e-05	0.000104379	1427	1700.76	1610.3	1937.02	1153.01	1013.1	925.74	1136.87
1880	evm.TU.000449F_arrow_pilon.1	746.075	-1.18797	0.274405	-4.32928	1.49597e-05	0.000104798	861.494	730.275	1590.13	965.64	572.296	437.704	426.513	384.544
1881	evm.model.000088F_arrow_pilon.10.update	107.567	1.38487	0.319896	4.32915	1.49689e-05	0.000104806	55.3474	64.2706	34.4585	84.9672	127.294	158.668	143.256	192.272
1882	evm.model.000162F_arrow_pilon.39.update	463.262	-0.801468	0.18517	-4.32827	1.50286e-05	0.000105168	494.517	635.475	679.085	545.397	299.824	412.171	331.009	308.621
1883	evm.TU.000174F_arrow_pilon.17	247.535	1.39428	0.322168	4.3278	1.50608e-05	0.000105338	57.7538	159.07	161.367	166.49	365.049	316.424	364.653	389.474
1884	evm.TU.000059F_arrow_pilon.9	7426.38	-1.33039	0.307822	-4.32194	1.54667e-05	0.000108119	8195.03	8290.91	18221	7799.76	4223.84	3523.52	5422.04	3735.01
1885	evm.TU.000167F_arrow_pilon.1	158.874	0.940091	0.217611	4.32004	1.55998e-05	0.000108992	101.069	98.0126	94.971	142.377	191.467	190.584	214.885	237.628
1886	evm.TU.000004F_arrow_pilon.119	20.6037	2.81953	0.652709	4.31974	1.5621e-05	0.000109082	8.42243	4.82029	5.04271	2.29641	49.4447	49.2417	13.0233	32.5383
1887	evm.model.000017F_arrow_pilon.22.update	6772.74	-0.496688	0.115005	-4.31886	1.56837e-05	0.000109462	8389.94	7531.71	7939.74	7847.98	6335.23	5710.22	5347.15	5079.92
1888	evm.model.000644F_arrow_pilon.13.update	1217.4	0.531412	0.123079	4.31765	1.57701e-05	0.000110007	1034.76	903.805	1032.07	1012.72	1620.1	1328.61	1401.09	1406.05
1889	evm.model.000001F_arrow_pilon.156.1.update	5347.19	-0.74186	0.171893	-4.31582	1.5901e-05	0.000110809	5343.43	5781.94	7773.33	7870.94	3759.9	3936.6	4304.2	4007.14
1890	evm.model.000148F_arrow_pilon.7.update	433.546	-1.34649	0.31199	-4.31581	1.59019e-05	0.000110809	910.826	563.974	644.626	369.722	282.992	195.143	314.73	186.356
1891	evm.model.000131F_arrow_pilon.16.update	718.112	-1.03508	0.240048	-4.31195	1.61823e-05	0.000112703	1189.97	1071.71	921.975	677.441	541.787	519.774	333.18	489.061
1892	evm.TU.000246F_arrow_pilon.39	5799.41	-0.725465	0.168275	-4.31119	1.62378e-05	0.00011303	8403.18	6580.5	6726.97	7200.39	5395.78	4103.48	3635.67	4349.29
1893	evm.TU.000049F_arrow_pilon.1	109.409	1.15614	0.268485	4.30618	1.66098e-05	0.000115558	55.3474	73.9112	74.8002	66.5959	123.086	186.936	116.124	178.468
1894	evm.model.000121F_arrow_pilon.52.update	4442.92	-0.7488	0.173899	-4.30594	1.66275e-05	0.00011562	5693.56	4433.87	6753.87	5401.16	3768.31	2928.97	3522.8	3040.85
1895	evm.TU.000046F_arrow_pilon.22	148.459	-1.43817	0.334057	-4.30515	1.6687e-05	0.000115973	323.662	171.924	219.358	152.711	88.3692	54.713	69.4576	107.475
1896	MSTRG.2568.update	1386.75	0.867113	0.20148	4.30371	1.67959e-05	0.000116668	924.061	806.596	835.409	1364.07	1809.46	1652.33	1774.43	1927.65
1897	evm.model.000045F_arrow_pilon.33.update	11789.7	0.916902	0.213243	4.2998	1.70952e-05	0.000118621	6324.04	6891.41	10683	8758.51	12729.4	14889.2	15401.1	18640.5
1898	evm.model.000134F_arrow_pilon.6.update	13.0338	4.10855	0.955501	4.29989	1.7088e-05	0.000118621	2.40641	3.21353	0	0	12.6242	19.1496	41.2405	25.6363
1899	MSTRG.9614.update	11603.5	-0.437475	0.10176	-4.29911	1.71486e-05	0.000118929	13379.6	12871.8	12943.8	14203.3	9559.65	10257.8	10567.3	9044.67
1900	evm.TU.000004F_arrow_pilon.62	1730.99	1.56018	0.363127	4.29651	1.73511e-05	0.000120271	724.329	600.127	823.642	1359.47	2350.2	2581.54	1318.61	4089.97
1901	evm.TU.000246F_arrow_pilon.35	78.7294	1.9491	0.453668	4.29632	1.7366e-05	0.00012031	25.2673	32.1353	56.3102	14.9267	192.519	124.928	90.0779	93.6709
1902	evm.model.000221F_arrow_pilon.24.update	9150.12	-0.787009	0.183306	-4.2934	1.75955e-05	0.000121836	14064.3	11941.5	9560.13	10778.2	5235.87	7183.82	6878.48	7558.75
1903	evm.model.000060F_arrow_pilon.18.update	4005.53	-0.85411	0.199039	-4.29117	1.77738e-05	0.000123006	4489.16	5148.07	5489.83	5503.35	3938.74	2548.71	2547.14	2379.24
1904	evm.model.000045F_arrow_pilon.74.update	8969.42	-1.10691	0.257959	-4.29104	1.77837e-05	0.00012301	7378.05	12888.7	15539.9	13196.3	5447.33	4505.62	5423.12	7376.34
1905	evm.model.000073F_arrow_pilon.38.update	936.905	0.76821	0.179075	4.28988	1.78767e-05	0.000123588	585.961	610.571	872.389	702.701	1336.06	1039.55	1167.76	1180.25
1906	evm.model.000025F_arrow_pilon.14.update	1024.16	0.642644	0.149853	4.28851	1.79878e-05	0.000124291	861.494	711.797	709.341	918.564	1377.09	1219.19	1129.77	1266.04
1907	evm.model.000064F_arrow_pilon.11.update	7967.13	-1.48597	0.34685	-4.28418	1.83417e-05	0.00012667	15987	5614.84	15146.6	10220.2	5389.47	2597.04	4856.61	3925.31
1908	evm.TU.000208F_arrow_pilon.10	113.975	3.23623	0.755841	4.28163	1.85526e-05	0.00012806	26.4705	22.4947	20.1708	18.3713	23.1443	44.6823	325.583	430.886
1909	evm.model.000463F_arrow_pilon.8.update	2735.69	0.979929	0.228937	4.28035	1.86603e-05	0.000128736	2011.76	1928.92	1576.69	1846.31	2812.03	5104.72	3824.51	2780.55
1910	evm.model.000029F_arrow_pilon.39.update	1273.87	0.722514	0.168826	4.27964	1.87192e-05	0.000129074	939.703	893.361	954.753	1058.64	1197.19	1786.38	1623.57	1737.35
1911	evm.model.000260F_arrow_pilon.5.update	789.566	-0.505196	0.118076	-4.27856	1.88105e-05	0.000129636	981.815	905.412	976.605	841.634	640.677	676.618	680.468	613.298
1912	MSTRG.1467.update	739.97	0.810594	0.189556	4.27628	1.90043e-05	0.000130903	536.629	398.478	620.253	594.77	884.744	871.761	1106.98	906.143
1913	evm.model.000336F_arrow_pilon.7.update	130.781	1.57918	0.369373	4.27529	1.90888e-05	0.000131417	89.0371	54.63	77.3215	41.3354	201.987	103.955	266.978	211.006
1914	evm.model.000250F_arrow_pilon.4.update	235.852	1.37252	0.321095	4.27451	1.91555e-05	0.000131807	188.903	73.1078	136.153	128.599	445.002	243.473	335.35	336.229
1915	evm.TU.000015F_arrow_pilon.55	30.5911	2.38506	0.558059	4.27385	1.92125e-05	0.00013213	9.62564	4.82029	5.04271	20.6677	70.4849	42.8585	37.9846	53.2445
1916	evm.model.000317F_arrow_pilon.20.update	5154.22	-0.577714	0.135259	-4.27117	1.94449e-05	0.000133659	5843.96	5471.84	7194.26	6179.64	4505.78	3905.6	4291.18	3841.49
1917	evm.model.000597F_arrow_pilon.10.update	51.4364	1.77628	0.415987	4.27004	1.95439e-05	0.000134269	19.2513	12.8541	26.8944	34.4461	95.7333	74.7745	49.9227	97.615
1918	evm.TU.000155F_arrow_pilon.7	7144.26	-0.811705	0.19013	-4.26921	1.96168e-05	0.000134699	10522	6688.96	9207.99	9992.83	5696.66	4957.91	4289.01	5798.72
1919	evm.TU.000002F_arrow_pilon.92	46.5219	-3.14738	0.737358	-4.26845	1.96834e-05	0.000135086	139.572	114.08	33.6181	47.0764	24.1963	4.55942	2.17055	6.90207
1920	evm.TU.000212F_arrow_pilon.17	23.449	2.31381	0.542242	4.26712	1.98013e-05	0.000135825	4.81282	5.62368	12.6068	8.03743	35.7685	22.7971	57.5196	40.4264
1921	evm.model.000404F_arrow_pilon.16.update	2647.67	0.650265	0.152443	4.26562	1.99348e-05	0.000136669	1886.62	1960.25	1943.96	2453.71	3047.68	3197.06	2910.71	3781.35
1922	MSTRG.9072.update	691.47	-0.658189	0.154327	-4.26489	1.99999e-05	0.000137044	962.564	782.494	864.824	776.186	569.14	519.774	601.243	455.537
1923	evm.TU.000137F_arrow_pilon.25	90.4198	-1.93275	0.453246	-4.26424	2.00582e-05	0.000137372	184.09	104.44	182.378	102.19	61.0168	18.2377	21.7055	49.3005
1924	evm.model.000133F_arrow_pilon.36.update	1059.79	-1.04501	0.245116	-4.26333	2.01403e-05	0.000137791	1751.87	1330.4	1211.93	1416.88	995.205	694.855	522.017	555.124
1925	evm.model.000013F_arrow_pilon.47.update	90.1174	1.37253	0.321932	4.26341	2.01329e-05	0.000137791	73.3955	38.5624	36.1394	53.9656	154.646	103.043	149.768	111.419
1926	evm.model.000133F_arrow_pilon.52.update	10352.1	-0.740708	0.173802	-4.26179	2.02798e-05	0.000138602	10494.3	11770.4	15898.8	13646.4	7475.61	6883.81	8947.01	7700.74
1927	evm.model.000217F_arrow_pilon.10.update	579.588	-0.867812	0.203626	-4.2618	2.02785e-05	0.000138602	804.944	560.761	971.562	657.921	418.702	396.669	429.769	396.376
1928	evm.TU.000092F_arrow_pilon.46	2435.86	-1.1147	0.261623	-4.26071	2.03776e-05	0.000139198	3323.25	2870.49	4398.08	2738.47	1107.77	1478.16	2245.43	1325.2
1929	evm.model.000703F_arrow_pilon.1.update	1553.13	-0.45024	0.105677	-4.26054	2.03929e-05	0.00013923	1773.52	1675.05	1868.32	1857.8	1391.81	1364.18	1258.92	1235.47
1930	evm.model.000021F_arrow_pilon.4.update	668.653	-1.40042	0.328833	-4.25877	2.05559e-05	0.00014027	1222.46	632.262	1064.85	959.899	533.371	193.319	329.924	413.138
1931	evm.TU.000056F_arrow_pilon.43	45.4767	2.80152	0.657873	4.25845	2.0585e-05	0.000140396	3.60961	4.82029	17.6495	19.5195	49.4447	36.4753	146.512	85.7829
1932	evm.model.000467F_arrow_pilon.6.update	1909.57	0.955677	0.224479	4.25731	2.06898e-05	0.000141037	1721.79	1029.13	1265.72	1181.5	3324.36	2144.75	2378.92	2230.35
1933	evm.model.000187F_arrow_pilon.53.update	1088.77	0.663087	0.155772	4.25677	2.07397e-05	0.000141305	932.483	780.084	732.033	928.898	1502.28	1423.45	1198.14	1212.79
1934	evm.TU.000228F_arrow_pilon.38	188.508	-1.66539	0.39158	-4.253	2.10928e-05	0.000143636	185.293	330.994	256.338	374.315	45.2366	114.897	62.946	138.041
1935	evm.model.000486F_arrow_pilon.3.update	42.2478	2.11064	0.496397	4.25192	2.1195e-05	0.000144257	22.8609	12.8541	10.0854	18.3713	38.9245	42.8585	83.5662	108.461
1936	evm.model.000365F_arrow_pilon.5.update	6115.97	0.631388	0.148626	4.24816	2.15529e-05	0.000146617	4496.38	4906.26	4165.28	5627.35	6920.15	6805.39	7514.45	8492.5
1937	evm.model.000015F_arrow_pilon.17.update	37853.2	1.10924	0.261215	4.24646	2.17178e-05	0.000147663	27961.3	27126.2	25754	15070.2	64928.2	48156.6	58379.1	35450
1938	evm.model.000201F_arrow_pilon.6.update	765.871	-0.909083	0.214139	-4.24528	2.18318e-05	0.000148362	1058.82	840.338	1245.55	853.116	677.497	546.218	444.963	460.467
1939	evm.model.000045F_arrow_pilon.27.update	1929.48	-0.638602	0.150584	-4.24084	2.22681e-05	0.000151249	2483.41	2706.6	1959.93	2249.33	1495.96	1635.92	1335.97	1568.74
1940	evm.model.000643F_arrow_pilon.13.1.update	840.799	-0.487074	0.114911	-4.2387	2.24815e-05	0.000152619	978.205	888.541	1006.86	1052.9	714.318	688.472	667.444	729.647
1941	evm.model.000092F_arrow_pilon.5.update	3639.45	-0.510254	0.120397	-4.23809	2.25428e-05	0.000152956	3773.25	4580.08	4169.48	4582.49	2737.34	3058.46	3014.89	3199.6
1942	evm.model.000003F_arrow_pilon.92.update	7550.37	0.616109	0.145387	4.23771	2.25816e-05	0.000153141	6052.12	6382.07	5576.4	5838.62	9942.58	9779.04	7211.65	9620.5
1943	evm.model.000032F_arrow_pilon.19.update	1963.48	-1.81164	0.42752	-4.23757	2.25957e-05	0.000153157	1485.96	2092.01	5179.7	3467.58	501.811	775.101	710.855	1494.79
1944	evm.model.000100F_arrow_pilon.51.update	263.368	-1.4138	0.333825	-4.23513	2.28416e-05	0.000154745	321.256	314.926	458.046	437.466	245.119	101.219	98.7601	130.153
1945	evm.TU.000045F_arrow_pilon.35	384.114	-0.709075	0.167459	-4.23431	2.29252e-05	0.000155231	481.282	547.103	410.981	467.319	265.108	327.366	311.474	262.279
1946	evm.model.000435F_arrow_pilon.9.update	30199	-1.35559	0.320342	-4.23169	2.3194e-05	0.00015697	48295.4	51681.6	34371.9	39361.6	22102.8	24448.5	9038.17	12291.6
1947	evm.model.000093F_arrow_pilon.51.update	265.086	0.865006	0.204434	4.23122	2.32431e-05	0.000157222	231.015	195.222	163.048	163.045	393.453	329.19	278.916	366.796
1948	evm.model.000022F_arrow_pilon.14.update	24647.2	0.640661	0.151424	4.23091	2.32744e-05	0.000157353	16405.7	17896.9	21472.7	21275.1	28184.5	26346.1	32620.1	32976.1
1949	evm.model.000112F_arrow_pilon.20.update	43.3296	1.73672	0.410519	4.23054	2.33135e-05	0.000157537	26.4705	18.4778	23.5326	11.482	92.5772	74.7745	51.0079	48.3145
1950	evm.model.000390F_arrow_pilon.9.update	1214.36	-0.537433	0.127087	-4.22885	2.34886e-05	0.000158571	1535.29	1399.49	1444.74	1372.1	977.321	854.435	1042.95	1088.56
1951	evm.model.000210F_arrow_pilon.17.update	29946.6	-1.12915	0.267013	-4.22883	2.34907e-05	0.000158571	27122.6	40536.3	61669.8	35078.8	14652.5	20660.5	22044.1	17808.3
1952	evm.model.000024F_arrow_pilon.2.update	4218.57	1.55026	0.366633	4.22837	2.35392e-05	0.000158817	1169.51	3320.38	1814.53	2284.93	3066.62	7264.06	7955.07	6873.48
1953	evm.model.000093F_arrow_pilon.38.update	1194.59	-1.46445	0.346363	-4.22806	2.35714e-05	0.000158953	2710.82	1309.51	1869.16	1125.24	1017.3	507.007	540.467	477.229
1954	evm.model.000115F_arrow_pilon.26.update	10875.4	-0.573179	0.135606	-4.2268	2.37042e-05	0.000159767	12894.7	14762.2	12890	11483.2	9745.86	9142.55	8264.37	7820.05
1955	evm.model.000210F_arrow_pilon.13.update	5672.66	-0.723954	0.171415	-4.22341	2.40636e-05	0.000162106	7817.22	5474.25	6563.93	8412.9	4592.04	3868.21	4522.34	4130.4
1956	evm.TU.000131F_arrow_pilon.3	62.9781	2.41414	0.571658	4.22304	2.41031e-05	0.000162289	7.21923	44.186	16.809	10.3338	55.7567	105.779	134.574	129.167
1957	evm.model.000058F_arrow_pilon.21.update	292.799	0.768627	0.182016	4.22285	2.41236e-05	0.000162345	245.454	213.7	193.304	214.714	326.124	321.895	387.443	439.76
1958	evm.model.000258F_arrow_pilon.27.update	12.6339	3.79874	0.899633	4.22255	2.41558e-05	0.000162478	3.60961	3.21353	0	0	28.4044	31.9159	15.1939	18.7342
1959	evm.model.000367F_arrow_pilon.14.update	1235.41	-0.656778	0.155569	-4.22177	2.42387e-05	0.000162953	1357.21	1572.22	1409.44	1708.53	862.651	866.289	968.066	1138.84
1960	evm.model.000416F_arrow_pilon.14.update	1960.94	-0.714151	0.169235	-4.21988	2.44437e-05	0.000164247	2160.96	2269.56	2838.2	2476.68	1367.62	1364.18	1852.56	1357.74
1961	evm.model.000233F_arrow_pilon.22.update	318.482	-0.878863	0.20832	-4.21882	2.45585e-05	0.000164934	425.934	406.511	495.026	322.646	259.847	250.768	189.923	197.202
1962	evm.model.000001F_arrow_pilon.89.update	268.566	1.87956	0.445561	4.21842	2.46025e-05	0.000165145	166.042	75.5179	106.737	111.376	248.275	217.028	829.15	394.404
1963	evm.model.000004F_arrow_pilon.137.update	1106.06	-0.946536	0.22439	-4.21827	2.46184e-05	0.000165168	1502.8	1032.35	1895.22	1395.07	918.408	688.472	779.228	636.962
1964	evm.model.000660F_arrow_pilon.14.update	32405.9	-0.706754	0.16763	-4.21614	2.48515e-05	0.000166647	49162.9	31421.9	38477.5	41692.5	27449.1	23384.3	24577.1	23081.5
1965	evm.model.000275F_arrow_pilon.20.update	2078.05	0.618406	0.146698	4.2155	2.49221e-05	0.000167035	1786.76	1633.28	1674.18	1462.81	2349.15	2170.28	2949.78	2598.14
1966	evm.TU.000433F_arrow_pilon.7	1652.84	0.803713	0.19076	4.21323	2.51747e-05	0.000168642	1079.27	1364.14	1039.64	1333.07	1574.86	2489.44	2144.5	2197.82
1967	evm.model.000118F_arrow_pilon.29.update	10567.6	0.58306	0.138415	4.2124	2.5267e-05	0.000169175	7754.65	9739.4	8072.54	8275.11	11051.4	12098	13612.6	13937.3
1968	evm.TU.000082F_arrow_pilon.17	3825.45	-0.791631	0.187945	-4.21203	2.53084e-05	0.000169366	4557.74	4230.61	5674.73	4933.84	2606.89	2209.49	3557.53	2832.81
1969	evm.model.000536F_arrow_pilon.1.update	412.356	1.22102	0.289909	4.21174	2.53415e-05	0.000169501	187.7	300.465	235.326	266.384	326.124	775.101	624.033	583.718
1970	evm.model.000217F_arrow_pilon.38.update	2951.85	-0.389652	0.0925903	-4.20835	2.57243e-05	0.000171887	3474.85	3436.87	3383.66	3096.71	2589.01	2622.58	2449.47	2561.65
1971	evm.model.000069F_arrow_pilon.40.update	697.03	0.835843	0.198611	4.20843	2.57148e-05	0.000171887	557.084	572.008	372.32	501.766	905.784	994.865	713.026	959.388
1972	evm.model.000640F_arrow_pilon.9.update	102.09	2.15092	0.511194	4.20765	2.58044e-05	0.000172335	28.8769	34.5454	52.9484	33.2979	78.9011	76.5982	332.094	179.454
1973	evm.model.000449F_arrow_pilon.11.update	660.969	-2.07863	0.494218	-4.20589	2.60054e-05	0.000173589	1576.2	744.735	1295.14	659.07	425.014	92.1002	372.249	123.251
1974	evm.TU.000644F_arrow_pilon.3	3703.84	-0.910254	0.216463	-4.20512	2.6094e-05	0.000174092	4644.37	3564.61	4607.35	6524.1	2667.91	2044.44	2814.12	2763.79
1975	evm.model.000118F_arrow_pilon.34.update	5359.46	0.819825	0.195046	4.20323	2.6313e-05	0.000175465	3198.12	3930.15	4095.52	4281.66	5618.81	8704.84	5656.46	7390.14
1976	evm.model.000215F_arrow_pilon.11.update	125.13	-1.50389	0.357999	-4.20084	2.65932e-05	0.000177243	175.668	131.755	296.679	135.488	69.4329	54.713	88.9926	48.3145
1977	evm.model.000064F_arrow_pilon.17.update	68.978	-1.93723	0.461423	-4.19839	2.68818e-05	0.000179076	85.4275	91.5856	151.281	109.079	12.6242	16.4139	39.0699	46.3425
1978	evm.model.000170F_arrow_pilon.27.update	8838.95	0.831682	0.198112	4.19805	2.69226e-05	0.000179257	5593.7	6292.09	6384.91	7167.09	8304.6	10561.4	14697.9	11709.9
1979	evm.model.000104F_arrow_pilon.63.update	1763.83	-1.08403	0.258412	-4.19496	2.72916e-05	0.000181623	2755.34	1740.13	2596.15	2496.2	1187.72	673.882	1315.35	1345.9
1980	evm.model.000117F_arrow_pilon.10.update	655.633	0.910833	0.217389	4.18987	2.79109e-05	0.00018565	423.528	531.036	367.277	499.469	617.532	1045.93	919.228	841.067
1981	evm.TU.000036F_arrow_pilon.104	1732.68	0.588036	0.140476	4.18601	2.83898e-05	0.00018874	1540.1	1342.45	1366.57	1289.43	2197.66	2265.12	1723.42	2136.68
1982	evm.TU.000014F_arrow_pilon.110	58.6808	2.85253	0.68153	4.18548	2.8457e-05	0.000189091	28.8769	7.23044	10.0854	11.482	230.391	67.4794	27.1319	86.7689
1983	evm.model.000074F_arrow_pilon.50.3.update	24.5725	2.80121	0.669438	4.18443	2.85887e-05	0.00018987	2.40641	12.0507	0.840451	9.18564	52.6007	42.8585	40.1552	36.4824
1984	evm.model.000244F_arrow_pilon.28.update	3586.27	0.729351	0.174337	4.18356	2.86974e-05	0.000190496	2704.8	3314.76	2301.16	2473.23	3757.79	5163.09	4254.28	4721.02
1985	evm.model.000066F_arrow_pilon.4.update	4352.3	-0.575814	0.137658	-4.18295	2.87757e-05	0.00019092	5979.93	5197.88	4876.3	4784.57	3900.87	3665.77	3310.09	3102.97
1986	evm.TU.000170F_arrow_pilon.46	233.639	0.811152	0.193988	4.18145	2.8965e-05	0.000192079	210.561	183.975	141.196	143.526	290.356	315.512	283.257	300.733
1987	MSTRG.19071.update	422.547	-1.22671	0.293405	-4.18096	2.90279e-05	0.000192348	481.282	456.321	800.95	629.216	208.299	186.936	378.761	238.614
1988	evm.model.000038F_arrow_pilon.27.update	325.608	0.952538	0.22783	4.18091	2.90347e-05	0.000192348	270.721	236.998	233.645	145.822	366.101	487.858	441.707	422.012
1989	evm.model.000205F_arrow_pilon.12.update	11611.9	-0.452712	0.108381	-4.17702	2.95349e-05	0.000195563	13261.7	12601.9	14929.8	12881.7	10353.9	9979.65	9833.68	9052.56
1990	evm.model.000497F_arrow_pilon.14.update	2913.33	0.553967	0.132637	4.17657	2.95932e-05	0.00019585	2462.96	2421.39	2431.43	2126.48	4078.66	3273.66	3314.43	3197.63
1991	evm.TU.000137F_arrow_pilon.15	1697.42	-0.897611	0.214944	-4.17602	2.9665e-05	0.000196227	1781.95	1994.8	2920.57	2137.96	1064.64	1112.5	1523.73	1043.2
1992	evm.model.000299F_arrow_pilon.17.update	2192.36	0.498748	0.119445	4.17555	2.97265e-05	0.000196535	1839.7	1886.34	1580.05	1963.43	2765.74	2511.33	2544.97	2447.28
1993	evm.model.000104F_arrow_pilon.51.update	435.908	-1.58842	0.380445	-4.17517	2.97768e-05	0.000196769	299.598	857.209	889.198	570.658	118.878	250.768	270.234	230.726
1994	evm.model.000106F_arrow_pilon.6.update	2894	-0.78018	0.18695	-4.1732	3.00354e-05	0.000198378	3401.46	3008.67	4499.78	3721.33	1962.01	1857.51	2640.47	2060.76
1995	evm.TU.000029F_arrow_pilon.13	117.574	1.0092	0.241864	4.1726	3.01148e-05	0.000198803	96.2564	74.7146	81.5238	59.7067	191.467	136.783	155.194	144.943
1996	evm.model.000066F_arrow_pilon.53.update	117.996	1.2844	0.307831	4.17242	3.0138e-05	0.000198856	50.5346	58.6469	73.9597	91.8564	138.866	236.178	162.791	131.139
1997	evm.model.000006F_arrow_pilon.114.update	1076.04	0.846235	0.202908	4.17054	3.03885e-05	0.000200409	841.04	758.393	611.849	866.895	1514.9	1397.92	1007.14	1610.15
1998	evm.model.000134F_arrow_pilon.8.update	4674.05	-0.779467	0.186905	-4.17039	3.04076e-05	0.000200435	7735.4	5949.85	5109.1	4833.94	3714.66	3711.37	3061.56	3276.51
1999	evm.model.000214F_arrow_pilon.10.update	188.448	1.37399	0.329554	4.16924	3.05619e-05	0.000201351	108.288	94.7991	124.387	91.8564	319.812	179.641	411.319	177.482
[truncated: 11,171 more rows]
