# Supplementary material for: Transcriptome Analysis Reveals the Requirement of the TGFβ Pathway in Ascidian Tail Regression
Source: Cells. 2025 Apr 4;14(7):546. doi: 10.3390/cells14070546 (PMC11988888; doi:10.3390/cells14070546)
Supplement: Supplementary file 1 [file cells-14-00546-s001.zip › TableS4-GO enrichment of DEGs in the SB431542 inhibitor treatment and control groups.xlsx]

## Sheet: DEGsupGOenrichment
ID	Description	GeneRatio	BgRatio	pvalue	p.adjust	qvalue	geneID	Count	Ontology	richFactor
GO:0015299	solute:proton antiporter activity	3/282	10/9301	0.00282459	0.0960361	0.0852332	evm.model.000086F_arrow_pilon.26.update/evm.TU.000495F_arrow_pilon.19/evm.model.000639F_arrow_pilon.11.2.update	3	MF	0.3
GO:0015301	anion:anion antiporter activity	3/282	12/9301	0.00495048	0.10099	0.0896298	evm.model.000127F_arrow_pilon.30.update/evm.model.000422F_arrow_pilon.9.update/evm.model.000414F_arrow_pilon.8.update	3	MF	0.25
GO:0016788	hydrolase activity, acting on ester bonds	4/282	17/9301	0.00144062	0.0734714	0.0652068	evm.model.000271F_arrow_pilon.2.update/evm.TU.000022F_arrow_pilon.20/evm.model.000271F_arrow_pilon.7.update/evm.TU.000208F_arrow_pilon.10	4	MF	0.235294
GO:0016616	oxidoreductase activity, acting on the CH-OH group of donors, NAD or NADP as acceptor	5/282	25/9301	0.000797815	0.0734714	0.0652068	evm.model.000106F_arrow_pilon.10.update/evm.model.000044F_arrow_pilon.14.update/evm.TU.000044F_arrow_pilon.19/evm.TU.000106F_arrow_pilon.3/evm.TU.000021F_arrow_pilon.97	5	MF	0.2
GO:0046873	metal ion transmembrane transporter activity	2/282	10/9301	0.0351015	0.275412	0.244431	evm.model.000100F_arrow_pilon.38.update/evm.TU.000105F_arrow_pilon.5	2	MF	0.2
GO:0006751	glutathione catabolic process	4/179	21/5815	0.00344634	0.0858632	0.0801503	evm.model.000098F_arrow_pilon.55.update/evm.TU.000025F_arrow_pilon.98/evm.model.000017F_arrow_pilon.5.update/evm.TU.000104F_arrow_pilon.27	4	BP	0.190476
GO:0008299	isoprenoid biosynthetic process	2/179	11/5815	0.0431776	0.410645	0.383323	evm.model.000106F_arrow_pilon.10.update/evm.model.000044F_arrow_pilon.14.update	2	BP	0.181818
GO:0030001	metal ion transport	2/179	11/5815	0.0431776	0.410645	0.383323	evm.model.000100F_arrow_pilon.38.update/evm.TU.000105F_arrow_pilon.5	2	BP	0.181818
GO:0008201	heparin binding	2/282	11/9301	0.042058	0.283815	0.25189	evm.model.000038F_arrow_pilon.55.update/evm.model.000000F_arrow_pilon.3.update	2	MF	0.181818
GO:0015267	channel activity	2/282	11/9301	0.042058	0.283815	0.25189	evm.model.000073F_arrow_pilon.23.update/evm.TU.000036F_arrow_pilon.77	2	MF	0.181818
GO:0006812	cation transport	5/179	28/5815	0.0014439	0.0765267	0.071435	evm.model.000086F_arrow_pilon.26.update/evm.TU.000495F_arrow_pilon.19/evm.model.000639F_arrow_pilon.11.2.update/evm.model.000073F_arrow_pilon.23.update/evm.TU.000036F_arrow_pilon.77	5	BP	0.178571
GO:1902600	proton transmembrane transport	4/179	23/5815	0.00486018	0.0858632	0.0801503	evm.model.000044F_arrow_pilon.27.update/evm.model.000086F_arrow_pilon.26.update/evm.TU.000495F_arrow_pilon.19/evm.model.000104F_arrow_pilon.58.update	4	BP	0.173913
GO:0036374	glutathione hydrolase activity	3/282	18/9301	0.0160559	0.175506	0.155764	evm.TU.000025F_arrow_pilon.98/evm.model.000017F_arrow_pilon.5.update/evm.TU.000104F_arrow_pilon.27	3	MF	0.166667
GO:0009247	glycolipid biosynthetic process	2/179	13/5815	0.058831	0.445435	0.415798	evm.model.000283F_arrow_pilon.13.update/evm.model.000008F_arrow_pilon.62.update	2	BP	0.153846
GO:0001733	galactosylceramide sulfotransferase activity	2/282	13/9301	0.0573316	0.324879	0.288334	evm.model.000283F_arrow_pilon.13.update/evm.model.000008F_arrow_pilon.62.update	2	MF	0.153846
GO:0070122	isopeptidase activity	2/282	13/9301	0.0573316	0.324879	0.288334	evm.model.000422F_arrow_pilon.11.update/evm.model.000414F_arrow_pilon.10.update	2	MF	0.153846
GO:0005544	calcium-dependent phospholipid binding	3/282	20/9301	0.0214559	0.193282	0.17154	evm.model.000319F_arrow_pilon.1.update/evm.model.000056F_arrow_pilon.83.update/evm.TU.000152F_arrow_pilon.35	3	MF	0.15
GO:0006313	transposition, DNA-mediated	2/179	14/5815	0.0672816	0.44574	0.416083	evm.TU.000252F_arrow_pilon.4/evm.TU.000194F_arrow_pilon.27	2	BP	0.142857
GO:0004803	transposase activity	2/282	14/9301	0.0655817	0.341331	0.302936	evm.TU.000252F_arrow_pilon.4/evm.TU.000194F_arrow_pilon.27	2	MF	0.142857
GO:0016042	lipid catabolic process	2/179	16/5815	0.0852691	0.50214	0.468731	evm.model.000028F_arrow_pilon.56.update/evm.model.000028F_arrow_pilon.53.update	2	BP	0.125
GO:0046961	proton-transporting ATPase activity, rotational mechanism	2/282	16/9301	0.0831523	0.368763	0.327282	evm.model.000044F_arrow_pilon.27.update/evm.model.000104F_arrow_pilon.58.update	2	MF	0.125
GO:0005507	copper ion binding	5/282	42/9301	0.00840098	0.122414	0.108644	evm.model.000420F_arrow_pilon.20.update/evm.model.000155F_arrow_pilon.16.update/MSTRG.7636.update/evm.TU.001245F_arrow_pilon.4/evm.TU.001065F_arrow_pilon.10	5	MF	0.119048
GO:0008061	chitin binding	2/282	17/9301	0.0924151	0.377054	0.33464	evm.model.000258F_arrow_pilon.27.update/evm.model.000003F_arrow_pilon.106.update	2	MF	0.117647
GO:0071805	potassium ion transmembrane transport	2/179	18/5815	0.104508	0.553895	0.517042	evm.model.000086F_arrow_pilon.26.update/evm.TU.000495F_arrow_pilon.19	2	BP	0.111111
GO:0004386	helicase activity	4/282	36/9301	0.022739	0.193282	0.17154	evm.TU.000002F_arrow_pilon.105/evm.model.000035F_arrow_pilon.47.update/evm.TU.000002F_arrow_pilon.106/evm.TU.000131F_arrow_pilon.3	4	MF	0.111111
GO:0000413	protein peptidyl-prolyl isomerization	2/179	20/5815	0.124784	0.577525	0.5391	evm.model.000616F_arrow_pilon.9.update/evm.TU.000126F_arrow_pilon.8	2	BP	0.1
GO:0051287	NAD binding	2/282	20/9301	0.121796	0.460117	0.408359	evm.TU.000044F_arrow_pilon.19/evm.TU.000106F_arrow_pilon.3	2	MF	0.1
GO:0003713	transcription coactivator activity	1/282	10/9301	0.265111	0.698011	0.619494	evm.model.000228F_arrow_pilon.34.update	1	MF	0.1
GO:0003995	acyl-CoA dehydrogenase activity	1/282	10/9301	0.265111	0.698011	0.619494	evm.TU.000228F_arrow_pilon.21	1	MF	0.1
GO:0004435	phosphatidylinositol phospholipase C activity	1/282	10/9301	0.265111	0.698011	0.619494	evm.model.000112F_arrow_pilon.7.update	1	MF	0.1
GO:0051726	regulation of cell cycle	1/179	11/5815	0.291233	0.780389	0.728466	evm.model.000128F_arrow_pilon.53.update	1	BP	0.0909091
GO:0016849	phosphorus-oxygen lyase activity	1/282	11/9301	0.287416	0.698011	0.619494	evm.model.000231F_arrow_pilon.13.update	1	MF	0.0909091
GO:0019001	guanyl nucleotide binding	1/282	11/9301	0.287416	0.698011	0.619494	evm.TU.000886F_arrow_pilon.7	1	MF	0.0909091
GO:0031683	G-protein beta/gamma-subunit complex binding	1/282	11/9301	0.287416	0.698011	0.619494	evm.TU.000886F_arrow_pilon.7	1	MF	0.0909091
GO:0005272	sodium channel activity	1/282	12/9301	0.309047	0.699061	0.620426	evm.model.000178F_arrow_pilon.28.update	1	MF	0.0833333
GO:0031012	extracellular matrix	1/96	12/3169	0.309123	0.723727	0.723727	evm.model.000317F_arrow_pilon.9.update	1	CC	0.0833333
GO:0004197	cysteine-type endopeptidase activity	3/282	39/9301	0.11361	0.445701	0.395565	evm.model.000099F_arrow_pilon.25.update/MSTRG.441.update/evm.model.000156F_arrow_pilon.48.update	3	MF	0.0769231
GO:0016747	transferase activity, transferring acyl groups other than amino-acyl groups	1/282	13/9301	0.330023	0.699061	0.620426	evm.model.000125F_arrow_pilon.30.update	1	MF	0.0769231
GO:0020037	heme binding	11/282	144/9301	0.0043133	0.10099	0.0896298	evm.model.000020F_arrow_pilon.70.update/evm.model.000196F_arrow_pilon.37.update/evm.TU.000182F_arrow_pilon.30/evm.TU.000085F_arrow_pilon.10/evm.model.000201F_arrow_pilon.22.update/evm.model.000063F_arrow_pilon.46.update/evm.TU.000196F_arrow_pilon.28/evm.model.000067F_arrow_pilon.70.update/evm.model.000435F_arrow_pilon.7.update/evm.TU.000025F_arrow_pilon.17/evm.TU.000435F_arrow_pilon.6	11	MF	0.0763889
GO:0004497	monooxygenase activity	10/282	136/9301	0.00828045	0.122414	0.108644	evm.model.000020F_arrow_pilon.70.update/evm.model.000196F_arrow_pilon.37.update/evm.TU.000182F_arrow_pilon.30/evm.TU.000085F_arrow_pilon.10/evm.model.000201F_arrow_pilon.22.update/evm.TU.000196F_arrow_pilon.28/evm.TU.001245F_arrow_pilon.4/evm.model.000435F_arrow_pilon.7.update/evm.TU.000025F_arrow_pilon.17/evm.TU.000435F_arrow_pilon.6	10	MF	0.0735294
GO:0009190	cyclic nucleotide biosynthetic process	1/179	14/5815	0.354819	0.780389	0.728466	evm.model.000231F_arrow_pilon.13.update	1	BP	0.0714286
GO:0030198	extracellular matrix organization	1/179	14/5815	0.354819	0.780389	0.728466	evm.model.000142F_arrow_pilon.23.update	1	BP	0.0714286
GO:0043547	positive regulation of GTPase activity	1/179	14/5815	0.354819	0.780389	0.728466	evm.model.000023F_arrow_pilon.3.update	1	BP	0.0714286
GO:0061630	ubiquitin protein ligase activity	3/282	42/9301	0.133838	0.487552	0.432709	evm.model.000379F_arrow_pilon.27.update/evm.model.000331F_arrow_pilon.7.update/evm.model.000266F_arrow_pilon.20.update	3	MF	0.0714286
GO:0003743	translation initiation factor activity	2/282	28/9301	0.207911	0.698011	0.619494	evm.TU.000042F_arrow_pilon.16/evm.model.000201F_arrow_pilon.24.update	2	MF	0.0714286
GO:0004518	nuclease activity	1/282	14/9301	0.350365	0.699061	0.620426	evm.TU.000495F_arrow_pilon.20	1	MF	0.0714286
GO:0004620	phospholipase activity	1/282	14/9301	0.350365	0.699061	0.620426	evm.TU.000208F_arrow_pilon.10	1	MF	0.0714286
GO:0006457	protein folding	3/179	43/5815	0.145242	0.577525	0.5391	MSTRG.5145.update/evm.model.000024F_arrow_pilon.14.update/evm.model.000338F_arrow_pilon.32.update	3	BP	0.0697674
GO:0000981	DNA-binding transcription factor activity, RNA polymerase II-specific	5/282	72/9301	0.0669277	0.341331	0.302936	evm.model.000069F_arrow_pilon.72.update/evm.model.000199F_arrow_pilon.9.update/evm.model.000027F_arrow_pilon.59.update/evm.model.000050F_arrow_pilon.36.update/evm.model.000199F_arrow_pilon.10.update	5	MF	0.0694444
GO:0016705	oxidoreductase activity, acting on paired donors, with incorporation or reduction of molecular oxygen	9/282	130/9301	0.0172065	0.175506	0.155764	evm.model.000020F_arrow_pilon.70.update/evm.model.000196F_arrow_pilon.37.update/evm.TU.000182F_arrow_pilon.30/evm.TU.000085F_arrow_pilon.10/evm.model.000201F_arrow_pilon.22.update/evm.TU.000196F_arrow_pilon.28/evm.model.000435F_arrow_pilon.7.update/evm.TU.000025F_arrow_pilon.17/evm.TU.000435F_arrow_pilon.6	9	MF	0.0692308
GO:0006629	lipid metabolic process	3/179	44/5815	0.152554	0.577525	0.5391	evm.TU.000244F_arrow_pilon.22/evm.model.000063F_arrow_pilon.46.update/evm.model.000112F_arrow_pilon.7.update	3	BP	0.0681818
GO:0008234	cysteine-type peptidase activity	5/282	74/9301	0.0734732	0.352065	0.312462	evm.model.000099F_arrow_pilon.25.update/MSTRG.441.update/evm.model.000156F_arrow_pilon.48.update/evm.TU.000015F_arrow_pilon.13/evm.TU.000020F_arrow_pilon.27	5	MF	0.0675676
GO:0007275	multicellular organism development	2/179	30/5815	0.235538	0.764392	0.713534	evm.model.000302F_arrow_pilon.11.update/evm.TU.000016F_arrow_pilon.58	2	BP	0.0666667
GO:0006413	translational initiation	1/179	15/5815	0.374727	0.780389	0.728466	evm.model.000201F_arrow_pilon.24.update	1	BP	0.0666667
GO:0006914	autophagy	1/179	15/5815	0.374727	0.780389	0.728466	evm.model.000462F_arrow_pilon.4.update	1	BP	0.0666667
GO:0004601	peroxidase activity	1/282	15/9301	0.370091	0.699061	0.620426	evm.model.000067F_arrow_pilon.70.update	1	MF	0.0666667
GO:0005164	tumor necrosis factor receptor binding	1/282	15/9301	0.370091	0.699061	0.620426	evm.model.000038F_arrow_pilon.6.update	1	MF	0.0666667
GO:0016409	palmitoyltransferase activity	1/282	15/9301	0.370091	0.699061	0.620426	evm.model.000023F_arrow_pilon.11.update	1	MF	0.0666667
GO:0016779	nucleotidyltransferase activity	1/282	15/9301	0.370091	0.699061	0.620426	evm.model.000102F_arrow_pilon.1.update	1	MF	0.0666667
GO:0043130	ubiquitin binding	1/282	15/9301	0.370091	0.699061	0.620426	evm.model.000112F_arrow_pilon.34.update	1	MF	0.0666667
GO:0005887	integral component of plasma membrane	2/96	30/3169	0.229973	0.723727	0.723727	evm.model.000317F_arrow_pilon.9.update/evm.model.000045F_arrow_pilon.79.update	2	CC	0.0666667
GO:0005922	connexin complex	1/96	15/3169	0.370271	0.723727	0.723727	evm.model.000390F_arrow_pilon.4.update	1	CC	0.0666667
GO:0030414	peptidase inhibitor activity	2/282	32/9301	0.253048	0.698011	0.619494	evm.TU.000275F_arrow_pilon.3/evm.TU.000134F_arrow_pilon.1	2	MF	0.0625
GO:0005975	carbohydrate metabolic process	8/179	130/5815	0.0464881	0.410645	0.383323	evm.model.000259F_arrow_pilon.22.update/evm.TU.000064F_arrow_pilon.26/evm.TU.000064F_arrow_pilon.25/evm.TU.000801F_arrow_pilon.8/evm.TU.000044F_arrow_pilon.19/evm.TU.000106F_arrow_pilon.3/evm.model.000057F_arrow_pilon.33.update/evm.model.000003F_arrow_pilon.106.update	8	BP	0.0615385
GO:0003755	peptidyl-prolyl cis-trans isomerase activity	2/282	34/9301	0.275739	0.698011	0.619494	evm.model.000616F_arrow_pilon.9.update/evm.TU.000126F_arrow_pilon.8	2	MF	0.0588235
GO:0042626	ATPase-coupled transmembrane transporter activity	1/282	17/9301	0.407771	0.742725	0.659178	evm.model.000045F_arrow_pilon.79.update	1	MF	0.0588235
GO:0005506	iron ion binding	9/282	154/9301	0.0445201	0.283815	0.25189	evm.model.000020F_arrow_pilon.70.update/evm.model.000196F_arrow_pilon.37.update/evm.TU.000182F_arrow_pilon.30/evm.TU.000085F_arrow_pilon.10/evm.model.000201F_arrow_pilon.22.update/evm.TU.000196F_arrow_pilon.28/evm.model.000435F_arrow_pilon.7.update/evm.TU.000025F_arrow_pilon.17/evm.TU.000435F_arrow_pilon.6	9	MF	0.0584416
GO:0007155	cell adhesion	3/179	52/5815	0.21466	0.758464	0.708	evm.model.000038F_arrow_pilon.55.update/evm.model.000000F_arrow_pilon.3.update/evm.model.000136F_arrow_pilon.16.update	3	BP	0.0576923
GO:0046982	protein heterodimerization activity	2/282	35/9301	0.287075	0.698011	0.619494	evm.model.000124F_arrow_pilon.14.update/evm.TU.000313F_arrow_pilon.5	2	MF	0.0571429
GO:0006888	endoplasmic reticulum to Golgi vesicle-mediated transport	1/179	18/5815	0.43086	0.780389	0.728466	evm.model.000018F_arrow_pilon.78.update	1	BP	0.0555556
GO:0008146	sulfotransferase activity	8/282	146/9301	0.0759355	0.352065	0.312462	evm.TU.000034F_arrow_pilon.36_evm.TU.000034F_arrow_pilon.37/evm.model.000257F_arrow_pilon.7.update/evm.model.000036F_arrow_pilon.21.update/evm.model.000036F_arrow_pilon.22.update/evm.TU.000036F_arrow_pilon.20/evm.TU.000085F_arrow_pilon.4/evm.TU.000282F_arrow_pilon.17/evm.model.000564F_arrow_pilon.10.update	8	MF	0.0547945
GO:0016579	protein deubiquitination	2/179	38/5815	0.32752	0.780389	0.728466	evm.model.000422F_arrow_pilon.11.update/evm.model.000414F_arrow_pilon.10.update	2	BP	0.0526316
GO:0006955	immune response	1/179	19/5815	0.448434	0.780389	0.728466	evm.model.000038F_arrow_pilon.6.update	1	BP	0.0526316
GO:0005509	calcium ion binding	20/282	391/9301	0.015372	0.175506	0.155764	evm.model.000526F_arrow_pilon.12.update/evm.model.000011F_arrow_pilon.20.update/evm.TU.000064F_arrow_pilon.26/evm.model.000052F_arrow_pilon.18.update/evm.model.000038F_arrow_pilon.55.update/evm.TU.000064F_arrow_pilon.25/evm.TU.000801F_arrow_pilon.8/evm.model.000000F_arrow_pilon.3.update/evm.TU.000098F_arrow_pilon.29/evm.model.000112F_arrow_pilon.7.update/evm.model.000214F_arrow_pilon.33.update/ev…	20	MF	0.0511509
GO:0003924	GTPase activity	9/282	177/9301	0.0894092	0.377054	0.33464	evm.model.000419F_arrow_pilon.5.update/evm.model.000027F_arrow_pilon.20.update/evm.model.000162F_arrow_pilon.59.update/evm.model.000010F_arrow_pilon.86.update/evm.model.000210F_arrow_pilon.38.update/evm.TU.000886F_arrow_pilon.7/evm.model.000405F_arrow_pilon.8.update/evm.TU.000104F_arrow_pilon.14/evm.model.000124F_arrow_pilon.12.update	9	MF	0.0508475
GO:0006814	sodium ion transport	1/179	20/5815	0.465468	0.780389	0.728466	evm.model.000178F_arrow_pilon.28.update	1	BP	0.05
GO:0016715	oxidoreductase activity, acting on paired donors, with incorporation or reduction of molecular oxygen, reduced ascorbate as one donor, and incorporation of one atom of oxygen	1/282	20/9301	0.46012	0.777028	0.689623	evm.TU.001245F_arrow_pilon.4	1	MF	0.05
GO:0006886	intracellular protein transport	4/179	82/5815	0.245182	0.764392	0.713534	evm.model.000419F_arrow_pilon.5.update/evm.model.000348F_arrow_pilon.27.update/evm.model.000018F_arrow_pilon.78.update/evm.model.000045F_arrow_pilon.46.update	4	BP	0.0487805
GO:0016757	transferase activity, transferring glycosyl groups	3/282	63/9301	0.2985	0.699061	0.620426	evm.model.000196F_arrow_pilon.16.update/evm.model.000182F_arrow_pilon.9.update/evm.model.000057F_arrow_pilon.33.update	3	MF	0.047619
GO:0008484	sulfuric ester hydrolase activity	1/282	21/9301	0.476524	0.777028	0.689623	evm.model.000201F_arrow_pilon.53.update	1	MF	0.047619
GO:0016620	oxidoreductase activity, acting on the aldehyde or oxo group of donors, NAD or NADP as acceptor	1/282	21/9301	0.476524	0.777028	0.689623	MSTRG.10156.update	1	MF	0.047619
GO:0007165	signal transduction	9/179	191/5815	0.133696	0.577525	0.5391	evm.model.000099F_arrow_pilon.25.update/MSTRG.441.update/evm.model.000112F_arrow_pilon.7.update/evm.TU.000886F_arrow_pilon.7/evm.model.000104F_arrow_pilon.58.update/evm.model.000405F_arrow_pilon.8.update/evm.TU.000293F_arrow_pilon.27/evm.TU.000172F_arrow_pilon.11/evm.model.000004F_arrow_pilon.94.update	9	BP	0.0471204
GO:0005102	signaling receptor binding	1/282	22/9301	0.492432	0.777028	0.689623	evm.model.000302F_arrow_pilon.11.update	1	MF	0.0454545
GO:0016740	transferase activity	1/282	22/9301	0.492432	0.777028	0.689623	evm.model.000102F_arrow_pilon.1.update	1	MF	0.0454545
GO:0003779	actin binding	2/282	45/9301	0.39804	0.738183	0.655147	MSTRG.62.update/evm.model.000005F_arrow_pilon.75.update	2	MF	0.0444444
GO:0005576	extracellular region	8/96	183/3169	0.187467	0.723727	0.723727	evm.model.000038F_arrow_pilon.55.update/evm.model.000000F_arrow_pilon.3.update/evm.TU.000275F_arrow_pilon.3/evm.model.000302F_arrow_pilon.11.update/evm.TU.000134F_arrow_pilon.1/evm.model.000258F_arrow_pilon.27.update/evm.model.000233F_arrow_pilon.24.update/evm.model.000003F_arrow_pilon.106.update	8	CC	0.0437158
GO:0015031	protein transport	1/179	23/5815	0.513495	0.780389	0.728466	evm.model.000002F_arrow_pilon.46.update	1	BP	0.0434783
GO:0003950	NAD+ ADP-ribosyltransferase activity	1/282	23/9301	0.507857	0.777028	0.689623	evm.TU.000029F_arrow_pilon.12	1	MF	0.0434783
GO:0008569	ATP-dependent microtubule motor activity, minus-end-directed	1/282	23/9301	0.507857	0.777028	0.689623	evm.TU.000065F_arrow_pilon.53	1	MF	0.0434783
GO:0016627	oxidoreductase activity, acting on the CH-CH group of donors	1/282	23/9301	0.507857	0.777028	0.689623	evm.TU.000228F_arrow_pilon.21	1	MF	0.0434783
GO:0016567	protein ubiquitination	2/179	48/5815	0.437784	0.780389	0.728466	evm.model.000128F_arrow_pilon.53.update/evm.model.000331F_arrow_pilon.7.update	2	BP	0.0416667
GO:0007154	cell communication	1/179	24/5815	0.52853	0.780389	0.728466	evm.model.000390F_arrow_pilon.4.update	1	BP	0.0416667
GO:0005783	endoplasmic reticulum	1/96	24/3169	0.523371	0.723727	0.723727	evm.model.000045F_arrow_pilon.46.update	1	CC	0.0416667
GO:0008237	metallopeptidase activity	4/282	98/9301	0.346146	0.699061	0.620426	evm.model.000422F_arrow_pilon.11.update/evm.model.000414F_arrow_pilon.10.update/evm.model.000076F_arrow_pilon.34.update/evm.model.000317F_arrow_pilon.9.update	4	MF	0.0408163
GO:0006520	cellular amino acid metabolic process	1/179	25/5815	0.543103	0.780389	0.728466	evm.TU.000906F_arrow_pilon.11	1	BP	0.04
GO:0004252	serine-type endopeptidase activity	7/282	175/9301	0.281021	0.698011	0.619494	evm.model.000462F_arrow_pilon.24.update/evm.model.000456F_arrow_pilon.5.update/evm.TU.000285F_arrow_pilon.6/evm.model.000125F_arrow_pilon.37.update/evm.model.000399F_arrow_pilon.2.update/evm.TU.000051F_arrow_pilon.26/evm.model.000208F_arrow_pilon.32.update	7	MF	0.04
GO:0016407	acetyltransferase activity	2/282	50/9301	0.450589	0.777028	0.689623	evm.model.000010F_arrow_pilon.16.update/evm.model.000138F_arrow_pilon.4.update	2	MF	0.04
GO:0003774	motor activity	1/282	25/9301	0.537321	0.777028	0.689623	evm.model.000239F_arrow_pilon.24.update	1	MF	0.04
GO:0005525	GTP binding	8/282	202/9301	0.269989	0.698011	0.619494	evm.model.000419F_arrow_pilon.5.update/evm.model.000027F_arrow_pilon.20.update/evm.model.000162F_arrow_pilon.59.update/evm.model.000010F_arrow_pilon.86.update/evm.model.000210F_arrow_pilon.38.update/evm.model.000405F_arrow_pilon.8.update/evm.TU.000104F_arrow_pilon.14/evm.model.000124F_arrow_pilon.12.update	8	MF	0.039604
GO:0016491	oxidoreductase activity	11/282	281/9301	0.233656	0.698011	0.619494	evm.model.000420F_arrow_pilon.20.update/evm.model.000118F_arrow_pilon.43.update/evm.model.000063F_arrow_pilon.46.update/MSTRG.10156.update/evm.TU.000044F_arrow_pilon.19/evm.model.000003F_arrow_pilon.130.update/MSTRG.7636.update/evm.TU.000106F_arrow_pilon.3/evm.model.000591F_arrow_pilon.7.update/evm.TU.001065F_arrow_pilon.10/evm.TU.000021F_arrow_pilon.97	11	MF	0.0391459
GO:0022857	transmembrane transporter activity	13/282	336/9301	0.220366	0.698011	0.619494	MSTRG.5836.update/MSTRG.5202.update/evm.model.000499F_arrow_pilon.2.update/evm.TU.000675F_arrow_pilon.9/evm.model.000134F_arrow_pilon.34.update/evm.TU.000104F_arrow_pilon.28/evm.TU.000032F_arrow_pilon.10/evm.TU.000212F_arrow_pilon.17/evm.TU.000014F_arrow_pilon.110/evm.TU.000160F_arrow_pilon.36/evm.TU.000566F_arrow_pilon.17/evm.TU.000165F_arrow_pilon.22/evm.TU.000165F_arrow_pilon.24	13	MF	0.0386905
GO:0010181	FMN binding	1/282	26/9301	0.551387	0.777028	0.689623	evm.model.000118F_arrow_pilon.43.update	1	MF	0.0384615
GO:0000786	nucleosome	1/96	26/3169	0.55203	0.723727	0.723727	evm.TU.000313F_arrow_pilon.5	1	CC	0.0384615
GO:0006979	response to oxidative stress	1/179	27/5815	0.570919	0.780389	0.728466	evm.model.000067F_arrow_pilon.70.update	1	BP	0.037037
GO:0016055	Wnt signaling pathway	1/179	27/5815	0.570919	0.780389	0.728466	evm.model.000302F_arrow_pilon.11.update	1	BP	0.037037
GO:0005085	guanyl-nucleotide exchange factor activity	2/282	54/9301	0.490712	0.777028	0.689623	evm.model.000124F_arrow_pilon.14.update/evm.model.000017F_arrow_pilon.62.update	2	MF	0.037037
GO:0004500	dopamine beta-monooxygenase activity	1/282	27/9301	0.565027	0.777028	0.689623	evm.TU.001245F_arrow_pilon.4	1	MF	0.037037
GO:0008081	phosphoric diester hydrolase activity	1/282	27/9301	0.565027	0.777028	0.689623	evm.model.000112F_arrow_pilon.7.update	1	MF	0.037037
GO:0030527	structural constituent of chromatin	1/282	27/9301	0.565027	0.777028	0.689623	evm.TU.000313F_arrow_pilon.5	1	MF	0.037037
GO:0030286	dynein complex	1/96	27/3169	0.565712	0.723727	0.723727	evm.TU.000065F_arrow_pilon.53	1	CC	0.037037
GO:0006511	ubiquitin-dependent protein catabolic process	2/179	55/5815	0.508961	0.780389	0.728466	evm.model.000379F_arrow_pilon.27.update/evm.model.000331F_arrow_pilon.7.update	2	BP	0.0363636
GO:0007186	G protein-coupled receptor signaling pathway	11/179	303/5815	0.329727	0.780389	0.728466	evm.model.000761F_arrow_pilon.5.update/evm.model.000199F_arrow_pilon.42.update/evm.model.000006F_arrow_pilon.119.update/evm.TU.001137F_arrow_pilon.3/evm.TU.000886F_arrow_pilon.7/evm.model.000176F_arrow_pilon.23.update/evm.TU.001005F_arrow_pilon.2/evm.model.000130F_arrow_pilon.20.update/evm.model.000640F_arrow_pilon.9.update/evm.model.000074F_arrow_pilon.50.3.update/evm.TU.000021F_arrow_pilon.108	11	BP	0.0363036
GO:0006418	tRNA aminoacylation for protein translation	1/179	28/5815	0.584189	0.780389	0.728466	evm.TU.000495F_arrow_pilon.20	1	BP	0.0357143
GO:0004930	G protein-coupled receptor activity	10/282	280/9301	0.343506	0.699061	0.620426	evm.model.000761F_arrow_pilon.5.update/evm.model.000199F_arrow_pilon.42.update/evm.model.000006F_arrow_pilon.119.update/evm.TU.001137F_arrow_pilon.3/evm.model.000176F_arrow_pilon.23.update/evm.TU.001005F_arrow_pilon.2/evm.model.000130F_arrow_pilon.20.update/evm.model.000640F_arrow_pilon.9.update/evm.model.000074F_arrow_pilon.50.3.update/evm.TU.000021F_arrow_pilon.108	10	MF	0.0357143
GO:0016459	myosin complex	1/96	28/3169	0.578982	0.723727	0.723727	evm.model.000239F_arrow_pilon.24.update	1	CC	0.0357143
GO:0035556	intracellular signal transduction	3/179	86/5815	0.497048	0.780389	0.728466	evm.model.000231F_arrow_pilon.13.update/evm.model.000112F_arrow_pilon.7.update/evm.TU.000034F_arrow_pilon.39	3	BP	0.0348837
GO:0006813	potassium ion transport	1/179	30/5815	0.609517	0.780389	0.728466	evm.model.000036F_arrow_pilon.92.update	1	BP	0.0333333
GO:0051015	actin filament binding	1/282	30/9301	0.603516	0.804984	0.714434	evm.model.000239F_arrow_pilon.24.update	1	MF	0.0333333
GO:0043565	sequence-specific DNA binding	3/282	91/9301	0.524428	0.777028	0.689623	evm.model.000686F_arrow_pilon.9.update/evm.model.000032F_arrow_pilon.33.update/evm.TU.000252F_arrow_pilon.4	3	MF	0.032967
GO:0007264	small GTPase mediated signal transduction	1/179	31/5815	0.621599	0.780389	0.728466	evm.model.000124F_arrow_pilon.14.update	1	BP	0.0322581
GO:0000287	magnesium ion binding	1/282	31/9301	0.615576	0.804984	0.714434	evm.model.000259F_arrow_pilon.22.update	1	MF	0.0322581
GO:0004812	aminoacyl-tRNA ligase activity	1/282	31/9301	0.615576	0.804984	0.714434	evm.TU.000495F_arrow_pilon.20	1	MF	0.0322581
GO:0007018	microtubule-based movement	2/179	64/5815	0.591452	0.780389	0.728466	evm.model.000030F_arrow_pilon.49.update/evm.TU.000065F_arrow_pilon.53	2	BP	0.03125
GO:0004672	protein kinase activity	11/282	358/9301	0.526191	0.777028	0.689623	evm.model.000231F_arrow_pilon.13.update/evm.model.000383F_arrow_pilon.8.update/evm.model.000163F_arrow_pilon.22.update/evm.model.000076F_arrow_pilon.11.update/evm.model.000462F_arrow_pilon.4.update/evm.model.000412F_arrow_pilon.10.update/evm.model.000059F_arrow_pilon.27.update/evm.model.000412F_arrow_pilon.9.1.update/evm.model.001617F_arrow_pilon.1.update/MSTRG.10254.update/evm.TU.000084F_arrow_p…	11	MF	0.0307263
GO:0006508	proteolysis	14/179	458/5815	0.552466	0.780389	0.728466	evm.model.000462F_arrow_pilon.24.update/evm.model.000456F_arrow_pilon.5.update/evm.model.000099F_arrow_pilon.25.update/MSTRG.441.update/evm.TU.000285F_arrow_pilon.6/evm.model.000125F_arrow_pilon.37.update/evm.model.000076F_arrow_pilon.34.update/evm.model.000317F_arrow_pilon.9.update/evm.model.000399F_arrow_pilon.2.update/evm.model.000156F_arrow_pilon.48.update/evm.TU.000051F_arrow_pilon.26/evm.TU…	14	BP	0.0305677
GO:0003700	DNA-binding transcription factor activity	5/282	165/9301	0.564241	0.777028	0.689623	evm.model.000686F_arrow_pilon.9.update/evm.model.000644F_arrow_pilon.8.2.update/evm.model.000032F_arrow_pilon.33.update/evm.model.000103F_arrow_pilon.39.update/evm.model.000050F_arrow_pilon.36.update	5	MF	0.030303
GO:0046872	metal ion binding	4/282	132/9301	0.571344	0.777028	0.689623	evm.TU.000161F_arrow_pilon.13/evm.TU.000215F_arrow_pilon.42/evm.model.000331F_arrow_pilon.7.update/evm.TU.000502F_arrow_pilon.12	4	MF	0.030303
GO:0006468	protein phosphorylation	11/179	364/5815	0.571065	0.780389	0.728466	evm.model.000231F_arrow_pilon.13.update/evm.model.000383F_arrow_pilon.8.update/evm.model.000163F_arrow_pilon.22.update/evm.model.000076F_arrow_pilon.11.update/evm.model.000462F_arrow_pilon.4.update/evm.model.000412F_arrow_pilon.10.update/evm.model.000059F_arrow_pilon.27.update/evm.model.000412F_arrow_pilon.9.1.update/evm.model.001617F_arrow_pilon.1.update/MSTRG.10254.update/evm.TU.000084F_arrow_p…	11	BP	0.0302198
GO:0008017	microtubule binding	2/282	69/9301	0.623708	0.805293	0.714708	evm.model.000030F_arrow_pilon.49.update/evm.model.000065F_arrow_pilon.64.update	2	MF	0.0289855
GO:0006355	regulation of transcription, DNA-templated	9/179	313/5815	0.633146	0.780389	0.728466	evm.model.000069F_arrow_pilon.72.update/evm.model.000686F_arrow_pilon.9.update/evm.model.000199F_arrow_pilon.9.update/evm.model.000027F_arrow_pilon.59.update/evm.model.000644F_arrow_pilon.8.2.update/evm.model.000032F_arrow_pilon.33.update/evm.model.000103F_arrow_pilon.39.update/evm.model.000050F_arrow_pilon.36.update/evm.model.000199F_arrow_pilon.10.update	9	BP	0.028754
GO:0016051	carbohydrate biosynthetic process	1/179	36/5815	0.676656	0.79695	0.743926	evm.model.000564F_arrow_pilon.10.update	1	BP	0.0277778
GO:0007166	cell surface receptor signaling pathway	2/179	73/5815	0.663245	0.79695	0.743926	evm.model.000006F_arrow_pilon.119.update/evm.model.000074F_arrow_pilon.50.3.update	2	BP	0.0273973
GO:0035091	phosphatidylinositol binding	1/282	37/9301	0.680634	0.832494	0.738849	evm.model.000348F_arrow_pilon.27.update	1	MF	0.027027
GO:0140359	ABC-type transmembrane transporter activity	1/282	38/9301	0.690356	0.832494	0.738849	evm.model.000045F_arrow_pilon.79.update	1	MF	0.0263158
GO:0003723	RNA binding	7/282	266/9301	0.701906	0.832494	0.738849	evm.TU.000042F_arrow_pilon.16/evm.model.000201F_arrow_pilon.24.update/MSTRG.15380.update/evm.model.000449F_arrow_pilon.24.update/evm.model.000143F_arrow_pilon.44.update/evm.TU.000131F_arrow_pilon.3/evm.TU.000262F_arrow_pilon.29_evm.TU.000262F_arrow_pilon.30	7	MF	0.0263158
GO:0008417	fucosyltransferase activity	1/282	39/9301	0.699782	0.832494	0.738849	evm.TU.000055F_arrow_pilon.8	1	MF	0.025641
GO:0016758	transferase activity, transferring hexosyl groups	1/282	39/9301	0.699782	0.832494	0.738849	evm.model.000462F_arrow_pilon.13.update	1	MF	0.025641
GO:0004842	ubiquitin-protein transferase activity	2/282	79/9301	0.696485	0.832494	0.738849	evm.model.000379F_arrow_pilon.27.update/evm.model.000331F_arrow_pilon.7.update	2	MF	0.0253165
GO:0016791	phosphatase activity	2/282	79/9301	0.696485	0.832494	0.738849	evm.model.000014F_arrow_pilon.32.update/evm.TU.000136F_arrow_pilon.32	2	MF	0.0253165
GO:0009058	biosynthetic process	1/179	42/5815	0.732305	0.843742	0.787604	evm.model.000102F_arrow_pilon.1.update	1	BP	0.0238095
GO:0003777	microtubule motor activity	1/282	42/9301	0.726381	0.841942	0.747234	evm.model.000030F_arrow_pilon.49.update	1	MF	0.0238095
GO:0004725	protein tyrosine phosphatase activity	1/282	42/9301	0.726381	0.841942	0.747234	evm.TU.000136F_arrow_pilon.32	1	MF	0.0238095
GO:0008270	zinc ion binding	10/282	439/9301	0.863809	0.90815	0.805994	evm.model.000041F_arrow_pilon.44.update/evm.model.000018F_arrow_pilon.78.update/evm.model.000105F_arrow_pilon.55.update/evm.model.000433F_arrow_pilon.10.update/evm.model.000198F_arrow_pilon.26.update/MSTRG.15380.update/evm.model.000032F_arrow_pilon.33.update/evm.model.000076F_arrow_pilon.34.update/evm.model.000317F_arrow_pilon.9.update/evm.TU.000021F_arrow_pilon.97	10	MF	0.022779
GO:0005096	GTPase activator activity	1/282	44/9301	0.742795	0.851293	0.755534	evm.model.000023F_arrow_pilon.3.update	1	MF	0.0227273
GO:0004222	metalloendopeptidase activity	2/282	88/9301	0.751684	0.851909	0.75608	evm.model.000076F_arrow_pilon.34.update/evm.model.000317F_arrow_pilon.9.update	2	MF	0.0227273
GO:0003824	catalytic activity	7/282	308/9301	0.830983	0.892214	0.791851	evm.model.000071F_arrow_pilon.84.update/evm.TU.000406F_arrow_pilon.27/evm.TU.000132F_arrow_pilon.30/evm.model.000021F_arrow_pilon.94.update/evm.model.000488F_arrow_pilon.2.update/evm.TU.001245F_arrow_pilon.4/evm.model.000007F_arrow_pilon.107.update	7	MF	0.0227273
GO:0006486	protein glycosylation	2/179	89/5815	0.765585	0.86332	0.805879	evm.TU.000055F_arrow_pilon.8/evm.model.000462F_arrow_pilon.13.update	2	BP	0.0224719
GO:0004888	transmembrane signaling receptor activity	2/282	91/9301	0.76807	0.860913	0.764072	evm.model.000006F_arrow_pilon.119.update/evm.model.000074F_arrow_pilon.50.3.update	2	MF	0.021978
GO:0003677	DNA binding	8/282	367/9301	0.873755	0.90815	0.805994	evm.model.000069F_arrow_pilon.72.update/evm.TU.000495F_arrow_pilon.20/evm.model.000044F_arrow_pilon.26.update/evm.model.000199F_arrow_pilon.9.update/evm.model.000027F_arrow_pilon.59.update/evm.model.000050F_arrow_pilon.36.update/evm.model.000199F_arrow_pilon.10.update/evm.TU.000313F_arrow_pilon.5	8	MF	0.0217984
GO:0006396	RNA processing	1/179	49/5815	0.785298	0.8671	0.809408	evm.model.000143F_arrow_pilon.44.update	1	BP	0.0204082
GO:0004674	protein serine/threonine kinase activity	2/282	98/9301	0.80269	0.88037	0.78134	evm.model.000462F_arrow_pilon.4.update/evm.model.001617F_arrow_pilon.1.update	2	MF	0.0204082
GO:0008168	methyltransferase activity	2/282	101/9301	0.816074	0.885527	0.785917	evm.TU.000262F_arrow_pilon.25/evm.model.000151F_arrow_pilon.7.update	2	MF	0.019802
GO:0004553	hydrolase activity, hydrolyzing O-glycosyl compounds	1/282	51/9301	0.792892	0.879076	0.780191	evm.model.000003F_arrow_pilon.106.update	1	MF	0.0196078
GO:0016311	dephosphorylation	1/179	55/5815	0.822326	0.888686	0.829558	evm.TU.000136F_arrow_pilon.32	1	BP	0.0181818
GO:0006470	protein dephosphorylation	1/179	58/5815	0.838383	0.888686	0.829558	evm.TU.000136F_arrow_pilon.32	1	BP	0.0172414
GO:0016192	vesicle-mediated transport	1/179	67/5815	0.878398	0.912845	0.85211	evm.model.000151F_arrow_pilon.5.update	1	BP	0.0149254
GO:0000166	nucleotide binding	1/282	69/9301	0.881439	0.90815	0.805994	evm.TU.000495F_arrow_pilon.20	1	MF	0.0144928
GO:0050660	flavin adenine dinucleotide binding	1/282	69/9301	0.881439	0.90815	0.805994	evm.TU.000228F_arrow_pilon.21	1	MF	0.0144928
GO:0006357	regulation of transcription by RNA polymerase II	1/179	76/5815	0.908547	0.926019	0.864407	MSTRG.19284.update	1	BP	0.0131579
GO:0005634	nucleus	3/96	232/3169	0.97646	0.980233	0.980233	evm.model.000128F_arrow_pilon.53.update/evm.model.000228F_arrow_pilon.34.update/evm.model.000143F_arrow_pilon.44.update	3	CC	0.012931
GO:0005216	ion channel activity	1/282	84/9301	0.925579	0.944091	0.837893	evm.TU.000055F_arrow_pilon.38	1	MF	0.0119048
GO:0006811	ion transport	1/179	93/5815	0.946676	0.946676	0.88369	evm.TU.000055F_arrow_pilon.38	1	BP	0.0107527
GO:0016887	ATPase activity	1/282	119/9301	0.974969	0.984622	0.873865	evm.model.000113F_arrow_pilon.8.update	1	MF	0.00840336
GO:0005737	cytoplasm	1/96	125/3169	0.980233	0.980233	0.980233	evm.TU.000495F_arrow_pilon.20	1	CC	0.008
GO:0046983	protein dimerization activity	3/282	423/9301	0.999821	0.999821	0.887354	evm.TU.000244F_arrow_pilon.22/evm.TU.000262F_arrow_pilon.25/evm.TU.000475F_arrow_pilon.1	3	MF	0.0070922

## Sheet: DEGsdownGOenrichment
ID	Description	GeneRatio	BgRatio	pvalue	p.adjust	qvalue	geneID	Count	Ontology	richFactor
GO:0030414	peptidase inhibitor activity	6/115	32/9301	2.18504e-06	6.00886e-05	5.2901e-05	evm.model.000282F_arrow_pilon.14.update/evm.model.000160F_arrow_pilon.16.update/evm.model.000779F_arrow_pilon.5.update/evm.model.001273F_arrow_pilon.2.update/evm.TU.000575F_arrow_pilon.6/evm.TU.001626F_arrow_pilon.2	6	MF	0.1875
GO:0005125	cytokine activity	4/115	22/9301	0.000136601	0.00250435	0.00220478	evm.model.000063F_arrow_pilon.57.update/evm.model.000610F_arrow_pilon.4.update/evm.TU.000187F_arrow_pilon.23/evm.TU.000187F_arrow_pilon.22	4	MF	0.181818
GO:0006096	glycolytic process	2/64	15/5815	0.0114179	0.0485259	0.0390611	evm.model.000506F_arrow_pilon.10.update/MSTRG.14071.update	2	BP	0.133333
GO:0031418	L-ascorbic acid binding	2/115	15/9301	0.0143257	0.131319	0.115611	evm.model.000077F_arrow_pilon.38.update/MSTRG.16878.update	2	MF	0.133333
GO:0015914	phospholipid transport	1/64	10/5815	0.104843	0.311859	0.251032	evm.model.000942F_arrow_pilon.10.update	1	BP	0.1
GO:0004867	serine-type endopeptidase inhibitor activity	4/115	40/9301	0.00143801	0.0197727	0.0174075	evm.model.000217F_arrow_pilon.11.update/evm.model.000153F_arrow_pilon.2.update/evm.TU.000217F_arrow_pilon.12/evm.model.001273F_arrow_pilon.2.update	4	MF	0.1
GO:0004104	cholinesterase activity	1/115	11/9301	0.127968	0.363426	0.319954	evm.TU.000055F_arrow_pilon.16	1	MF	0.0909091
GO:0015267	channel activity	1/115	11/9301	0.127968	0.363426	0.319954	evm.model.000028F_arrow_pilon.66.update	1	MF	0.0909091
GO:0019001	guanyl nucleotide binding	1/115	11/9301	0.127968	0.363426	0.319954	MSTRG.7918.update	1	MF	0.0909091
GO:0031683	G-protein beta/gamma-subunit complex binding	1/115	11/9301	0.127968	0.363426	0.319954	MSTRG.7918.update	1	MF	0.0909091
GO:0008083	growth factor activity	2/115	23/9301	0.0323769	0.222591	0.195965	evm.model.000047F_arrow_pilon.31.update/evm.model.000429F_arrow_pilon.4.update	2	MF	0.0869565
GO:0016051	carbohydrate biosynthetic process	3/64	36/5815	0.00700908	0.0397181	0.0319712	evm.model.000102F_arrow_pilon.28.update/evm.model.000609F_arrow_pilon.12.update/evm.model.000179F_arrow_pilon.10.update	3	BP	0.0833333
GO:0006915	apoptotic process	1/64	12/5815	0.124474	0.311859	0.251032	evm.model.000163F_arrow_pilon.19.update	1	BP	0.0833333
GO:0000976	transcription regulatory region sequence-specific DNA binding	1/115	12/9301	0.138762	0.363426	0.319954	evm.model.000163F_arrow_pilon.19.update	1	MF	0.0833333
GO:0015301	anion:anion antiporter activity	1/115	12/9301	0.138762	0.363426	0.319954	evm.model.000070F_arrow_pilon.33.update	1	MF	0.0833333
GO:0005783	endoplasmic reticulum	2/43	24/3169	0.0411019	0.102755	0.0648977	evm.model.000077F_arrow_pilon.38.update/MSTRG.16878.update	2	CC	0.0833333
GO:0004252	serine-type endopeptidase activity	12/115	175/9301	1.54694e-06	6.00886e-05	5.2901e-05	evm.model.000025F_arrow_pilon.85.update/evm.model.000003F_arrow_pilon.15.update/evm.model.000011F_arrow_pilon.2.update/evm.model.000341F_arrow_pilon.8.update/evm.model.000052F_arrow_pilon.37.update/evm.model.000064F_arrow_pilon.46.update/evm.model.000092F_arrow_pilon.7.update/evm.TU.000121F_arrow_pilon.20/evm.model.000268F_arrow_pilon.11.update/evm.TU.000105F_arrow_pilon.27/evm.model.000102F_arro…	12	MF	0.0685714
GO:0004601	peroxidase activity	1/115	15/9301	0.170358	0.407379	0.358649	evm.model.000452F_arrow_pilon.14.update	1	MF	0.0666667
GO:0005576	extracellular region	12/43	183/3169	3.04157e-06	1.52078e-05	9.60494e-06	evm.model.000282F_arrow_pilon.14.update/evm.model.000160F_arrow_pilon.16.update/evm.model.000779F_arrow_pilon.5.update/evm.model.000063F_arrow_pilon.57.update/evm.model.001273F_arrow_pilon.2.update/evm.TU.000575F_arrow_pilon.6/evm.model.000610F_arrow_pilon.4.update/evm.model.000027F_arrow_pilon.9.update/evm.model.000521F_arrow_pilon.14.update/evm.TU.001626F_arrow_pilon.2/evm.TU.000187F_arrow_pilo…	12	CC	0.0655738
GO:0005044	scavenger receptor activity	2/115	34/9301	0.0657958	0.328979	0.289627	evm.TU.000009F_arrow_pilon.41/evm.TU.000010F_arrow_pilon.29	2	MF	0.0588235
GO:0005267	potassium channel activity	1/115	17/9301	0.190781	0.419719	0.369513	evm.model.000609F_arrow_pilon.13.update	1	MF	0.0588235
GO:0042626	ATPase-coupled transmembrane transporter activity	1/115	17/9301	0.190781	0.419719	0.369513	evm.TU.000479F_arrow_pilon.3	1	MF	0.0588235
GO:0071805	potassium ion transmembrane transport	1/64	18/5815	0.18086	0.366632	0.295122	evm.model.000609F_arrow_pilon.13.update	1	BP	0.0555556
GO:0035091	phosphatidylinositol binding	2/115	37/9301	0.0762874	0.349651	0.307826	evm.model.000030F_arrow_pilon.17.update/MSTRG.18893.update	2	MF	0.0540541
GO:0007017	microtubule-based process	1/64	21/5815	0.207696	0.366632	0.295122	evm.TU.000056F_arrow_pilon.37	1	BP	0.047619
GO:0005102	signaling receptor binding	1/115	22/9301	0.239684	0.454573	0.400198	evm.model.000027F_arrow_pilon.9.update	1	MF	0.0454545
GO:0016740	transferase activity	1/115	22/9301	0.239684	0.454573	0.400198	evm.TU.000842F_arrow_pilon.8	1	MF	0.0454545
GO:0016705	oxidoreductase activity, acting on paired donors, with incorporation or reduction of molecular oxygen	5/115	130/9301	0.0223492	0.175601	0.154596	evm.model.000016F_arrow_pilon.98.1.update/evm.model.000077F_arrow_pilon.38.update/MSTRG.16878.update/evm.model.000016F_arrow_pilon.100.update/evm.TU.000060F_arrow_pilon.69	5	MF	0.0384615
GO:0010181	FMN binding	1/115	26/9301	0.276687	0.476329	0.419352	evm.TU.000419F_arrow_pilon.14	1	MF	0.0384615
GO:0006979	response to oxidative stress	1/64	27/5815	0.258799	0.366632	0.295122	evm.model.000452F_arrow_pilon.14.update	1	BP	0.037037
GO:0016055	Wnt signaling pathway	1/64	27/5815	0.258799	0.366632	0.295122	evm.model.000027F_arrow_pilon.9.update	1	BP	0.037037
GO:0004500	dopamine beta-monooxygenase activity	1/115	27/9301	0.285655	0.476329	0.419352	evm.model.000090F_arrow_pilon.14.update	1	MF	0.037037
GO:0030286	dynein complex	1/43	27/3169	0.309543	0.515906	0.325835	evm.TU.000056F_arrow_pilon.37	1	CC	0.037037
GO:0007186	G protein-coupled receptor signaling pathway	11/64	303/5815	0.00039924	0.00339354	0.00273164	evm.model.000345F_arrow_pilon.19.update/evm.model.000592F_arrow_pilon.22.update/evm.model.000643F_arrow_pilon.16.1.update/evm.model.000017F_arrow_pilon.18.update/evm.model.000643F_arrow_pilon.9.update/evm.model.000021F_arrow_pilon.17.update/evm.model.000231F_arrow_pilon.1.1.update/evm.model.000228F_arrow_pilon.5.update/evm.model.000002F_arrow_pilon.87.update/evm.TU.000050F_arrow_pilon.29/MSTRG.79…	11	BP	0.0363036
GO:0004930	G protein-coupled receptor activity	10/115	280/9301	0.00239819	0.0263801	0.0232246	evm.model.000345F_arrow_pilon.19.update/evm.model.000592F_arrow_pilon.22.update/evm.model.000643F_arrow_pilon.16.1.update/evm.model.000017F_arrow_pilon.18.update/evm.model.000643F_arrow_pilon.9.update/evm.model.000021F_arrow_pilon.17.update/evm.model.000231F_arrow_pilon.1.1.update/evm.model.000228F_arrow_pilon.5.update/evm.model.000002F_arrow_pilon.87.update/evm.TU.000050F_arrow_pilon.29	10	MF	0.0357143
GO:0030170	pyridoxal phosphate binding	2/115	56/9301	0.152158	0.380395	0.334893	evm.model.000071F_arrow_pilon.69.update/evm.TU.000842F_arrow_pilon.8	2	MF	0.0357143
GO:0008236	serine-type peptidase activity	1/115	28/9301	0.294513	0.476329	0.419352	evm.model.000102F_arrow_pilon.25.update	1	MF	0.0357143
GO:0005198	structural molecule activity	1/115	29/9301	0.303262	0.476329	0.419352	evm.model.000087F_arrow_pilon.3.update	1	MF	0.0344828
GO:0007275	multicellular organism development	1/64	30/5815	0.28312	0.370233	0.298021	evm.model.000027F_arrow_pilon.9.update	1	BP	0.0333333
GO:0006508	proteolysis	15/64	458/5815	9.5736e-05	0.00162751	0.00131007	evm.model.000025F_arrow_pilon.85.update/evm.model.000003F_arrow_pilon.15.update/evm.model.000064F_arrow_pilon.15.1.update/evm.model.000011F_arrow_pilon.2.update/evm.model.000341F_arrow_pilon.8.update/evm.model.000052F_arrow_pilon.37.update/evm.model.000064F_arrow_pilon.46.update/evm.model.000035F_arrow_pilon.9.update/evm.model.000092F_arrow_pilon.7.update/evm.TU.000121F_arrow_pilon.20/evm.model.0…	15	BP	0.0327511
GO:0005506	iron ion binding	5/115	154/9301	0.0419402	0.256301	0.225643	evm.model.000016F_arrow_pilon.98.1.update/evm.model.000077F_arrow_pilon.38.update/MSTRG.16878.update/evm.model.000016F_arrow_pilon.100.update/evm.TU.000060F_arrow_pilon.69	5	MF	0.0324675
GO:0000287	magnesium ion binding	1/115	31/9301	0.320439	0.476329	0.419352	evm.model.000506F_arrow_pilon.10.update	1	MF	0.0322581
GO:0003724	RNA helicase activity	1/115	31/9301	0.320439	0.476329	0.419352	evm.model.001355F_arrow_pilon.4.update	1	MF	0.0322581
GO:0008237	metallopeptidase activity	3/115	98/9301	0.12105	0.363426	0.319954	evm.model.000064F_arrow_pilon.15.1.update/evm.model.000035F_arrow_pilon.9.update/evm.TU.000195F_arrow_pilon.23	3	MF	0.0306122
GO:0003700	DNA-binding transcription factor activity	5/115	165/9301	0.0535622	0.294592	0.259354	evm.model.000088F_arrow_pilon.18.update/MSTRG.9783.update/evm.model.000163F_arrow_pilon.19.update/evm.model.000393F_arrow_pilon.39.update/evm.model.000565F_arrow_pilon.16.update	5	MF	0.030303
GO:0020037	heme binding	4/115	144/9301	0.102854	0.363426	0.319954	evm.model.000016F_arrow_pilon.98.1.update/evm.model.000452F_arrow_pilon.14.update/evm.model.000016F_arrow_pilon.100.update/evm.TU.000060F_arrow_pilon.69	4	MF	0.0277778
GO:0008146	sulfotransferase activity	4/115	146/9301	0.106796	0.363426	0.319954	evm.model.000102F_arrow_pilon.28.update/evm.model.000609F_arrow_pilon.12.update/evm.model.000179F_arrow_pilon.10.update/evm.model.000098F_arrow_pilon.39.update	4	MF	0.0273973
GO:0140359	ABC-type transmembrane transporter activity	1/115	38/9301	0.377318	0.516529	0.454743	evm.TU.000479F_arrow_pilon.3	1	MF	0.0263158
GO:0008417	fucosyltransferase activity	1/115	39/9301	0.385049	0.516529	0.454743	evm.model.000004F_arrow_pilon.78.1.update	1	MF	0.025641
GO:0016301	kinase activity	1/115	39/9301	0.385049	0.516529	0.454743	evm.TU.000137F_arrow_pilon.61	1	MF	0.025641
GO:0009058	biosynthetic process	1/64	42/5815	0.372788	0.452671	0.364379	evm.TU.000842F_arrow_pilon.8	1	BP	0.0238095
GO:0004222	metalloendopeptidase activity	2/115	88/9301	0.296922	0.476329	0.419352	evm.model.000064F_arrow_pilon.15.1.update/evm.model.000035F_arrow_pilon.9.update	2	MF	0.0227273
GO:0006486	protein glycosylation	2/64	89/5815	0.25657	0.366632	0.295122	evm.model.000004F_arrow_pilon.78.1.update/evm.TU.000050F_arrow_pilon.6	2	BP	0.0224719
GO:0004497	monooxygenase activity	3/115	136/9301	0.236733	0.454573	0.400198	evm.model.000016F_arrow_pilon.98.1.update/evm.model.000016F_arrow_pilon.100.update/evm.TU.000060F_arrow_pilon.69	3	MF	0.0220588
GO:0043565	sequence-specific DNA binding	2/115	91/9301	0.31065	0.476329	0.419352	evm.model.000088F_arrow_pilon.18.update/evm.model.000393F_arrow_pilon.39.update	2	MF	0.021978
GO:0016407	acetyltransferase activity	1/115	50/9301	0.464054	0.60769	0.534999	evm.model.000092F_arrow_pilon.50.update	1	MF	0.02
GO:0006355	regulation of transcription, DNA-templated	6/64	313/5815	0.128413	0.311859	0.251032	evm.model.000088F_arrow_pilon.18.update/MSTRG.9783.update/evm.model.000163F_arrow_pilon.19.update/evm.model.000393F_arrow_pilon.39.update/evm.model.000035F_arrow_pilon.49.update/evm.model.000565F_arrow_pilon.16.update	6	BP	0.0191693
GO:0005085	guanyl-nucleotide exchange factor activity	1/115	54/9301	0.490215	0.612768	0.539471	evm.model.000210F_arrow_pilon.32.update	1	MF	0.0185185
GO:0005509	calcium ion binding	7/115	391/9301	0.209368	0.442895	0.389917	evm.model.000025F_arrow_pilon.85.update/evm.model.000341F_arrow_pilon.8.update/evm.TU.000121F_arrow_pilon.20/evm.model.000064F_arrow_pilon.43.update/evm.model.000356F_arrow_pilon.15_evm.model.000356F_arrow_pilon.16.update/evm.model.000133F_arrow_pilon.16.update/evm.model.000076F_arrow_pilon.87.update	7	MF	0.0179028
GO:0003924	GTPase activity	3/115	177/9301	0.374958	0.516529	0.454743	evm.model.000047F_arrow_pilon.78.update/evm.TU.000051F_arrow_pilon.55/MSTRG.7918.update	3	MF	0.0169492
GO:0005737	cytoplasm	2/43	125/3169	0.511333	0.639167	0.403684	evm.model.000026F_arrow_pilon.55.update/evm.model.000565F_arrow_pilon.16.update	2	CC	0.016
GO:0016757	transferase activity, transferring glycosyl groups	1/115	63/9301	0.544539	0.665547	0.585936	evm.model.000136F_arrow_pilon.21.update	1	MF	0.015873
GO:0046872	metal ion binding	2/115	132/9301	0.488048	0.612768	0.539471	evm.TU.000162F_arrow_pilon.30/evm.TU.000015F_arrow_pilon.24	2	MF	0.0151515
GO:0000981	DNA-binding transcription factor activity, RNA polymerase II-specific	1/115	72/9301	0.593119	0.709164	0.624336	evm.model.000035F_arrow_pilon.49.update	1	MF	0.0138889
GO:0016491	oxidoreductase activity	3/115	281/9301	0.680312	0.79611	0.700882	evm.model.000003F_arrow_pilon.113.update/evm.model.000356F_arrow_pilon.15_evm.model.000356F_arrow_pilon.16.update/evm.TU.000419F_arrow_pilon.14	3	MF	0.0106762
GO:0008168	methyltransferase activity	1/115	101/9301	0.717315	0.805334	0.709002	evm.TU.000081F_arrow_pilon.39	1	MF	0.00990099
GO:0005525	GTP binding	2/115	202/9301	0.717479	0.805334	0.709002	evm.model.000047F_arrow_pilon.78.update/evm.TU.000051F_arrow_pilon.55	2	MF	0.00990099
GO:0003824	catalytic activity	3/115	308/9301	0.739107	0.813018	0.715767	evm.TU.000842F_arrow_pilon.8/evm.model.000021F_arrow_pilon.16.update/MSTRG.14071.update	3	MF	0.00974026
GO:0008270	zinc ion binding	4/115	439/9301	0.798581	0.861215	0.758199	evm.model.000064F_arrow_pilon.15.1.update/evm.TU.000201F_arrow_pilon.39/evm.model.000035F_arrow_pilon.9.update/evm.TU.000195F_arrow_pilon.23	4	MF	0.00911162
GO:0005975	carbohydrate metabolic process	1/64	130/5815	0.766601	0.868814	0.699355	evm.model.000071F_arrow_pilon.69.update	1	BP	0.00769231
GO:0022857	transmembrane transporter activity	2/115	336/9301	0.924068	0.962674	0.847522	evm.model.000482F_arrow_pilon.3.update/evm.TU.000010F_arrow_pilon.7	2	MF	0.00595238
GO:0004672	protein kinase activity	2/115	358/9301	0.939695	0.962674	0.847522	evm.model.000060F_arrow_pilon.9.update/evm.TU.000073F_arrow_pilon.1	2	MF	0.00558659
GO:0006468	protein phosphorylation	2/64	364/5815	0.916943	0.916943	0.738097	evm.model.000060F_arrow_pilon.9.update/evm.TU.000073F_arrow_pilon.1	2	BP	0.00549451
GO:0003677	DNA binding	2/115	367/9301	0.945171	0.962674	0.847522	evm.model.000035F_arrow_pilon.49.update/evm.model.000565F_arrow_pilon.16.update	2	MF	0.00544959
GO:0007165	signal transduction	1/64	191/5815	0.883435	0.916943	0.738097	MSTRG.7918.update	1	BP	0.0052356
GO:0046983	protein dimerization activity	2/115	423/9301	0.970015	0.970015	0.853985	evm.model.000062F_arrow_pilon.26.update/evm.TU.000575F_arrow_pilon.13	2	MF	0.00472813
GO:0005634	nucleus	1/43	232/3169	0.962817	0.962817	0.608095	evm.model.000026F_arrow_pilon.55.update	1	CC	0.00431034
