# Supplementary material for: Transcriptome Analysis Reveals the Requirement of the TGFβ Pathway in Ascidian Tail Regression
Source: Cells. 2025 Apr 4;14(7):546. doi: 10.3390/cells14070546 (PMC11988888; doi:10.3390/cells14070546)
Supplement: Supplementary file 1 [file cells-14-00546-s001.zip › TableS5-Gene expression profile of DEGs in the SB431542 inhibitor treatment and control groups.xlsx]

## Sheet: DEGsup
	C3H01	C3H02	C3H03	C3H04	E3H01	E3H02	E3H03	E3H04
ZBED5	0	0	0.21	0	0	0	7.72	1.34
ZIC4	0.07	0	0.11	0	0.19	0.54	5.28	0.35
B4GALT1	0.08	0	0.06	0	0.62	0.77	3.02	0.27
SLC51A	0.07	0.06	0	0.15	1.2	0.85	4.28	0.7
WNT3A	0	0	0.03	0.09	0.58	1.3	4.76	1.48
LACTBL1	0.03	0	0	0	0.07	0.09	0.6	0.17
NLGN1	0.03	0.1	0	0	3.92	1.41	5.59	2.38
PAFAH2	10.01	18.24	15.38	13.08	307.91	635.19	950.49	617.93
TAGLN2	3.08	2.56	3.89	9.46	131.13	138.9	279.61	206.62
C3ORF84	1.73	0.99	0.69	0.64	28.4	53.03	7.09	8.76
CDCP2	23.79	67.15	37.55	27.27	707.2	1773.37	703.15	1004.27
GSTT3	0.49	8.35	0.15	0.66	38.25	120.92	46.73	36.87
TIGD4	0	0.88	0	0.07	2.3	18.96	17.71	2.13
FKTN	0	0.28	0.05	0.46	1.3	11.73	8.75	10.46
CSMD1	22.48	34.78	36.92	234.62	3650.66	909.76	1653.3	1575.11
CRB2	1.12	5.5	1.55	4.73	568.02	119.67	180.42	140.34
EPX	7.94	44.06	4.3	13.36	965.37	287.82	294	257.13
C22ORF39	5.37	8.69	5.8	4.83	375.84	237.98	174.01	191.39
CTRL	14.38	18.05	10.48	16.85	556.19	400.95	324.23	337.76
COL12A1	1.88	3.55	1.11	5.41	487.04	212.84	333.27	250.43
COLGALT1	0.06	0	0	0.12	3.12	1.9	2.28	1.89
CTRB1	3.44	7.66	4.63	10.89	439.92	254.41	299.91	285.41
CYP2J13	0.17	0.51	0.29	0.33	8.64	11.1	6.14	16.13
GNAO1	0.11	3.13	0.29	0.67	32.18	18.76	21.32	36.8
CYP2B19	32.67	88.69	13	21.26	2260.68	2424.49	1613.07	2559.34
CES1B	11.43	9.88	7.37	7.05	361.09	340.11	209.06	276.41
FBXO4	10.32	40.45	10.84	19.13	368.03	630.8	514.93	498.15
ZCWPW1	0.17	0.18	0	0.2	3.5	5.3	2.7	2.24
ARF2	0.55	10.8	2.07	10.83	3472.49	5346.81	2940.83	3384.99
SULT1B1	133.46	481.5	64.14	110.93	7456.98	11043.9	4543.05	6826.54

## Sheet: DEGsdown
	C3H01	C3H02	C3H03	C3H04	E3H01	E3H02	E3H03	E3H04
HSDL1	0.1	0	0.25	0	0	0	0	0.03
CCDC172	0.5	0.13	0.12	0.17	0	0	0	0.07
MSANTD3	0.18	0	0	0	0	0	0	0
RSPO2	0.51	0	0	0	0	0	0	0
FAT4	0.04	0.27	0.04	0.07	0.01	0	0	0
FGL1	112.37	387.56	78.27	174.69	20.57	25.25	2.33	13.18
IL17D	0.84	3.29	1.47	0.73	0.19	0	0	0.18
RNF215	0.05	0.2	0.08	0.08	0	0	0.03	0
GRM7	0.74	2.33	29.34	25.02	0.15	0.63	0.13	1.57
XBP1	9.16	9.41	30.98	22.72	1.44	0.57	0.53	2.14
LAMB1	0.01	0.02	0.02	0.04	0	0.01	0	0
DDX56	0.4	0.53	0.43	0.71	0.01	0.05	0.03	0.03
MDGA1	184.63	179.55	320.76	372.51	23.52	6.18	10.62	14.26
SSTR4	8.88	9.62	17.78	19.32	1.47	0.92	0.2	0.94
SLC17A5	41.05	24.28	37.83	44.75	0.77	0.15	0.94	0.67
CYP26A1	60.97	38.12	54.22	61.52	4.2	3.92	3.7	4.71
CLDN15	0.16	0.12	0.12	0.16	0	0	0	0
ZFP661	7.88	5.37	6.25	6.29	0.72	0.45	0.88	0.68
NODAL	3.13	3	4.36	3.19	0.57	0.24	0.07	0.53
COL6A6	41.18	35.2	70.3	35.87	1.27	1.05	1.99	1.27
COL27A1	18.97	25.55	36.89	19.29	0.84	2.52	2.45	1.55
TFPI	14.37	17.78	15.58	10.6	1.32	0.79	0.8	1.08
FOXC1	12.02	11.91	10.45	7.29	0.94	1.18	0.8	0.89
HMCN1	27.55	19.49	28.69	17.43	0.73	0.09	0.32	0.52
CHST11	6.62	4.02	5.54	3.3	0.31	0.24	0.23	0.39
SVEP1	537.58	1587.94	1369.19	501.24	75.69	78.41	33.5	48.03
VWF	1.44	3.31	4.43	0.96	0.43	0	0.23	0.21
MIG6	9.07	55.81	45.85	41.25	2.4	3.06	1.11	2.92
FUT9	65.25	145.58	135.39	97.33	3.98	6.75	6.71	7.81
SH3PXD2A	117.04	192.48	171.88	132.57	14.99	11.56	9.76	10.28
