# Supplementary material for: Transcriptome Analysis Reveals the Requirement of the TGFβ Pathway in Ascidian Tail Regression
Source: Cells. 2025 Apr 4;14(7):546. doi: 10.3390/cells14070546 (PMC11988888; doi:10.3390/cells14070546)
Supplement: Supplementary file 1 [file cells-14-00546-s001.zip › TableS6-Homologous genes of 3 stages between C.robusta and S.clava.xlsx]

## Sheet: Sheet1
sc	cr	orthologue
hsl	27h	103
hsl	29h	108
hsl	5d	48
trl	27h	78
trl	29h	19
trl	5d	15
mj	27h	166
mj	29h	197
mj	5d	117
SC		CR
hsl	517	3055
trl	354	3282
mj	996	1552
