# Supplementary material for: Transcriptome Analysis Reveals the Requirement of the TGFβ Pathway in Ascidian Tail Regression
Source: Cells. 2025 Apr 4;14(7):546. doi: 10.3390/cells14070546 (PMC11988888; doi:10.3390/cells14070546)
Supplement: Supplementary file 1 [file cells-14-00546-s001.zip › TableS7-GO enrichment of C.robusta only and shared genes.xlsx]

## Sheet: CR27vs29hpf
ID	Description	GeneRatio	BgRatio	RichFactor	FoldEnrichment	zScore	pvalue	p.adjust	qvalue	geneID	Count	Ontology	richFactor
GO:0016917	GABA receptor activity	13/449	15/6788	0.866667	13.1023	12.4875	3.65655e-14	2.30728e-12	1.79748e-12	KY.Chr3.314/KY.Chr9.744/KY.Chr9.557/KY.Chr9.555/KY.Chr9.455/KY.Chr3.87/KY.Chr14.417/KY.Chr1.2278/KY.Chr3.88/KY.Chr1.2277/KY.Chr3.315/KY.Chr1.2280/KY.Chr14.209	13	MF	0.866667
GO:0004890	GABA-A receptor activity	12/449	14/6788	0.857143	12.9583	11.9196	4.91615e-13	2.21578e-11	1.7262e-11	KY.Chr3.314/KY.Chr9.744/KY.Chr9.557/KY.Chr9.555/KY.Chr3.87/KY.Chr14.417/KY.Chr1.2278/KY.Chr3.88/KY.Chr1.2277/KY.Chr3.315/KY.Chr1.2280/KY.Chr14.209	12	MF	0.857143
GO:0099529	neurotransmitter receptor activity involved in regulation of postsynaptic membrane potential	9/449	12/6788	0.75	11.3385	9.53925	4.12898e-09	1.13278e-07	8.82486e-08	KY.Chr9.555/KY.Chr2.2218/KY.Chr7.967/KY.Chr2.1128/KY.Chr6.24/KY.Chr2.34/KY.Chr9.746/KY.Chr7.710/KY.Chr13.436	9	MF	0.75
GO:1904315	transmitter-gated monoatomic ion channel activity involved in regulation of postsynaptic membrane potential	8/449	11/6788	0.727273	10.9949	8.82896	4.77017e-08	1.11481e-06	8.68487e-07	KY.Chr9.555/KY.Chr2.2218/KY.Chr7.967/KY.Chr2.1128/KY.Chr6.24/KY.Chr2.34/KY.Chr7.710/KY.Chr13.436	8	MF	0.727273
GO:0031013	troponin I binding	9/449	13/6788	0.692308	10.4663	9.09182	1.26365e-08	3.18944e-07	2.48473e-07	KY.Chr3.1115/KY.Chr3.1094/KY.Chr4.230/KY.Chr6.34/KY.Chr4.231/KY.Chr4.1167/KY.Chr1.2113/KY.Chr1.2580/KY.Chr1.1965	9	MF	0.692308
GO:0098960	postsynaptic neurotransmitter receptor activity	9/449	13/6788	0.692308	10.4663	9.09182	1.26365e-08	3.18944e-07	2.48473e-07	KY.Chr9.555/KY.Chr2.2218/KY.Chr7.967/KY.Chr2.1128/KY.Chr6.24/KY.Chr2.34/KY.Chr9.746/KY.Chr7.710/KY.Chr13.436	9	MF	0.692308
GO:0019228	neuronal action potential	10/478	15/7542	0.666667	10.5188	9.5989	2.14903e-09	5.43073e-07	4.5642e-07	KY.Chr1.2378/KY.Chr5.634/KY.Chr9.584/KY.Chr2.2218/KY.Chr9.756/KY.Chr2.1128/KY.Chr2.34/KY.Chr10.1123/KY.Chr7.710/KY.Chr10.1332	10	BP	0.666667
GO:0022824	transmitter-gated monoatomic ion channel activity	15/449	23/6788	0.652174	9.85959	11.3265	4.86334e-13	2.21578e-11	1.7262e-11	KY.Chr3.314/KY.Chr9.557/KY.Chr9.555/KY.Chr3.87/KY.Chr2.2218/KY.Chr7.967/KY.Chr2.1128/KY.Chr6.24/KY.Chr3.88/KY.Chr2.34/KY.Chr9.746/KY.Chr7.710/KY.Chr3.315/KY.Chr13.436/KY.Chr14.209	15	MF	0.652174
GO:0022835	transmitter-gated channel activity	15/449	23/6788	0.652174	9.85959	11.3265	4.86334e-13	2.21578e-11	1.7262e-11	KY.Chr3.314/KY.Chr9.557/KY.Chr9.555/KY.Chr3.87/KY.Chr2.2218/KY.Chr7.967/KY.Chr2.1128/KY.Chr6.24/KY.Chr3.88/KY.Chr2.34/KY.Chr9.746/KY.Chr7.710/KY.Chr3.315/KY.Chr13.436/KY.Chr14.209	15	MF	0.652174
GO:0086070	SA node cell to atrial cardiac muscle cell communication	7/478	11/7542	0.636364	10.0407	7.80504	1.03886e-06	9.91763e-05	8.33517e-05	KY.Chr1.2378/KY.Chr10.1199/KY.Chr10.773/KY.Chr9.756/KY.Chr12.751/KY.Chr4.1007/KY.Chr4.1068	7	BP	0.636364
GO:0005230	extracellular ligand-gated monoatomic ion channel activity	17/449	27/6788	0.62963	9.51877	11.8033	3.02286e-14	2.11936e-12	1.65108e-12	KY.Chr3.314/KY.Chr9.557/KY.Chr11.1151/KY.Chr9.555/KY.Chr3.87/KY.Chr3.1181/KY.Chr2.2218/KY.Chr7.967/KY.Chr2.1128/KY.Chr6.24/KY.Chr3.88/KY.Chr2.34/KY.Chr9.746/KY.Chr7.710/KY.Chr3.315/KY.Chr13.436/KY.Chr14.209	17	MF	0.62963
GO:0045653	negative regulation of megakaryocyte differentiation	8/478	13/7542	0.615385	9.70969	8.17539	2.38466e-07	2.811e-05	2.36248e-05	KY.UAContig29.6/KY.UAContig29.16/KY.UAContig3.169/KY.UAContig29.25/KY.UAContig3.187/KY.UAContig29.34/KY.UAContig3.178/KY.UAContig3.160	8	BP	0.615385
GO:0097512	cardiac myofibril	8/488	13/7603	0.615385	9.58764	8.11542	2.63164e-07	7.53053e-06	5.60421e-06	KY.Chr6.34/KY.Chr4.1167/KY.Chr3.13/KY.Chr1.628/KY.Chr3.12/KY.Chr3.11/KY.Chr11.771/KY.Chr2.1050	8	CC	0.615385
GO:0016460	myosin II complex	11/488	18/7603	0.611111	9.52106	9.47848	1.43953e-09	5.95006e-08	4.42803e-08	KY.Chr1.2011/KY.Chr1.2008/KY.Chr3.13/KY.Chr1.628/KY.Chr1.2010/KY.Chr3.12/KY.Chr2.2282/KY.Chr3.11/KY.Chr11.771/KY.Chr11.44/KY.Chr2.1050	11	CC	0.611111
GO:0035026	leading edge cell differentiation	6/478	10/7542	0.6	9.46695	6.96907	1.06011e-05	0.000618386	0.000519716	KY.Chr5.536/KY.Chr3.13/KY.Chr3.12/KY.Chr3.11/KY.Chr11.771/KY.Chr2.1050	6	BP	0.6
GO:0072109	glomerular mesangium development	6/478	10/7542	0.6	9.46695	6.96907	1.06011e-05	0.000618386	0.000519716	KY.Chr5.1125/KY.Chr4.230/KY.Chr4.231/KY.Chr1.2113/KY.Chr1.2580/KY.Chr1.1965	6	BP	0.6
GO:0007214	gamma-aminobutyric acid signaling pathway	7/478	13/7542	0.538462	8.49598	7.03614	4.82935e-06	0.000340113	0.000285844	KY.Chr9.744/KY.Chr9.557/KY.Chr9.555/KY.Chr9.455/KY.Chr1.2278/KY.Chr1.2277/KY.Chr1.2280	7	BP	0.538462
GO:0032982	myosin filament	8/488	15/7603	0.533333	8.30929	7.42068	1.17263e-06	2.18109e-05	1.62316e-05	KY.Chr4.230/KY.Chr4.231/KY.Chr1.2113/KY.Chr1.628/KY.Chr1.2580/KY.Chr2.2282/KY.Chr1.1965/KY.Chr11.44	8	CC	0.533333
GO:0005231	excitatory extracellular ligand-gated monoatomic ion channel activity	10/449	19/6788	0.526316	7.95686	8.08127	7.8136e-08	1.76085e-06	1.37179e-06	KY.Chr11.1151/KY.Chr9.555/KY.Chr3.1181/KY.Chr2.2218/KY.Chr7.967/KY.Chr2.1128/KY.Chr6.24/KY.Chr2.34/KY.Chr9.746/KY.Chr7.710	10	MF	0.526316
GO:0072007	mesangial cell differentiation	5/478	10/7542	0.5	7.88912	5.67037	0.000193323	0.00553678	0.00465333	KY.Chr4.230/KY.Chr4.231/KY.Chr1.2113/KY.Chr1.2580/KY.Chr1.1965	5	BP	0.5
GO:0072143	mesangial cell development	5/478	10/7542	0.5	7.88912	5.67037	0.000193323	0.00553678	0.00465333	KY.Chr4.230/KY.Chr4.231/KY.Chr1.2113/KY.Chr1.2580/KY.Chr1.1965	5	BP	0.5
GO:1904238	pericyte cell differentiation	5/478	10/7542	0.5	7.88912	5.67037	0.000193323	0.00553678	0.00465333	KY.Chr4.230/KY.Chr4.231/KY.Chr1.2113/KY.Chr1.2580/KY.Chr1.1965	5	BP	0.5
GO:2000491	positive regulation of hepatic stellate cell activation	5/478	10/7542	0.5	7.88912	5.67037	0.000193323	0.00553678	0.00465333	KY.Chr4.230/KY.Chr4.231/KY.Chr1.2113/KY.Chr1.2580/KY.Chr1.1965	5	BP	0.5
GO:0008066	glutamate receptor activity	5/449	10/6788	0.5	7.55902	5.52382	0.000236288	0.00244423	0.00190417	KY.Chr2.1128/KY.Chr1.1534/KY.Chr4.1146/KY.Chr9.746/KY.Chr13.436	5	MF	0.5
GO:0042166	acetylcholine binding	5/449	10/6788	0.5	7.55902	5.52382	0.000236288	0.00244423	0.00190417	KY.Chr11.1151/KY.Chr2.2218/KY.Chr7.967/KY.Chr6.24/KY.Chr2.34	5	MF	0.5
GO:0007210	serotonin receptor signaling pathway	6/478	13/7542	0.461538	7.28227	5.89688	7.34786e-05	0.00276898	0.00232716	KY.Chr3.314/KY.Chr3.87/KY.Chr6.24/KY.Chr3.88/KY.Chr3.315/KY.Chr14.209	6	BP	0.461538
GO:0046664	dorsal closure, amnioserosa morphology change	6/478	13/7542	0.461538	7.28227	5.89688	7.34786e-05	0.00276898	0.00232716	KY.Chr3.13/KY.Chr9.774/KY.Chr3.12/KY.Chr3.11/KY.Chr11.771/KY.Chr2.1050	6	BP	0.461538
GO:0086014	atrial cardiac muscle cell action potential	6/478	13/7542	0.461538	7.28227	5.89688	7.34786e-05	0.00276898	0.00232716	KY.Chr1.2378/KY.Chr10.1199/KY.Chr9.756/KY.Chr12.751/KY.Chr2.2183/KY.Chr4.1007	6	BP	0.461538
GO:0086026	atrial cardiac muscle cell to AV node cell signaling	6/478	13/7542	0.461538	7.28227	5.89688	7.34786e-05	0.00276898	0.00232716	KY.Chr1.2378/KY.Chr10.1199/KY.Chr9.756/KY.Chr12.751/KY.Chr2.2183/KY.Chr4.1007	6	BP	0.461538
GO:0086066	atrial cardiac muscle cell to AV node cell communication	6/478	13/7542	0.461538	7.28227	5.89688	7.34786e-05	0.00276898	0.00232716	KY.Chr1.2378/KY.Chr10.1199/KY.Chr9.756/KY.Chr12.751/KY.Chr2.2183/KY.Chr4.1007	6	BP	0.461538
GO:0030594	neurotransmitter receptor activity	18/449	39/6788	0.461538	6.97756	9.96295	7.19034e-12	2.52061e-10	1.96368e-10	KY.Chr3.314/KY.Chr9.557/KY.Chr11.1151/KY.Chr9.555/KY.Chr9.455/KY.Chr3.87/KY.Chr2.2218/KY.Chr7.967/KY.Chr2.1128/KY.Chr6.24/KY.Chr3.88/KY.Chr2.34/KY.Chr9.746/KY.Chr7.710/KY.Chr3.315/KY.Chr3.84/KY.Chr13.436/KY.Chr14.209	18	MF	0.461538
GO:0005523	tropomyosin binding	6/449	13/6788	0.461538	6.97756	5.74107	9.31942e-05	0.00117611	0.000916246	KY.Chr4.230/KY.Chr4.231/KY.Chr4.1167/KY.Chr1.2113/KY.Chr1.2580/KY.Chr1.1965	6	MF	0.461538
GO:0005859	muscle myosin complex	6/488	13/7603	0.461538	7.19073	5.85031	7.89174e-05	0.00081548	0.00060688	KY.Chr1.2011/KY.Chr1.2008/KY.Chr1.628/KY.Chr1.2010/KY.Chr2.2282/KY.Chr11.44	6	CC	0.461538
GO:0036379	myofilament	11/488	24/7603	0.458333	7.1408	7.89061	7.9187e-08	2.4548e-06	1.82686e-06	KY.Chr3.1115/KY.Chr3.1094/KY.Chr4.230/KY.Chr6.34/KY.Chr4.231/KY.Chr4.1167/KY.Chr1.2113/KY.Chr1.628/KY.Chr1.2580/KY.Chr2.2282/KY.Chr1.1965	11	CC	0.458333
GO:0051378	serotonin binding	5/449	11/6788	0.454545	6.87184	5.18684	0.00040975	0.00403988	0.00314725	KY.Chr3.314/KY.Chr3.87/KY.Chr3.88/KY.Chr3.315/KY.Chr14.209	5	MF	0.454545
GO:0070026	nitric oxide binding	5/449	11/6788	0.454545	6.87184	5.18684	0.00040975	0.00403988	0.00314725	KY.Chr9.623/KY.Chr3.848/KY.Chr6.205/KY.Chr7.529/KY.Chr3.1573	5	MF	0.454545
GO:0030049	muscle filament sliding	14/478	31/7542	0.451613	7.12566	8.88971	1.36659e-09	4.19348e-07	3.52436e-07	KY.Chr3.1115/KY.Chr3.1094/KY.Chr4.230/KY.Chr6.34/KY.Chr1.2011/KY.Chr1.2008/KY.Chr4.231/KY.Chr4.1167/KY.Chr1.2113/KY.Chr1.628/KY.Chr1.2010/KY.Chr1.2580/KY.Chr1.1965/KY.Chr11.44	14	BP	0.451613
GO:0016459	myosin complex	19/488	43/7603	0.44186	6.88415	10.1331	2.94757e-12	2.19299e-10	1.63202e-10	KY.Chr4.850/KY.Chr4.230/KY.Chr1.2011/KY.Chr1.2008/KY.Chr4.231/KY.Chr1.2113/KY.Chr3.13/KY.Chr1.628/KY.Chr1.2010/KY.Chr1.2580/KY.Chr3.12/KY.Chr2.2282/KY.Chr1.1965/KY.Chr8.999/KY.Chr3.11/KY.Chr1.593/KY.Chr11.771/KY.Chr11.44/KY.Chr2.1050	19	CC	0.44186
GO:0033275	actin-myosin filament sliding	14/478	32/7542	0.4375	6.90298	8.70421	2.29012e-09	5.46576e-07	4.59364e-07	KY.Chr3.1115/KY.Chr3.1094/KY.Chr4.230/KY.Chr6.34/KY.Chr1.2011/KY.Chr1.2008/KY.Chr4.231/KY.Chr4.1167/KY.Chr1.2113/KY.Chr1.628/KY.Chr1.2010/KY.Chr1.2580/KY.Chr1.1965/KY.Chr11.44	14	BP	0.4375
GO:0004383	guanylate cyclase activity	6/449	14/6788	0.428571	6.47916	5.46144	0.000154032	0.0017947	0.00139816	KY.Chr9.623/KY.Chr3.848/KY.Chr6.205/KY.Chr7.529/KY.Chr1.1765/KY.Chr4.1069	6	MF	0.428571
GO:0008074	guanylate cyclase complex, soluble	6/488	14/7603	0.428571	6.67711	5.56782	0.000130654	0.00127903	0.000951857	KY.Chr9.623/KY.Chr3.848/KY.Chr6.205/KY.Chr7.529/KY.Chr1.1765/KY.Chr4.1069	6	CC	0.428571
GO:0086019	cell-cell signaling involved in cardiac conduction	8/478	19/7542	0.421053	6.64347	6.40664	9.96196e-06	0.000618386	0.000519716	KY.Chr1.2378/KY.Chr10.1199/KY.Chr10.773/KY.Chr9.756/KY.Chr12.751/KY.Chr2.2183/KY.Chr4.1007/KY.Chr4.1068	8	BP	0.421053
GO:0098878	neurotransmitter receptor complex	10/488	24/7603	0.416667	6.49163	7.05647	9.37123e-07	1.83479e-05	1.36545e-05	KY.Chr3.314/KY.Chr9.455/KY.Chr3.87/KY.Chr2.1128/KY.Chr3.88/KY.Chr1.1534/KY.Chr9.746/KY.Chr3.315/KY.Chr13.436/KY.Chr14.209	10	CC	0.416667
GO:0005826	actomyosin contractile ring	5/488	12/7603	0.416667	6.49163	4.98573	0.000579228	0.00490688	0.0036517	KY.Chr3.13/KY.Chr3.12/KY.Chr3.11/KY.Chr11.771/KY.Chr2.1050	5	CC	0.416667
GO:0031033	myosin filament organization	7/478	17/7542	0.411765	6.49692	5.90193	4.37687e-05	0.00197927	0.00166345	KY.Chr3.13/KY.Chr1.628/KY.Chr3.12/KY.Chr2.2282/KY.Chr3.11/KY.Chr11.771/KY.Chr2.1050	7	BP	0.411765
GO:0031034	myosin filament assembly	7/478	17/7542	0.411765	6.49692	5.90193	4.37687e-05	0.00197927	0.00166345	KY.Chr3.13/KY.Chr1.628/KY.Chr3.12/KY.Chr2.2282/KY.Chr3.11/KY.Chr11.771/KY.Chr2.1050	7	BP	0.411765
GO:0051932	synaptic transmission, GABAergic	7/478	17/7542	0.411765	6.49692	5.90193	4.37687e-05	0.00197927	0.00166345	KY.Chr5.112/KY.Chr2.1186/KY.Chr9.557/KY.Chr9.555/KY.Chr7.1255/KY.Chr9.774/KY.Chr4.1146	7	BP	0.411765
GO:0072012	glomerulus vasculature development	7/478	17/7542	0.411765	6.49692	5.90193	4.37687e-05	0.00197927	0.00166345	KY.Chr5.1125/KY.Chr4.230/KY.Chr4.231/KY.Chr1.2113/KY.Chr1.2580/KY.Chr1.1965/KY.Chr1.1234	7	BP	0.411765
GO:0031432	titin binding	7/449	17/6788	0.411765	6.22508	5.7404	5.7453e-05	0.000771338	0.000600909	KY.Chr4.230/KY.Chr8.582/KY.Chr4.231/KY.Chr1.2113/KY.Chr1.628/KY.Chr1.2580/KY.Chr1.1965	7	MF	0.411765
GO:0005865	striated muscle thin filament	9/488	22/7603	0.409091	6.3736	6.60998	4.02297e-06	6.23561e-05	4.64053e-05	KY.Chr3.1115/KY.Chr3.1094/KY.Chr4.230/KY.Chr6.34/KY.Chr4.231/KY.Chr4.1167/KY.Chr1.2113/KY.Chr1.2580/KY.Chr1.1965	9	CC	0.409091
GO:0006182	cGMP biosynthetic process	6/478	15/7542	0.4	6.3113	5.35597	0.000192101	0.00553678	0.00465333	KY.Chr9.623/KY.Chr3.848/KY.Chr6.205/KY.Chr7.529/KY.Chr1.1765/KY.Chr4.1069	6	BP	0.4
GO:0014048	regulation of glutamate secretion	6/478	15/7542	0.4	6.3113	5.35597	0.000192101	0.00553678	0.00465333	KY.Chr9.455/KY.Chr10.773/KY.Chr9.1097/KY.Chr4.1146/KY.Chr9.746/KY.Chr4.1068	6	BP	0.4
GO:0030240	skeletal muscle thin filament assembly	6/478	15/7542	0.4	6.3113	5.35597	0.000192101	0.00553678	0.00465333	KY.Chr4.230/KY.Chr4.231/KY.Chr4.1167/KY.Chr1.2113/KY.Chr1.2580/KY.Chr1.1965	6	BP	0.4
GO:1901739	regulation of myoblast fusion	6/478	15/7542	0.4	6.3113	5.35597	0.000192101	0.00553678	0.00465333	KY.Chr3.13/KY.Chr3.12/KY.Chr3.11/KY.Chr1.2037/KY.Chr11.771/KY.Chr2.1050	6	BP	0.4
GO:0006776	vitamin A metabolic process	4/478	10/7542	0.4	6.3113	4.37168	0.00246097	0.0337774	0.0283878	KY.Chr7.614/KY.Chr9.917/KY.Chr11.799/KY.Chr13.240	4	BP	0.4
GO:0006848	pyruvate transport	4/478	10/7542	0.4	6.3113	4.37168	0.00246097	0.0337774	0.0283878	KY.Chr11.289/KY.Chr3.1420/KY.Chr1.960/KY.Chr2.831	4	BP	0.4
GO:1901475	pyruvate transmembrane transport	4/478	10/7542	0.4	6.3113	4.37168	0.00246097	0.0337774	0.0283878	KY.Chr11.289/KY.Chr3.1420/KY.Chr1.960/KY.Chr2.831	4	BP	0.4
GO:0050833	pyruvate transmembrane transporter activity	4/449	10/6788	0.4	6.04722	4.25063	0.00287836	0.0197418	0.0153798	KY.Chr11.289/KY.Chr3.1420/KY.Chr1.960/KY.Chr2.831	4	MF	0.4
GO:0016461	unconventional myosin complex	8/488	20/7603	0.4	6.23197	6.13544	1.72225e-05	0.000228813	0.000170282	KY.Chr4.850/KY.Chr3.13/KY.Chr3.12/KY.Chr8.999/KY.Chr3.11/KY.Chr1.593/KY.Chr11.771/KY.Chr2.1050	8	CC	0.4
GO:0043083	synaptic cleft	8/488	20/7603	0.4	6.23197	6.13544	1.72225e-05	0.000228813	0.000170282	KY.Chr2.1015/KY.Chr14.148/KY.Chr14.997/KY.Chr2.1128/KY.Chr9.746/KY.Chr13.436/KY.Chr11.223/KY.Chr3.1419	8	CC	0.4
GO:0099634	postsynaptic specialization membrane	4/488	10/7603	0.4	6.23197	4.33556	0.00257887	0.0165403	0.0123093	KY.Chr3.936/KY.Chr2.1128/KY.Chr9.746/KY.Chr13.436	4	CC	0.4
GO:0007386	compartment pattern specification	7/478	18/7542	0.388889	6.13598	5.67464	6.77373e-05	0.00269444	0.00226451	KY.Chr3.13/KY.Chr3.12/KY.Chr3.11/KY.Chr7.206/KY.Chr11.771/KY.Chr2.1050/KY.Chr14.332	7	BP	0.388889
GO:0061437	renal system vasculature development	7/478	18/7542	0.388889	6.13598	5.67464	6.77373e-05	0.00269444	0.00226451	KY.Chr5.1125/KY.Chr4.230/KY.Chr4.231/KY.Chr1.2113/KY.Chr1.2580/KY.Chr1.1965/KY.Chr1.1234	7	BP	0.388889
GO:0061440	kidney vasculature development	7/478	18/7542	0.388889	6.13598	5.67464	6.77373e-05	0.00269444	0.00226451	KY.Chr5.1125/KY.Chr4.230/KY.Chr4.231/KY.Chr1.2113/KY.Chr1.2580/KY.Chr1.1965/KY.Chr1.1234	7	BP	0.388889
GO:0002828	regulation of type 2 immune response	5/478	13/7542	0.384615	6.06855	4.75763	0.000841647	0.0165101	0.0138757	KY.Chr11.1030/KY.Chr4.407/KY.Chr8.469/KY.Chr14.26/KY.Chr14.27	5	BP	0.384615
GO:0014829	vascular associated smooth muscle contraction	5/478	13/7542	0.384615	6.06855	4.75763	0.000841647	0.0165101	0.0138757	KY.Chr4.230/KY.Chr4.231/KY.Chr1.2113/KY.Chr1.2580/KY.Chr1.1965	5	BP	0.384615
GO:0043176	amine binding	5/449	13/6788	0.384615	5.81463	4.62415	0.00102152	0.00880858	0.0068623	KY.Chr3.314/KY.Chr3.87/KY.Chr3.88/KY.Chr3.315/KY.Chr14.209	5	MF	0.384615
GO:0098723	skeletal muscle myofibril	5/488	13/7603	0.384615	5.99228	4.71776	0.000891923	0.0066359	0.00493843	KY.Chr4.230/KY.Chr4.231/KY.Chr1.2113/KY.Chr1.2580/KY.Chr1.1965	5	CC	0.384615
GO:0015276	ligand-gated monoatomic ion channel activity	29/449	76/6788	0.381579	5.76873	11.1259	1.17245e-15	1.47964e-13	1.15271e-13	KY.Chr1.2419/KY.Chr3.314/KY.Chr1.2378/KY.Chr9.557/KY.Chr11.1151/KY.Chr9.555/KY.Chr3.87/KY.Chr2.2161/KY.Chr3.1181/KY.Chr10.773/KY.Chr2.2218/KY.Chr7.967/KY.Chr13.432/KY.Chr2.1128/KY.Chr6.24/KY.Chr3.88/KY.Chr9.842/KY.Chr2.34/KY.Chr2.871/KY.Chr9.746/KY.Chr3.972/KY.Chr7.262/KY.Chr7.710/KY.Chr14.1144/KY.Chr3.315/KY.Chr13.170/KY.Chr13.436/KY.Chr4.1068/KY.Chr14.209	29	MF	0.381579
GO:0022834	ligand-gated channel activity	29/449	76/6788	0.381579	5.76873	11.1259	1.17245e-15	1.47964e-13	1.15271e-13	KY.Chr1.2419/KY.Chr3.314/KY.Chr1.2378/KY.Chr9.557/KY.Chr11.1151/KY.Chr9.555/KY.Chr3.87/KY.Chr2.2161/KY.Chr3.1181/KY.Chr10.773/KY.Chr2.2218/KY.Chr7.967/KY.Chr13.432/KY.Chr2.1128/KY.Chr6.24/KY.Chr3.88/KY.Chr9.842/KY.Chr2.34/KY.Chr2.871/KY.Chr9.746/KY.Chr3.972/KY.Chr7.262/KY.Chr7.710/KY.Chr14.1144/KY.Chr3.315/KY.Chr13.170/KY.Chr13.436/KY.Chr4.1068/KY.Chr14.209	29	MF	0.381579
GO:0019226	transmission of nerve impulse	12/478	32/7542	0.375	5.91684	7.2501	2.57464e-07	2.91069e-05	2.44626e-05	KY.Chr1.2378/KY.Chr11.1151/KY.Chr5.634/KY.Chr9.584/KY.Chr2.2218/KY.Chr9.756/KY.Chr2.1128/KY.Chr4.1146/KY.Chr2.34/KY.Chr10.1123/KY.Chr7.710/KY.Chr10.1332	12	BP	0.375
GO:0007392	initiation of dorsal closure	6/478	16/7542	0.375	5.91684	5.12115	0.000291027	0.00757729	0.00636825	KY.Chr3.13/KY.Chr9.774/KY.Chr3.12/KY.Chr3.11/KY.Chr11.771/KY.Chr2.1050	6	BP	0.375
GO:0005272	sodium channel activity	9/449	24/6788	0.375	5.66927	6.09823	1.19566e-05	0.000193451	0.000150708	KY.Chr1.2419/KY.Chr5.634/KY.Chr10.773/KY.Chr9.756/KY.Chr2.1128/KY.Chr14.1144/KY.Chr4.1068/KY.Chr14.80/KY.Chr10.1332	9	MF	0.375
GO:0007395	dorsal closure, spreading of leading edge cells	7/478	19/7542	0.368421	5.81304	5.46391	0.00010144	0.00343524	0.00288711	KY.Chr3.13/KY.Chr9.774/KY.Chr3.12/KY.Chr3.11/KY.Chr11.771/KY.Chr2.1050/KY.Chr11.670	7	BP	0.368421
GO:0050966	detection of mechanical stimulus involved in sensory perception of pain	7/478	19/7542	0.368421	5.81304	5.46391	0.00010144	0.00343524	0.00288711	KY.Chr1.2378/KY.Chr9.652/KY.Chr9.756/KY.Chr4.1146/KY.Chr9.746/KY.Chr11.889/KY.Chr9.365	7	BP	0.368421
GO:0099094	ligand-gated monoatomic cation channel activity	21/449	57/6788	0.368421	5.5698	9.22034	2.47193e-11	7.79895e-10	6.07576e-10	KY.Chr1.2419/KY.Chr3.314/KY.Chr1.2378/KY.Chr3.87/KY.Chr10.773/KY.Chr2.2218/KY.Chr7.967/KY.Chr13.432/KY.Chr2.1128/KY.Chr6.24/KY.Chr3.88/KY.Chr2.34/KY.Chr2.871/KY.Chr9.746/KY.Chr7.262/KY.Chr7.710/KY.Chr14.1144/KY.Chr3.315/KY.Chr13.436/KY.Chr4.1068/KY.Chr14.209	21	MF	0.368421
GO:0098989	NMDA selective glutamate receptor signaling pathway	4/478	11/7542	0.363636	5.73754	4.09003	0.00367522	0.0453699	0.0381307	KY.Chr9.323/KY.Chr9.746/KY.Chr7.404/KY.Chr7.818	4	BP	0.363636
GO:2000516	positive regulation of CD4-positive, alpha-beta T cell activation	4/478	11/7542	0.363636	5.73754	4.09003	0.00367522	0.0453699	0.0381307	KY.Chr4.949/KY.Chr11.1030/KY.Chr11.887/KY.Chr8.469	4	BP	0.363636
GO:0015271	outward rectifier potassium channel activity	4/449	11/6788	0.363636	5.49747	3.97281	0.00428899	0.0270636	0.0210838	KY.Chr1.2378/KY.Chr12.751/KY.Chr2.2183/KY.Chr1.2300	4	MF	0.363636
GO:0015556	C4-dicarboxylate transmembrane transporter activity	4/449	11/6788	0.363636	5.49747	3.97281	0.00428899	0.0270636	0.0210838	KY.Chr2.195/KY.Chr11.289/KY.Chr1.960/KY.Chr2.831	4	MF	0.363636
GO:0050656	3'-phosphoadenosine 5'-phosphosulfate binding	4/449	11/6788	0.363636	5.49747	3.97281	0.00428899	0.0270636	0.0210838	KY.Chr9.323/KY.Chr2.1038/KY.Chr7.404/KY.Chr7.818	4	MF	0.363636
GO:0036321	ghrelin secretion	5/478	14/7542	0.357143	5.63509	4.51528	0.0012416	0.0210495	0.0176909	KY.Chr9.391/KY.Chr1.1949/KY.Chr11.937/KY.Chr2.1203/KY.Chr5.1101	5	BP	0.357143
GO:0043134	regulation of hindgut contraction	5/478	14/7542	0.357143	5.63509	4.51528	0.0012416	0.0210495	0.0176909	KY.Chr9.391/KY.Chr1.1949/KY.Chr11.937/KY.Chr2.1203/KY.Chr5.1101	5	BP	0.357143
GO:0120057	regulation of small intestinal transit	5/478	14/7542	0.357143	5.63509	4.51528	0.0012416	0.0210495	0.0176909	KY.Chr9.391/KY.Chr1.1949/KY.Chr11.937/KY.Chr2.1203/KY.Chr5.1101	5	BP	0.357143
GO:0120058	positive regulation of small intestinal transit	5/478	14/7542	0.357143	5.63509	4.51528	0.0012416	0.0210495	0.0176909	KY.Chr9.391/KY.Chr1.1949/KY.Chr11.937/KY.Chr2.1203/KY.Chr5.1101	5	BP	0.357143
GO:1904306	positive regulation of gastro-intestinal system smooth muscle contraction	5/478	14/7542	0.357143	5.63509	4.51528	0.0012416	0.0210495	0.0176909	KY.Chr9.391/KY.Chr1.1949/KY.Chr11.937/KY.Chr2.1203/KY.Chr5.1101	5	BP	0.357143
GO:1904349	positive regulation of small intestine smooth muscle contraction	5/478	14/7542	0.357143	5.63509	4.51528	0.0012416	0.0210495	0.0176909	KY.Chr9.391/KY.Chr1.1949/KY.Chr11.937/KY.Chr2.1203/KY.Chr5.1101	5	BP	0.357143
GO:1905333	regulation of gastric motility	5/478	14/7542	0.357143	5.63509	4.51528	0.0012416	0.0210495	0.0176909	KY.Chr9.391/KY.Chr1.1949/KY.Chr11.937/KY.Chr2.1203/KY.Chr5.1101	5	BP	0.357143
GO:2000489	regulation of hepatic stellate cell activation	5/478	14/7542	0.357143	5.63509	4.51528	0.0012416	0.0210495	0.0176909	KY.Chr4.230/KY.Chr4.231/KY.Chr1.2113/KY.Chr1.2580/KY.Chr1.1965	5	BP	0.357143
GO:0001616	growth hormone secretagogue receptor activity	5/449	14/6788	0.357143	5.3993	4.38507	0.00150346	0.0115693	0.00901305	KY.Chr9.391/KY.Chr1.1949/KY.Chr11.937/KY.Chr2.1203/KY.Chr5.1101	5	MF	0.357143
GO:0042043	neurexin family protein binding	5/449	14/6788	0.357143	5.3993	4.38507	0.00150346	0.0115693	0.00901305	KY.Chr5.112/KY.Chr2.470/KY.Chr12.178/KY.Chr3.595/KY.Chr11.922	5	MF	0.357143
GO:0005131	growth hormone receptor binding	6/449	17/6788	0.352941	5.33578	4.7634	0.000535032	0.00511523	0.00398501	KY.Chr9.391/KY.Chr1.1949/KY.Chr3.1679/KY.Chr11.937/KY.Chr2.1203/KY.Chr5.1101	6	MF	0.352941
GO:0016849	phosphorus-oxygen lyase activity	6/449	17/6788	0.352941	5.33578	4.7634	0.000535032	0.00511523	0.00398501	KY.Chr9.623/KY.Chr3.848/KY.Chr6.205/KY.Chr7.529/KY.Chr1.1765/KY.Chr4.1069	6	MF	0.352941
GO:0016520	growth hormone-releasing hormone receptor activity	7/449	20/6788	0.35	5.29131	5.11478	0.000192356	0.0020927	0.00163032	KY.Chr3.1067/KY.Chr9.391/KY.Chr1.1949/KY.Chr3.1669/KY.Chr11.937/KY.Chr2.1203/KY.Chr5.1101	7	MF	0.35
GO:0032036	myosin heavy chain binding	7/449	20/6788	0.35	5.29131	5.11478	0.000192356	0.0020927	0.00163032	KY.Chr4.230/KY.Chr4.231/KY.Chr1.2113/KY.Chr1.628/KY.Chr1.2580/KY.Chr1.1965/KY.Chr8.999	7	MF	0.35
GO:0010460	positive regulation of heart rate	8/478	23/7542	0.347826	5.48808	5.60722	5.1539e-05	0.00219219	0.00184241	KY.Chr3.1115/KY.Chr3.1094/KY.Chr2.2218/KY.Chr9.756/KY.Chr2.2183/KY.Chr9.1097/KY.Chr2.34/KY.Chr12.1048	8	BP	0.347826
GO:0051969	regulation of transmission of nerve impulse	11/478	32/7542	0.34375	5.42377	6.52305	2.2537e-06	0.000176034	0.000147946	KY.Chr6.590/KY.Chr9.555/KY.Chr9.652/KY.Chr10.1385/KY.Chr9.391/KY.Chr9.1097/KY.Chr1.1949/KY.Chr11.937/KY.Chr2.1203/KY.Chr5.1101/KY.Chr9.365	11	BP	0.34375
GO:0045987	positive regulation of smooth muscle contraction	12/478	35/7542	0.342857	5.40968	6.8016	7.98388e-07	7.97645e-05	6.70372e-05	KY.Chr1.207/KY.Chr11.1151/KY.Chr9.652/KY.Chr9.391/KY.Chr1.1949/KY.Chr1.206/KY.Chr3.1429/KY.Chr11.937/KY.Chr12.1048/KY.Chr2.1203/KY.Chr5.1101/KY.Chr9.365	12	BP	0.342857
GO:0033604	negative regulation of catecholamine secretion	10/478	30/7542	0.333333	5.25941	6.08045	9.02792e-06	0.000578865	0.000486501	KY.Chr11.1089/KY.Chr1.207/KY.Chr9.455/KY.Chr9.391/KY.Chr1.1949/KY.Chr1.206/KY.Chr3.1429/KY.Chr11.937/KY.Chr2.1203/KY.Chr5.1101	10	BP	0.333333
GO:1903350	response to dopamine	6/478	18/7542	0.333333	5.25941	4.70614	0.000604974	0.0129948	0.0109214	KY.Chr1.2378/KY.Chr9.323/KY.Chr10.773/KY.Chr7.404/KY.Chr4.1068/KY.Chr7.818	6	BP	0.333333
GO:1903351	cellular response to dopamine	6/478	18/7542	0.333333	5.25941	4.70614	0.000604974	0.0129948	0.0109214	KY.Chr1.2378/KY.Chr9.323/KY.Chr10.773/KY.Chr7.404/KY.Chr4.1068/KY.Chr7.818	6	BP	0.333333
GO:0007158	neuron cell-cell adhesion	5/478	15/7542	0.333333	5.25941	4.29524	0.00176634	0.0269678	0.0226648	KY.Chr5.112/KY.Chr6.590/KY.Chr2.470/KY.Chr3.595/KY.Chr11.922	5	BP	0.333333
GO:0045200	establishment of neuroblast polarity	5/478	15/7542	0.333333	5.25941	4.29524	0.00176634	0.0269678	0.0226648	KY.Chr3.13/KY.Chr3.12/KY.Chr3.11/KY.Chr11.771/KY.Chr2.1050	5	BP	0.333333
GO:0090327	negative regulation of locomotion involved in locomotory behavior	5/478	15/7542	0.333333	5.25941	4.29524	0.00176634	0.0269678	0.0226648	KY.Chr9.391/KY.Chr1.1949/KY.Chr11.937/KY.Chr2.1203/KY.Chr5.1101	5	BP	0.333333
GO:2000110	negative regulation of macrophage apoptotic process	5/478	15/7542	0.333333	5.25941	4.29524	0.00176634	0.0269678	0.0226648	KY.Chr9.391/KY.Chr1.1949/KY.Chr11.937/KY.Chr2.1203/KY.Chr5.1101	5	BP	0.333333
GO:0010455	positive regulation of cell fate commitment	4/478	12/7542	0.333333	5.25941	3.84102	0.00523973	0.0561343	0.0471775	KY.Chr1.2598/KY.Chr9.1034/KY.Chr12.665/KY.Chr12.818	4	BP	0.333333
GO:0014883	transition between fast and slow fiber	4/478	12/7542	0.333333	5.25941	3.84102	0.00523973	0.0561343	0.0471775	KY.Chr14.573/KY.Chr6.34/KY.UAContig3.39/KY.Chr11.44	4	BP	0.333333
GO:0051956	negative regulation of amino acid transport	4/478	12/7542	0.333333	5.25941	3.84102	0.00523973	0.0561343	0.0471775	KY.Chr1.207/KY.Chr9.455/KY.Chr4.1146/KY.Chr1.206	4	BP	0.333333
GO:0097104	postsynaptic membrane assembly	4/478	12/7542	0.333333	5.25941	3.84102	0.00523973	0.0561343	0.0471775	KY.Chr5.112/KY.Chr2.470/KY.Chr3.595/KY.Chr11.922	4	BP	0.333333
GO:0099623	regulation of cardiac muscle cell membrane repolarization	4/478	12/7542	0.333333	5.25941	3.84102	0.00523973	0.0561343	0.0471775	KY.Chr1.2378/KY.Chr9.756/KY.Chr12.751/KY.Chr2.2183	4	BP	0.333333
GO:0098770	FBXO family protein binding	5/449	15/6788	0.333333	5.03935	4.16791	0.00213395	0.0154773	0.0120575	KY.Chr10.626/KY.Chr5.1002/KY.Chr1.2151/KY.Chr14.228/KY.Chr3.922	5	MF	0.333333
GO:0014061	regulation of norepinephrine secretion	10/478	31/7542	0.322581	5.08976	5.93516	1.25805e-05	0.000692895	0.000582336	KY.Chr11.1089/KY.Chr2.2218/KY.Chr9.391/KY.Chr1.2300/KY.Chr1.1949/KY.Chr2.34/KY.Chr3.1429/KY.Chr11.937/KY.Chr2.1203/KY.Chr5.1101	10	BP	0.322581
GO:0086065	cell communication involved in cardiac conduction	8/478	25/7542	0.32	5.04904	5.27476	0.000101554	0.00343524	0.00288711	KY.Chr1.2378/KY.Chr10.1199/KY.Chr10.773/KY.Chr9.756/KY.Chr12.751/KY.Chr2.2183/KY.Chr4.1007/KY.Chr4.1068	8	BP	0.32
GO:1990314	cellular response to insulin-like growth factor stimulus	8/478	25/7542	0.32	5.04904	5.27476	0.000101554	0.00343524	0.00288711	KY.Chr3.680/KY.Chr9.391/KY.Chr1.1949/KY.Chr11.937/KY.Chr2.1203/KY.Chr12.452/KY.Chr12.453/KY.Chr5.1101	8	BP	0.32
GO:0010700	negative regulation of norepinephrine secretion	7/478	22/7542	0.318182	5.02035	4.91212	0.000290587	0.00757729	0.00636825	KY.Chr11.1089/KY.Chr9.391/KY.Chr1.1949/KY.Chr3.1429/KY.Chr11.937/KY.Chr2.1203/KY.Chr5.1101	7	BP	0.318182
GO:0046068	cGMP metabolic process	7/478	22/7542	0.318182	5.02035	4.91212	0.000290587	0.00757729	0.00636825	KY.Chr9.623/KY.Chr3.848/KY.Chr6.205/KY.Chr7.529/KY.Chr3.1308/KY.Chr1.1765/KY.Chr4.1069	7	BP	0.318182
GO:0001508	action potential	20/478	63/7542	0.31746	5.00897	8.31159	7.75775e-10	3.33273e-07	2.80096e-07	KY.Chr1.2378/KY.Chr11.1151/KY.Chr5.634/KY.Chr10.1199/KY.Chr9.584/KY.Chr10.773/KY.Chr2.2218/KY.Chr9.756/KY.Chr12.751/KY.Chr2.2183/KY.Chr1.2300/KY.Chr4.1007/KY.Chr2.1128/KY.Chr2.34/KY.Chr9.746/KY.Chr10.1123/KY.Chr7.710/KY.Chr4.1068/KY.Chr10.588/KY.Chr10.1332	20	BP	0.31746
GO:0070405	ammonium ion binding	13/449	41/6788	0.317073	4.79352	6.48382	1.24263e-06	2.61366e-05	2.03617e-05	KY.Chr10.1029/KY.Chr3.314/KY.Chr11.1151/KY.Chr3.87/KY.Chr2.2218/KY.Chr14.991/KY.Chr1.1127/KY.Chr7.967/KY.Chr6.24/KY.Chr3.88/KY.Chr2.34/KY.Chr3.315/KY.Chr14.209	13	MF	0.317073
GO:0002707	negative regulation of lymphocyte mediated immunity	6/478	19/7542	0.315789	4.9826	4.52118	0.000837375	0.0165101	0.0138757	KY.Chr4.949/KY.Chr12.452/KY.Chr12.453/KY.Chr4.407/KY.Chr14.26/KY.Chr14.27	6	BP	0.315789
GO:0009190	cyclic nucleotide biosynthetic process	6/478	19/7542	0.315789	4.9826	4.52118	0.000837375	0.0165101	0.0138757	KY.Chr9.623/KY.Chr3.848/KY.Chr6.205/KY.Chr7.529/KY.Chr1.1765/KY.Chr4.1069	6	BP	0.315789
GO:0052652	cyclic purine nucleotide metabolic process	6/478	19/7542	0.315789	4.9826	4.52118	0.000837375	0.0165101	0.0138757	KY.Chr9.623/KY.Chr3.848/KY.Chr6.205/KY.Chr7.529/KY.Chr1.1765/KY.Chr4.1069	6	BP	0.315789
GO:0060142	regulation of syncytium formation by plasma membrane fusion	6/478	19/7542	0.315789	4.9826	4.52118	0.000837375	0.0165101	0.0138757	KY.Chr3.13/KY.Chr3.12/KY.Chr3.11/KY.Chr1.2037/KY.Chr11.771/KY.Chr2.1050	6	BP	0.315789
GO:0009975	cyclase activity	6/449	19/6788	0.315789	4.77412	4.38411	0.00104698	0.00880858	0.0068623	KY.Chr9.623/KY.Chr3.848/KY.Chr6.205/KY.Chr7.529/KY.Chr1.1765/KY.Chr4.1069	6	MF	0.315789
GO:0032027	myosin light chain binding	6/449	19/6788	0.315789	4.77412	4.38411	0.00104698	0.00880858	0.0068623	KY.Chr3.13/KY.Chr3.12/KY.Chr3.11/KY.Chr11.771/KY.Chr11.44/KY.Chr2.1050	6	MF	0.315789
GO:0014056	regulation of acetylcholine secretion, neurotransmission	5/478	16/7542	0.3125	4.9307	4.09403	0.00243694	0.0337774	0.0283878	KY.Chr10.626/KY.Chr12.178/KY.Chr11.1151/KY.Chr6.24/KY.Chr12.1048	5	BP	0.3125
GO:0015727	lactate transport	5/478	16/7542	0.3125	4.9307	4.09403	0.00243694	0.0337774	0.0283878	KY.Chr14.1047/KY.Chr7.823/KY.Chr3.1420/KY.Chr7.821/KY.Chr7.822	5	BP	0.3125
GO:0035873	lactate transmembrane transport	5/478	16/7542	0.3125	4.9307	4.09403	0.00243694	0.0337774	0.0283878	KY.Chr14.1047/KY.Chr7.823/KY.Chr3.1420/KY.Chr7.821/KY.Chr7.822	5	BP	0.3125
GO:0055003	cardiac myofibril assembly	5/478	16/7542	0.3125	4.9307	4.09403	0.00243694	0.0337774	0.0283878	KY.Chr4.230/KY.Chr4.231/KY.Chr1.2113/KY.Chr1.2580/KY.Chr1.1965	5	BP	0.3125
GO:0015129	lactate transmembrane transporter activity	5/449	16/6788	0.3125	4.72439	3.96925	0.00293735	0.0199298	0.0155262	KY.Chr14.1047/KY.Chr7.823/KY.Chr3.1420/KY.Chr7.821/KY.Chr7.822	5	MF	0.3125
GO:0060077	inhibitory synapse	5/488	16/7603	0.3125	4.86872	4.05676	0.00257716	0.0165403	0.0123093	KY.Chr2.1186/KY.Chr9.557/KY.Chr9.555/KY.Chr7.1255/KY.Chr4.860	5	CC	0.3125
GO:0014059	regulation of dopamine secretion	9/478	29/7542	0.310345	4.8967	5.4688	4.88593e-05	0.0021202	0.0017819	KY.Chr11.1089/KY.Chr1.2378/KY.Chr1.207/KY.Chr2.2014/KY.Chr9.455/KY.Chr10.773/KY.Chr6.24/KY.Chr1.206/KY.Chr4.1068	9	BP	0.310345
GO:0032222	regulation of synaptic transmission, cholinergic	9/478	29/7542	0.310345	4.8967	5.4688	4.88593e-05	0.0021202	0.0017819	KY.Chr10.626/KY.Chr12.178/KY.Chr11.1151/KY.Chr9.455/KY.Chr2.2218/KY.Chr6.24/KY.Chr2.34/KY.Chr1.529/KY.Chr12.1048	9	BP	0.310345
GO:0014057	positive regulation of acetylcholine secretion, neurotransmission	4/478	13/7542	0.307692	4.85484	3.61837	0.00719443	0.0697681	0.0586358	KY.Chr10.626/KY.Chr12.178/KY.Chr11.1151/KY.Chr12.1048	4	BP	0.307692
GO:0032673	regulation of interleukin-4 production	4/478	13/7542	0.307692	4.85484	3.61837	0.00719443	0.0697681	0.0586358	KY.Chr4.949/KY.Chr8.469/KY.Chr14.26/KY.Chr14.27	4	BP	0.307692
GO:0035095	behavioral response to nicotine	4/478	13/7542	0.307692	4.85484	3.61837	0.00719443	0.0697681	0.0586358	KY.Chr2.2218/KY.Chr7.967/KY.Chr6.24/KY.Chr2.34	4	BP	0.307692
GO:0051971	positive regulation of transmission of nerve impulse	4/478	13/7542	0.307692	4.85484	3.61837	0.00719443	0.0697681	0.0586358	KY.Chr6.590/KY.Chr9.652/KY.Chr10.1385/KY.Chr9.365	4	BP	0.307692
GO:0070247	regulation of natural killer cell apoptotic process	4/478	13/7542	0.307692	4.85484	3.61837	0.00719443	0.0697681	0.0586358	KY.Chr5.1002/KY.Chr1.2151/KY.Chr14.228/KY.Chr3.922	4	BP	0.307692
GO:0008188	neuropeptide receptor activity	12/449	39/6788	0.307692	4.6517	6.08639	4.58185e-06	8.76105e-05	6.82527e-05	KY.Chr5.222/KY.Chr3.1067/KY.Chr9.187/KY.Chr11.1153/KY.Chr2.487/KY.Chr3.1669/KY.Chr12.1048/KY.Chr3.1061/KY.Chr3.245/KY.Chr9.186/KY.Chr7.453/KY.Chr4.50	12	MF	0.307692
GO:0015279	store-operated calcium channel activity	4/449	13/6788	0.307692	4.6517	3.50723	0.00835891	0.0483897	0.0376979	KY.Chr2.1073/KY.Chr10.218/KY.Chr4.774/KY.Chr10.219	4	MF	0.307692
GO:0016595	glutamate binding	4/449	13/6788	0.307692	4.6517	3.50723	0.00835891	0.0483897	0.0376979	KY.Chr7.1255/KY.Chr4.1146/KY.Chr9.746/KY.Chr13.436	4	MF	0.307692
GO:0005579	membrane attack complex	4/488	13/7603	0.307692	4.79382	3.58521	0.00752419	0.0383424	0.0285344	KY.Chr11.1089/KY.Chr14.192/KY.Chr3.1202/KY.Chr3.1199	4	CC	0.307692
GO:0034705	potassium channel complex	11/488	36/7603	0.305556	4.76053	5.92277	9.397e-06	0.000134449	0.000100057	KY.Chr1.2378/KY.Chr5.745/KY.Chr9.584/KY.Chr10.773/KY.Chr12.751/KY.Chr2.2183/KY.Chr13.432/KY.Chr1.2300/KY.Chr2.1128/KY.Chr10.1123/KY.Chr4.1068	11	CC	0.305556
GO:0008345	larval locomotory behavior	7/478	23/7542	0.304348	4.80207	4.75015	0.000395171	0.00953893	0.00801689	KY.Chr10.626/KY.Chr1.2378/KY.Chr2.2014/KY.Chr7.1255/KY.Chr1.2300/KY.Chr14.80/KY.Chr10.1387	7	BP	0.304348
GO:0060048	cardiac muscle contraction	20/478	66/7542	0.30303	4.78129	8.02564	1.95538e-09	5.25021e-07	4.41248e-07	KY.Chr3.1115/KY.Chr3.1094/KY.Chr4.230/KY.Chr1.2378/KY.Chr6.34/KY.Chr1.2011/KY.Chr1.2008/KY.Chr4.231/KY.Chr10.1199/KY.Chr4.1167/KY.Chr9.756/KY.Chr1.2113/KY.Chr1.628/KY.Chr12.751/KY.Chr2.2183/KY.Chr1.2010/KY.Chr1.2580/KY.Chr4.1007/KY.Chr1.1965/KY.Chr11.44	20	BP	0.30303
GO:0008076	voltage-gated potassium channel complex	10/488	33/7603	0.30303	4.72119	5.61018	2.61318e-05	0.000313582	0.000233367	KY.Chr1.2378/KY.Chr5.745/KY.Chr9.584/KY.Chr10.773/KY.Chr12.751/KY.Chr2.2183/KY.Chr13.432/KY.Chr1.2300/KY.Chr10.1123/KY.Chr4.1068	10	CC	0.30303
GO:0032691	negative regulation of interleukin-1 beta production	9/478	30/7542	0.3	4.73347	5.32965	6.59299e-05	0.00269444	0.00226451	KY.Chr2.2218/KY.Chr9.391/KY.Chr1.1949/KY.Chr2.34/KY.Chr11.937/KY.Chr2.1203/KY.Chr5.1101/KY.Chr8.469/KY.Chr3.1573	9	BP	0.3
GO:0086010	membrane depolarization during action potential	6/478	20/7542	0.3	4.73347	4.34875	0.00113299	0.0202805	0.0170445	KY.Chr5.634/KY.Chr10.773/KY.Chr9.756/KY.Chr4.1068/KY.Chr10.588/KY.Chr10.1332	6	BP	0.3
GO:0095500	acetylcholine receptor signaling pathway	6/478	20/7542	0.3	4.73347	4.34875	0.00113299	0.0202805	0.0170445	KY.Chr11.1151/KY.Chr2.2218/KY.Chr2.2183/KY.Chr6.24/KY.Chr2.34/KY.Chr3.84	6	BP	0.3
GO:1903831	signal transduction involved in cellular response to ammonium ion	6/478	20/7542	0.3	4.73347	4.34875	0.00113299	0.0202805	0.0170445	KY.Chr11.1151/KY.Chr2.2218/KY.Chr2.2183/KY.Chr6.24/KY.Chr2.34/KY.Chr3.84	6	BP	0.3
GO:1905144	response to acetylcholine	6/478	20/7542	0.3	4.73347	4.34875	0.00113299	0.0202805	0.0170445	KY.Chr11.1151/KY.Chr2.2218/KY.Chr2.2183/KY.Chr6.24/KY.Chr2.34/KY.Chr3.84	6	BP	0.3
GO:1905145	cellular response to acetylcholine	6/478	20/7542	0.3	4.73347	4.34875	0.00113299	0.0202805	0.0170445	KY.Chr11.1151/KY.Chr2.2218/KY.Chr2.2183/KY.Chr6.24/KY.Chr2.34/KY.Chr3.84	6	BP	0.3
GO:0001967	suckling behavior	3/478	10/7542	0.3	4.73347	3.07299	0.0217151	0.147105	0.123633	KY.Chr9.746/KY.Chr2.851/KY.Chr13.436	3	BP	0.3
GO:0001976	nervous system process involved in regulation of systemic arterial blood pressure	3/478	10/7542	0.3	4.73347	3.07299	0.0217151	0.147105	0.123633	KY.Chr2.2218/KY.Chr2.34/KY.Chr12.1048	3	BP	0.3
GO:0007451	dorsal/ventral lineage restriction, imaginal disc	3/478	10/7542	0.3	4.73347	3.07299	0.0217151	0.147105	0.123633	KY.Chr12.32/KY.Chr7.206/KY.Chr14.332	3	BP	0.3
GO:0007630	jump response	3/478	10/7542	0.3	4.73347	3.07299	0.0217151	0.147105	0.123633	KY.Chr2.2218/KY.Chr2.34/KY.Chr2.851	3	BP	0.3
GO:0009445	putrescine metabolic process	3/478	10/7542	0.3	4.73347	3.07299	0.0217151	0.147105	0.123633	KY.Chr2.1174/KY.Chr14.329/KY.Chr2.158	3	BP	0.3
GO:0048484	enteric nervous system development	3/478	10/7542	0.3	4.73347	3.07299	0.0217151	0.147105	0.123633	KY.Chr11.676/KY.Chr11.1096/KY.Chr11.1030	3	BP	0.3
GO:1902358	sulfate transmembrane transport	3/478	10/7542	0.3	4.73347	3.07299	0.0217151	0.147105	0.123633	KY.Chr9.797/KY.Chr7.489/KY.Chr3.393	3	BP	0.3
GO:0015116	sulfate transmembrane transporter activity	3/449	10/6788	0.3	4.53541	2.97743	0.0243162	0.10398	0.0810057	KY.Chr9.797/KY.Chr7.489/KY.Chr3.393	3	MF	0.3
GO:0035252	UDP-xylosyltransferase activity	3/449	10/6788	0.3	4.53541	2.97743	0.0243162	0.10398	0.0810057	KY.Chr10.847/KY.Chr8.1289/KY.Chr8.1288	3	MF	0.3
GO:0042285	xylosyltransferase activity	3/449	10/6788	0.3	4.53541	2.97743	0.0243162	0.10398	0.0810057	KY.Chr10.847/KY.Chr8.1289/KY.Chr8.1288	3	MF	0.3
GO:0043199	sulfate binding	3/449	10/6788	0.3	4.53541	2.97743	0.0243162	0.10398	0.0810057	KY.Chr9.323/KY.Chr7.404/KY.Chr7.818	3	MF	0.3
GO:0050664	oxidoreductase activity, acting on NAD(P)H, oxygen as acceptor	3/449	10/6788	0.3	4.53541	2.97743	0.0243162	0.10398	0.0810057	KY.Chr1.632/KY.Chr6.244/KY.Chr8.521	3	MF	0.3
GO:0060076	excitatory synapse	6/488	20/7603	0.3	4.67398	4.30841	0.00121075	0.00849812	0.00632429	KY.Chr2.2014/KY.Chr3.1181/KY.Chr1.1127/KY.Chr10.1385/KY.Chr2.1128/KY.Chr13.436	6	CC	0.3
GO:0042583	chromaffin granule	3/488	10/7603	0.3	4.67398	3.0445	0.0224595	0.0918124	0.0683267	KY.Chr2.2014/KY.Chr13.392/KY.Chr10.1387	3	CC	0.3
GO:0065010	extracellular membrane-bounded organelle	3/488	10/7603	0.3	4.67398	3.0445	0.0224595	0.0918124	0.0683267	KY.Chr7.313/KY.Chr1.1982/KY.Chr1.1983	3	CC	0.3
GO:0005254	chloride channel activity	11/449	37/6788	0.297297	4.49455	5.67231	1.6627e-05	0.000262291	0.000204337	KY.Chr9.557/KY.Chr11.1151/KY.Chr9.555/KY.Chr2.2161/KY.Chr3.1181/KY.Chr9.797/KY.Chr7.489/KY.Chr3.393/KY.Chr9.842/KY.Chr3.972/KY.Chr13.170	11	MF	0.297297
GO:0060456	positive regulation of digestive system process	13/478	44/7542	0.295455	4.66175	6.33645	1.90995e-06	0.000157791	0.000132614	KY.Chr10.626/KY.Chr12.178/KY.Chr2.2183/KY.Chr9.391/KY.Chr4.695/KY.Chr10.214/KY.Chr1.1949/KY.Chr11.937/KY.Chr12.1048/KY.Chr2.1203/KY.Chr4.40/KY.Chr5.1101/KY.Chr3.941	13	BP	0.295455
GO:0097105	presynaptic membrane assembly	5/478	17/7542	0.294118	4.64066	3.9089	0.00327488	0.0415878	0.034952	KY.Chr5.112/KY.Chr2.470/KY.Chr3.595/KY.Chr14.571/KY.Chr11.922	5	BP	0.294118
GO:1904304	regulation of gastro-intestinal system smooth muscle contraction	5/478	17/7542	0.294118	4.64066	3.9089	0.00327488	0.0415878	0.034952	KY.Chr9.391/KY.Chr1.1949/KY.Chr11.937/KY.Chr2.1203/KY.Chr5.1101	5	BP	0.294118
GO:1904347	regulation of small intestine smooth muscle contraction	5/478	17/7542	0.294118	4.64066	3.9089	0.00327488	0.0415878	0.034952	KY.Chr9.391/KY.Chr1.1949/KY.Chr11.937/KY.Chr2.1203/KY.Chr5.1101	5	BP	0.294118
GO:2000109	regulation of macrophage apoptotic process	5/478	17/7542	0.294118	4.64066	3.9089	0.00327488	0.0415878	0.034952	KY.Chr9.391/KY.Chr1.1949/KY.Chr11.937/KY.Chr2.1203/KY.Chr5.1101	5	BP	0.294118
GO:0007218	neuropeptide signaling pathway	14/478	48/7542	0.291667	4.60199	6.51192	9.11948e-07	8.90393e-05	7.48321e-05	KY.Chr5.222/KY.Chr12.178/KY.Chr3.1067/KY.Chr1.1588/KY.Chr9.187/KY.Chr11.1153/KY.Chr2.487/KY.Chr3.1669/KY.Chr12.1048/KY.Chr3.1061/KY.Chr3.245/KY.Chr9.186/KY.Chr7.453/KY.Chr4.50	14	BP	0.291667
GO:0008258	head involution	7/478	24/7542	0.291667	4.60199	4.59727	0.000527803	0.0117638	0.00988673	KY.Chr3.13/KY.Chr9.774/KY.Chr3.12/KY.Chr3.11/KY.Chr2.769/KY.Chr11.771/KY.Chr2.1050	7	BP	0.291667
GO:0014866	skeletal myofibril assembly	7/478	24/7542	0.291667	4.60199	4.59727	0.000527803	0.0117638	0.00988673	KY.Chr4.230/KY.Chr4.231/KY.Chr4.1167/KY.Chr1.2113/KY.Chr1.2580/KY.Chr1.1965/KY.Chr11.688	7	BP	0.291667
GO:0032590	dendrite membrane	7/488	24/7603	0.291667	4.54414	4.55404	0.000569947	0.00490688	0.0036517	KY.Chr9.555/KY.Chr10.773/KY.Chr1.2300/KY.Chr2.1128/KY.Chr12.1048/KY.Chr13.436/KY.Chr4.1068	7	CC	0.291667
GO:0050433	regulation of catecholamine secretion	18/478	62/7542	0.290323	4.58078	7.3642	2.70008e-08	4.1427e-06	3.48169e-06	KY.Chr11.1089/KY.Chr1.2378/KY.Chr1.207/KY.Chr2.2014/KY.Chr9.455/KY.Chr10.773/KY.Chr2.2218/KY.Chr9.391/KY.Chr1.2300/KY.Chr6.24/KY.Chr1.1949/KY.Chr2.34/KY.Chr1.206/KY.Chr3.1429/KY.Chr11.937/KY.Chr2.1203/KY.Chr5.1101/KY.Chr4.1068	18	BP	0.290323
GO:0022839	monoatomic ion-gated channel activity	38/449	131/6788	0.290076	4.38539	10.4125	1.54494e-15	1.62476e-13	1.26576e-13	KY.Chr1.2419/KY.Chr3.314/KY.Chr1.2378/KY.Chr9.557/KY.Chr11.1151/KY.Chr5.634/KY.Chr9.555/KY.Chr3.87/KY.Chr2.2161/KY.Chr3.1181/KY.Chr10.773/KY.Chr2.2218/KY.Chr7.967/KY.Chr12.751/KY.Chr2.2183/KY.Chr13.432/KY.Chr14.571/KY.Chr1.2300/KY.Chr2.1073/KY.Chr2.1128/KY.Chr6.24/KY.Chr3.88/KY.Chr9.842/KY.Chr4.1146/KY.Chr2.34/KY.Chr2.871/KY.Chr9.746/KY.Chr10.1123/KY.Chr3.972/KY.Chr7.262/KY.Chr7.710/KY.Chr14.1144…	38	MF	0.290076
GO:0007271	synaptic transmission, cholinergic	10/478	35/7542	0.285714	4.50807	5.41093	4.13622e-05	0.00195266	0.00164109	KY.Chr12.178/KY.Chr11.1151/KY.Chr2.2218/KY.Chr14.991/KY.Chr7.967/KY.Chr3.936/KY.Chr6.24/KY.Chr2.34/KY.Chr7.710/KY.Chr3.84	10	BP	0.285714
GO:0006335	DNA replication-dependent chromatin assembly	8/478	28/7542	0.285714	4.50807	4.83743	0.000246458	0.00665903	0.00559651	KY.UAContig29.6/KY.UAContig29.16/KY.UAContig3.169/KY.UAContig29.25/KY.UAContig3.187/KY.UAContig29.34/KY.UAContig3.178/KY.UAContig3.160	8	BP	0.285714
GO:0006801	superoxide metabolic process	4/478	14/7542	0.285714	4.50807	3.4174	0.00957556	0.0844695	0.0709914	KY.Chr5.626/KY.Chr1.632/KY.Chr6.244/KY.Chr8.521	4	BP	0.285714
GO:0033240	positive regulation of amine metabolic process	4/478	14/7542	0.285714	4.50807	3.4174	0.00957556	0.0844695	0.0709914	KY.Chr1.207/KY.Chr2.2218/KY.Chr2.34/KY.Chr1.206	4	BP	0.285714
GO:0042403	thyroid hormone metabolic process	4/478	14/7542	0.285714	4.50807	3.4174	0.00957556	0.0844695	0.0709914	KY.Chr9.323/KY.Chr1.632/KY.Chr7.404/KY.Chr7.818	4	BP	0.285714
GO:0060004	reflex	4/478	14/7542	0.285714	4.50807	3.4174	0.00957556	0.0844695	0.0709914	KY.Chr1.2378/KY.Chr3.1181/KY.Chr10.773/KY.Chr4.1068	4	BP	0.285714
GO:0061945	regulation of protein K48-linked ubiquitination	4/478	14/7542	0.285714	4.50807	3.4174	0.00957556	0.0844695	0.0709914	KY.Chr5.1002/KY.Chr1.2151/KY.Chr14.228/KY.Chr3.922	4	BP	0.285714
GO:1902442	regulation of ripoptosome assembly involved in necroptotic process	4/478	14/7542	0.285714	4.50807	3.4174	0.00957556	0.0844695	0.0709914	KY.Chr5.1002/KY.Chr1.2151/KY.Chr14.228/KY.Chr3.922	4	BP	0.285714
GO:1902443	negative regulation of ripoptosome assembly involved in necroptotic process	4/478	14/7542	0.285714	4.50807	3.4174	0.00957556	0.0844695	0.0709914	KY.Chr5.1002/KY.Chr1.2151/KY.Chr14.228/KY.Chr3.922	4	BP	0.285714
GO:1902523	positive regulation of protein K63-linked ubiquitination	4/478	14/7542	0.285714	4.50807	3.4174	0.00957556	0.0844695	0.0709914	KY.Chr5.1002/KY.Chr1.2151/KY.Chr14.228/KY.Chr3.922	4	BP	0.285714
GO:1902524	positive regulation of protein K48-linked ubiquitination	4/478	14/7542	0.285714	4.50807	3.4174	0.00957556	0.0844695	0.0709914	KY.Chr5.1002/KY.Chr1.2151/KY.Chr14.228/KY.Chr3.922	4	BP	0.285714
GO:0022836	gated channel activity	38/449	133/6788	0.285714	4.31944	10.2889	2.68454e-15	2.41992e-13	1.88523e-13	KY.Chr1.2419/KY.Chr3.314/KY.Chr1.2378/KY.Chr9.557/KY.Chr11.1151/KY.Chr5.634/KY.Chr9.555/KY.Chr3.87/KY.Chr2.2161/KY.Chr3.1181/KY.Chr10.773/KY.Chr2.2218/KY.Chr7.967/KY.Chr12.751/KY.Chr2.2183/KY.Chr13.432/KY.Chr14.571/KY.Chr1.2300/KY.Chr2.1073/KY.Chr2.1128/KY.Chr6.24/KY.Chr3.88/KY.Chr9.842/KY.Chr4.1146/KY.Chr2.34/KY.Chr2.871/KY.Chr9.746/KY.Chr10.1123/KY.Chr3.972/KY.Chr7.262/KY.Chr7.710/KY.Chr14.1144…	38	MF	0.285714
GO:0034702	monoatomic ion channel complex	32/488	112/7603	0.285714	4.45141	9.63655	2.18391e-13	8.12415e-11	6.04599e-11	KY.Chr3.314/KY.Chr1.2378/KY.Chr5.745/KY.Chr3.87/KY.Chr9.584/KY.Chr10.773/KY.Chr2.2218/KY.Chr9.756/KY.Chr7.967/KY.Chr12.751/KY.Chr2.2183/KY.Chr13.432/KY.Chr1.2300/KY.Chr2.1128/KY.Chr6.24/KY.Chr3.88/KY.Chr1.1534/KY.Chr2.34/KY.Chr2.871/KY.Chr9.746/KY.Chr10.1123/KY.Chr7.262/KY.Chr7.710/KY.Chr10.218/KY.Chr3.315/KY.Chr4.774/KY.Chr10.219/KY.Chr13.436/KY.Chr4.1068/KY.Chr14.209/KY.Chr10.588/KY.Chr10.1332	32	CC	0.285714
GO:0032589	neuron projection membrane	12/488	42/7603	0.285714	4.45141	5.87378	8.01303e-06	0.000119234	8.87338e-05	KY.Chr4.850/KY.Chr2.195/KY.Chr9.555/KY.Chr9.455/KY.Chr10.773/KY.Chr2.2218/KY.Chr1.2300/KY.Chr2.1128/KY.Chr2.34/KY.Chr12.1048/KY.Chr13.436/KY.Chr4.1068	12	CC	0.285714
GO:0030673	axolemma	4/488	14/7603	0.285714	4.45141	3.38496	0.0100079	0.0477301	0.0355207	KY.Chr2.195/KY.Chr9.455/KY.Chr2.2218/KY.Chr2.34	4	CC	0.285714
GO:0048306	calcium-dependent protein binding	19/449	67/6788	0.283582	4.28721	7.19613	3.30628e-08	8.02409e-07	6.25115e-07	KY.Chr8.474/KY.Chr9.892/KY.Chr4.230/KY.Chr6.34/KY.Chr4.231/KY.Chr2.2014/KY.Chr5.745/KY.Chr4.1167/KY.Chr13.392/KY.Chr1.2113/KY.Chr5.597/KY.Chr3.595/KY.Chr9.774/KY.Chr1.2580/KY.Chr1.777/KY.Chr1.1965/KY.Chr4.1146/KY.Chr8.889/KY.Chr8.755	19	MF	0.283582
GO:0051953	negative regulation of amine transport	11/478	39/7542	0.282051	4.45027	5.61916	1.95035e-05	0.00100948	0.000848408	KY.Chr11.1089/KY.Chr1.207/KY.Chr9.455/KY.Chr9.391/KY.Chr1.1949/KY.Chr4.1146/KY.Chr1.206/KY.Chr3.1429/KY.Chr11.937/KY.Chr2.1203/KY.Chr5.1101	11	BP	0.282051
GO:0032715	negative regulation of interleukin-6 production	9/478	32/7542	0.28125	4.43763	5.06894	0.000115334	0.00381501	0.00320628	KY.Chr2.2218/KY.Chr9.391/KY.Chr1.1949/KY.Chr2.34/KY.Chr14.314/KY.Chr11.937/KY.Chr2.1203/KY.Chr5.1101/KY.Chr8.469	9	BP	0.28125
GO:0005249	voltage-gated potassium channel activity	9/449	32/6788	0.28125	4.25195	4.90711	0.000159276	0.0017947	0.00139816	KY.Chr1.2378/KY.Chr10.773/KY.Chr12.751/KY.Chr2.2183/KY.Chr13.432/KY.Chr1.2300/KY.Chr2.871/KY.Chr7.262/KY.Chr4.1068	9	MF	0.28125
GO:0008307	structural constituent of muscle	9/449	32/6788	0.28125	4.25195	4.90711	0.000159276	0.0017947	0.00139816	KY.Chr3.1115/KY.Chr3.1094/KY.Chr1.2011/KY.Chr1.2008/KY.Chr8.582/KY.Chr1.628/KY.Chr1.2010/KY.Chr2.2282/KY.Chr11.44	9	MF	0.28125
GO:0007620	copulation	5/478	18/7542	0.277778	4.38285	3.73764	0.00430177	0.0490196	0.041198	KY.Chr1.207/KY.Chr9.1097/KY.Chr1.206/KY.Chr12.1048/KY.Chr3.1737	5	BP	0.277778
GO:0016486	peptide hormone processing	5/478	18/7542	0.277778	4.38285	3.73764	0.00430177	0.0490196	0.041198	KY.Chr10.626/KY.Chr12.178/KY.Chr9.792/KY.Chr7.284/KY.Chr7.955	5	BP	0.277778
GO:0030252	growth hormone secretion	5/478	18/7542	0.277778	4.38285	3.73764	0.00430177	0.0490196	0.041198	KY.Chr9.391/KY.Chr1.1949/KY.Chr11.937/KY.Chr2.1203/KY.Chr5.1101	5	BP	0.277778
GO:0051957	positive regulation of amino acid transport	5/478	18/7542	0.277778	4.38285	3.73764	0.00430177	0.0490196	0.041198	KY.Chr1.207/KY.Chr9.455/KY.Chr9.1097/KY.Chr1.206/KY.Chr9.746	5	BP	0.277778
GO:0048521	negative regulation of behavior	8/478	29/7542	0.275862	4.35262	4.70522	0.000321734	0.00817853	0.00687355	KY.Chr10.626/KY.Chr12.178/KY.Chr3.1181/KY.Chr9.391/KY.Chr1.1949/KY.Chr11.937/KY.Chr2.1203/KY.Chr5.1101	8	BP	0.275862
GO:0060571	morphogenesis of an epithelial fold	8/478	29/7542	0.275862	4.35262	4.70522	0.000321734	0.00817853	0.00687355	KY.Chr3.13/KY.Chr3.12/KY.Chr3.11/KY.Chr14.1181/KY.Chr4.407/KY.Chr11.771/KY.Chr2.1050/KY.Chr11.670	8	BP	0.275862
GO:1903115	regulation of actin filament-based movement	11/478	40/7542	0.275	4.33902	5.50761	2.53873e-05	0.00126818	0.00106583	KY.Chr4.230/KY.Chr6.34/KY.Chr4.231/KY.Chr4.1167/KY.Chr10.773/KY.Chr9.756/KY.Chr1.2113/KY.Chr1.628/KY.Chr1.2580/KY.Chr1.1965/KY.Chr4.1068	11	BP	0.275
GO:0005253	monoatomic anion channel activity	11/449	40/6788	0.275	4.15746	5.33006	3.74999e-05	0.000537783	0.000418959	KY.Chr9.557/KY.Chr11.1151/KY.Chr9.555/KY.Chr2.2161/KY.Chr3.1181/KY.Chr9.797/KY.Chr7.489/KY.Chr3.393/KY.Chr9.842/KY.Chr3.972/KY.Chr13.170	11	MF	0.275
GO:0007494	midgut development	12/478	44/7542	0.272727	4.30316	5.71592	1.19336e-05	0.000665804	0.000559568	KY.Chr1.2598/KY.Chr7.614/KY.Chr3.13/KY.Chr3.12/KY.Chr3.11/KY.Chr6.31/KY.Chr2.769/KY.Chr6.29/KY.Chr11.771/KY.Chr2.1050/KY.Chr6.26/KY.Chr6.27	12	BP	0.272727
GO:0032692	negative regulation of interleukin-1 production	9/478	33/7542	0.272727	4.30316	4.9465	0.00014981	0.00480285	0.0040365	KY.Chr2.2218/KY.Chr9.391/KY.Chr1.1949/KY.Chr2.34/KY.Chr11.937/KY.Chr2.1203/KY.Chr5.1101/KY.Chr8.469/KY.Chr3.1573	9	BP	0.272727
GO:0002523	leukocyte migration involved in inflammatory response	6/478	22/7542	0.272727	4.30316	4.03585	0.00195684	0.0288885	0.0242791	KY.Chr11.1089/KY.Chr14.40/KY.Chr9.652/KY.Chr14.314/KY.Chr8.755/KY.Chr9.365	6	BP	0.272727
GO:0086002	cardiac muscle cell action potential involved in contraction	6/478	22/7542	0.272727	4.30316	4.03585	0.00195684	0.0288885	0.0242791	KY.Chr1.2378/KY.Chr10.1199/KY.Chr9.756/KY.Chr12.751/KY.Chr2.2183/KY.Chr4.1007	6	BP	0.272727
GO:0003084	positive regulation of systemic arterial blood pressure	3/478	11/7542	0.272727	4.30316	2.85169	0.0284801	0.172133	0.144667	KY.Chr2.2218/KY.Chr9.1097/KY.Chr2.34	3	BP	0.272727
GO:0006596	polyamine biosynthetic process	3/478	11/7542	0.272727	4.30316	2.85169	0.0284801	0.172133	0.144667	KY.Chr2.1174/KY.Chr14.329/KY.Chr2.158	3	BP	0.272727
GO:0009812	flavonoid metabolic process	3/478	11/7542	0.272727	4.30316	2.85169	0.0284801	0.172133	0.144667	KY.Chr9.323/KY.Chr7.404/KY.Chr7.818	3	BP	0.272727
GO:0010644	cell communication by electrical coupling	3/478	11/7542	0.272727	4.30316	2.85169	0.0284801	0.172133	0.144667	KY.Chr1.2378/KY.Chr10.1199/KY.Chr4.1007	3	BP	0.272727
GO:0021684	cerebellar granular layer formation	3/478	11/7542	0.272727	4.30316	2.85169	0.0284801	0.172133	0.144667	KY.Chr3.595/KY.Chr1.1534/KY.Chr14.1064	3	BP	0.272727
GO:0021707	cerebellar granule cell differentiation	3/478	11/7542	0.272727	4.30316	2.85169	0.0284801	0.172133	0.144667	KY.Chr3.595/KY.Chr1.1534/KY.Chr14.1064	3	BP	0.272727
GO:0043519	regulation of myosin II filament organization	3/478	11/7542	0.272727	4.30316	2.85169	0.0284801	0.172133	0.144667	KY.Chr1.2011/KY.Chr1.2008/KY.Chr1.2010	3	BP	0.272727
GO:0045589	regulation of regulatory T cell differentiation	3/478	11/7542	0.272727	4.30316	2.85169	0.0284801	0.172133	0.144667	KY.Chr4.949/KY.Chr4.407/KY.Chr14.393	3	BP	0.272727
GO:0060180	female mating behavior	3/478	11/7542	0.272727	4.30316	2.85169	0.0284801	0.172133	0.144667	KY.Chr9.797/KY.Chr9.1097/KY.Chr11.1143	3	BP	0.272727
GO:0071389	cellular response to mineralocorticoid stimulus	3/478	11/7542	0.272727	4.30316	2.85169	0.0284801	0.172133	0.144667	KY.Chr10.773/KY.Chr9.746/KY.Chr4.1068	3	BP	0.272727
GO:0072234	metanephric nephron tubule development	3/478	11/7542	0.272727	4.30316	2.85169	0.0284801	0.172133	0.144667	KY.Chr11.676/KY.Chr1.1742/KY.Chr1.1234	3	BP	0.272727
GO:0086012	membrane depolarization during cardiac muscle cell action potential	3/478	11/7542	0.272727	4.30316	2.85169	0.0284801	0.172133	0.144667	KY.Chr10.773/KY.Chr9.756/KY.Chr4.1068	3	BP	0.272727
GO:0097720	calcineurin-mediated signaling	3/478	11/7542	0.272727	4.30316	2.85169	0.0284801	0.172133	0.144667	KY.Chr9.323/KY.Chr7.404/KY.Chr7.818	3	BP	0.272727
GO:1900452	regulation of long-term synaptic depression	3/478	11/7542	0.272727	4.30316	2.85169	0.0284801	0.172133	0.144667	KY.Chr1.2300/KY.Chr1.1534/KY.Chr14.1064	3	BP	0.272727
GO:1901142	insulin metabolic process	3/478	11/7542	0.272727	4.30316	2.85169	0.0284801	0.172133	0.144667	KY.Chr10.626/KY.Chr12.178/KY.Chr9.1034	3	BP	0.272727
GO:1902630	regulation of membrane hyperpolarization	3/478	11/7542	0.272727	4.30316	2.85169	0.0284801	0.172133	0.144667	KY.Chr10.218/KY.Chr4.774/KY.Chr10.219	3	BP	0.272727
GO:0004062	aryl sulfotransferase activity	3/449	11/6788	0.272727	4.1231	2.75877	0.0318264	0.127914	0.0996509	KY.Chr9.323/KY.Chr7.404/KY.Chr7.818	3	MF	0.272727
GO:0016918	retinal binding	3/449	11/6788	0.272727	4.1231	2.75877	0.0318264	0.127914	0.0996509	KY.Chr7.614/KY.Chr11.799/KY.Chr13.240	3	MF	0.272727
GO:0045823	positive regulation of heart contraction	10/478	37/7542	0.27027	4.26439	5.17763	6.99595e-05	0.0027573	0.00231734	KY.Chr3.1115/KY.Chr3.1094/KY.Chr5.536/KY.Chr2.2218/KY.Chr9.756/KY.Chr5.623/KY.Chr2.2183/KY.Chr9.1097/KY.Chr2.34/KY.Chr12.1048	10	BP	0.27027
GO:0035277	spiracle morphogenesis, open tracheal system	7/478	26/7542	0.269231	4.24799	4.3153	0.00089801	0.0170701	0.0143464	KY.Chr3.13/KY.Chr3.12/KY.Chr3.11/KY.Chr2.769/KY.Chr11.771/KY.Chr2.1050/KY.Chr11.670	7	BP	0.269231
GO:0031941	filamentous actin	7/488	26/7603	0.269231	4.19459	4.27307	0.000968309	0.00706296	0.00525625	KY.Chr4.850/KY.Chr4.230/KY.Chr4.231/KY.Chr1.2113/KY.Chr9.774/KY.Chr1.2580/KY.Chr1.1965	7	CC	0.269231
GO:0005267	potassium channel activity	11/449	41/6788	0.268293	4.05606	5.22336	4.82458e-05	0.000661806	0.000515578	KY.Chr1.2378/KY.Chr10.773/KY.Chr12.751/KY.Chr2.2183/KY.Chr13.432/KY.Chr1.2300/KY.Chr2.1128/KY.Chr2.871/KY.Chr10.1123/KY.Chr7.262/KY.Chr4.1068	11	MF	0.268293
GO:0034703	cation channel complex	26/488	97/7603	0.268041	4.17606	8.24436	1.98343e-10	9.22295e-09	6.86371e-09	KY.Chr3.314/KY.Chr1.2378/KY.Chr5.745/KY.Chr3.87/KY.Chr9.584/KY.Chr10.773/KY.Chr9.756/KY.Chr12.751/KY.Chr2.2183/KY.Chr13.432/KY.Chr1.2300/KY.Chr2.1128/KY.Chr3.88/KY.Chr2.871/KY.Chr9.746/KY.Chr10.1123/KY.Chr7.262/KY.Chr10.218/KY.Chr3.315/KY.Chr4.774/KY.Chr10.219/KY.Chr13.436/KY.Chr4.1068/KY.Chr14.209/KY.Chr10.588/KY.Chr10.1332	26	CC	0.268041
GO:0007455	eye-antennal disc morphogenesis	12/478	45/7542	0.266667	4.20753	5.61354	1.53521e-05	0.000826047	0.000694242	KY.Chr3.13/KY.Chr3.12/KY.Chr3.11/KY.Chr9.1034/KY.Chr6.31/KY.Chr6.29/KY.Chr8.248/KY.Chr11.771/KY.Chr2.1050/KY.Chr6.26/KY.Chr6.27/KY.Chr11.670	12	BP	0.266667
GO:0009372	quorum sensing	4/478	15/7542	0.266667	4.20753	3.23451	0.0124153	0.100327	0.0843184	KY.Chr4.695/KY.Chr10.214/KY.Chr4.40/KY.Chr3.941	4	BP	0.266667
GO:0015730	propanoate transmembrane transport	4/478	15/7542	0.266667	4.20753	3.23451	0.0124153	0.100327	0.0843184	KY.Chr14.1047/KY.Chr7.823/KY.Chr7.821/KY.Chr7.822	4	BP	0.266667
GO:0015740	C4-dicarboxylate transport	4/478	15/7542	0.266667	4.20753	3.23451	0.0124153	0.100327	0.0843184	KY.Chr2.195/KY.Chr11.289/KY.Chr1.960/KY.Chr2.831	4	BP	0.266667
GO:0015912	short-chain fatty acid transport	4/478	15/7542	0.266667	4.20753	3.23451	0.0124153	0.100327	0.0843184	KY.Chr14.1047/KY.Chr7.823/KY.Chr7.821/KY.Chr7.822	4	BP	0.266667
GO:0015913	short-chain fatty acid transmembrane transport	4/478	15/7542	0.266667	4.20753	3.23451	0.0124153	0.100327	0.0843184	KY.Chr14.1047/KY.Chr7.823/KY.Chr7.821/KY.Chr7.822	4	BP	0.266667
GO:0048505	regulation of timing of cell differentiation	4/478	15/7542	0.266667	4.20753	3.23451	0.0124153	0.100327	0.0843184	KY.Chr9.1034/KY.Chr1.1234/KY.Chr14.1181/KY.Chr12.818	4	BP	0.266667
GO:0051923	sulfation	4/478	15/7542	0.266667	4.20753	3.23451	0.0124153	0.100327	0.0843184	KY.Chr9.323/KY.Chr7.404/KY.Chr10.846/KY.Chr7.818	4	BP	0.266667
GO:0060730	regulation of intestinal epithelial structure maintenance	4/478	15/7542	0.266667	4.20753	3.23451	0.0124153	0.100327	0.0843184	KY.Chr4.695/KY.Chr10.214/KY.Chr4.40/KY.Chr3.941	4	BP	0.266667
GO:0060731	positive regulation of intestinal epithelial structure maintenance	4/478	15/7542	0.266667	4.20753	3.23451	0.0124153	0.100327	0.0843184	KY.Chr4.695/KY.Chr10.214/KY.Chr4.40/KY.Chr3.941	4	BP	0.266667
GO:0070424	regulation of nucleotide-binding domain, leucine rich repeat containing receptor signaling pathway	4/478	15/7542	0.266667	4.20753	3.23451	0.0124153	0.100327	0.0843184	KY.Chr5.1002/KY.Chr1.2151/KY.Chr14.228/KY.Chr3.922	4	BP	0.266667
GO:0070715	sodium-dependent organic cation transport	4/478	15/7542	0.266667	4.20753	3.23451	0.0124153	0.100327	0.0843184	KY.Chr4.695/KY.Chr10.214/KY.Chr4.40/KY.Chr3.941	4	BP	0.266667
GO:0097340	inhibition of cysteine-type endopeptidase activity	4/478	15/7542	0.266667	4.20753	3.23451	0.0124153	0.100327	0.0843184	KY.Chr5.1002/KY.Chr1.2151/KY.Chr14.228/KY.Chr3.922	4	BP	0.266667
GO:1990001	inhibition of cysteine-type endopeptidase activity involved in apoptotic process	4/478	15/7542	0.266667	4.20753	3.23451	0.0124153	0.100327	0.0843184	KY.Chr5.1002/KY.Chr1.2151/KY.Chr14.228/KY.Chr3.922	4	BP	0.266667
GO:0005229	intracellularly calcium-gated chloride channel activity	4/449	15/6788	0.266667	4.03148	3.12796	0.0143619	0.0742815	0.0578688	KY.Chr2.2161/KY.Chr9.842/KY.Chr3.972/KY.Chr13.170	4	MF	0.266667
GO:0015552	propionate transmembrane transporter activity	4/449	15/6788	0.266667	4.03148	3.12796	0.0143619	0.0742815	0.0578688	KY.Chr14.1047/KY.Chr7.823/KY.Chr7.821/KY.Chr7.822	4	MF	0.266667
GO:0015636	short-chain fatty acid transmembrane transporter activity	4/449	15/6788	0.266667	4.03148	3.12796	0.0143619	0.0742815	0.0578688	KY.Chr14.1047/KY.Chr7.823/KY.Chr7.821/KY.Chr7.822	4	MF	0.266667
GO:0070679	inositol 1,4,5 trisphosphate binding	4/449	15/6788	0.266667	4.03148	3.12796	0.0143619	0.0742815	0.0578688	KY.Chr2.1073/KY.Chr10.218/KY.Chr4.774/KY.Chr10.219	4	MF	0.266667
GO:1902495	transmembrane transporter complex	32/488	120/7603	0.266667	4.15464	9.12199	1.7596e-12	1.99265e-10	1.48293e-10	KY.Chr3.314/KY.Chr1.2378/KY.Chr5.745/KY.Chr3.87/KY.Chr9.584/KY.Chr10.773/KY.Chr2.2218/KY.Chr9.756/KY.Chr7.967/KY.Chr12.751/KY.Chr2.2183/KY.Chr13.432/KY.Chr1.2300/KY.Chr2.1128/KY.Chr6.24/KY.Chr3.88/KY.Chr1.1534/KY.Chr2.34/KY.Chr2.871/KY.Chr9.746/KY.Chr10.1123/KY.Chr7.262/KY.Chr7.710/KY.Chr10.218/KY.Chr3.315/KY.Chr4.774/KY.Chr10.219/KY.Chr13.436/KY.Chr4.1068/KY.Chr14.209/KY.Chr10.588/KY.Chr10.1332	32	CC	0.266667
GO:0001653	peptide receptor activity	14/449	53/6788	0.264151	3.99344	5.82227	5.51661e-06	9.94566e-05	7.74814e-05	KY.Chr5.222/KY.Chr3.1067/KY.Chr1.1552/KY.Chr9.187/KY.Chr11.1153/KY.Chr2.487/KY.Chr9.1097/KY.Chr3.1669/KY.Chr12.1048/KY.Chr3.1061/KY.Chr3.245/KY.Chr9.186/KY.Chr7.453/KY.Chr4.50	14	MF	0.264151
GO:0008528	G protein-coupled peptide receptor activity	14/449	53/6788	0.264151	3.99344	5.82227	5.51661e-06	9.94566e-05	7.74814e-05	KY.Chr5.222/KY.Chr3.1067/KY.Chr1.1552/KY.Chr9.187/KY.Chr11.1153/KY.Chr2.487/KY.Chr9.1097/KY.Chr3.1669/KY.Chr12.1048/KY.Chr3.1061/KY.Chr3.245/KY.Chr9.186/KY.Chr7.453/KY.Chr4.50	14	MF	0.264151
GO:0070252	actin-mediated cell contraction	20/478	76/7542	0.263158	4.15217	7.18415	2.88752e-08	4.241e-06	3.5643e-06	KY.Chr3.1115/KY.Chr3.1094/KY.Chr4.230/KY.Chr1.2378/KY.Chr6.34/KY.Chr1.2011/KY.Chr1.2008/KY.Chr4.231/KY.Chr10.1199/KY.Chr4.1167/KY.Chr9.756/KY.Chr1.2113/KY.Chr1.628/KY.Chr12.751/KY.Chr2.2183/KY.Chr1.2010/KY.Chr1.2580/KY.Chr4.1007/KY.Chr1.1965/KY.Chr11.44	20	BP	0.263158
GO:0010763	positive regulation of fibroblast migration	5/478	19/7542	0.263158	4.15217	3.57844	0.00553905	0.0583229	0.0490169	KY.Chr4.230/KY.Chr4.231/KY.Chr1.2113/KY.Chr1.2580/KY.Chr1.1965	5	BP	0.263158
GO:0032096	negative regulation of response to food	5/478	19/7542	0.263158	4.15217	3.57844	0.00553905	0.0583229	0.0490169	KY.Chr9.391/KY.Chr1.1949/KY.Chr11.937/KY.Chr2.1203/KY.Chr5.1101	5	BP	0.263158
GO:0032099	negative regulation of appetite	5/478	19/7542	0.263158	4.15217	3.57844	0.00553905	0.0583229	0.0490169	KY.Chr9.391/KY.Chr1.1949/KY.Chr11.937/KY.Chr2.1203/KY.Chr5.1101	5	BP	0.263158
GO:0043501	skeletal muscle adaptation	5/478	19/7542	0.263158	4.15217	3.57844	0.00553905	0.0583229	0.0490169	KY.Chr4.230/KY.Chr4.231/KY.Chr1.2113/KY.Chr1.2580/KY.Chr1.1965	5	BP	0.263158
GO:2000463	positive regulation of excitatory postsynaptic potential	5/478	19/7542	0.263158	4.15217	3.57844	0.00553905	0.0583229	0.0490169	KY.Chr2.2218/KY.Chr3.595/KY.Chr2.34/KY.Chr9.746/KY.Chr13.436	5	BP	0.263158
GO:0005416	amino acid:monoatomic cation symporter activity	5/449	19/6788	0.263158	3.97843	3.45982	0.0066309	0.0398485	0.0310439	KY.Chr2.1186/KY.Chr2.195/KY.Chr3.1181/KY.Chr11.1369/KY.Chr7.407	5	MF	0.263158
GO:1905564	positive regulation of vascular endothelial cell proliferation	6/478	23/7542	0.26087	4.11606	3.89308	0.00250801	0.0342045	0.0287468	KY.Chr10.709/KY.Chr9.391/KY.Chr1.1949/KY.Chr11.937/KY.Chr2.1203/KY.Chr5.1101	6	BP	0.26087
GO:0099565	chemical synaptic transmission, postsynaptic	13/478	50/7542	0.26	4.10234	5.72505	9.18577e-06	0.000580324	0.000487727	KY.Chr9.557/KY.Chr11.1151/KY.Chr9.555/KY.Chr3.1181/KY.Chr2.2218/KY.Chr7.967/KY.Chr2.1128/KY.Chr6.24/KY.Chr1.1534/KY.Chr2.34/KY.Chr9.746/KY.Chr7.710/KY.Chr13.436	13	BP	0.26
GO:0045933	positive regulation of muscle contraction	14/478	54/7542	0.259259	4.09066	5.92881	4.31122e-06	0.000308684	0.00025943	KY.Chr1.207/KY.Chr11.1151/KY.Chr9.652/KY.Chr2.2183/KY.Chr9.391/KY.Chr1.1949/KY.Chr1.206/KY.Chr3.1429/KY.Chr11.937/KY.Chr12.1048/KY.Chr2.1203/KY.Chr12.322/KY.Chr5.1101/KY.Chr9.365	14	BP	0.259259
GO:0035235	ionotropic glutamate receptor signaling pathway	7/478	27/7542	0.259259	4.09066	4.18476	0.00114713	0.0204485	0.0171857	KY.Chr9.323/KY.Chr2.1128/KY.Chr9.746/KY.Chr7.404/KY.Chr11.889/KY.Chr13.436/KY.Chr7.818	7	BP	0.259259
GO:0015355	secondary active monocarboxylate transmembrane transporter activity	7/449	27/6788	0.259259	3.91949	4.04516	0.00146988	0.0115693	0.00901305	KY.Chr2.1186/KY.Chr14.978/KY.Chr14.1047/KY.Chr7.823/KY.Chr3.1420/KY.Chr7.821/KY.Chr7.822	7	MF	0.259259
GO:0086001	cardiac muscle cell action potential	8/478	31/7542	0.258065	4.0718	4.45788	0.000528493	0.0117638	0.00988673	KY.Chr1.2378/KY.Chr10.1199/KY.Chr10.773/KY.Chr9.756/KY.Chr12.751/KY.Chr2.2183/KY.Chr4.1007/KY.Chr4.1068	8	BP	0.258065
GO:0045211	postsynaptic membrane	34/488	132/7603	0.257576	4.01301	9.14502	1.03172e-12	1.919e-10	1.42812e-10	KY.Chr3.314/KY.Chr1.2378/KY.Chr9.744/KY.Chr9.557/KY.Chr11.1151/KY.Chr9.555/KY.Chr1.1306/KY.Chr9.455/KY.Chr3.857/KY.Chr3.87/KY.Chr2.2218/KY.Chr7.967/KY.Chr3.936/KY.Chr14.571/KY.Chr1.2300/KY.Chr14.417/KY.Chr1.2278/KY.Chr2.1128/KY.Chr6.24/KY.Chr3.88/KY.Chr1.1534/KY.Chr4.1146/KY.Chr2.34/KY.Chr14.1064/KY.Chr9.746/KY.Chr1.529/KY.Chr1.2277/KY.Chr7.710/KY.Chr3.315/KY.Chr3.84/KY.Chr1.2280/KY.Chr13.436/KY.…	34	CC	0.257576
GO:0051899	membrane depolarization	9/478	35/7542	0.257143	4.05726	4.7156	0.000244784	0.00665564	0.00559366	KY.Chr5.634/KY.Chr5.536/KY.Chr10.773/KY.Chr9.756/KY.Chr6.24/KY.Chr2.871/KY.Chr4.1068/KY.Chr10.588/KY.Chr10.1332	9	BP	0.257143
GO:0051290	protein heterotetramerization	11/478	43/7542	0.255814	4.03629	5.19373	5.30977e-05	0.00222312	0.0018684	KY.Chr2.871/KY.Chr9.746/KY.Chr13.436/KY.UAContig29.6/KY.UAContig29.16/KY.UAContig3.169/KY.UAContig29.25/KY.UAContig3.187/KY.UAContig29.34/KY.UAContig3.178/KY.UAContig3.160	11	BP	0.255814
GO:0006941	striated muscle contraction	23/478	90/7542	0.255556	4.03222	7.52746	4.83496e-09	1.03855e-06	8.72838e-07	KY.Chr3.1115/KY.Chr3.1094/KY.Chr4.230/KY.Chr1.2378/KY.Chr6.34/KY.Chr1.2011/KY.Chr1.2008/KY.Chr4.231/KY.Chr10.1199/KY.Chr4.1167/KY.Chr9.756/KY.Chr1.2113/KY.Chr7.967/KY.Chr1.628/KY.Chr12.751/KY.Chr2.2183/KY.Chr1.2010/KY.Chr1.2580/KY.Chr4.1007/KY.Chr2.2282/KY.Chr1.1965/KY.Chr7.710/KY.Chr11.44	23	BP	0.255556
GO:0006940	regulation of smooth muscle contraction	16/478	63/7542	0.253968	4.00717	6.23462	1.20266e-06	0.000112318	9.43964e-05	KY.Chr1.207/KY.Chr11.1151/KY.Chr9.652/KY.Chr9.391/KY.Chr1.2300/KY.Chr6.24/KY.Chr1.1949/KY.Chr1.206/KY.Chr3.1429/KY.Chr11.937/KY.Chr12.1048/KY.Chr2.1203/KY.Chr3.1061/KY.Chr3.84/KY.Chr5.1101/KY.Chr9.365	16	BP	0.253968
GO:0005216	monoatomic ion channel activity	50/449	197/6788	0.253807	3.83707	10.7542	1.99569e-17	6.29642e-15	4.90521e-15	KY.Chr1.2419/KY.Chr3.314/KY.Chr1.2378/KY.Chr9.557/KY.Chr11.1151/KY.Chr5.634/KY.Chr9.555/KY.Chr10.1199/KY.Chr3.87/KY.Chr2.2161/KY.Chr3.1181/KY.Chr10.773/KY.Chr2.2218/KY.Chr9.756/KY.Chr9.797/KY.Chr7.489/KY.Chr7.967/KY.Chr12.751/KY.Chr2.2183/KY.Chr13.432/KY.Chr14.571/KY.Chr3.393/KY.Chr1.2300/KY.Chr4.1007/KY.Chr2.1073/KY.Chr2.1128/KY.Chr6.24/KY.Chr3.88/KY.Chr9.842/KY.Chr11.134/KY.Chr4.1146/KY.Chr2.34…	50	MF	0.253807
GO:0060079	excitatory postsynaptic potential	12/478	48/7542	0.25	3.94456	5.32338	3.12289e-05	0.00150741	0.00126689	KY.Chr11.1151/KY.Chr9.555/KY.Chr3.1181/KY.Chr2.2218/KY.Chr7.967/KY.Chr2.1128/KY.Chr6.24/KY.Chr1.1534/KY.Chr2.34/KY.Chr9.746/KY.Chr7.710/KY.Chr13.436	12	BP	0.25
GO:0071867	response to monoamine	9/478	36/7542	0.25	3.94456	4.60649	0.000308354	0.00795803	0.00668824	KY.Chr10.626/KY.Chr5.1125/KY.Chr1.2378/KY.Chr9.323/KY.Chr10.773/KY.Chr2.2183/KY.Chr7.404/KY.Chr4.1068/KY.Chr7.818	9	BP	0.25
GO:0009309	amine biosynthetic process	8/478	32/7542	0.25	3.94456	4.34189	0.000666213	0.0138935	0.0116766	KY.Chr2.1174/KY.Chr9.323/KY.Chr2.767/KY.Chr14.329/KY.Chr2.158/KY.Chr7.404/KY.Chr7.818/KY.Chr10.1387	8	BP	0.25
GO:1902603	carnitine transmembrane transport	7/478	28/7542	0.25	3.94456	4.06038	0.00144736	0.0232009	0.019499	KY.Chr6.160/KY.Chr1.2360/KY.Chr4.695/KY.Chr10.214/KY.Chr4.40/KY.Chr13.251/KY.Chr3.941	7	BP	0.25
GO:0002704	negative regulation of leukocyte mediated immunity	6/478	24/7542	0.25	3.94456	3.75818	0.00316808	0.0407487	0.0342468	KY.Chr4.949/KY.Chr12.452/KY.Chr12.453/KY.Chr4.407/KY.Chr14.26/KY.Chr14.27	6	BP	0.25
GO:0035249	synaptic transmission, glutamatergic	6/478	24/7542	0.25	3.94456	3.75818	0.00316808	0.0407487	0.0342468	KY.Chr3.1181/KY.Chr2.1128/KY.Chr1.1534/KY.Chr4.1146/KY.Chr9.746/KY.Chr13.436	6	BP	0.25
GO:0098815	modulation of excitatory postsynaptic potential	6/478	24/7542	0.25	3.94456	3.75818	0.00316808	0.0407487	0.0342468	KY.Chr2.2218/KY.Chr3.595/KY.Chr2.34/KY.Chr14.1064/KY.Chr9.746/KY.Chr13.436	6	BP	0.25
GO:0003009	skeletal muscle contraction	5/478	20/7542	0.25	3.94456	3.42982	0.00700773	0.0693669	0.0582986	KY.Chr6.34/KY.Chr4.1167/KY.Chr7.967/KY.Chr7.710/KY.Chr11.44	5	BP	0.25
GO:0032108	negative regulation of response to nutrient levels	5/478	20/7542	0.25	3.94456	3.42982	0.00700773	0.0693669	0.0582986	KY.Chr9.391/KY.Chr1.1949/KY.Chr11.937/KY.Chr2.1203/KY.Chr5.1101	5	BP	0.25
GO:0042310	vasoconstriction	5/478	20/7542	0.25	3.94456	3.42982	0.00700773	0.0693669	0.0582986	KY.Chr4.230/KY.Chr4.231/KY.Chr1.2113/KY.Chr1.2580/KY.Chr1.1965	5	BP	0.25
GO:0043568	positive regulation of insulin-like growth factor receptor signaling pathway	5/478	20/7542	0.25	3.94456	3.42982	0.00700773	0.0693669	0.0582986	KY.Chr9.391/KY.Chr1.1949/KY.Chr11.937/KY.Chr2.1203/KY.Chr5.1101	5	BP	0.25
GO:0060487	lung epithelial cell differentiation	5/478	20/7542	0.25	3.94456	3.42982	0.00700773	0.0693669	0.0582986	KY.Chr11.676/KY.Chr1.2598/KY.Chr11.1143/KY.Chr12.665/KY.Chr12.818	5	BP	0.25
GO:0001774	microglial cell activation	4/478	16/7542	0.25	3.94456	3.06691	0.0157414	0.117814	0.0990152	KY.Chr14.40/KY.Chr5.536/KY.Chr9.652/KY.Chr9.365	4	BP	0.25
GO:0003016	respiratory system process	4/478	16/7542	0.25	3.94456	3.06691	0.0157414	0.117814	0.0990152	KY.Chr1.2598/KY.Chr6.34/KY.Chr1.1588/KY.Chr3.122	4	BP	0.25
GO:0006964	positive regulation of biosynthetic process of antibacterial peptides active against Gram-negative bacteria	4/478	16/7542	0.25	3.94456	3.06691	0.0157414	0.117814	0.0990152	KY.Chr5.1002/KY.Chr1.2151/KY.Chr14.228/KY.Chr3.922	4	BP	0.25
GO:0014051	gamma-aminobutyric acid secretion	4/478	16/7542	0.25	3.94456	3.06691	0.0157414	0.117814	0.0990152	KY.Chr4.1146/KY.Chr10.218/KY.Chr4.774/KY.Chr10.219	4	BP	0.25
GO:0014733	regulation of skeletal muscle adaptation	4/478	16/7542	0.25	3.94456	3.06691	0.0157414	0.117814	0.0990152	KY.Chr14.573/KY.Chr6.34/KY.UAContig3.39/KY.Chr11.44	4	BP	0.25
GO:0048266	behavioral response to pain	4/478	16/7542	0.25	3.94456	3.06691	0.0157414	0.117814	0.0990152	KY.Chr5.745/KY.Chr9.756/KY.Chr9.746/KY.Chr12.1048	4	BP	0.25
GO:0086009	membrane repolarization	4/478	16/7542	0.25	3.94456	3.06691	0.0157414	0.117814	0.0990152	KY.Chr1.2378/KY.Chr12.751/KY.Chr2.2183/KY.Chr7.710	4	BP	0.25
GO:1902527	positive regulation of protein monoubiquitination	4/478	16/7542	0.25	3.94456	3.06691	0.0157414	0.117814	0.0990152	KY.Chr5.1002/KY.Chr1.2151/KY.Chr14.228/KY.Chr3.922	4	BP	0.25
GO:0002715	regulation of natural killer cell mediated immunity	3/478	12/7542	0.25	3.94456	2.65532	0.0362269	0.199271	0.167475	KY.Chr4.949/KY.Chr12.452/KY.Chr12.453	3	BP	0.25
GO:0006591	ornithine metabolic process	3/478	12/7542	0.25	3.94456	2.65532	0.0362269	0.199271	0.167475	KY.Chr2.1174/KY.Chr14.329/KY.Chr2.158	3	BP	0.25
GO:0021683	cerebellar granular layer morphogenesis	3/478	12/7542	0.25	3.94456	2.65532	0.0362269	0.199271	0.167475	KY.Chr3.595/KY.Chr1.1534/KY.Chr14.1064	3	BP	0.25
GO:0032225	regulation of synaptic transmission, dopaminergic	3/478	12/7542	0.25	3.94456	2.65532	0.0362269	0.199271	0.167475	KY.Chr2.2218/KY.Chr2.34/KY.Chr3.1429	3	BP	0.25
GO:0042269	regulation of natural killer cell mediated cytotoxicity	3/478	12/7542	0.25	3.94456	2.65532	0.0362269	0.199271	0.167475	KY.Chr4.949/KY.Chr12.452/KY.Chr12.453	3	BP	0.25
GO:0042670	retinal cone cell differentiation	3/478	12/7542	0.25	3.94456	2.65532	0.0362269	0.199271	0.167475	KY.Chr11.1143/KY.Chr2.871/KY.Chr9.1034	3	BP	0.25
GO:0043315	positive regulation of neutrophil degranulation	3/478	12/7542	0.25	3.94456	2.65532	0.0362269	0.199271	0.167475	KY.Chr14.40/KY.Chr9.652/KY.Chr9.365	3	BP	0.25
GO:0072243	metanephric nephron epithelium development	3/478	12/7542	0.25	3.94456	2.65532	0.0362269	0.199271	0.167475	KY.Chr11.676/KY.Chr1.1742/KY.Chr1.1234	3	BP	0.25
GO:1902565	positive regulation of neutrophil activation	3/478	12/7542	0.25	3.94456	2.65532	0.0362269	0.199271	0.167475	KY.Chr14.40/KY.Chr9.652/KY.Chr9.365	3	BP	0.25
GO:1902950	regulation of dendritic spine maintenance	3/478	12/7542	0.25	3.94456	2.65532	0.0362269	0.199271	0.167475	KY.Chr9.746/KY.Chr11.889/KY.Chr13.436	3	BP	0.25
GO:1903356	positive regulation of distal tip cell migration	3/478	12/7542	0.25	3.94456	2.65532	0.0362269	0.199271	0.167475	KY.Chr9.774/KY.Chr12.452/KY.Chr12.453	3	BP	0.25
GO:2000361	regulation of prostaglandin-E synthase activity	3/478	12/7542	0.25	3.94456	2.65532	0.0362269	0.199271	0.167475	KY.Chr14.40/KY.Chr9.652/KY.Chr9.365	3	BP	0.25
GO:2000363	positive regulation of prostaglandin-E synthase activity	3/478	12/7542	0.25	3.94456	2.65532	0.0362269	0.199271	0.167475	KY.Chr14.40/KY.Chr9.652/KY.Chr9.365	3	BP	0.25
GO:0017046	peptide hormone binding	11/449	44/6788	0.25	3.77951	4.92252	9.7718e-05	0.00118577	0.000923771	KY.Chr3.1067/KY.Chr2.487/KY.Chr9.391/KY.Chr9.1097/KY.Chr1.1949/KY.Chr3.1669/KY.Chr11.937/KY.Chr2.1203/KY.Chr3.1061/KY.Chr3.245/KY.Chr5.1101	11	MF	0.25
GO:0005310	dicarboxylic acid transmembrane transporter activity	8/449	32/6788	0.25	3.77951	4.19421	0.000880868	0.00782856	0.00609882	KY.Chr2.195/KY.Chr11.289/KY.Chr3.1181/KY.Chr9.797/KY.Chr7.489/KY.Chr3.393/KY.Chr1.960/KY.Chr2.831	8	MF	0.25
GO:0015226	carnitine transmembrane transporter activity	7/449	28/6788	0.25	3.77951	3.92216	0.00185015	0.0138982	0.0108273	KY.Chr6.160/KY.Chr1.2360/KY.Chr4.695/KY.Chr10.214/KY.Chr4.40/KY.Chr13.251/KY.Chr3.941	7	MF	0.25
GO:0016702	oxidoreductase activity, acting on single donors with incorporation of molecular oxygen, incorporation of two atoms of oxygen	4/449	16/6788	0.25	3.77951	2.96225	0.01817	0.0875214	0.0681833	KY.Chr9.917/KY.Chr3.988/KY.Chr3.1429/KY.Chr14.1109	4	MF	0.25
GO:0004653	polypeptide N-acetylgalactosaminyltransferase activity	3/449	12/6788	0.25	3.77951	2.56463	0.0404015	0.156401	0.121844	KY.Chr4.343/KY.Chr11.74/KY.Chr11.75	3	MF	0.25
GO:1990351	transporter complex	32/488	128/7603	0.25	3.89498	8.6503	1.1691e-11	7.24844e-10	5.39428e-10	KY.Chr3.314/KY.Chr1.2378/KY.Chr5.745/KY.Chr3.87/KY.Chr9.584/KY.Chr10.773/KY.Chr2.2218/KY.Chr9.756/KY.Chr7.967/KY.Chr12.751/KY.Chr2.2183/KY.Chr13.432/KY.Chr1.2300/KY.Chr2.1128/KY.Chr6.24/KY.Chr3.88/KY.Chr1.1534/KY.Chr2.34/KY.Chr2.871/KY.Chr9.746/KY.Chr10.1123/KY.Chr7.262/KY.Chr7.710/KY.Chr10.218/KY.Chr3.315/KY.Chr4.774/KY.Chr10.219/KY.Chr13.436/KY.Chr4.1068/KY.Chr14.209/KY.Chr10.588/KY.Chr10.1332	32	CC	0.25
GO:0098802	plasma membrane signaling receptor complex	24/488	96/7603	0.25	3.89498	7.4754	4.63741e-09	1.56829e-07	1.16712e-07	KY.Chr3.314/KY.Chr14.40/KY.Chr5.1002/KY.Chr9.652/KY.Chr9.455/KY.Chr3.87/KY.Chr2.2218/KY.Chr7.967/KY.Chr11.1153/KY.Chr2.1128/KY.Chr6.24/KY.Chr3.88/KY.Chr1.1534/KY.Chr2.34/KY.Chr1.2151/KY.Chr9.746/KY.Chr14.228/KY.Chr7.710/KY.Chr3.1061/KY.Chr3.315/KY.Chr3.922/KY.Chr13.436/KY.Chr14.209/KY.Chr9.365	24	CC	0.25
GO:0034688	integrin alphaM-beta2 complex	3/488	12/7603	0.25	3.89498	2.62829	0.0374235	0.136486	0.101573	KY.Chr14.40/KY.Chr9.652/KY.Chr9.365	3	CC	0.25
GO:0051286	cell tip	3/488	12/7603	0.25	3.89498	2.62829	0.0374235	0.136486	0.101573	KY.Chr2.1186/KY.Chr4.747/KY.Chr4.1146	3	CC	0.25
GO:0005261	monoatomic cation channel activity	38/449	155/6788	0.245161	3.70636	9.07085	5.77651e-13	2.42998e-11	1.89307e-11	KY.Chr1.2419/KY.Chr3.314/KY.Chr1.2378/KY.Chr5.634/KY.Chr9.555/KY.Chr3.87/KY.Chr10.773/KY.Chr2.2218/KY.Chr9.756/KY.Chr7.967/KY.Chr12.751/KY.Chr2.2183/KY.Chr13.432/KY.Chr14.571/KY.Chr1.2300/KY.Chr2.1073/KY.Chr2.1128/KY.Chr6.24/KY.Chr3.88/KY.Chr11.134/KY.Chr4.1146/KY.Chr2.34/KY.Chr2.871/KY.Chr9.746/KY.Chr10.1123/KY.Chr7.262/KY.Chr7.710/KY.Chr14.1144/KY.Chr10.218/KY.Chr3.315/KY.Chr4.774/KY.Chr10.219/…	38	MF	0.245161
GO:0005343	organic acid:sodium symporter activity	11/449	45/6788	0.244444	3.69552	4.82808	0.000121765	0.00144969	0.00112938	KY.Chr2.195/KY.Chr11.289/KY.Chr3.1181/KY.Chr11.1369/KY.Chr14.978/KY.Chr14.1047/KY.Chr7.823/KY.Chr7.407/KY.Chr7.821/KY.Chr1.960/KY.Chr7.822	11	MF	0.244444
GO:0032720	negative regulation of tumor necrosis factor production	10/478	41/7542	0.243902	3.84835	4.75696	0.000178982	0.00550867	0.0046297	KY.Chr2.2218/KY.Chr4.949/KY.Chr9.391/KY.Chr1.1949/KY.Chr2.34/KY.Chr14.314/KY.Chr11.937/KY.Chr2.1203/KY.Chr5.1101/KY.Chr3.1573	10	BP	0.243902
GO:0051952	regulation of amine transport	25/478	103/7542	0.242718	3.82967	7.52143	3.27753e-09	7.41066e-07	6.22821e-07	KY.Chr11.1089/KY.Chr10.626/KY.Chr1.2378/KY.Chr1.207/KY.Chr12.178/KY.Chr2.2014/KY.Chr11.1151/KY.Chr9.455/KY.Chr10.773/KY.Chr2.2218/KY.Chr9.391/KY.Chr1.2300/KY.Chr9.1097/KY.Chr6.24/KY.Chr1.1949/KY.Chr4.1146/KY.Chr2.34/KY.Chr1.206/KY.Chr9.746/KY.Chr3.1429/KY.Chr11.937/KY.Chr12.1048/KY.Chr2.1203/KY.Chr5.1101/KY.Chr4.1068	25	BP	0.242718
GO:0071869	response to catecholamine	8/478	33/7542	0.242424	3.82503	4.2305	0.000831462	0.0165101	0.0138757	KY.Chr5.1125/KY.Chr1.2378/KY.Chr9.323/KY.Chr10.773/KY.Chr2.2183/KY.Chr7.404/KY.Chr4.1068/KY.Chr7.818	8	BP	0.242424
GO:0022803	passive transmembrane transporter activity	55/449	227/6788	0.242291	3.66296	10.8604	4.28447e-18	2.7035e-15	2.10616e-15	KY.Chr1.2419/KY.Chr3.314/KY.Chr1.2378/KY.Chr9.557/KY.Chr11.1151/KY.Chr5.634/KY.Chr9.555/KY.Chr10.1199/KY.Chr3.87/KY.Chr2.2161/KY.Chr3.1181/KY.Chr10.773/KY.Chr2.2218/KY.Chr9.756/KY.Chr9.797/KY.Chr7.489/KY.Chr7.967/KY.Chr12.751/KY.Chr2.2183/KY.Chr13.432/KY.Chr14.571/KY.Chr3.393/KY.Chr1.2300/KY.Chr4.1007/KY.Chr2.1073/KY.Chr2.1128/KY.Chr6.24/KY.Chr3.88/KY.Chr9.842/KY.Chr11.134/KY.Chr4.1146/KY.Chr12.7…	55	MF	0.242291
GO:0044058	regulation of digestive system process	15/478	62/7542	0.241935	3.81732	5.79407	5.00296e-06	0.000346657	0.000291344	KY.Chr14.605/KY.Chr10.626/KY.Chr12.178/KY.Chr2.2183/KY.Chr9.391/KY.Chr4.695/KY.Chr10.214/KY.Chr1.1949/KY.Chr11.937/KY.Chr12.1048/KY.Chr2.1203/KY.Chr4.40/KY.Chr5.1101/KY.Chr14.1098/KY.Chr3.941	15	BP	0.241935
GO:0022843	voltage-gated monoatomic cation channel activity	15/449	62/6788	0.241935	3.65759	5.59445	8.31854e-06	0.000138132	0.000107611	KY.Chr1.2378/KY.Chr5.634/KY.Chr10.773/KY.Chr12.751/KY.Chr2.2183/KY.Chr13.432/KY.Chr14.571/KY.Chr1.2300/KY.Chr4.1146/KY.Chr2.871/KY.Chr9.746/KY.Chr7.262/KY.Chr13.436/KY.Chr4.1068/KY.Chr10.588	15	MF	0.241935
GO:0050805	negative regulation of synaptic transmission	14/478	58/7542	0.241379	3.80854	5.5851	1.06519e-05	0.000618386	0.000519716	KY.Chr5.112/KY.Chr6.590/KY.Chr1.2419/KY.Chr9.455/KY.Chr3.857/KY.Chr10.1385/KY.Chr2.1128/KY.Chr11.134/KY.Chr4.1146/KY.Chr14.1064/KY.Chr3.1429/KY.Chr1.529/KY.Chr12.1048/KY.Chr8.845	14	BP	0.241379
GO:0060047	heart contraction	20/478	83/7542	0.240964	3.80199	6.67679	1.4278e-07	1.75253e-05	1.47289e-05	KY.Chr3.1115/KY.Chr3.1094/KY.Chr4.230/KY.Chr1.2378/KY.Chr6.34/KY.Chr1.2011/KY.Chr1.2008/KY.Chr4.231/KY.Chr10.1199/KY.Chr4.1167/KY.Chr9.756/KY.Chr1.2113/KY.Chr1.628/KY.Chr12.751/KY.Chr2.2183/KY.Chr1.2010/KY.Chr1.2580/KY.Chr4.1007/KY.Chr1.1965/KY.Chr11.44	20	BP	0.240964
GO:0015267	channel activity	51/449	212/6788	0.240566	3.63689	10.3808	1.08297e-16	2.27785e-14	1.77455e-14	KY.Chr1.2419/KY.Chr3.314/KY.Chr1.2378/KY.Chr9.557/KY.Chr11.1151/KY.Chr5.634/KY.Chr9.555/KY.Chr10.1199/KY.Chr3.87/KY.Chr2.2161/KY.Chr3.1181/KY.Chr10.773/KY.Chr2.2218/KY.Chr9.756/KY.Chr9.797/KY.Chr7.489/KY.Chr7.967/KY.Chr12.751/KY.Chr2.2183/KY.Chr13.432/KY.Chr14.571/KY.Chr3.393/KY.Chr1.2300/KY.Chr4.1007/KY.Chr2.1073/KY.Chr2.1128/KY.Chr6.24/KY.Chr3.88/KY.Chr9.842/KY.Chr11.134/KY.Chr4.1146/KY.Chr12.7…	51	MF	0.240566
GO:0007215	glutamate receptor signaling pathway	12/478	50/7542	0.24	3.78678	5.1427	4.8441e-05	0.0021202	0.0017819	KY.Chr9.323/KY.Chr3.857/KY.Chr11.1153/KY.Chr1.2300/KY.Chr2.1128/KY.Chr1.1534/KY.Chr4.1146/KY.Chr9.746/KY.Chr7.404/KY.Chr11.889/KY.Chr13.436/KY.Chr7.818	12	BP	0.24
GO:0007512	adult heart development	6/478	25/7542	0.24	3.78678	3.63039	0.00394951	0.0467413	0.0392832	KY.Chr4.695/KY.Chr10.214/KY.Chr1.2037/KY.Chr4.40/KY.Chr11.44/KY.Chr3.941	6	BP	0.24
GO:0030449	regulation of complement activation	6/478	25/7542	0.24	3.78678	3.63039	0.00394951	0.0467413	0.0392832	KY.Chr11.1089/KY.Chr14.192/KY.Chr1.777/KY.Chr7.284/KY.Chr3.1202/KY.Chr3.1199	6	BP	0.24
GO:0035159	regulation of tube length, open tracheal system	6/478	25/7542	0.24	3.78678	3.63039	0.00394951	0.0467413	0.0392832	KY.Chr3.13/KY.Chr3.12/KY.Chr3.11/KY.Chr1.2186/KY.Chr11.771/KY.Chr2.1050	6	BP	0.24
GO:0086003	cardiac muscle cell contraction	6/478	25/7542	0.24	3.78678	3.63039	0.00394951	0.0467413	0.0392832	KY.Chr1.2378/KY.Chr10.1199/KY.Chr9.756/KY.Chr12.751/KY.Chr2.2183/KY.Chr4.1007	6	BP	0.24
GO:0086091	regulation of heart rate by cardiac conduction	6/478	25/7542	0.24	3.78678	3.63039	0.00394951	0.0467413	0.0392832	KY.Chr1.2378/KY.Chr10.773/KY.Chr9.756/KY.Chr12.751/KY.Chr2.2183/KY.Chr4.1068	6	BP	0.24
GO:1900073	regulation of neuromuscular synaptic transmission	6/478	25/7542	0.24	3.78678	3.63039	0.00394951	0.0467413	0.0392832	KY.Chr10.626/KY.Chr2.2014/KY.Chr3.1181/KY.Chr3.595/KY.Chr3.936/KY.Chr8.845	6	BP	0.24
GO:0071242	cellular response to ammonium ion	16/478	67/7542	0.238806	3.76794	5.91959	2.9117e-06	0.000215666	0.000181254	KY.Chr1.2378/KY.Chr9.323/KY.Chr9.557/KY.Chr11.1151/KY.Chr9.555/KY.Chr10.773/KY.Chr2.2218/KY.Chr2.2183/KY.Chr6.24/KY.Chr2.34/KY.Chr7.404/KY.Chr8.845/KY.Chr3.84/KY.Chr4.1068/KY.Chr7.818/KY.Chr2.218	16	BP	0.238806
GO:1903556	negative regulation of tumor necrosis factor superfamily cytokine production	10/478	42/7542	0.238095	3.75672	4.66005	0.000221831	0.00618821	0.00520081	KY.Chr2.2218/KY.Chr4.949/KY.Chr9.391/KY.Chr1.1949/KY.Chr2.34/KY.Chr14.314/KY.Chr11.937/KY.Chr2.1203/KY.Chr5.1101/KY.Chr3.1573	10	BP	0.238095
GO:0002807	positive regulation of antimicrobial peptide biosynthetic process	5/478	21/7542	0.238095	3.75672	3.29055	0.00872815	0.0796096	0.066907	KY.Chr5.1002/KY.Chr14.625/KY.Chr1.2151/KY.Chr14.228/KY.Chr3.922	5	BP	0.238095
GO:0008343	adult feeding behavior	5/478	21/7542	0.238095	3.75672	3.29055	0.00872815	0.0796096	0.066907	KY.Chr9.391/KY.Chr1.1949/KY.Chr11.937/KY.Chr2.1203/KY.Chr5.1101	5	BP	0.238095
GO:0015812	gamma-aminobutyric acid transport	5/478	21/7542	0.238095	3.75672	3.29055	0.00872815	0.0796096	0.066907	KY.Chr2.1186/KY.Chr4.1146/KY.Chr10.218/KY.Chr4.774/KY.Chr10.219	5	BP	0.238095
GO:0032097	positive regulation of response to food	5/478	21/7542	0.238095	3.75672	3.29055	0.00872815	0.0796096	0.066907	KY.Chr9.391/KY.Chr1.1949/KY.Chr11.937/KY.Chr2.1203/KY.Chr5.1101	5	BP	0.238095
GO:0032100	positive regulation of appetite	5/478	21/7542	0.238095	3.75672	3.29055	0.00872815	0.0796096	0.066907	KY.Chr9.391/KY.Chr1.1949/KY.Chr11.937/KY.Chr2.1203/KY.Chr5.1101	5	BP	0.238095
GO:0043032	positive regulation of macrophage activation	5/478	21/7542	0.238095	3.75672	3.29055	0.00872815	0.0796096	0.066907	KY.Chr14.40/KY.Chr9.652/KY.Chr4.949/KY.Chr14.314/KY.Chr9.365	5	BP	0.238095
GO:0060479	lung cell differentiation	5/478	21/7542	0.238095	3.75672	3.29055	0.00872815	0.0796096	0.066907	KY.Chr11.676/KY.Chr1.2598/KY.Chr11.1143/KY.Chr12.665/KY.Chr12.818	5	BP	0.238095
GO:0070371	ERK1 and ERK2 cascade	5/478	21/7542	0.238095	3.75672	3.29055	0.00872815	0.0796096	0.066907	KY.Chr11.676/KY.Chr9.323/KY.Chr4.949/KY.Chr7.404/KY.Chr7.818	5	BP	0.238095
GO:0097090	presynaptic membrane organization	5/478	21/7542	0.238095	3.75672	3.29055	0.00872815	0.0796096	0.066907	KY.Chr5.112/KY.Chr2.470/KY.Chr3.595/KY.Chr14.571/KY.Chr11.922	5	BP	0.238095
GO:0003785	actin monomer binding	5/449	21/6788	0.238095	3.59953	3.17511	0.0104015	0.0574368	0.044746	KY.Chr4.230/KY.Chr4.231/KY.Chr1.2113/KY.Chr1.2580/KY.Chr1.1965	5	MF	0.238095
GO:0005217	intracellularly ligand-gated monoatomic ion channel activity	5/449	21/6788	0.238095	3.59953	3.17511	0.0104015	0.0574368	0.044746	KY.Chr1.2378/KY.Chr10.773/KY.Chr2.871/KY.Chr7.262/KY.Chr4.1068	5	MF	0.238095
GO:0042589	zymogen granule membrane	5/488	21/7603	0.238095	3.7095	3.25607	0.00919899	0.0444419	0.0330736	KY.Chr2.2161/KY.Chr2.2183/KY.Chr9.842/KY.Chr3.972/KY.Chr13.170	5	CC	0.238095
GO:0007157	heterophilic cell-cell adhesion via plasma membrane cell adhesion molecules	9/478	38/7542	0.236842	3.73695	4.39963	0.000476637	0.0110683	0.00930223	KY.Chr1.1742/KY.Chr9.652/KY.Chr4.949/KY.Chr3.595/KY.Chr14.571/KY.Chr1.1534/KY.Chr14.1064/KY.Chr8.755/KY.Chr9.365	9	BP	0.236842
GO:0042805	actinin binding	9/449	38/6788	0.236842	3.58059	4.24532	0.000648613	0.00601875	0.00468889	KY.Chr1.2378/KY.Chr1.628/KY.Chr12.751/KY.Chr2.1073/KY.Chr2.2282/KY.Chr10.218/KY.Chr4.774/KY.Chr10.219/KY.Chr6.268	9	MF	0.236842
GO:0060078	regulation of postsynaptic membrane potential	13/478	55/7542	0.236364	3.7294	5.28443	2.80393e-05	0.00138456	0.00116364	KY.Chr9.557/KY.Chr11.1151/KY.Chr9.555/KY.Chr3.1181/KY.Chr2.2218/KY.Chr7.967/KY.Chr2.1128/KY.Chr6.24/KY.Chr1.1534/KY.Chr2.34/KY.Chr9.746/KY.Chr7.710/KY.Chr13.436	13	BP	0.236364
GO:0035017	cuticle pattern formation	8/478	34/7542	0.235294	3.71253	4.12339	0.00102807	0.0189554	0.0159308	KY.Chr3.13/KY.Chr3.12/KY.Chr6.308/KY.Chr3.11/KY.Chr7.206/KY.Chr11.771/KY.Chr2.1050/KY.Chr14.332	8	BP	0.235294
GO:0002118	aggressive behavior	4/478	17/7542	0.235294	3.71253	2.91238	0.0195772	0.137425	0.115497	KY.Chr9.774/KY.Chr9.1097/KY.Chr12.1048/KY.Chr10.1387	4	BP	0.235294
GO:0006067	ethanol metabolic process	4/478	17/7542	0.235294	3.71253	2.91238	0.0195772	0.137425	0.115497	KY.Chr9.323/KY.Chr7.614/KY.Chr7.404/KY.Chr7.818	4	BP	0.235294
GO:0097341	zymogen inhibition	4/478	17/7542	0.235294	3.71253	2.91238	0.0195772	0.137425	0.115497	KY.Chr5.1002/KY.Chr1.2151/KY.Chr14.228/KY.Chr3.922	4	BP	0.235294
GO:0099068	postsynapse assembly	4/478	17/7542	0.235294	3.71253	2.91238	0.0195772	0.137425	0.115497	KY.Chr5.112/KY.Chr2.470/KY.Chr3.595/KY.Chr11.922	4	BP	0.235294
GO:1902525	regulation of protein monoubiquitination	4/478	17/7542	0.235294	3.71253	2.91238	0.0195772	0.137425	0.115497	KY.Chr5.1002/KY.Chr1.2151/KY.Chr14.228/KY.Chr3.922	4	BP	0.235294
GO:0005283	amino acid:sodium symporter activity	4/449	17/6788	0.235294	3.55719	2.80939	0.022549	0.100911	0.0786144	KY.Chr2.195/KY.Chr3.1181/KY.Chr11.1369/KY.Chr7.407	4	MF	0.235294
GO:0008513	secondary active organic cation transmembrane transporter activity	4/449	17/6788	0.235294	3.55719	2.80939	0.022549	0.100911	0.0786144	KY.Chr4.695/KY.Chr10.214/KY.Chr4.40/KY.Chr3.941	4	MF	0.235294
GO:0016701	oxidoreductase activity, acting on single donors with incorporation of molecular oxygen	4/449	17/6788	0.235294	3.55719	2.80939	0.022549	0.100911	0.0786144	KY.Chr9.917/KY.Chr3.988/KY.Chr3.1429/KY.Chr14.1109	4	MF	0.235294
GO:0089720	caspase binding	4/449	17/6788	0.235294	3.55719	2.80939	0.022549	0.100911	0.0786144	KY.Chr5.1002/KY.Chr1.2151/KY.Chr14.228/KY.Chr3.922	4	MF	0.235294
GO:0008328	ionotropic glutamate receptor complex	4/488	17/7603	0.235294	3.66586	2.88166	0.0204216	0.0863277	0.064245	KY.Chr2.1128/KY.Chr1.1534/KY.Chr9.746/KY.Chr13.436	4	CC	0.235294
GO:0046930	pore complex	4/488	17/7603	0.235294	3.66586	2.88166	0.0204216	0.0863277	0.064245	KY.Chr11.1089/KY.Chr14.192/KY.Chr3.1202/KY.Chr3.1199	4	CC	0.235294
GO:0030048	actin filament-based movement	22/478	94/7542	0.234043	3.69278	6.83358	5.93641e-08	7.96963e-06	6.69799e-06	KY.Chr4.850/KY.Chr3.1115/KY.Chr3.1094/KY.Chr4.230/KY.Chr1.2378/KY.Chr6.34/KY.Chr1.2011/KY.Chr1.2008/KY.Chr4.231/KY.Chr10.1199/KY.Chr4.1167/KY.Chr9.756/KY.Chr1.2113/KY.Chr1.628/KY.Chr12.751/KY.Chr2.2183/KY.Chr1.2010/KY.Chr1.2580/KY.Chr4.1007/KY.Chr1.1965/KY.Chr8.999/KY.Chr11.44	22	BP	0.234043
GO:0051954	positive regulation of amine transport	11/478	47/7542	0.234043	3.69278	4.81689	0.000127598	0.00415275	0.00349013	KY.Chr10.626/KY.Chr1.207/KY.Chr12.178/KY.Chr11.1151/KY.Chr9.455/KY.Chr1.2300/KY.Chr9.1097/KY.Chr6.24/KY.Chr1.206/KY.Chr9.746/KY.Chr12.1048	11	BP	0.234043
GO:0009187	cyclic nucleotide metabolic process	7/478	30/7542	0.233333	3.68159	3.82806	0.00222878	0.0322385	0.0270945	KY.Chr9.623/KY.Chr3.848/KY.Chr6.205/KY.Chr7.529/KY.Chr3.1308/KY.Chr1.1765/KY.Chr4.1069	7	BP	0.233333
GO:0015879	carnitine transport	7/478	30/7542	0.233333	3.68159	3.82806	0.00222878	0.0322385	0.0270945	KY.Chr6.160/KY.Chr1.2360/KY.Chr4.695/KY.Chr10.214/KY.Chr4.40/KY.Chr13.251/KY.Chr3.941	7	BP	0.233333
GO:0007443	Malpighian tubule morphogenesis	9/478	39/7542	0.230769	3.64113	4.30138	0.000585479	0.0128766	0.010822	KY.Chr3.13/KY.Chr14.625/KY.Chr3.12/KY.Chr3.11/KY.Chr2.769/KY.Chr4.407/KY.Chr11.771/KY.Chr2.1050/KY.Chr11.670	9	BP	0.230769
GO:0006956	complement activation	6/478	26/7542	0.230769	3.64113	3.50903	0.00486495	0.0535838	0.0450339	KY.Chr11.1089/KY.Chr14.192/KY.Chr9.892/KY.Chr1.777/KY.Chr3.1202/KY.Chr3.1199	6	BP	0.230769
GO:1905562	regulation of vascular endothelial cell proliferation	6/478	26/7542	0.230769	3.64113	3.50903	0.00486495	0.0535838	0.0450339	KY.Chr10.709/KY.Chr9.391/KY.Chr1.1949/KY.Chr11.937/KY.Chr2.1203/KY.Chr5.1101	6	BP	0.230769
GO:2000257	regulation of protein activation cascade	6/478	26/7542	0.230769	3.64113	3.50903	0.00486495	0.0535838	0.0450339	KY.Chr11.1089/KY.Chr14.192/KY.Chr1.777/KY.Chr7.284/KY.Chr3.1202/KY.Chr3.1199	6	BP	0.230769
GO:0010738	regulation of protein kinase A signaling	3/478	13/7542	0.230769	3.64113	2.47911	0.0449367	0.230918	0.194073	KY.Chr3.595/KY.Chr9.746/KY.Chr3.1061	3	BP	0.230769
GO:0019934	cGMP-mediated signaling	3/478	13/7542	0.230769	3.64113	2.47911	0.0449367	0.230918	0.194073	KY.Chr3.1308/KY.Chr2.871/KY.Chr4.1069	3	BP	0.230769
GO:0021681	cerebellar granular layer development	3/478	13/7542	0.230769	3.64113	2.47911	0.0449367	0.230918	0.194073	KY.Chr3.595/KY.Chr1.1534/KY.Chr14.1064	3	BP	0.230769
GO:0031529	ruffle organization	3/478	13/7542	0.230769	3.64113	2.47911	0.0449367	0.230918	0.194073	KY.Chr3.1115/KY.Chr3.1094/KY.Chr9.774	3	BP	0.230769
GO:0050907	detection of chemical stimulus involved in sensory perception	3/478	13/7542	0.230769	3.64113	2.47911	0.0449367	0.230918	0.194073	KY.Chr2.871/KY.Chr2.851/KY.Chr12.1048	3	BP	0.230769
GO:0060074	synapse maturation	3/478	13/7542	0.230769	3.64113	2.47911	0.0449367	0.230918	0.194073	KY.Chr3.595/KY.Chr4.860/KY.Chr11.670	3	BP	0.230769
GO:0072375	medium-term memory	3/478	13/7542	0.230769	3.64113	2.47911	0.0449367	0.230918	0.194073	KY.Chr9.746/KY.Chr8.689/KY.Chr13.436	3	BP	0.230769
GO:2000291	regulation of myoblast proliferation	3/478	13/7542	0.230769	3.64113	2.47911	0.0449367	0.230918	0.194073	KY.Chr1.2378/KY.Chr8.582/KY.Chr12.751	3	BP	0.230769
GO:0005159	insulin-like growth factor receptor binding	3/449	13/6788	0.230769	3.48878	2.39031	0.0500142	0.187659	0.146195	KY.Chr3.1679/KY.Chr12.452/KY.Chr12.453	3	MF	0.230769
GO:0015106	bicarbonate transmembrane transporter activity	3/449	13/6788	0.230769	3.48878	2.39031	0.0500142	0.187659	0.146195	KY.Chr9.797/KY.Chr7.489/KY.Chr3.393	3	MF	0.230769
GO:0016594	glycine binding	3/449	13/6788	0.230769	3.48878	2.39031	0.0500142	0.187659	0.146195	KY.Chr3.1003/KY.Chr9.746/KY.Chr13.436	3	MF	0.230769
GO:0070001	aspartic-type peptidase activity	3/449	13/6788	0.230769	3.48878	2.39031	0.0500142	0.187659	0.146195	KY.Chr8.845/KY.Chr1.911/KY.Chr7.712	3	MF	0.230769
GO:0032651	regulation of interleukin-1 beta production	11/478	48/7542	0.229167	3.61585	4.72911	0.000156249	0.00497218	0.00417882	KY.Chr5.1125/KY.Chr2.2218/KY.Chr4.949/KY.Chr9.391/KY.Chr1.1949/KY.Chr2.34/KY.Chr11.937/KY.Chr2.1203/KY.Chr5.1101/KY.Chr8.469/KY.Chr3.1573	11	BP	0.229167
GO:0048665	neuron fate specification	8/478	35/7542	0.228571	3.60646	4.02026	0.00126016	0.0210648	0.0177037	KY.Chr12.152/KY.Chr1.2558/KY.Chr9.1034/KY.Chr2.851/KY.Chr1.2037/KY.Chr8.248/KY.Chr11.1073/KY.Chr2.1386	8	BP	0.228571
GO:0051955	regulation of amino acid transport	8/478	35/7542	0.228571	3.60646	4.02026	0.00126016	0.0210648	0.0177037	KY.Chr1.207/KY.Chr9.455/KY.Chr10.773/KY.Chr9.1097/KY.Chr4.1146/KY.Chr1.206/KY.Chr9.746/KY.Chr4.1068	8	BP	0.228571
GO:0045196	establishment or maintenance of neuroblast polarity	5/478	22/7542	0.227273	3.58596	3.15957	0.0107197	0.0922884	0.0775627	KY.Chr3.13/KY.Chr3.12/KY.Chr3.11/KY.Chr11.771/KY.Chr2.1050	5	BP	0.227273
GO:0051589	negative regulation of neurotransmitter transport	5/478	22/7542	0.227273	3.58596	3.15957	0.0107197	0.0922884	0.0775627	KY.Chr5.112/KY.Chr1.2419/KY.Chr1.207/KY.Chr9.455/KY.Chr1.206	5	BP	0.227273
GO:0099054	presynapse assembly	5/478	22/7542	0.227273	3.58596	3.15957	0.0107197	0.0922884	0.0775627	KY.Chr5.112/KY.Chr2.470/KY.Chr3.595/KY.Chr14.571/KY.Chr11.922	5	BP	0.227273
GO:0051393	alpha-actinin binding	5/449	22/6788	0.227273	3.43592	3.04551	0.0127462	0.06816	0.0530999	KY.Chr1.2378/KY.Chr1.628/KY.Chr12.751/KY.Chr2.2282/KY.Chr6.268	5	MF	0.227273
GO:0050974	detection of mechanical stimulus involved in sensory perception	7/478	31/7542	0.225806	3.56283	3.71924	0.0027247	0.0363519	0.0305516	KY.Chr1.2378/KY.Chr9.652/KY.Chr9.756/KY.Chr4.1146/KY.Chr9.746/KY.Chr11.889/KY.Chr9.365	7	BP	0.225806
GO:0071868	cellular response to monoamine stimulus	7/478	31/7542	0.225806	3.56283	3.71924	0.0027247	0.0363519	0.0305516	KY.Chr1.2378/KY.Chr9.323/KY.Chr10.773/KY.Chr2.2183/KY.Chr7.404/KY.Chr4.1068/KY.Chr7.818	7	BP	0.225806
GO:0071870	cellular response to catecholamine stimulus	7/478	31/7542	0.225806	3.56283	3.71924	0.0027247	0.0363519	0.0305516	KY.Chr1.2378/KY.Chr9.323/KY.Chr10.773/KY.Chr2.2183/KY.Chr7.404/KY.Chr4.1068/KY.Chr7.818	7	BP	0.225806
GO:0006521	regulation of cellular amino acid metabolic process	6/478	27/7542	0.222222	3.50628	3.39351	0.00592719	0.0610628	0.0513196	KY.Chr2.1174/KY.Chr1.2128/KY.Chr1.207/KY.Chr14.329/KY.Chr1.206/KY.Chr2.158	6	BP	0.222222
GO:0030195	negative regulation of blood coagulation	6/478	27/7542	0.222222	3.50628	3.39351	0.00592719	0.0610628	0.0513196	KY.Chr1.207/KY.Chr1.1849/KY.Chr2.2016/KY.Chr1.206/KY.Chr7.284/KY.Chr10.988	6	BP	0.222222
GO:0043567	regulation of insulin-like growth factor receptor signaling pathway	6/478	27/7542	0.222222	3.50628	3.39351	0.00592719	0.0610628	0.0513196	KY.Chr9.391/KY.Chr1.1949/KY.Chr9.1034/KY.Chr11.937/KY.Chr2.1203/KY.Chr5.1101	6	BP	0.222222
GO:0050819	negative regulation of coagulation	6/478	27/7542	0.222222	3.50628	3.39351	0.00592719	0.0610628	0.0513196	KY.Chr1.207/KY.Chr1.1849/KY.Chr2.2016/KY.Chr1.206/KY.Chr7.284/KY.Chr10.988	6	BP	0.222222
GO:1900047	negative regulation of hemostasis	6/478	27/7542	0.222222	3.50628	3.39351	0.00592719	0.0610628	0.0513196	KY.Chr1.207/KY.Chr1.1849/KY.Chr2.2016/KY.Chr1.206/KY.Chr7.284/KY.Chr10.988	6	BP	0.222222
GO:0001878	response to yeast	4/478	18/7542	0.222222	3.50628	2.76913	0.0239417	0.156075	0.131171	KY.Chr8.521/KY.Chr11.889/KY.Chr12.452/KY.Chr12.453	4	BP	0.222222
GO:0001964	startle response	4/478	18/7542	0.222222	3.50628	2.76913	0.0239417	0.156075	0.131171	KY.Chr1.2378/KY.Chr1.1534/KY.Chr9.746/KY.Chr13.436	4	BP	0.222222
GO:0002803	positive regulation of antibacterial peptide production	4/478	18/7542	0.222222	3.50628	2.76913	0.0239417	0.156075	0.131171	KY.Chr5.1002/KY.Chr1.2151/KY.Chr14.228/KY.Chr3.922	4	BP	0.222222
GO:0002813	regulation of biosynthetic process of antibacterial peptides active against Gram-negative bacteria	4/478	18/7542	0.222222	3.50628	2.76913	0.0239417	0.156075	0.131171	KY.Chr5.1002/KY.Chr1.2151/KY.Chr14.228/KY.Chr3.922	4	BP	0.222222
GO:0006828	manganese ion transport	4/478	18/7542	0.222222	3.50628	2.76913	0.0239417	0.156075	0.131171	KY.Chr2.1073/KY.Chr10.218/KY.Chr4.774/KY.Chr10.219	4	BP	0.222222
GO:0006963	positive regulation of antibacterial peptide biosynthetic process	4/478	18/7542	0.222222	3.50628	2.76913	0.0239417	0.156075	0.131171	KY.Chr5.1002/KY.Chr1.2151/KY.Chr14.228/KY.Chr3.922	4	BP	0.222222
GO:0045622	regulation of T-helper cell differentiation	4/478	18/7542	0.222222	3.50628	2.76913	0.0239417	0.156075	0.131171	KY.Chr11.1030/KY.Chr11.887/KY.Chr4.407/KY.Chr8.469	4	BP	0.222222
GO:0060716	labyrinthine layer blood vessel development	4/478	18/7542	0.222222	3.50628	2.76913	0.0239417	0.156075	0.131171	KY.Chr9.1061/KY.Chr1.1234/KY.Chr9.1067/KY.Chr12.818	4	BP	0.222222
GO:1900044	regulation of protein K63-linked ubiquitination	4/478	18/7542	0.222222	3.50628	2.76913	0.0239417	0.156075	0.131171	KY.Chr5.1002/KY.Chr1.2151/KY.Chr14.228/KY.Chr3.922	4	BP	0.222222
GO:0007601	visual perception	21/478	95/7542	0.221053	3.48782	6.34737	3.36224e-07	3.70363e-05	3.11268e-05	KY.Chr12.152/KY.Chr2.767/KY.Chr1.2582/KY.Chr10.1199/KY.Chr11.799/KY.Chr3.1181/KY.Chr1.1765/KY.Chr1.2278/KY.Chr4.1007/KY.Chr12.791/KY.Chr11.134/KY.Chr4.1146/KY.Chr2.871/KY.Chr9.1034/KY.Chr8.889/KY.Chr13.240/KY.Chr1.2277/KY.Chr2.851/KY.Chr12.997/KY.Chr1.2280/KY.Chr11.1126	21	BP	0.221053
GO:0097060	synaptic membrane	40/488	181/7603	0.220994	3.44308	8.71168	2.14263e-12	1.99265e-10	1.48293e-10	KY.Chr2.195/KY.Chr3.314/KY.Chr1.2378/KY.Chr9.744/KY.Chr12.178/KY.Chr9.557/KY.Chr2.2014/KY.Chr11.1151/KY.Chr9.555/KY.Chr1.1306/KY.Chr9.455/KY.Chr3.857/KY.Chr3.87/KY.Chr2.2218/KY.Chr5.597/KY.Chr7.967/KY.Chr3.595/KY.Chr3.936/KY.Chr14.571/KY.Chr1.2300/KY.Chr14.417/KY.Chr1.2278/KY.Chr2.1128/KY.Chr6.24/KY.Chr3.88/KY.Chr1.1534/KY.Chr4.1146/KY.Chr2.34/KY.Chr14.1064/KY.Chr9.746/KY.Chr1.529/KY.Chr1.2277/KY…	40	CC	0.220994
GO:0005244	voltage-gated monoatomic ion channel activity	15/449	68/6788	0.220588	3.33486	5.14971	2.74326e-05	0.000402557	0.000313611	KY.Chr1.2378/KY.Chr5.634/KY.Chr10.773/KY.Chr12.751/KY.Chr2.2183/KY.Chr13.432/KY.Chr14.571/KY.Chr1.2300/KY.Chr4.1146/KY.Chr2.871/KY.Chr9.746/KY.Chr7.262/KY.Chr13.436/KY.Chr4.1068/KY.Chr10.588	15	MF	0.220588
GO:0022832	voltage-gated channel activity	15/449	68/6788	0.220588	3.33486	5.14971	2.74326e-05	0.000402557	0.000313611	KY.Chr1.2378/KY.Chr5.634/KY.Chr10.773/KY.Chr12.751/KY.Chr2.2183/KY.Chr13.432/KY.Chr14.571/KY.Chr1.2300/KY.Chr4.1146/KY.Chr2.871/KY.Chr9.746/KY.Chr7.262/KY.Chr13.436/KY.Chr4.1068/KY.Chr10.588	15	MF	0.220588
GO:0097110	scaffold protein binding	13/449	59/6788	0.220339	3.33109	4.78588	9.51073e-05	0.00117672	0.00091672	KY.Chr1.2378/KY.Chr2.2218/KY.Chr9.756/KY.Chr12.751/KY.Chr2.2183/KY.Chr2.1128/KY.Chr1.1534/KY.Chr2.34/KY.Chr9.746/KY.Chr11.889/KY.Chr4.584/KY.Chr12.452/KY.Chr12.453	13	MF	0.220339
GO:0006821	chloride transport	11/478	50/7542	0.22	3.47121	4.56036	0.000230162	0.00633831	0.00532696	KY.Chr9.557/KY.Chr11.1151/KY.Chr9.555/KY.Chr2.2161/KY.Chr3.1181/KY.Chr9.797/KY.Chr7.489/KY.Chr3.393/KY.Chr9.842/KY.Chr3.972/KY.Chr13.170	11	BP	0.22
GO:1902476	chloride transmembrane transport	11/478	50/7542	0.22	3.47121	4.56036	0.000230162	0.00633831	0.00532696	KY.Chr9.557/KY.Chr11.1151/KY.Chr9.555/KY.Chr2.2161/KY.Chr3.1181/KY.Chr9.797/KY.Chr7.489/KY.Chr3.393/KY.Chr9.842/KY.Chr3.972/KY.Chr13.170	11	BP	0.22
GO:0015108	chloride transmembrane transporter activity	11/449	50/6788	0.22	3.32597	4.39314	0.000331611	0.00337494	0.00262924	KY.Chr9.557/KY.Chr11.1151/KY.Chr9.555/KY.Chr2.2161/KY.Chr3.1181/KY.Chr9.797/KY.Chr7.489/KY.Chr3.393/KY.Chr9.842/KY.Chr3.972/KY.Chr13.170	11	MF	0.22
GO:0044291	cell-cell contact zone	11/488	50/7603	0.22	3.42758	4.51009	0.000257185	0.00239182	0.00177999	KY.Chr1.2378/KY.Chr10.1199/KY.Chr9.756/KY.Chr3.13/KY.Chr12.751/KY.Chr3.12/KY.Chr4.1007/KY.Chr3.11/KY.Chr11.771/KY.Chr11.44/KY.Chr2.1050	11	CC	0.22
GO:0006936	muscle contraction	40/478	182/7542	0.21978	3.46775	8.76598	1.70621e-12	7.32986e-09	6.1603e-09	KY.Chr3.800/KY.Chr3.1115/KY.Chr3.1094/KY.Chr4.230/KY.Chr1.2378/KY.Chr6.34/KY.Chr1.2011/KY.Chr1.2008/KY.Chr8.582/KY.Chr4.231/KY.Chr11.1151/KY.Chr4.901/KY.Chr8.903/KY.Chr10.1199/KY.Chr9.652/KY.Chr4.1167/KY.Chr8.906/KY.Chr10.773/KY.Chr9.756/KY.Chr1.2113/KY.Chr3.13/KY.Chr7.967/KY.Chr1.628/KY.Chr12.751/KY.Chr11.1153/KY.Chr2.2183/KY.Chr1.2010/KY.Chr1.2580/KY.Chr3.12/KY.Chr4.1007/KY.Chr2.2282/KY.Chr1.19…	40	BP	0.21978
GO:0042749	regulation of circadian sleep/wake cycle	9/478	41/7542	0.219512	3.46352	4.11425	0.00086428	0.016725	0.0140563	KY.Chr1.2378/KY.Chr1.207/KY.Chr3.1067/KY.Chr10.773/KY.Chr2.487/KY.Chr1.2300/KY.Chr1.206/KY.Chr3.1669/KY.Chr4.1068	9	BP	0.219512
GO:0048619	embryonic hindgut morphogenesis	9/478	41/7542	0.219512	3.46352	4.11425	0.00086428	0.016725	0.0140563	KY.Chr3.13/KY.Chr14.625/KY.Chr3.12/KY.Chr3.11/KY.Chr2.769/KY.Chr4.407/KY.Chr11.771/KY.Chr2.1050/KY.Chr11.670	9	BP	0.219512
GO:0015838	amino-acid betaine transport	7/478	32/7542	0.21875	3.45149	3.61483	0.00330108	0.0415878	0.034952	KY.Chr6.160/KY.Chr1.2360/KY.Chr4.695/KY.Chr10.214/KY.Chr4.40/KY.Chr13.251/KY.Chr3.941	7	BP	0.21875
GO:0016318	ommatidial rotation	7/478	32/7542	0.21875	3.45149	3.61483	0.00330108	0.0415878	0.034952	KY.Chr3.13/KY.Chr3.12/KY.Chr3.11/KY.Chr11.771/KY.Chr12.617/KY.Chr2.1050/KY.Chr11.670	7	BP	0.21875
GO:0015651	quaternary ammonium group transmembrane transporter activity	7/449	32/6788	0.21875	3.30707	3.48131	0.00417994	0.0270636	0.0210838	KY.Chr6.160/KY.Chr1.2360/KY.Chr4.695/KY.Chr10.214/KY.Chr4.40/KY.Chr13.251/KY.Chr3.941	7	MF	0.21875
GO:0033238	regulation of amine metabolic process	12/478	55/7542	0.218182	3.44253	4.729	0.000130933	0.00422925	0.00355442	KY.Chr2.1174/KY.Chr1.2128/KY.Chr1.207/KY.Chr14.40/KY.Chr9.652/KY.Chr14.329/KY.Chr2.2218/KY.Chr2.34/KY.Chr1.206/KY.Chr2.158/KY.Chr12.1048/KY.Chr9.365	12	BP	0.218182
GO:0033033	negative regulation of myeloid cell apoptotic process	5/478	23/7542	0.217391	3.43005	3.03601	0.0130007	0.102668	0.0862859	KY.Chr9.391/KY.Chr1.1949/KY.Chr11.937/KY.Chr2.1203/KY.Chr5.1101	5	BP	0.217391
GO:0043370	regulation of CD4-positive, alpha-beta T cell differentiation	5/478	23/7542	0.217391	3.43005	3.03601	0.0130007	0.102668	0.0862859	KY.Chr4.949/KY.Chr11.1030/KY.Chr11.887/KY.Chr4.407/KY.Chr8.469	5	BP	0.217391
GO:1904000	positive regulation of eating behavior	5/478	23/7542	0.217391	3.43005	3.03601	0.0130007	0.102668	0.0862859	KY.Chr9.391/KY.Chr1.1949/KY.Chr11.937/KY.Chr2.1203/KY.Chr5.1101	5	BP	0.217391
GO:0001846	opsonin binding	5/449	23/6788	0.217391	3.28653	2.9232	0.015424	0.0778602	0.0606568	KY.Chr11.1089/KY.Chr14.40/KY.Chr9.652/KY.Chr1.777/KY.Chr9.365	5	MF	0.217391
GO:0001848	complement binding	5/449	23/6788	0.217391	3.28653	2.9232	0.015424	0.0778602	0.0606568	KY.Chr11.1089/KY.Chr14.40/KY.Chr9.652/KY.Chr1.777/KY.Chr9.365	5	MF	0.217391
GO:0070938	contractile ring	5/488	23/7603	0.217391	3.38694	3.00232	0.0136837	0.0628437	0.0467683	KY.Chr3.13/KY.Chr3.12/KY.Chr3.11/KY.Chr11.771/KY.Chr2.1050	5	CC	0.217391
GO:0003015	heart process	23/478	106/7542	0.216981	3.42358	6.53648	1.32609e-07	1.67555e-05	1.4082e-05	KY.Chr3.1115/KY.Chr3.1094/KY.Chr4.230/KY.Chr1.2378/KY.Chr6.34/KY.Chr1.2011/KY.Chr1.2008/KY.Chr4.231/KY.Chr6.244/KY.Chr10.1199/KY.Chr4.1167/KY.Chr9.756/KY.Chr1.2113/KY.Chr1.628/KY.Chr12.751/KY.Chr2.2183/KY.Chr1.2010/KY.Chr1.2580/KY.Chr4.1007/KY.Chr1.1965/KY.Chr11.889/KY.Chr11.44/KY.Chr11.670	23	BP	0.216981
GO:0055008	cardiac muscle tissue morphogenesis	13/478	60/7542	0.216667	3.41862	4.89257	7.45523e-05	0.00278501	0.00234063	KY.Chr3.1115/KY.Chr3.1094/KY.Chr4.230/KY.Chr6.34/KY.Chr4.231/KY.Chr4.1167/KY.Chr1.2113/KY.Chr1.628/KY.Chr1.2580/KY.Chr1.1965/KY.Chr2.851/KY.Chr11.44/KY.Chr12.818	13	BP	0.216667
GO:0019229	regulation of vasoconstriction	11/478	51/7542	0.215686	3.40315	4.47919	0.00027702	0.00734617	0.00617401	KY.Chr3.680/KY.Chr1.2378/KY.Chr11.1151/KY.Chr12.751/KY.Chr9.1097/KY.Chr3.1429/KY.Chr10.1123/KY.Chr12.1048/KY.Chr3.84/KY.Chr11.670/KY.Chr10.1387	11	BP	0.215686
GO:0035151	regulation of tube size, open tracheal system	6/478	28/7542	0.214286	3.38105	3.28334	0.00714896	0.0697681	0.0586358	KY.Chr3.13/KY.Chr3.12/KY.Chr3.11/KY.Chr1.2186/KY.Chr11.771/KY.Chr2.1050	6	BP	0.214286
GO:0060100	positive regulation of phagocytosis, engulfment	6/478	28/7542	0.214286	3.38105	3.28334	0.00714896	0.0697681	0.0586358	KY.Chr9.652/KY.Chr9.774/KY.Chr14.314/KY.Chr12.452/KY.Chr12.453/KY.Chr9.365	6	BP	0.214286
GO:1905155	positive regulation of membrane invagination	6/478	28/7542	0.214286	3.38105	3.28334	0.00714896	0.0697681	0.0586358	KY.Chr9.652/KY.Chr9.774/KY.Chr14.314/KY.Chr12.452/KY.Chr12.453/KY.Chr9.365	6	BP	0.214286
GO:0006595	polyamine metabolic process	3/478	14/7542	0.214286	3.38105	2.31951	0.0545806	0.256541	0.215607	KY.Chr2.1174/KY.Chr14.329/KY.Chr2.158	3	BP	0.214286
GO:0006968	cellular defense response	3/478	14/7542	0.214286	3.38105	2.31951	0.0545806	0.256541	0.215607	KY.Chr1.1742/KY.Chr8.521/KY.Chr14.314	3	BP	0.214286
GO:0009642	response to light intensity	3/478	14/7542	0.214286	3.38105	2.31951	0.0545806	0.256541	0.215607	KY.Chr10.773/KY.Chr11.134/KY.Chr4.1068	3	BP	0.214286
GO:0014807	regulation of somitogenesis	3/478	14/7542	0.214286	3.38105	2.31951	0.0545806	0.256541	0.215607	KY.Chr14.625/KY.Chr7.206/KY.Chr14.332	3	BP	0.214286
GO:0016201	synaptic target inhibition	3/478	14/7542	0.214286	3.38105	2.31951	0.0545806	0.256541	0.215607	KY.Chr2.470/KY.Chr1.529/KY.Chr11.922	3	BP	0.214286
GO:0031953	negative regulation of protein autophosphorylation	3/478	14/7542	0.214286	3.38105	2.31951	0.0545806	0.256541	0.215607	KY.Chr5.536/KY.Chr2.1038/KY.Chr8.469	3	BP	0.214286
GO:0032429	regulation of phospholipase A2 activity	3/478	14/7542	0.214286	3.38105	2.31951	0.0545806	0.256541	0.215607	KY.Chr12.152/KY.Chr2.1221/KY.Chr11.670	3	BP	0.214286
GO:0033690	positive regulation of osteoblast proliferation	3/478	14/7542	0.214286	3.38105	2.31951	0.0545806	0.256541	0.215607	KY.Chr11.676/KY.Chr9.1061/KY.Chr9.1067	3	BP	0.214286
GO:0035161	imaginal disc lineage restriction	3/478	14/7542	0.214286	3.38105	2.31951	0.0545806	0.256541	0.215607	KY.Chr12.32/KY.Chr7.206/KY.Chr14.332	3	BP	0.214286
GO:0043090	amino acid import	3/478	14/7542	0.214286	3.38105	2.31951	0.0545806	0.256541	0.215607	KY.Chr2.195/KY.Chr3.1181/KY.Chr7.407	3	BP	0.214286
GO:0043313	regulation of neutrophil degranulation	3/478	14/7542	0.214286	3.38105	2.31951	0.0545806	0.256541	0.215607	KY.Chr14.40/KY.Chr9.652/KY.Chr9.365	3	BP	0.214286
GO:0046886	positive regulation of hormone biosynthetic process	3/478	14/7542	0.214286	3.38105	2.31951	0.0545806	0.256541	0.215607	KY.Chr5.1125/KY.Chr2.2218/KY.Chr2.34	3	BP	0.214286
GO:0060384	innervation	3/478	14/7542	0.214286	3.38105	2.31951	0.0545806	0.256541	0.215607	KY.Chr9.557/KY.Chr9.555/KY.Chr2.851	3	BP	0.214286
GO:0060749	mammary gland alveolus development	3/478	14/7542	0.214286	3.38105	2.31951	0.0545806	0.256541	0.215607	KY.Chr1.2598/KY.Chr3.1679/KY.Chr11.670	3	BP	0.214286
GO:0061377	mammary gland lobule development	3/478	14/7542	0.214286	3.38105	2.31951	0.0545806	0.256541	0.215607	KY.Chr1.2598/KY.Chr3.1679/KY.Chr11.670	3	BP	0.214286
GO:0071287	cellular response to manganese ion	3/478	14/7542	0.214286	3.38105	2.31951	0.0545806	0.256541	0.215607	KY.Chr9.746/KY.Chr13.436/KY.Chr10.1387	3	BP	0.214286
GO:0098719	sodium ion import across plasma membrane	3/478	14/7542	0.214286	3.38105	2.31951	0.0545806	0.256541	0.215607	KY.Chr10.773/KY.Chr4.1068/KY.Chr2.218	3	BP	0.214286
GO:1902563	regulation of neutrophil activation	3/478	14/7542	0.214286	3.38105	2.31951	0.0545806	0.256541	0.215607	KY.Chr14.40/KY.Chr9.652/KY.Chr9.365	3	BP	0.214286
GO:1903354	regulation of distal tip cell migration	3/478	14/7542	0.214286	3.38105	2.31951	0.0545806	0.256541	0.215607	KY.Chr9.774/KY.Chr12.452/KY.Chr12.453	3	BP	0.214286
GO:1903980	positive regulation of microglial cell activation	3/478	14/7542	0.214286	3.38105	2.31951	0.0545806	0.256541	0.215607	KY.Chr14.40/KY.Chr9.652/KY.Chr9.365	3	BP	0.214286
GO:0001851	complement component C3b binding	3/449	14/6788	0.214286	3.23958	2.23234	0.0606269	0.218603	0.170302	KY.Chr14.40/KY.Chr9.652/KY.Chr9.365	3	MF	0.214286
GO:0031402	sodium ion binding	3/449	14/6788	0.214286	3.23958	2.23234	0.0606269	0.218603	0.170302	KY.Chr9.756/KY.Chr11.134/KY.Chr2.218	3	MF	0.214286
GO:0038037	G protein-coupled receptor dimeric complex	3/488	14/7603	0.214286	3.33855	2.29354	0.0563166	0.185396	0.137972	KY.Chr9.455/KY.Chr11.1153/KY.Chr3.1061	3	CC	0.214286
GO:0097648	G protein-coupled receptor complex	3/488	14/7603	0.214286	3.33855	2.29354	0.0563166	0.185396	0.137972	KY.Chr9.455/KY.Chr11.1153/KY.Chr3.1061	3	CC	0.214286
GO:0043198	dendritic shaft	10/488	47/7603	0.212766	3.31488	4.16886	0.000648016	0.00512898	0.00381698	KY.Chr1.2419/KY.Chr2.195/KY.Chr1.2378/KY.Chr9.455/KY.Chr10.773/KY.Chr2.2218/KY.Chr2.1128/KY.Chr4.1146/KY.Chr2.34/KY.Chr4.1068	10	CC	0.212766
GO:0010226	response to lithium ion	7/478	33/7542	0.212121	3.3469	3.5145	0.00396597	0.0468072	0.0393386	KY.Chr4.230/KY.Chr4.231/KY.Chr1.2113/KY.Chr1.2580/KY.Chr1.1965/KY.Chr2.1128/KY.Chr3.1429	7	BP	0.212121
GO:0032652	regulation of interleukin-1 production	11/478	52/7542	0.211538	3.33771	4.40001	0.000331674	0.00833258	0.00700302	KY.Chr5.1125/KY.Chr2.2218/KY.Chr4.949/KY.Chr9.391/KY.Chr1.1949/KY.Chr2.34/KY.Chr11.937/KY.Chr2.1203/KY.Chr5.1101/KY.Chr8.469/KY.Chr3.1573	11	BP	0.211538
GO:0035094	response to nicotine	11/478	52/7542	0.211538	3.33771	4.40001	0.000331674	0.00833258	0.00700302	KY.Chr3.680/KY.Chr1.207/KY.Chr9.455/KY.Chr2.2218/KY.Chr7.967/KY.Chr6.24/KY.Chr2.34/KY.Chr1.206/KY.Chr12.1048/KY.Chr7.710/KY.Chr10.1387	11	BP	0.211538
GO:0006937	regulation of muscle contraction	31/478	147/7542	0.210884	3.32738	7.41243	1.75783e-09	5.03443e-07	4.23113e-07	KY.Chr10.626/KY.Chr3.1115/KY.Chr3.1094/KY.Chr1.2378/KY.Chr6.34/KY.Chr1.207/KY.Chr12.178/KY.Chr11.1151/KY.Chr9.652/KY.Chr4.1167/KY.Chr10.773/KY.Chr9.756/KY.Chr1.628/KY.Chr11.1153/KY.Chr2.2183/KY.Chr9.391/KY.Chr1.2300/KY.Chr6.24/KY.Chr1.1949/KY.Chr1.206/KY.Chr3.1429/KY.Chr11.937/KY.Chr12.1048/KY.Chr2.1203/KY.Chr3.1061/KY.Chr12.322/KY.Chr3.84/KY.Chr5.1101/KY.Chr4.1068/KY.Chr11.44/KY.Chr9.365	31	BP	0.210884
GO:0035214	eye-antennal disc development	12/478	57/7542	0.210526	3.32174	4.57675	0.000187958	0.00553678	0.00465333	KY.Chr3.13/KY.Chr3.12/KY.Chr3.11/KY.Chr9.1034/KY.Chr6.31/KY.Chr6.29/KY.Chr8.248/KY.Chr11.771/KY.Chr2.1050/KY.Chr6.26/KY.Chr6.27/KY.Chr11.670	12	BP	0.210526
GO:0001910	regulation of leukocyte mediated cytotoxicity	4/478	19/7542	0.210526	3.32174	2.63571	0.028849	0.172133	0.144667	KY.Chr4.949/KY.Chr12.452/KY.Chr12.453/KY.Chr1.2610	4	BP	0.210526
GO:0019614	catechol-containing compound catabolic process	4/478	19/7542	0.210526	3.32174	2.63571	0.028849	0.172133	0.144667	KY.Chr9.323/KY.Chr7.404/KY.Chr7.818/KY.Chr10.1387	4	BP	0.210526
GO:0032224	positive regulation of synaptic transmission, cholinergic	4/478	19/7542	0.210526	3.32174	2.63571	0.028849	0.172133	0.144667	KY.Chr10.626/KY.Chr12.178/KY.Chr11.1151/KY.Chr12.1048	4	BP	0.210526
GO:0042420	dopamine catabolic process	4/478	19/7542	0.210526	3.32174	2.63571	0.028849	0.172133	0.144667	KY.Chr9.323/KY.Chr7.404/KY.Chr7.818/KY.Chr10.1387	4	BP	0.210526
GO:0042424	catecholamine catabolic process	4/478	19/7542	0.210526	3.32174	2.63571	0.028849	0.172133	0.144667	KY.Chr9.323/KY.Chr7.404/KY.Chr7.818/KY.Chr10.1387	4	BP	0.210526
GO:0060219	camera-type eye photoreceptor cell differentiation	4/478	19/7542	0.210526	3.32174	2.63571	0.028849	0.172133	0.144667	KY.Chr11.676/KY.Chr11.1143/KY.Chr2.871/KY.Chr9.1034	4	BP	0.210526
GO:0060306	regulation of membrane repolarization	4/478	19/7542	0.210526	3.32174	2.63571	0.028849	0.172133	0.144667	KY.Chr1.2378/KY.Chr9.756/KY.Chr12.751/KY.Chr2.2183	4	BP	0.210526
GO:0061057	peptidoglycan recognition protein signaling pathway	4/478	19/7542	0.210526	3.32174	2.63571	0.028849	0.172133	0.144667	KY.Chr5.1002/KY.Chr1.2151/KY.Chr14.228/KY.Chr3.922	4	BP	0.210526
GO:0097242	amyloid-beta clearance	4/478	19/7542	0.210526	3.32174	2.63571	0.028849	0.172133	0.144667	KY.Chr11.1089/KY.Chr14.40/KY.Chr9.652/KY.Chr9.365	4	BP	0.210526
GO:0060359	response to ammonium ion	29/478	138/7542	0.210145	3.31572	7.14159	6.49512e-09	1.25918e-06	1.05827e-06	KY.Chr10.626/KY.Chr5.1125/KY.Chr3.314/KY.Chr1.2378/KY.Chr1.207/KY.Chr9.323/KY.Chr9.557/KY.Chr11.1151/KY.Chr9.555/KY.Chr3.87/KY.Chr10.773/KY.Chr2.2218/KY.Chr2.2183/KY.Chr2.1128/KY.Chr6.24/KY.Chr3.88/KY.Chr2.34/KY.Chr1.206/KY.Chr9.746/KY.Chr12.1048/KY.Chr7.404/KY.Chr3.315/KY.Chr8.845/KY.Chr3.84/KY.Chr13.436/KY.Chr4.1068/KY.Chr14.209/KY.Chr7.818/KY.Chr2.218	29	BP	0.210145
GO:0061045	negative regulation of wound healing	9/478	43/7542	0.209302	3.30242	3.93841	0.0012424	0.0210495	0.0176909	KY.Chr1.207/KY.Chr1.1849/KY.Chr5.709/KY.Chr2.2016/KY.Chr1.206/KY.Chr7.284/KY.Chr10.988/KY.Chr12.452/KY.Chr12.453	9	BP	0.209302
GO:0007603	phototransduction, visible light	5/478	24/7542	0.208333	3.28713	2.9191	0.0155883	0.117814	0.0990152	KY.Chr9.917/KY.Chr11.1151/KY.Chr1.2582/KY.Chr2.871/KY.Chr3.84	5	BP	0.208333
GO:0032026	response to magnesium ion	5/478	24/7542	0.208333	3.28713	2.9191	0.0155883	0.117814	0.0990152	KY.Chr11.1089/KY.Chr1.2378/KY.Chr2.871/KY.Chr9.746/KY.Chr2.218	5	BP	0.208333
GO:1900426	positive regulation of defense response to bacterium	5/478	24/7542	0.208333	3.28713	2.9191	0.0155883	0.117814	0.0990152	KY.Chr5.1002/KY.Chr4.949/KY.Chr1.2151/KY.Chr14.228/KY.Chr3.922	5	BP	0.208333
GO:0008154	actin polymerization or depolymerization	11/478	53/7542	0.207547	3.27473	4.32274	0.000395121	0.00953893	0.00801689	KY.Chr4.230/KY.Chr4.231/KY.Chr1.2113/KY.Chr9.774/KY.Chr9.391/KY.Chr1.2580/KY.Chr1.1965/KY.Chr1.1949/KY.Chr11.937/KY.Chr2.1203/KY.Chr5.1101	11	BP	0.207547
GO:0055013	cardiac muscle cell development	11/478	53/7542	0.207547	3.27473	4.32274	0.000395121	0.00953893	0.00801689	KY.Chr14.573/KY.Chr4.230/KY.Chr4.231/KY.Chr1.2113/KY.Chr3.13/KY.Chr1.2580/KY.Chr3.12/KY.Chr1.1965/KY.Chr3.11/KY.Chr11.771/KY.Chr2.1050	11	BP	0.207547
GO:0010524	positive regulation of calcium ion transport into cytosol	6/478	29/7542	0.206897	3.26446	3.17805	0.00854291	0.0796096	0.066907	KY.Chr10.709/KY.Chr2.1073/KY.Chr3.1061/KY.Chr12.322/KY.Chr13.436/KY.Chr2.1221	6	BP	0.206897
GO:0033032	regulation of myeloid cell apoptotic process	6/478	29/7542	0.206897	3.26446	3.17805	0.00854291	0.0796096	0.066907	KY.Chr9.391/KY.Chr11.1143/KY.Chr1.1949/KY.Chr11.937/KY.Chr2.1203/KY.Chr5.1101	6	BP	0.206897
GO:0070986	left/right axis specification	6/478	29/7542	0.206897	3.26446	3.17805	0.00854291	0.0796096	0.066907	KY.Chr3.13/KY.Chr9.774/KY.Chr3.12/KY.Chr3.11/KY.Chr11.771/KY.Chr2.1050	6	BP	0.206897
GO:0042562	hormone binding	19/449	92/6788	0.206522	3.1222	5.45412	6.64117e-06	0.000116405	9.0685e-05	KY.Chr7.614/KY.Chr3.1067/KY.Chr11.1151/KY.Chr2.2218/KY.Chr7.967/KY.Chr2.487/KY.Chr9.391/KY.Chr9.1097/KY.Chr6.24/KY.Chr11.1143/KY.Chr1.1949/KY.Chr2.34/KY.Chr3.1669/KY.Chr11.937/KY.Chr2.1203/KY.Chr3.1061/KY.Chr3.245/KY.Chr5.1101/KY.Chr11.670	19	MF	0.206522
GO:0007159	leukocyte cell-cell adhesion	7/478	34/7542	0.205882	3.24846	3.41795	0.00472765	0.0525371	0.0441542	KY.Chr1.1742/KY.Chr14.40/KY.Chr9.652/KY.Chr14.1045/KY.Chr9.774/KY.Chr8.755/KY.Chr9.365	7	BP	0.205882
GO:0060123	regulation of growth hormone secretion	7/478	34/7542	0.205882	3.24846	3.41795	0.00472765	0.0525371	0.0441542	KY.Chr9.455/KY.Chr11.1153/KY.Chr9.391/KY.Chr1.1949/KY.Chr11.937/KY.Chr2.1203/KY.Chr5.1101	7	BP	0.205882
GO:0090325	regulation of locomotion involved in locomotory behavior	7/478	34/7542	0.205882	3.24846	3.41795	0.00472765	0.0525371	0.0441542	KY.Chr10.626/KY.Chr12.178/KY.Chr9.391/KY.Chr1.1949/KY.Chr11.937/KY.Chr2.1203/KY.Chr5.1101	7	BP	0.205882
GO:0019825	oxygen binding	7/449	34/6788	0.205882	3.11254	3.28636	0.00595823	0.0361504	0.0281629	KY.Chr9.623/KY.Chr3.848/KY.Chr6.205/KY.Chr7.529/KY.Chr6.244/KY.Chr14.1109/KY.Chr6.445	7	MF	0.205882
GO:0004888	transmembrane signaling receptor activity	54/449	263/6788	0.205323	3.10408	9.26195	1.87793e-14	1.48122e-12	1.15394e-12	KY.Chr3.314/KY.Chr2.2054/KY.Chr9.744/KY.Chr5.222/KY.Chr14.40/KY.Chr3.1067/KY.Chr1.1552/KY.Chr9.557/KY.Chr11.1151/KY.Chr9.555/KY.Chr9.652/KY.Chr9.455/KY.Chr3.87/KY.Chr2.2218/KY.Chr9.187/KY.Chr3.595/KY.Chr11.1153/KY.Chr2.487/KY.Chr9.391/KY.Chr14.571/KY.Chr14.417/KY.Chr1.2278/KY.Chr9.1097/KY.Chr2.1128/KY.Chr6.24/KY.Chr3.88/KY.Chr1.1949/KY.Chr1.1534/KY.Chr4.1146/KY.Chr2.34/KY.Chr9.746/KY.Chr1.1737/KY…	54	MF	0.205323
GO:0010830	regulation of myotube differentiation	8/478	39/7542	0.205128	3.23656	3.64249	0.00263476	0.0354825	0.0298209	KY.Chr8.582/KY.Chr3.13/KY.Chr3.12/KY.Chr11.1143/KY.Chr3.11/KY.Chr1.2037/KY.Chr11.771/KY.Chr2.1050	8	BP	0.205128
GO:0030537	larval behavior	8/478	39/7542	0.205128	3.23656	3.64249	0.00263476	0.0354825	0.0298209	KY.Chr10.626/KY.Chr1.2378/KY.Chr12.178/KY.Chr2.2014/KY.Chr7.1255/KY.Chr1.2300/KY.Chr14.80/KY.Chr10.1387	8	BP	0.205128
GO:0061337	cardiac conduction	8/478	39/7542	0.205128	3.23656	3.64249	0.00263476	0.0354825	0.0298209	KY.Chr1.2378/KY.Chr10.1199/KY.Chr10.773/KY.Chr9.756/KY.Chr12.751/KY.Chr2.2183/KY.Chr4.1007/KY.Chr4.1068	8	BP	0.205128
GO:0050953	sensory perception of light stimulus	21/478	103/7542	0.203883	3.21692	5.89271	1.39239e-06	0.000122075	0.000102597	KY.Chr12.152/KY.Chr2.767/KY.Chr1.2582/KY.Chr10.1199/KY.Chr11.799/KY.Chr3.1181/KY.Chr1.1765/KY.Chr1.2278/KY.Chr4.1007/KY.Chr12.791/KY.Chr11.134/KY.Chr4.1146/KY.Chr2.871/KY.Chr9.1034/KY.Chr8.889/KY.Chr13.240/KY.Chr1.2277/KY.Chr2.851/KY.Chr12.997/KY.Chr1.2280/KY.Chr11.1126	21	BP	0.203883
GO:0045638	negative regulation of myeloid cell differentiation	11/478	54/7542	0.203704	3.21409	4.24729	0.000468447	0.0110574	0.00929308	KY.Chr3.1504/KY.Chr1.2598/KY.Chr5.155/KY.UAContig29.6/KY.UAContig29.16/KY.UAContig3.169/KY.UAContig29.25/KY.UAContig3.187/KY.UAContig29.34/KY.UAContig3.178/KY.UAContig3.160	11	BP	0.203704
GO:0031646	positive regulation of nervous system process	12/478	59/7542	0.20339	3.20913	4.43112	0.000264936	0.00706935	0.00594135	KY.Chr6.590/KY.Chr1.207/KY.Chr9.652/KY.Chr2.2218/KY.Chr3.595/KY.Chr10.1385/KY.Chr2.34/KY.Chr1.206/KY.Chr9.746/KY.Chr12.1048/KY.Chr13.436/KY.Chr9.365	12	BP	0.20339
GO:0008028	monocarboxylic acid transmembrane transporter activity	13/449	64/6788	0.203125	3.07085	4.42973	0.000227749	0.00243575	0.00189757	KY.Chr2.1186/KY.Chr11.289/KY.Chr7.489/KY.Chr3.393/KY.Chr14.978/KY.Chr5.578/KY.Chr14.1047/KY.Chr7.823/KY.Chr3.1420/KY.Chr7.821/KY.Chr1.960/KY.Chr2.831/KY.Chr7.822	13	MF	0.203125
GO:0030239	myofibril assembly	17/478	84/7542	0.202381	3.19322	5.25791	1.56511e-05	0.000830085	0.000697636	KY.Chr3.1115/KY.Chr3.1094/KY.Chr4.230/KY.Chr4.231/KY.Chr4.1167/KY.Chr1.2113/KY.Chr3.13/KY.Chr1.628/KY.Chr1.2580/KY.Chr3.12/KY.Chr2.2282/KY.Chr1.1965/KY.Chr3.11/KY.Chr11.688/KY.Chr11.771/KY.Chr11.44/KY.Chr2.1050	17	BP	0.202381
GO:0002027	regulation of heart rate	14/478	70/7542	0.2	3.15565	4.71315	0.000100424	0.00343524	0.00288711	KY.Chr3.1115/KY.Chr3.1094/KY.Chr1.2378/KY.Chr10.773/KY.Chr2.2218/KY.Chr9.756/KY.Chr1.628/KY.Chr12.751/KY.Chr2.2183/KY.Chr9.1097/KY.Chr2.34/KY.Chr12.1048/KY.Chr4.1068/KY.Chr11.44	14	BP	0.2
GO:0006813	potassium ion transport	14/478	70/7542	0.2	3.15565	4.71315	0.000100424	0.00343524	0.00288711	KY.Chr1.2378/KY.Chr5.745/KY.Chr10.773/KY.Chr9.756/KY.Chr12.751/KY.Chr2.2183/KY.Chr13.432/KY.Chr1.2300/KY.Chr2.1128/KY.Chr11.134/KY.Chr2.871/KY.Chr10.1123/KY.Chr7.262/KY.Chr4.1068	14	BP	0.2
GO:0046717	acid secretion	14/478	70/7542	0.2	3.15565	4.71315	0.000100424	0.00343524	0.00288711	KY.Chr14.605/KY.Chr6.160/KY.Chr2.195/KY.Chr1.2360/KY.Chr2.2014/KY.Chr3.1181/KY.Chr3.393/KY.Chr4.1146/KY.Chr12.726/KY.Chr10.218/KY.Chr4.774/KY.Chr10.219/KY.Chr2.1221/KY.Chr13.251	14	BP	0.2
GO:0002673	regulation of acute inflammatory response	10/478	50/7542	0.2	3.15565	3.97802	0.000980295	0.0184708	0.0155236	KY.Chr11.1089/KY.Chr14.192/KY.Chr1.777/KY.Chr7.284/KY.Chr3.1429/KY.Chr1.2610/KY.Chr3.1202/KY.Chr8.469/KY.Chr3.1199/KY.Chr3.1573	10	BP	0.2
GO:0060416	response to growth hormone	9/478	45/7542	0.2	3.15565	3.77262	0.00174385	0.0269678	0.0226648	KY.Chr1.1127/KY.Chr9.391/KY.Chr1.1949/KY.Chr3.1679/KY.Chr9.746/KY.Chr11.937/KY.Chr2.1203/KY.Chr5.1101/KY.Chr2.218	9	BP	0.2
GO:0045923	positive regulation of fatty acid metabolic process	8/478	40/7542	0.2	3.15565	3.55568	0.00311499	0.040429	0.0339781	KY.Chr12.1072/KY.Chr9.391/KY.Chr9.1097/KY.Chr1.1949/KY.Chr3.1429/KY.Chr11.937/KY.Chr2.1203/KY.Chr5.1101	8	BP	0.2
GO:0055010	ventricular cardiac muscle tissue morphogenesis	8/478	40/7542	0.2	3.15565	3.55568	0.00311499	0.040429	0.0339781	KY.Chr3.1115/KY.Chr3.1094/KY.Chr6.34/KY.Chr4.1167/KY.Chr1.628/KY.Chr2.851/KY.Chr11.44/KY.Chr12.818	8	BP	0.2
GO:0030041	actin filament polymerization	6/478	30/7542	0.2	3.15565	3.07726	0.0101214	0.0880196	0.0739751	KY.Chr4.230/KY.Chr4.231/KY.Chr1.2113/KY.Chr9.774/KY.Chr1.2580/KY.Chr1.1965	6	BP	0.2
GO:0042053	regulation of dopamine metabolic process	6/478	30/7542	0.2	3.15565	3.07726	0.0101214	0.0880196	0.0739751	KY.Chr1.207/KY.Chr14.40/KY.Chr9.652/KY.Chr1.206/KY.Chr12.1048/KY.Chr9.365	6	BP	0.2
GO:0034356	NAD biosynthesis via nicotinamide riboside salvage pathway	5/478	25/7542	0.2	3.15565	2.8082	0.018498	0.133024	0.111798	KY.Chr3.1429/KY.Chr14.1047/KY.Chr7.823/KY.Chr7.821/KY.Chr7.822	5	BP	0.2
GO:0042401	biogenic amine biosynthetic process	5/478	25/7542	0.2	3.15565	2.8082	0.018498	0.133024	0.111798	KY.Chr2.1174/KY.Chr2.767/KY.Chr14.329/KY.Chr2.158/KY.Chr10.1387	5	BP	0.2
GO:0071709	membrane assembly	5/478	25/7542	0.2	3.15565	2.8082	0.018498	0.133024	0.111798	KY.Chr5.112/KY.Chr2.470/KY.Chr3.595/KY.Chr14.571/KY.Chr11.922	5	BP	0.2
GO:0015701	bicarbonate transport	4/478	20/7542	0.2	3.15565	2.5109	0.0343094	0.195307	0.164144	KY.Chr9.797/KY.Chr7.489/KY.Chr3.393/KY.Chr14.203	4	BP	0.2
GO:0034113	heterotypic cell-cell adhesion	4/478	20/7542	0.2	3.15565	2.5109	0.0343094	0.195307	0.164144	KY.Chr14.40/KY.Chr9.652/KY.Chr1.529/KY.Chr9.365	4	BP	0.2
GO:0060546	negative regulation of necroptotic process	4/478	20/7542	0.2	3.15565	2.5109	0.0343094	0.195307	0.164144	KY.Chr5.1002/KY.Chr1.2151/KY.Chr14.228/KY.Chr3.922	4	BP	0.2
GO:0072273	metanephric nephron morphogenesis	4/478	20/7542	0.2	3.15565	2.5109	0.0343094	0.195307	0.164144	KY.Chr11.676/KY.Chr11.1327/KY.Chr1.1234/KY.Chr11.1096	4	BP	0.2
GO:0001780	neutrophil homeostasis	3/478	15/7542	0.2	3.15565	2.17378	0.0651219	0.287232	0.241401	KY.Chr9.652/KY.Chr5.155/KY.Chr9.365	3	BP	0.2
GO:0007320	insemination	3/478	15/7542	0.2	3.15565	2.17378	0.0651219	0.287232	0.241401	KY.Chr9.1097/KY.Chr12.1048/KY.Chr3.1737	3	BP	0.2
GO:0009595	detection of biotic stimulus	3/478	15/7542	0.2	3.15565	2.17378	0.0651219	0.287232	0.241401	KY.Chr11.1089/KY.Chr14.314/KY.Chr8.469	3	BP	0.2
GO:0010889	regulation of sequestering of triglyceride	3/478	15/7542	0.2	3.15565	2.17378	0.0651219	0.287232	0.241401	KY.Chr11.289/KY.Chr1.960/KY.Chr2.831	3	BP	0.2
GO:0031645	negative regulation of nervous system process	3/478	15/7542	0.2	3.15565	2.17378	0.0651219	0.287232	0.241401	KY.Chr9.555/KY.Chr9.1097/KY.Chr14.1064	3	BP	0.2
GO:0048934	peripheral nervous system neuron differentiation	3/478	15/7542	0.2	3.15565	2.17378	0.0651219	0.287232	0.241401	KY.Chr1.2558/KY.Chr2.851/KY.Chr6.222	3	BP	0.2
GO:0048935	peripheral nervous system neuron development	3/478	15/7542	0.2	3.15565	2.17378	0.0651219	0.287232	0.241401	KY.Chr1.2558/KY.Chr2.851/KY.Chr6.222	3	BP	0.2
GO:0060292	long-term synaptic depression	3/478	15/7542	0.2	3.15565	2.17378	0.0651219	0.287232	0.241401	KY.Chr3.857/KY.Chr2.1128/KY.Chr11.134	3	BP	0.2
GO:0060575	intestinal epithelial cell differentiation	3/478	15/7542	0.2	3.15565	2.17378	0.0651219	0.287232	0.241401	KY.Chr1.2598/KY.Chr14.625/KY.Chr12.665	3	BP	0.2
GO:0060992	response to fungicide	3/478	15/7542	0.2	3.15565	2.17378	0.0651219	0.287232	0.241401	KY.Chr2.1128/KY.Chr9.746/KY.Chr13.436	3	BP	0.2
GO:0072170	metanephric tubule development	3/478	15/7542	0.2	3.15565	2.17378	0.0651219	0.287232	0.241401	KY.Chr11.676/KY.Chr1.1742/KY.Chr1.1234	3	BP	0.2
GO:0086011	membrane repolarization during action potential	3/478	15/7542	0.2	3.15565	2.17378	0.0651219	0.287232	0.241401	KY.Chr1.2378/KY.Chr12.751/KY.Chr2.2183	3	BP	0.2
GO:0086013	membrane repolarization during cardiac muscle cell action potential	3/478	15/7542	0.2	3.15565	2.17378	0.0651219	0.287232	0.241401	KY.Chr1.2378/KY.Chr12.751/KY.Chr2.2183	3	BP	0.2
GO:0099622	cardiac muscle cell membrane repolarization	3/478	15/7542	0.2	3.15565	2.17378	0.0651219	0.287232	0.241401	KY.Chr1.2378/KY.Chr12.751/KY.Chr2.2183	3	BP	0.2
GO:1903961	positive regulation of anion transmembrane transport	3/478	15/7542	0.2	3.15565	2.17378	0.0651219	0.287232	0.241401	KY.Chr14.605/KY.Chr12.1072/KY.Chr2.218	3	BP	0.2
GO:1904706	negative regulation of vascular associated smooth muscle cell proliferation	3/478	15/7542	0.2	3.15565	2.17378	0.0651219	0.287232	0.241401	KY.Chr3.1115/KY.Chr3.1094/KY.Chr3.1573	3	BP	0.2
GO:0006600	creatine metabolic process	2/478	10/7542	0.2	3.15565	1.7743	0.128761	0.441503	0.371056	KY.Chr7.313/KY.Chr4.901	2	BP	0.2
GO:0006688	glycosphingolipid biosynthetic process	2/478	10/7542	0.2	3.15565	1.7743	0.128761	0.441503	0.371056	KY.Chr8.1289/KY.Chr8.1288	2	BP	0.2
GO:0010694	positive regulation of alkaline phosphatase activity	2/478	10/7542	0.2	3.15565	1.7743	0.128761	0.441503	0.371056	KY.Chr9.652/KY.Chr9.365	2	BP	0.2
GO:0014870	response to muscle inactivity	2/478	10/7542	0.2	3.15565	1.7743	0.128761	0.441503	0.371056	KY.Chr9.756/KY.Chr1.1400	2	BP	0.2
GO:0017000	antibiotic biosynthetic process	2/478	10/7542	0.2	3.15565	1.7743	0.128761	0.441503	0.371056	KY.Chr1.632/KY.Chr8.521	2	BP	0.2
GO:0018243	protein O-linked glycosylation via threonine	2/478	10/7542	0.2	3.15565	1.7743	0.128761	0.441503	0.371056	KY.Chr11.74/KY.Chr11.75	2	BP	0.2
GO:0021521	ventral spinal cord interneuron specification	2/478	10/7542	0.2	3.15565	1.7743	0.128761	0.441503	0.371056	KY.Chr9.1034/KY.Chr1.2037	2	BP	0.2
GO:0032682	negative regulation of chemokine production	2/478	10/7542	0.2	3.15565	1.7743	0.128761	0.441503	0.371056	KY.Chr4.949/KY.Chr3.1573	2	BP	0.2
GO:0032753	positive regulation of interleukin-4 production	2/478	10/7542	0.2	3.15565	1.7743	0.128761	0.441503	0.371056	KY.Chr4.949/KY.Chr8.469	2	BP	0.2
GO:0033004	negative regulation of mast cell activation	2/478	10/7542	0.2	3.15565	1.7743	0.128761	0.441503	0.371056	KY.Chr4.949/KY.Chr2.1038	2	BP	0.2
GO:0035627	ceramide transport	2/478	10/7542	0.2	3.15565	1.7743	0.128761	0.441503	0.371056	KY.Chr14.605/KY.Chr3.800	2	BP	0.2
GO:0035815	positive regulation of renal sodium excretion	2/478	10/7542	0.2	3.15565	1.7743	0.128761	0.441503	0.371056	KY.Chr9.1097/KY.Chr12.1048	2	BP	0.2
GO:0038065	collagen-activated signaling pathway	2/478	10/7542	0.2	3.15565	1.7743	0.128761	0.441503	0.371056	KY.Chr9.652/KY.Chr9.365	2	BP	0.2
GO:0043455	regulation of secondary metabolic process	2/478	10/7542	0.2	3.15565	1.7743	0.128761	0.441503	0.371056	KY.Chr8.266/KY.Chr5.386	2	BP	0.2
GO:0044341	sodium-dependent phosphate transport	2/478	10/7542	0.2	3.15565	1.7743	0.128761	0.441503	0.371056	KY.Chr3.1181/KY.Chr2.218	2	BP	0.2
GO:0045623	negative regulation of T-helper cell differentiation	2/478	10/7542	0.2	3.15565	1.7743	0.128761	0.441503	0.371056	KY.Chr11.1030/KY.Chr4.407	2	BP	0.2
GO:0047484	regulation of response to osmotic stress	2/478	10/7542	0.2	3.15565	1.7743	0.128761	0.441503	0.371056	KY.Chr14.605/KY.Chr3.1429	2	BP	0.2
GO:0050893	sensory processing	2/478	10/7542	0.2	3.15565	1.7743	0.128761	0.441503	0.371056	KY.Chr2.2218/KY.Chr2.34	2	BP	0.2
GO:0060134	prepulse inhibition	2/478	10/7542	0.2	3.15565	1.7743	0.128761	0.441503	0.371056	KY.Chr1.1534/KY.Chr13.436	2	BP	0.2
GO:0060263	regulation of respiratory burst	2/478	10/7542	0.2	3.15565	1.7743	0.128761	0.441503	0.371056	KY.Chr9.774/KY.Chr14.314	2	BP	0.2
GO:0061430	bone trabecula morphogenesis	2/478	10/7542	0.2	3.15565	1.7743	0.128761	0.441503	0.371056	KY.Chr3.1504/KY.Chr3.680	2	BP	0.2
GO:0072283	metanephric renal vesicle morphogenesis	2/478	10/7542	0.2	3.15565	1.7743	0.128761	0.441503	0.371056	KY.Chr11.1327/KY.Chr11.1096	2	BP	0.2
GO:0072733	response to staurosporine	2/478	10/7542	0.2	3.15565	1.7743	0.128761	0.441503	0.371056	KY.Chr8.845/KY.Chr2.218	2	BP	0.2
GO:0072734	cellular response to staurosporine	2/478	10/7542	0.2	3.15565	1.7743	0.128761	0.441503	0.371056	KY.Chr8.845/KY.Chr2.218	2	BP	0.2
GO:0090331	negative regulation of platelet aggregation	2/478	10/7542	0.2	3.15565	1.7743	0.128761	0.441503	0.371056	KY.Chr1.207/KY.Chr1.206	2	BP	0.2
GO:1900019	regulation of protein kinase C activity	2/478	10/7542	0.2	3.15565	1.7743	0.128761	0.441503	0.371056	KY.Chr3.595/KY.Chr11.670	2	BP	0.2
GO:1900020	positive regulation of protein kinase C activity	2/478	10/7542	0.2	3.15565	1.7743	0.128761	0.441503	0.371056	KY.Chr3.595/KY.Chr11.670	2	BP	0.2
GO:1905664	regulation of calcium ion import across plasma membrane	2/478	10/7542	0.2	3.15565	1.7743	0.128761	0.441503	0.371056	KY.Chr3.1061/KY.Chr11.889	2	BP	0.2
GO:2000319	regulation of T-helper 17 cell differentiation	2/478	10/7542	0.2	3.15565	1.7743	0.128761	0.441503	0.371056	KY.Chr11.887/KY.Chr8.469	2	BP	0.2
GO:2001223	negative regulation of neuron migration	2/478	10/7542	0.2	3.15565	1.7743	0.128761	0.441503	0.371056	KY.Chr11.1096/KY.Chr11.670	2	BP	0.2
GO:0140161	monocarboxylate:sodium symporter activity	5/449	25/6788	0.2	3.02361	2.69761	0.0218485	0.100631	0.0783963	KY.Chr14.978/KY.Chr14.1047/KY.Chr7.823/KY.Chr7.821/KY.Chr7.822	5	MF	0.2
GO:0030551	cyclic nucleotide binding	3/449	15/6788	0.2	3.02361	2.08801	0.0721932	0.248288	0.193428	KY.Chr10.1385/KY.Chr2.507/KY.Chr2.871	3	MF	0.2
GO:0046625	sphingolipid binding	3/449	15/6788	0.2	3.02361	2.08801	0.0721932	0.248288	0.193428	KY.Chr6.590/KY.Chr3.800/KY.Chr8.755	3	MF	0.2
GO:0098631	cell adhesion mediator activity	3/449	15/6788	0.2	3.02361	2.08801	0.0721932	0.248288	0.193428	KY.Chr9.652/KY.Chr1.529/KY.Chr9.365	3	MF	0.2
GO:0099528	G protein-coupled neurotransmitter receptor activity	3/449	15/6788	0.2	3.02361	2.08801	0.0721932	0.248288	0.193428	KY.Chr11.1151/KY.Chr9.455/KY.Chr3.84	3	MF	0.2
GO:0004435	phosphatidylinositol phospholipase C activity	2/449	10/6788	0.2	3.02361	1.70423	0.138196	0.419238	0.326606	KY.Chr11.1151/KY.Chr3.84	2	MF	0.2
GO:0019870	potassium channel inhibitor activity	2/449	10/6788	0.2	3.02361	1.70423	0.138196	0.419238	0.326606	KY.Chr1.2378/KY.Chr12.751	2	MF	0.2
GO:0030672	synaptic vesicle membrane	11/488	55/7603	0.2	3.11598	4.12443	0.000615388	0.00498558	0.00371026	KY.Chr2.1186/KY.Chr3.314/KY.Chr2.2014/KY.Chr9.555/KY.Chr3.87/KY.Chr3.1181/KY.Chr5.597/KY.Chr2.1128/KY.Chr3.88/KY.Chr3.315/KY.Chr14.209	11	CC	0.2
GO:0000786	nucleosome	9/488	45/7603	0.2	3.11598	3.72822	0.00190433	0.0126502	0.00941426	KY.UAContig29.6/KY.UAContig29.16/KY.UAContig3.169/KY.UAContig29.25/KY.UAContig3.187/KY.UAContig29.34/KY.UAContig3.178/KY.UAContig3.160/KY.Chr1.166	9	CC	0.2
GO:0042588	zymogen granule	5/488	25/7603	0.2	3.11598	2.77518	0.0194439	0.0841062	0.0625918	KY.Chr2.2161/KY.Chr2.2183/KY.Chr9.842/KY.Chr3.972/KY.Chr13.170	5	CC	0.2
GO:0035631	CD40 receptor complex	4/488	20/7603	0.2	3.11598	2.48138	0.0357211	0.135594	0.100909	KY.Chr5.1002/KY.Chr1.2151/KY.Chr14.228/KY.Chr3.922	4	CC	0.2
GO:1903524	positive regulation of blood circulation	13/478	66/7542	0.19697	3.10784	4.47381	0.000207977	0.00590719	0.00496464	KY.Chr3.1115/KY.Chr3.1094/KY.Chr5.536/KY.Chr2.2218/KY.Chr9.756/KY.Chr5.623/KY.Chr2.2183/KY.Chr9.1097/KY.Chr2.34/KY.Chr3.1429/KY.Chr12.1048/KY.Chr11.670/KY.Chr10.1387	13	BP	0.19697
GO:0009584	detection of visible light	9/478	46/7542	0.195652	3.08705	3.69317	0.00204913	0.0299366	0.0251599	KY.Chr1.2378/KY.Chr2.767/KY.Chr9.917/KY.Chr11.1151/KY.Chr1.2582/KY.Chr1.1765/KY.Chr4.1146/KY.Chr2.871/KY.Chr3.84	9	BP	0.195652
GO:0010518	positive regulation of phospholipase activity	8/478	41/7542	0.195122	3.07868	3.47155	0.00366061	0.0453699	0.0381307	KY.Chr10.709/KY.Chr9.1061/KY.Chr9.1097/KY.Chr3.1061/KY.Chr9.1067/KY.Chr2.1221/KY.Chr8.755/KY.Chr11.670	8	BP	0.195122
GO:0015697	quaternary ammonium group transport	7/478	36/7542	0.194444	3.06799	3.23518	0.00657511	0.0663067	0.0557268	KY.Chr6.160/KY.Chr1.2360/KY.Chr4.695/KY.Chr10.214/KY.Chr4.40/KY.Chr13.251/KY.Chr3.941	7	BP	0.194444
GO:0042734	presynaptic membrane	13/488	67/7603	0.19403	3.02297	4.35555	0.000275851	0.00250285	0.00186262	KY.Chr2.195/KY.Chr1.2378/KY.Chr2.2014/KY.Chr9.555/KY.Chr9.455/KY.Chr2.2218/KY.Chr5.597/KY.Chr3.595/KY.Chr2.1128/KY.Chr4.1146/KY.Chr2.34/KY.Chr9.746/KY.Chr4.860	13	CC	0.19403
GO:0002922	positive regulation of humoral immune response	6/478	31/7542	0.193548	3.05385	2.98061	0.0118967	0.0996258	0.0837294	KY.Chr11.1089/KY.Chr5.1002/KY.Chr14.625/KY.Chr1.2151/KY.Chr14.228/KY.Chr3.922	6	BP	0.193548
GO:0003044	regulation of systemic arterial blood pressure mediated by a chemical signal	6/478	31/7542	0.193548	3.05385	2.98061	0.0118967	0.0996258	0.0837294	KY.Chr3.1115/KY.Chr3.1094/KY.Chr12.635/KY.Chr9.1097/KY.Chr7.284/KY.Chr12.1048	6	BP	0.193548
GO:0010762	regulation of fibroblast migration	6/478	31/7542	0.193548	3.05385	2.98061	0.0118967	0.0996258	0.0837294	KY.Chr4.230/KY.Chr4.231/KY.Chr1.2113/KY.Chr9.774/KY.Chr1.2580/KY.Chr1.1965	6	BP	0.193548
GO:0010955	negative regulation of protein processing	6/478	31/7542	0.193548	3.05385	2.98061	0.0118967	0.0996258	0.0837294	KY.Chr5.1002/KY.Chr1.777/KY.Chr1.2151/KY.Chr7.284/KY.Chr14.228/KY.Chr3.922	6	BP	0.193548
GO:0042069	regulation of catecholamine metabolic process	6/478	31/7542	0.193548	3.05385	2.98061	0.0118967	0.0996258	0.0837294	KY.Chr1.207/KY.Chr14.40/KY.Chr9.652/KY.Chr1.206/KY.Chr12.1048/KY.Chr9.365	6	BP	0.193548
GO:0045777	positive regulation of blood pressure	6/478	31/7542	0.193548	3.05385	2.98061	0.0118967	0.0996258	0.0837294	KY.Chr3.1115/KY.Chr3.1094/KY.Chr2.2218/KY.Chr9.1097/KY.Chr2.34/KY.Chr12.1048	6	BP	0.193548
GO:1903318	negative regulation of protein maturation	6/478	31/7542	0.193548	3.05385	2.98061	0.0118967	0.0996258	0.0837294	KY.Chr5.1002/KY.Chr1.777/KY.Chr1.2151/KY.Chr7.284/KY.Chr14.228/KY.Chr3.922	6	BP	0.193548
GO:0015079	potassium ion transmembrane transporter activity	12/449	62/6788	0.193548	2.92607	4.05454	0.000627496	0.0059097	0.00460394	KY.Chr1.2378/KY.Chr10.773/KY.Chr12.751/KY.Chr2.2183/KY.Chr13.432/KY.Chr1.2300/KY.Chr2.1128/KY.Chr11.134/KY.Chr2.871/KY.Chr10.1123/KY.Chr7.262/KY.Chr4.1068	12	MF	0.193548
GO:0045214	sarcomere organization	11/478	57/7542	0.192982	3.04492	4.03108	0.000759896	0.0156105	0.0131197	KY.Chr3.1115/KY.Chr3.1094/KY.Chr4.1167/KY.Chr3.13/KY.Chr1.628/KY.Chr3.12/KY.Chr2.2282/KY.Chr3.11/KY.Chr11.771/KY.Chr11.44/KY.Chr2.1050	11	BP	0.192982
GO:0099501	exocytic vesicle membrane	11/488	57/7603	0.192982	3.00665	3.98233	0.000844614	0.00641217	0.00477193	KY.Chr2.1186/KY.Chr3.314/KY.Chr2.2014/KY.Chr9.555/KY.Chr3.87/KY.Chr3.1181/KY.Chr5.597/KY.Chr2.1128/KY.Chr3.88/KY.Chr3.315/KY.Chr14.209	11	CC	0.192982
GO:0030431	sleep	10/478	52/7542	0.192308	3.03428	3.8289	0.0013471	0.0220043	0.0184933	KY.Chr5.112/KY.Chr2.1186/KY.Chr2.470/KY.Chr1.2378/KY.Chr10.773/KY.Chr9.746/KY.Chr2.769/KY.Chr4.1068/KY.Chr11.670/KY.Chr11.922	10	BP	0.192308
GO:0032109	positive regulation of response to nutrient levels	5/478	26/7542	0.192308	3.03428	2.70275	0.0217439	0.147105	0.123633	KY.Chr9.391/KY.Chr1.1949/KY.Chr11.937/KY.Chr2.1203/KY.Chr5.1101	5	BP	0.192308
GO:0060291	long-term synaptic potentiation	5/478	26/7542	0.192308	3.03428	2.70275	0.0217439	0.147105	0.123633	KY.Chr6.590/KY.Chr5.1125/KY.Chr9.787/KY.Chr11.134/KY.Chr9.746	5	BP	0.192308
GO:0061900	glial cell activation	5/478	26/7542	0.192308	3.03428	2.70275	0.0217439	0.147105	0.123633	KY.Chr14.40/KY.Chr5.536/KY.Chr9.652/KY.Chr11.670/KY.Chr9.365	5	BP	0.192308
GO:0004869	cysteine-type endopeptidase inhibitor activity	5/449	26/6788	0.192308	2.90732	2.59312	0.0256259	0.107799	0.0839809	KY.Chr1.764/KY.Chr5.1002/KY.Chr1.2151/KY.Chr14.228/KY.Chr3.922	5	MF	0.192308
GO:0015459	potassium channel regulator activity	5/449	26/6788	0.192308	2.90732	2.59312	0.0256259	0.107799	0.0839809	KY.Chr1.2378/KY.Chr5.745/KY.Chr9.584/KY.Chr12.751/KY.Chr10.1123	5	MF	0.192308
GO:0032094	response to food	9/478	47/7542	0.191489	3.02137	3.61586	0.00239556	0.0337774	0.0283878	KY.Chr2.2218/KY.Chr9.391/KY.Chr1.1949/KY.Chr2.34/KY.Chr11.937/KY.Chr2.1203/KY.Chr5.1101/KY.Chr3.1420/KY.Chr9.835	9	BP	0.191489
GO:0051602	response to electrical stimulus	9/478	47/7542	0.191489	3.02137	3.61586	0.00239556	0.0337774	0.0283878	KY.Chr5.1125/KY.Chr3.680/KY.Chr1.2525/KY.Chr1.1400/KY.Chr2.1128/KY.Chr9.746/KY.Chr12.1048/KY.Chr11.889/KY.Chr1.2527	9	BP	0.191489
GO:0043235	receptor complex	35/488	183/7603	0.191257	2.97977	7.09944	3.45627e-09	1.28573e-07	9.56842e-08	KY.Chr3.314/KY.Chr9.744/KY.Chr14.40/KY.Chr5.1002/KY.Chr9.557/KY.Chr9.555/KY.Chr9.652/KY.Chr9.455/KY.Chr3.87/KY.Chr2.2218/KY.Chr9.187/KY.Chr7.967/KY.Chr11.1153/KY.Chr14.417/KY.Chr1.2278/KY.Chr2.1128/KY.Chr6.24/KY.Chr3.88/KY.Chr1.1534/KY.Chr4.1146/KY.Chr2.34/KY.Chr1.2151/KY.Chr9.746/KY.Chr1.2277/KY.Chr14.228/KY.Chr7.710/KY.Chr3.1061/KY.Chr3.315/KY.Chr9.186/KY.Chr3.922/KY.Chr1.2280/KY.Chr13.436/KY.C…	35	CC	0.191257
GO:0071805	potassium ion transmembrane transport	12/478	63/7542	0.190476	3.00538	4.15765	0.000500974	0.0114552	0.00962741	KY.Chr1.2378/KY.Chr10.773/KY.Chr12.751/KY.Chr2.2183/KY.Chr13.432/KY.Chr1.2300/KY.Chr2.1128/KY.Chr11.134/KY.Chr2.871/KY.Chr10.1123/KY.Chr7.262/KY.Chr4.1068	12	BP	0.190476
GO:0003229	ventricular cardiac muscle tissue development	8/478	42/7542	0.190476	3.00538	3.38995	0.00427735	0.0490196	0.041198	KY.Chr3.1115/KY.Chr3.1094/KY.Chr6.34/KY.Chr4.1167/KY.Chr1.628/KY.Chr2.851/KY.Chr11.44/KY.Chr12.818	8	BP	0.190476
GO:0002786	regulation of antibacterial peptide production	4/478	21/7542	0.190476	3.00538	2.39371	0.0403285	0.214155	0.179984	KY.Chr5.1002/KY.Chr1.2151/KY.Chr14.228/KY.Chr3.922	4	BP	0.190476
GO:0002808	regulation of antibacterial peptide biosynthetic process	4/478	21/7542	0.190476	3.00538	2.39371	0.0403285	0.214155	0.179984	KY.Chr5.1002/KY.Chr1.2151/KY.Chr14.228/KY.Chr3.922	4	BP	0.190476
GO:0019336	phenol-containing compound catabolic process	4/478	21/7542	0.190476	3.00538	2.39371	0.0403285	0.214155	0.179984	KY.Chr9.323/KY.Chr7.404/KY.Chr7.818/KY.Chr10.1387	4	BP	0.190476
GO:0045761	regulation of adenylate cyclase activity	4/478	21/7542	0.190476	3.00538	2.39371	0.0403285	0.214155	0.179984	KY.Chr5.598/KY.Chr9.455/KY.Chr3.1061/KY.Chr3.245	4	BP	0.190476
GO:0046459	short-chain fatty acid metabolic process	4/478	21/7542	0.190476	3.00538	2.39371	0.0403285	0.214155	0.179984	KY.Chr2.470/KY.Chr8.266/KY.Chr5.386/KY.Chr11.922	4	BP	0.190476
GO:0046638	positive regulation of alpha-beta T cell differentiation	4/478	21/7542	0.190476	3.00538	2.39371	0.0403285	0.214155	0.179984	KY.Chr4.949/KY.Chr11.1030/KY.Chr11.887/KY.Chr8.469	4	BP	0.190476
GO:0050427	3'-phosphoadenosine 5'-phosphosulfate metabolic process	4/478	21/7542	0.190476	3.00538	2.39371	0.0403285	0.214155	0.179984	KY.Chr9.323/KY.Chr2.1038/KY.Chr7.404/KY.Chr7.818	4	BP	0.190476
GO:0050798	activated T cell proliferation	4/478	21/7542	0.190476	3.00538	2.39371	0.0403285	0.214155	0.179984	KY.Chr14.40/KY.Chr9.652/KY.Chr11.889/KY.Chr9.365	4	BP	0.190476
GO:0050975	sensory perception of touch	4/478	21/7542	0.190476	3.00538	2.39371	0.0403285	0.214155	0.179984	KY.Chr1.2378/KY.Chr9.774/KY.Chr9.746/KY.Chr13.436	4	BP	0.190476
GO:0070266	necroptotic process	4/478	21/7542	0.190476	3.00538	2.39371	0.0403285	0.214155	0.179984	KY.Chr5.1002/KY.Chr1.2151/KY.Chr14.228/KY.Chr3.922	4	BP	0.190476
GO:2000427	positive regulation of apoptotic cell clearance	4/478	21/7542	0.190476	3.00538	2.39371	0.0403285	0.214155	0.179984	KY.Chr11.1089/KY.Chr9.774/KY.Chr12.452/KY.Chr12.453	4	BP	0.190476
GO:0055006	cardiac cell development	11/478	58/7542	0.189655	2.99243	3.96216	0.000885402	0.0169807	0.0142713	KY.Chr14.573/KY.Chr4.230/KY.Chr4.231/KY.Chr1.2113/KY.Chr3.13/KY.Chr1.2580/KY.Chr3.12/KY.Chr1.1965/KY.Chr3.11/KY.Chr11.771/KY.Chr2.1050	11	BP	0.189655
GO:0032892	positive regulation of organic acid transport	7/478	37/7542	0.189189	2.98507	3.14851	0.00767797	0.0741226	0.0622955	KY.Chr12.1072/KY.Chr1.207/KY.Chr9.455/KY.Chr9.1097/KY.Chr1.206/KY.Chr9.746/KY.Chr6.445	7	BP	0.189189
GO:0097067	cellular response to thyroid hormone stimulus	7/478	37/7542	0.189189	2.98507	3.14851	0.00767797	0.0741226	0.0622955	KY.Chr13.320/KY.Chr9.391/KY.Chr1.1949/KY.Chr11.937/KY.Chr2.1203/KY.Chr5.1101/KY.Chr11.44	7	BP	0.189189
GO:1903998	regulation of eating behavior	10/478	53/7542	0.188679	2.97703	3.757	0.00156849	0.0247257	0.0207804	KY.Chr10.626/KY.Chr12.178/KY.Chr2.2014/KY.Chr11.1151/KY.Chr3.1181/KY.Chr9.391/KY.Chr1.1949/KY.Chr11.937/KY.Chr2.1203/KY.Chr5.1101	10	BP	0.188679
GO:0004930	G protein-coupled receptor activity	26/449	138/6788	0.188406	2.84833	5.83793	8.79263e-07	1.91316e-05	1.49044e-05	KY.Chr2.2054/KY.Chr5.222/KY.Chr3.1067/KY.Chr1.1552/KY.Chr11.1151/KY.Chr9.455/KY.Chr9.187/KY.Chr11.1153/KY.Chr2.487/KY.Chr9.391/KY.Chr9.1097/KY.Chr1.1949/KY.Chr4.1146/KY.Chr1.1737/KY.Chr3.1669/KY.Chr11.937/KY.Chr12.1048/KY.Chr2.1203/KY.Chr3.1061/KY.Chr3.245/KY.Chr9.186/KY.Chr7.453/KY.Chr4.50/KY.Chr3.84/KY.Chr5.1101/KY.Chr11.1269	26	MF	0.188406
GO:0010517	regulation of phospholipase activity	9/478	48/7542	0.1875	2.95842	3.54057	0.00278693	0.0368389	0.0309609	KY.Chr12.152/KY.Chr10.709/KY.Chr9.1061/KY.Chr9.1097/KY.Chr3.1061/KY.Chr9.1067/KY.Chr2.1221/KY.Chr8.755/KY.Chr11.670	9	BP	0.1875
GO:0072002	Malpighian tubule development	9/478	48/7542	0.1875	2.95842	3.54057	0.00278693	0.0368389	0.0309609	KY.Chr3.13/KY.Chr14.625/KY.Chr3.12/KY.Chr3.11/KY.Chr2.769/KY.Chr4.407/KY.Chr11.771/KY.Chr2.1050/KY.Chr11.670	9	BP	0.1875
GO:0046189	phenol-containing compound biosynthetic process	6/478	32/7542	0.1875	2.95842	2.88778	0.0138803	0.107911	0.090693	KY.Chr8.266/KY.Chr2.2218/KY.Chr12.791/KY.Chr2.34/KY.Chr5.386/KY.Chr10.1387	6	BP	0.1875
GO:0099172	presynapse organization	6/478	32/7542	0.1875	2.95842	2.88778	0.0138803	0.107911	0.090693	KY.Chr5.112/KY.Chr2.470/KY.Chr5.597/KY.Chr3.595/KY.Chr14.571/KY.Chr11.922	6	BP	0.1875
GO:0001829	trophectodermal cell differentiation	3/478	16/7542	0.1875	2.95842	2.0398	0.0765174	0.317603	0.266926	KY.Chr14.573/KY.Chr14.625/KY.Chr14.1181	3	BP	0.1875
GO:0006971	hypotonic response	3/478	16/7542	0.1875	2.95842	2.0398	0.0765174	0.317603	0.266926	KY.Chr9.652/KY.Chr14.203/KY.Chr9.365	3	BP	0.1875
GO:0007213	G protein-coupled acetylcholine receptor signaling pathway	3/478	16/7542	0.1875	2.95842	2.0398	0.0765174	0.317603	0.266926	KY.Chr11.1151/KY.Chr2.2183/KY.Chr3.84	3	BP	0.1875
GO:0035728	response to hepatocyte growth factor	3/478	16/7542	0.1875	2.95842	2.0398	0.0765174	0.317603	0.266926	KY.Chr13.320/KY.Chr12.452/KY.Chr12.453	3	BP	0.1875
GO:0050869	negative regulation of B cell activation	3/478	16/7542	0.1875	2.95842	2.0398	0.0765174	0.317603	0.266926	KY.Chr4.407/KY.Chr14.26/KY.Chr14.27	3	BP	0.1875
GO:1901076	positive regulation of engulfment of apoptotic cell	3/478	16/7542	0.1875	2.95842	2.0398	0.0765174	0.317603	0.266926	KY.Chr9.774/KY.Chr12.452/KY.Chr12.453	3	BP	0.1875
GO:1903978	regulation of microglial cell activation	3/478	16/7542	0.1875	2.95842	2.0398	0.0765174	0.317603	0.266926	KY.Chr14.40/KY.Chr9.652/KY.Chr9.365	3	BP	0.1875
GO:2000515	negative regulation of CD4-positive, alpha-beta T cell activation	3/478	16/7542	0.1875	2.95842	2.0398	0.0765174	0.317603	0.266926	KY.Chr4.949/KY.Chr11.1030/KY.Chr4.407	3	BP	0.1875
GO:0005200	structural constituent of cytoskeleton	12/449	64/6788	0.1875	2.83463	3.92443	0.000845613	0.00773307	0.00602443	KY.Chr3.1115/KY.Chr3.1094/KY.Chr4.230/KY.Chr4.231/KY.Chr4.1167/KY.Chr1.2113/KY.Chr1.628/KY.Chr1.2580/KY.Chr9.787/KY.Chr1.1965/KY.Chr11.688/KY.Chr3.1737	12	MF	0.1875
GO:0008146	sulfotransferase activity	6/449	32/6788	0.1875	2.83463	2.76841	0.0168395	0.0823699	0.06417	KY.Chr9.323/KY.Chr9.792/KY.Chr7.404/KY.Chr10.846/KY.Chr7.818/KY.Chr7.955	6	MF	0.1875
GO:0015643	toxic substance binding	3/449	16/6788	0.1875	2.83463	1.95525	0.08466	0.28116	0.219037	KY.Chr2.2218/KY.Chr2.34/KY.Chr6.445	3	MF	0.1875
GO:0031420	alkali metal ion binding	3/449	16/6788	0.1875	2.83463	1.95525	0.08466	0.28116	0.219037	KY.Chr9.756/KY.Chr11.134/KY.Chr2.218	3	MF	0.1875
GO:0050431	transforming growth factor beta binding	3/449	16/6788	0.1875	2.83463	1.95525	0.08466	0.28116	0.219037	KY.Chr5.709/KY.Chr9.360/KY.Chr10.696	3	MF	0.1875
GO:0001725	stress fiber	9/488	48/7603	0.1875	2.92123	3.4968	0.00303671	0.0188276	0.0140115	KY.Chr3.1115/KY.Chr3.1094/KY.Chr4.230/KY.Chr4.231/KY.Chr1.2113/KY.Chr1.2580/KY.Chr1.1965/KY.Chr11.44/KY.Chr6.268	9	CC	0.1875
GO:0097517	contractile actin filament bundle	9/488	48/7603	0.1875	2.92123	3.4968	0.00303671	0.0188276	0.0140115	KY.Chr3.1115/KY.Chr3.1094/KY.Chr4.230/KY.Chr4.231/KY.Chr1.2113/KY.Chr1.2580/KY.Chr1.1965/KY.Chr11.44/KY.Chr6.268	9	CC	0.1875
GO:0003012	muscle system process	41/478	219/7542	0.187215	2.95392	7.63285	1.96612e-10	9.38496e-08	7.88749e-08	KY.Chr3.800/KY.Chr3.1115/KY.Chr3.1094/KY.Chr4.230/KY.Chr1.2378/KY.Chr6.34/KY.Chr1.2011/KY.Chr1.2008/KY.Chr8.582/KY.Chr4.231/KY.Chr11.1151/KY.Chr4.901/KY.Chr8.903/KY.Chr10.1199/KY.Chr9.652/KY.Chr4.1167/KY.Chr8.906/KY.Chr10.773/KY.Chr9.756/KY.Chr1.2113/KY.Chr3.13/KY.Chr1.1400/KY.Chr7.967/KY.Chr1.628/KY.Chr12.751/KY.Chr11.1153/KY.Chr2.2183/KY.Chr1.2010/KY.Chr1.2580/KY.Chr3.12/KY.Chr4.1007/KY.Chr2.22…	41	BP	0.187215
GO:0050728	negative regulation of inflammatory response	16/478	86/7542	0.186047	2.93549	4.69558	8.16306e-05	0.00299731	0.00251905	KY.Chr2.2218/KY.Chr4.949/KY.Chr9.391/KY.Chr1.1949/KY.Chr2.34/KY.Chr2.1038/KY.Chr11.937/KY.Chr2.1203/KY.Chr3.1061/KY.Chr5.1101/KY.Chr14.1098/KY.Chr7.147/KY.Chr8.469/KY.Chr14.26/KY.Chr3.1573/KY.Chr14.27	16	BP	0.186047
GO:0060415	muscle tissue morphogenesis	13/478	70/7542	0.185714	2.93025	4.22033	0.000382516	0.00949877	0.00798314	KY.Chr3.1115/KY.Chr3.1094/KY.Chr4.230/KY.Chr6.34/KY.Chr4.231/KY.Chr4.1167/KY.Chr1.2113/KY.Chr1.628/KY.Chr1.2580/KY.Chr1.1965/KY.Chr2.851/KY.Chr11.44/KY.Chr12.818	13	BP	0.185714
GO:0090257	regulation of muscle system process	38/478	205/7542	0.185366	2.92475	7.26766	1.2598e-09	4.16315e-07	3.49888e-07	KY.Chr14.573/KY.Chr10.626/KY.Chr3.1115/KY.Chr3.1094/KY.Chr1.2378/KY.Chr6.34/KY.Chr1.207/KY.Chr12.178/KY.Chr11.1151/KY.Chr3.1308/KY.Chr9.652/KY.Chr4.1167/KY.Chr10.773/KY.Chr9.756/KY.Chr1.1400/KY.Chr1.628/KY.Chr11.1153/KY.Chr2.2183/KY.Chr9.391/KY.Chr1.2300/KY.Chr9.1061/KY.Chr2.1073/KY.Chr6.24/KY.Chr1.1949/KY.Chr1.206/KY.Chr3.1429/KY.Chr11.937/KY.Chr12.1048/KY.Chr2.1203/KY.Chr3.1061/KY.Chr9.1067/KY.…	38	BP	0.185366
GO:0031644	regulation of nervous system process	20/478	108/7542	0.185185	2.9219	5.2328	1.15734e-05	0.000662927	0.00055715	KY.Chr6.590/KY.Chr1.207/KY.Chr9.555/KY.Chr9.652/KY.Chr2.2218/KY.Chr3.595/KY.Chr10.1385/KY.Chr9.391/KY.Chr9.1097/KY.Chr1.1949/KY.Chr2.34/KY.Chr1.206/KY.Chr14.1064/KY.Chr9.746/KY.Chr11.937/KY.Chr12.1048/KY.Chr2.1203/KY.Chr5.1101/KY.Chr13.436/KY.Chr9.365	20	BP	0.185185
GO:0002225	positive regulation of antimicrobial peptide production	5/478	27/7542	0.185185	2.9219	2.60226	0.0253387	0.161506	0.135736	KY.Chr5.1002/KY.Chr14.625/KY.Chr1.2151/KY.Chr14.228/KY.Chr3.922	5	BP	0.185185
GO:0002760	positive regulation of antimicrobial humoral response	5/478	27/7542	0.185185	2.9219	2.60226	0.0253387	0.161506	0.135736	KY.Chr5.1002/KY.Chr14.625/KY.Chr1.2151/KY.Chr14.228/KY.Chr3.922	5	BP	0.185185
GO:0032891	negative regulation of organic acid transport	5/478	27/7542	0.185185	2.9219	2.60226	0.0253387	0.161506	0.135736	KY.Chr1.207/KY.Chr9.455/KY.Chr4.1146/KY.Chr1.206/KY.Chr6.445	5	BP	0.185185
GO:0032930	positive regulation of superoxide anion generation	5/478	27/7542	0.185185	2.9219	2.60226	0.0253387	0.161506	0.135736	KY.Chr14.40/KY.Chr9.652/KY.Chr11.670/KY.Chr3.1573/KY.Chr9.365	5	BP	0.185185
GO:0042116	macrophage activation	5/478	27/7542	0.185185	2.9219	2.60226	0.0253387	0.161506	0.135736	KY.Chr14.40/KY.Chr5.536/KY.Chr9.652/KY.Chr14.314/KY.Chr9.365	5	BP	0.185185
GO:0048265	response to pain	5/478	27/7542	0.185185	2.9219	2.60226	0.0253387	0.161506	0.135736	KY.Chr5.745/KY.Chr9.756/KY.Chr9.746/KY.Chr12.1048/KY.Chr10.1387	5	BP	0.185185
GO:0060428	lung epithelium development	5/478	27/7542	0.185185	2.9219	2.60226	0.0253387	0.161506	0.135736	KY.Chr11.676/KY.Chr1.2598/KY.Chr11.1143/KY.Chr12.665/KY.Chr12.818	5	BP	0.185185
GO:1903707	negative regulation of hemopoiesis	17/478	92/7542	0.184783	2.91554	4.80852	5.38186e-05	0.00222312	0.0018684	KY.Chr3.1504/KY.Chr1.2598/KY.Chr1.1234/KY.Chr11.1030/KY.Chr5.155/KY.Chr11.887/KY.Chr4.407/KY.UAContig29.6/KY.UAContig29.16/KY.Chr11.670/KY.UAContig3.169/KY.UAContig29.25/KY.UAContig3.187/KY.UAContig29.34/KY.UAContig3.178/KY.UAContig3.160/KY.Chr14.393	17	BP	0.184783
GO:0035725	sodium ion transmembrane transport	24/478	130/7542	0.184615	2.91291	5.7227	1.64281e-06	0.00014115	0.000118628	KY.Chr1.2419/KY.Chr2.195/KY.Chr11.289/KY.Chr5.634/KY.Chr3.1181/KY.Chr10.773/KY.Chr14.991/KY.Chr9.756/KY.Chr11.1369/KY.Chr14.978/KY.Chr2.1128/KY.Chr11.134/KY.Chr14.1047/KY.Chr14.1144/KY.Chr7.823/KY.Chr7.407/KY.Chr4.1068/KY.Chr9.108/KY.Chr14.80/KY.Chr7.821/KY.Chr1.960/KY.Chr2.218/KY.Chr7.822/KY.Chr10.1332	24	BP	0.184615
GO:0098661	inorganic anion transmembrane transport	12/478	65/7542	0.184615	2.91291	4.02893	0.00067362	0.01398	0.0117494	KY.Chr9.557/KY.Chr11.1151/KY.Chr9.555/KY.Chr2.2161/KY.Chr3.1181/KY.Chr9.797/KY.Chr7.489/KY.Chr3.393/KY.Chr9.842/KY.Chr3.972/KY.Chr13.170/KY.Chr2.218	12	BP	0.184615
GO:0015081	sodium ion transmembrane transporter activity	24/449	130/6788	0.184615	2.79102	5.48722	3.38847e-06	6.68165e-05	5.20532e-05	KY.Chr1.2419/KY.Chr2.195/KY.Chr11.289/KY.Chr5.634/KY.Chr3.1181/KY.Chr10.773/KY.Chr14.991/KY.Chr9.756/KY.Chr11.1369/KY.Chr14.978/KY.Chr2.1128/KY.Chr11.134/KY.Chr14.1047/KY.Chr14.1144/KY.Chr7.823/KY.Chr7.407/KY.Chr4.1068/KY.Chr9.108/KY.Chr14.80/KY.Chr7.821/KY.Chr1.960/KY.Chr2.218/KY.Chr7.822/KY.Chr10.1332	24	MF	0.184615
GO:0045187	regulation of circadian sleep/wake cycle, sleep	7/478	38/7542	0.184211	2.90652	3.06471	0.00891168	0.0805991	0.0677386	KY.Chr1.2378/KY.Chr3.1067/KY.Chr10.773/KY.Chr2.487/KY.Chr1.2300/KY.Chr3.1669/KY.Chr4.1068	7	BP	0.184211
GO:0048741	skeletal muscle fiber development	7/478	38/7542	0.184211	2.90652	3.06471	0.00891168	0.0805991	0.0677386	KY.Chr4.230/KY.Chr4.231/KY.Chr1.2113/KY.Chr1.2580/KY.Chr1.1965/KY.Chr11.688/KY.Chr7.710	7	BP	0.184211
GO:1903672	positive regulation of sprouting angiogenesis	7/478	38/7542	0.184211	2.90652	3.06471	0.00891168	0.0805991	0.0677386	KY.Chr10.709/KY.Chr9.391/KY.Chr1.1949/KY.Chr3.1429/KY.Chr11.937/KY.Chr2.1203/KY.Chr5.1101	7	BP	0.184211
GO:0015101	organic cation transmembrane transporter activity	9/449	49/6788	0.183673	2.77678	3.3219	0.00427612	0.0270636	0.0210838	KY.Chr6.160/KY.Chr1.2360/KY.Chr2.767/KY.Chr14.991/KY.Chr4.695/KY.Chr10.214/KY.Chr4.40/KY.Chr13.251/KY.Chr3.941	9	MF	0.183673
GO:0070374	positive regulation of ERK1 and ERK2 cascade	20/478	110/7542	0.181818	2.86877	5.13574	1.53826e-05	0.000826047	0.000694242	KY.Chr11.1089/KY.Chr4.230/KY.Chr4.231/KY.Chr6.244/KY.Chr5.536/KY.Chr2.2218/KY.Chr1.2113/KY.Chr4.949/KY.Chr3.595/KY.Chr2.487/KY.Chr1.2580/KY.Chr1.1965/KY.Chr2.34/KY.Chr3.1061/KY.Chr11.889/KY.Chr12.452/KY.Chr12.453/KY.Chr14.1181/KY.Chr14.1098/KY.Chr11.670	20	BP	0.181818
GO:0072132	mesenchyme morphogenesis	8/478	44/7542	0.181818	2.86877	3.2338	0.00574771	0.0602248	0.0506152	KY.Chr11.676/KY.Chr4.230/KY.Chr4.231/KY.Chr1.2113/KY.Chr1.2580/KY.Chr1.1965/KY.Chr11.1126/KY.Chr12.818	8	BP	0.181818
GO:0008354	germ cell migration	6/478	33/7542	0.181818	2.86877	2.7985	0.0160834	0.119956	0.100815	KY.Chr6.308/KY.Chr6.31/KY.Chr6.29/KY.Chr6.26/KY.Chr6.27/KY.Chr2.2324	6	BP	0.181818
GO:0002052	positive regulation of neuroblast proliferation	4/478	22/7542	0.181818	2.86877	2.28329	0.0469082	0.237639	0.199721	KY.Chr8.266/KY.Chr9.1034/KY.Chr14.946/KY.Chr5.386	4	BP	0.181818
GO:0008228	opsonization	4/478	22/7542	0.181818	2.86877	2.28329	0.0469082	0.237639	0.199721	KY.Chr11.1089/KY.Chr9.892/KY.Chr14.314/KY.Chr11.524	4	BP	0.181818
GO:0021533	cell differentiation in hindbrain	4/478	22/7542	0.181818	2.86877	2.28329	0.0469082	0.237639	0.199721	KY.Chr11.1327/KY.Chr3.595/KY.Chr1.1534/KY.Chr14.1064	4	BP	0.181818
GO:0034035	purine ribonucleoside bisphosphate metabolic process	4/478	22/7542	0.181818	2.86877	2.28329	0.0469082	0.237639	0.199721	KY.Chr9.323/KY.Chr2.1038/KY.Chr7.404/KY.Chr7.818	4	BP	0.181818
GO:0034142	toll-like receptor 4 signaling pathway	4/478	22/7542	0.181818	2.86877	2.28329	0.0469082	0.237639	0.199721	KY.Chr14.40/KY.Chr9.652/KY.Chr14.314/KY.Chr9.365	4	BP	0.181818
GO:0039535	regulation of RIG-I signaling pathway	4/478	22/7542	0.181818	2.86877	2.28329	0.0469082	0.237639	0.199721	KY.Chr5.1002/KY.Chr1.2151/KY.Chr14.228/KY.Chr3.922	4	BP	0.181818
GO:0045938	positive regulation of circadian sleep/wake cycle, sleep	4/478	22/7542	0.181818	2.86877	2.28329	0.0469082	0.237639	0.199721	KY.Chr1.2378/KY.Chr10.773/KY.Chr1.2300/KY.Chr4.1068	4	BP	0.181818
GO:0060544	regulation of necroptotic process	4/478	22/7542	0.181818	2.86877	2.28329	0.0469082	0.237639	0.199721	KY.Chr5.1002/KY.Chr1.2151/KY.Chr14.228/KY.Chr3.922	4	BP	0.181818
GO:1902916	positive regulation of protein polyubiquitination	4/478	22/7542	0.181818	2.86877	2.28329	0.0469082	0.237639	0.199721	KY.Chr5.1002/KY.Chr1.2151/KY.Chr14.228/KY.Chr3.922	4	BP	0.181818
GO:0001781	neutrophil apoptotic process	2/478	11/7542	0.181818	2.86877	1.61335	0.151045	0.483526	0.406374	KY.Chr9.652/KY.Chr9.365	2	BP	0.181818
GO:0002674	negative regulation of acute inflammatory response	2/478	11/7542	0.181818	2.86877	1.61335	0.151045	0.483526	0.406374	KY.Chr8.469/KY.Chr3.1573	2	BP	0.181818
GO:0007194	negative regulation of adenylate cyclase activity	2/478	11/7542	0.181818	2.86877	1.61335	0.151045	0.483526	0.406374	KY.Chr9.455/KY.Chr3.245	2	BP	0.181818
GO:0007625	grooming behavior	2/478	11/7542	0.181818	2.86877	1.61335	0.151045	0.483526	0.406374	KY.Chr12.152/KY.Chr9.1097	2	BP	0.181818
GO:0010544	negative regulation of platelet activation	2/478	11/7542	0.181818	2.86877	1.61335	0.151045	0.483526	0.406374	KY.Chr1.207/KY.Chr1.206	2	BP	0.181818
GO:0014854	response to inactivity	2/478	11/7542	0.181818	2.86877	1.61335	0.151045	0.483526	0.406374	KY.Chr9.756/KY.Chr1.1400	2	BP	0.181818
GO:0016102	diterpenoid biosynthetic process	2/478	11/7542	0.181818	2.86877	1.61335	0.151045	0.483526	0.406374	KY.Chr7.614/KY.Chr9.917	2	BP	0.181818
GO:0016330	second mitotic wave involved in compound eye morphogenesis	2/478	11/7542	0.181818	2.86877	1.61335	0.151045	0.483526	0.406374	KY.Chr8.248/KY.Chr11.670	2	BP	0.181818
GO:0021516	dorsal spinal cord development	2/478	11/7542	0.181818	2.86877	1.61335	0.151045	0.483526	0.406374	KY.Chr11.1327/KY.Chr2.1386	2	BP	0.181818
GO:0021781	glial cell fate commitment	2/478	11/7542	0.181818	2.86877	1.61335	0.151045	0.483526	0.406374	KY.Chr11.676/KY.Chr9.1034	2	BP	0.181818
GO:0021978	telencephalon regionalization	2/478	11/7542	0.181818	2.86877	1.61335	0.151045	0.483526	0.406374	KY.Chr9.1034/KY.Chr2.1386	2	BP	0.181818
GO:0021986	habenula development	2/478	11/7542	0.181818	2.86877	1.61335	0.151045	0.483526	0.406374	KY.Chr9.1034/KY.Chr2.851	2	BP	0.181818
GO:0022410	circadian sleep/wake cycle process	2/478	11/7542	0.181818	2.86877	1.61335	0.151045	0.483526	0.406374	KY.Chr10.773/KY.Chr4.1068	2	BP	0.181818
GO:0033085	negative regulation of T cell differentiation in thymus	2/478	11/7542	0.181818	2.86877	1.61335	0.151045	0.483526	0.406374	KY.Chr11.887/KY.Chr11.670	2	BP	0.181818
GO:0035336	long-chain fatty-acyl-CoA metabolic process	2/478	11/7542	0.181818	2.86877	1.61335	0.151045	0.483526	0.406374	KY.Chr12.1072/KY.Chr7.138	2	BP	0.181818
GO:0042178	xenobiotic catabolic process	2/478	11/7542	0.181818	2.86877	1.61335	0.151045	0.483526	0.406374	KY.Chr12.1072/KY.Chr12.322	2	BP	0.181818
GO:0045109	intermediate filament organization	2/478	11/7542	0.181818	2.86877	1.61335	0.151045	0.483526	0.406374	KY.Chr9.718/KY.Chr9.787	2	BP	0.181818
GO:0045324	late endosome to vacuole transport	2/478	11/7542	0.181818	2.86877	1.61335	0.151045	0.483526	0.406374	KY.Chr14.26/KY.Chr14.27	2	BP	0.181818
GO:0045476	nurse cell apoptotic process	2/478	11/7542	0.181818	2.86877	1.61335	0.151045	0.483526	0.406374	KY.Chr8.845/KY.Chr1.911	2	BP	0.181818
GO:0050802	circadian sleep/wake cycle, sleep	2/478	11/7542	0.181818	2.86877	1.61335	0.151045	0.483526	0.406374	KY.Chr10.773/KY.Chr4.1068	2	BP	0.181818
GO:0051823	regulation of synapse structural plasticity	2/478	11/7542	0.181818	2.86877	1.61335	0.151045	0.483526	0.406374	KY.Chr2.2218/KY.Chr2.34	2	BP	0.181818
GO:0060413	atrial septum morphogenesis	2/478	11/7542	0.181818	2.86877	1.61335	0.151045	0.483526	0.406374	KY.Chr9.1061/KY.Chr9.1067	2	BP	0.181818
GO:0060576	intestinal epithelial cell development	2/478	11/7542	0.181818	2.86877	1.61335	0.151045	0.483526	0.406374	KY.Chr1.2598/KY.Chr12.665	2	BP	0.181818
GO:0060579	ventral spinal cord interneuron fate commitment	2/478	11/7542	0.181818	2.86877	1.61335	0.151045	0.483526	0.406374	KY.Chr9.1034/KY.Chr1.2037	2	BP	0.181818
GO:0061051	positive regulation of cell growth involved in cardiac muscle cell development	2/478	11/7542	0.181818	2.86877	1.61335	0.151045	0.483526	0.406374	KY.Chr9.1061/KY.Chr9.1067	2	BP	0.181818
GO:0070189	kynurenine metabolic process	2/478	11/7542	0.181818	2.86877	1.61335	0.151045	0.483526	0.406374	KY.Chr2.1594/KY.Chr14.1109	2	BP	0.181818
GO:0070528	protein kinase C signaling	2/478	11/7542	0.181818	2.86877	1.61335	0.151045	0.483526	0.406374	KY.Chr3.393/KY.Chr2.2016	2	BP	0.181818
GO:0071688	striated muscle myosin thick filament assembly	2/478	11/7542	0.181818	2.86877	1.61335	0.151045	0.483526	0.406374	KY.Chr1.628/KY.Chr2.2282	2	BP	0.181818
GO:0072173	metanephric tubule morphogenesis	2/478	11/7542	0.181818	2.86877	1.61335	0.151045	0.483526	0.406374	KY.Chr11.676/KY.Chr1.1234	2	BP	0.181818
GO:0098581	detection of external biotic stimulus	2/478	11/7542	0.181818	2.86877	1.61335	0.151045	0.483526	0.406374	KY.Chr11.1089/KY.Chr14.314	2	BP	0.181818
GO:2000679	positive regulation of transcription regulatory region DNA binding	2/478	11/7542	0.181818	2.86877	1.61335	0.151045	0.483526	0.406374	KY.Chr4.949/KY.Chr2.851	2	BP	0.181818
GO:0015175	neutral L-amino acid transmembrane transporter activity	6/449	33/6788	0.181818	2.74873	2.67991	0.0194682	0.090996	0.0708902	KY.Chr10.1122/KY.Chr2.1186/KY.Chr1.1636/KY.Chr2.767/KY.Chr11.1369/KY.Chr7.407	6	MF	0.181818
GO:0015245	fatty acid transmembrane transporter activity	4/449	22/6788	0.181818	2.74873	2.18636	0.0534596	0.197269	0.153682	KY.Chr14.1047/KY.Chr7.823/KY.Chr7.821/KY.Chr7.822	4	MF	0.181818
GO:0004190	aspartic-type endopeptidase activity	2/449	11/6788	0.181818	2.74873	1.54473	0.161833	0.449854	0.350458	KY.Chr8.845/KY.Chr1.911	2	MF	0.181818
GO:0005436	sodium:phosphate symporter activity	2/449	11/6788	0.181818	2.74873	1.54473	0.161833	0.449854	0.350458	KY.Chr3.1181/KY.Chr2.218	2	MF	0.181818
GO:0008227	G protein-coupled amine receptor activity	2/449	11/6788	0.181818	2.74873	1.54473	0.161833	0.449854	0.350458	KY.Chr11.1151/KY.Chr3.84	2	MF	0.181818
GO:0008525	phosphatidylcholine transporter activity	2/449	11/6788	0.181818	2.74873	1.54473	0.161833	0.449854	0.350458	KY.Chr10.1029/KY.Chr14.605	2	MF	0.181818
GO:0016863	intramolecular oxidoreductase activity, transposing C=C bonds	2/449	11/6788	0.181818	2.74873	1.54473	0.161833	0.449854	0.350458	KY.Chr8.266/KY.Chr5.386	2	MF	0.181818
GO:0017075	syntaxin-1 binding	2/449	11/6788	0.181818	2.74873	1.54473	0.161833	0.449854	0.350458	KY.Chr8.474/KY.Chr2.2014	2	MF	0.181818
GO:0030552	cAMP binding	2/449	11/6788	0.181818	2.74873	1.54473	0.161833	0.449854	0.350458	KY.Chr10.1385/KY.Chr2.507	2	MF	0.181818
GO:0046624	sphingolipid transporter activity	2/449	11/6788	0.181818	2.74873	1.54473	0.161833	0.449854	0.350458	KY.Chr14.605/KY.Chr3.800	2	MF	0.181818
GO:0005891	voltage-gated calcium channel complex	2/488	11/7603	0.181818	2.83271	1.59294	0.154176	0.412614	0.307067	KY.Chr10.588/KY.Chr10.1332	2	CC	0.181818
GO:0031045	dense core granule	2/488	11/7603	0.181818	2.83271	1.59294	0.154176	0.412614	0.307067	KY.Chr12.178/KY.Chr2.2014	2	CC	0.181818
GO:0042220	response to cocaine	11/478	61/7542	0.180328	2.84526	3.76396	0.00136872	0.0222728	0.0187189	KY.Chr5.1125/KY.Chr3.314/KY.Chr1.207/KY.Chr3.87/KY.Chr2.1128/KY.Chr3.88/KY.Chr1.206/KY.Chr9.746/KY.Chr12.1048/KY.Chr3.315/KY.Chr14.209	11	BP	0.180328
GO:0031674	I band	20/488	111/7603	0.18018	2.80719	5.02289	2.12954e-05	0.000264063	0.000196515	KY.Chr4.230/KY.Chr1.2378/KY.Chr8.582/KY.Chr4.231/KY.Chr9.756/KY.Chr1.2113/KY.Chr3.13/KY.Chr1.1400/KY.Chr1.628/KY.Chr12.751/KY.Chr1.2580/KY.Chr3.12/KY.Chr2.2282/KY.Chr1.1965/KY.Chr3.11/KY.Chr9.746/KY.Chr11.771/KY.Chr11.44/KY.Chr6.268/KY.Chr2.1050	20	CC	0.18018
GO:0002886	regulation of myeloid leukocyte mediated immunity	9/478	50/7542	0.18	2.84008	3.39568	0.00372039	0.0456652	0.0383788	KY.Chr11.1089/KY.Chr14.40/KY.Chr9.652/KY.Chr4.949/KY.Chr9.774/KY.Chr10.709/KY.Chr1.1980/KY.Chr1.2610/KY.Chr9.365	9	BP	0.18
GO:0007442	hindgut morphogenesis	9/478	50/7542	0.18	2.84008	3.39568	0.00372039	0.0456652	0.0383788	KY.Chr3.13/KY.Chr14.625/KY.Chr3.12/KY.Chr3.11/KY.Chr2.769/KY.Chr4.407/KY.Chr11.771/KY.Chr2.1050/KY.Chr11.670	9	BP	0.18
GO:0032432	actin filament bundle	9/488	50/7603	0.18	2.80439	3.35228	0.00404793	0.0231666	0.0172406	KY.Chr3.1115/KY.Chr3.1094/KY.Chr4.230/KY.Chr4.231/KY.Chr1.2113/KY.Chr1.2580/KY.Chr1.1965/KY.Chr11.44/KY.Chr6.268	9	CC	0.18
GO:0050727	regulation of inflammatory response	37/478	206/7542	0.179612	2.83396	6.94218	5.18308e-09	1.06031e-06	8.91126e-07	KY.Chr11.1089/KY.Chr14.192/KY.Chr5.1002/KY.Chr9.652/KY.Chr14.1045/KY.Chr2.2218/KY.Chr4.949/KY.Chr9.391/KY.Chr1.777/KY.Chr1.1949/KY.Chr2.34/KY.Chr1.2151/KY.Chr7.284/KY.Chr1.631/KY.Chr3.1429/KY.Chr14.314/KY.Chr2.1038/KY.Chr11.937/KY.Chr14.228/KY.Chr2.1203/KY.Chr3.1061/KY.Chr1.2610/KY.Chr3.922/KY.Chr5.1101/KY.Chr14.1098/KY.Chr4.407/KY.Chr7.147/KY.Chr3.1202/KY.Chr8.469/KY.Chr14.26/KY.Chr8.755/KY.Chr1…	37	BP	0.179612
GO:0035176	social behavior	7/478	39/7542	0.179487	2.83199	2.98361	0.0102848	0.0890793	0.0748657	KY.Chr7.1255/KY.Chr13.392/KY.Chr3.595/KY.Chr9.1097/KY.Chr1.1534/KY.Chr13.436/KY.Chr10.1387	7	BP	0.179487
GO:0044304	main axon	7/488	39/7603	0.179487	2.7964	2.9454	0.0109879	0.0510937	0.0380239	KY.Chr2.195/KY.Chr1.2378/KY.Chr9.455/KY.Chr2.2218/KY.Chr9.756/KY.Chr2.34/KY.Chr10.1387	7	CC	0.179487
GO:0042391	regulation of membrane potential	48/478	268/7542	0.179104	2.82595	7.91724	2.61325e-11	2.2453e-08	1.88704e-08	KY.Chr13.320/KY.Chr1.2419/KY.Chr14.605/KY.Chr1.2378/KY.Chr1.207/KY.Chr9.557/KY.Chr11.1151/KY.Chr5.634/KY.Chr9.555/KY.Chr10.1199/KY.Chr5.536/KY.Chr9.584/KY.Chr3.1181/KY.Chr10.773/KY.Chr2.2218/KY.Chr9.756/KY.Chr9.797/KY.Chr7.489/KY.Chr7.967/KY.Chr3.595/KY.Chr12.751/KY.Chr2.2183/KY.Chr10.1385/KY.Chr10.231/KY.Chr3.393/KY.Chr1.2300/KY.Chr4.1007/KY.Chr2.1128/KY.Chr6.24/KY.Chr1.1534/KY.Chr2.34/KY.Chr2.8…	48	BP	0.179104
GO:2000106	regulation of leukocyte apoptotic process	12/478	67/7542	0.179104	2.82595	3.90503	0.000893527	0.0170604	0.0143382	KY.Chr5.1002/KY.Chr4.949/KY.Chr9.391/KY.Chr1.1949/KY.Chr1.2151/KY.Chr11.937/KY.Chr14.228/KY.Chr2.1203/KY.Chr11.887/KY.Chr3.922/KY.Chr5.1101/KY.Chr4.407	12	BP	0.179104
GO:0001975	response to amphetamine	5/478	28/7542	0.178571	2.81754	2.50629	0.0292929	0.173098	0.145479	KY.Chr1.2419/KY.Chr5.1125/KY.Chr9.746/KY.Chr13.436/KY.Chr10.1387	5	BP	0.178571
GO:0002805	regulation of antimicrobial peptide biosynthetic process	5/478	28/7542	0.178571	2.81754	2.50629	0.0292929	0.173098	0.145479	KY.Chr5.1002/KY.Chr14.625/KY.Chr1.2151/KY.Chr14.228/KY.Chr3.922	5	BP	0.178571
GO:0032095	regulation of response to food	5/478	28/7542	0.178571	2.81754	2.50629	0.0292929	0.173098	0.145479	KY.Chr9.391/KY.Chr1.1949/KY.Chr11.937/KY.Chr2.1203/KY.Chr5.1101	5	BP	0.178571
GO:0051968	positive regulation of synaptic transmission, glutamatergic	5/478	28/7542	0.178571	2.81754	2.50629	0.0292929	0.173098	0.145479	KY.Chr6.590/KY.Chr3.595/KY.Chr2.1128/KY.Chr3.1429/KY.Chr11.670	5	BP	0.178571
GO:2000514	regulation of CD4-positive, alpha-beta T cell activation	5/478	28/7542	0.178571	2.81754	2.50629	0.0292929	0.173098	0.145479	KY.Chr4.949/KY.Chr11.1030/KY.Chr11.887/KY.Chr4.407/KY.Chr8.469	5	BP	0.178571
GO:0002102	podosome	5/488	28/7603	0.178571	2.78213	2.47408	0.0307303	0.11908	0.0886193	KY.Chr5.626/KY.Chr3.1115/KY.Chr3.1094/KY.Chr8.521/KY.Chr11.889	5	CC	0.178571
GO:0071260	cellular response to mechanical stimulus	11/478	62/7542	0.177419	2.79937	3.70056	0.00157125	0.0247257	0.0207804	KY.Chr11.676/KY.Chr5.1125/KY.Chr3.13/KY.Chr9.774/KY.Chr3.12/KY.Chr3.11/KY.Chr3.1429/KY.Chr2.1038/KY.Chr11.771/KY.Chr2.1050/KY.Chr14.393	11	BP	0.177419
GO:0000781	chromosome, telomeric region	11/488	62/7603	0.177419	2.76418	3.65267	0.00173988	0.0117679	0.00875765	KY.UAContig3.149/KY.UAContig29.44/KY.UAContig29.36/KY.UAContig29.18/KY.UAContig29.9/KY.UAContig29.27/KY.UAContig3.185/KY.UAContig3.167/KY.UAContig3.176/KY.UAContig3.157/KY.UAContig44.2	11	CC	0.177419
GO:0015718	monocarboxylic acid transport	23/478	130/7542	0.176923	2.79154	5.3596	5.74661e-06	0.000391864	0.000329338	KY.Chr2.1186/KY.Chr14.605/KY.Chr12.1072/KY.Chr6.373/KY.Chr11.289/KY.Chr7.489/KY.Chr3.595/KY.Chr3.393/KY.Chr14.978/KY.Chr5.578/KY.Chr4.1146/KY.Chr12.726/KY.Chr14.1047/KY.Chr10.218/KY.Chr7.823/KY.Chr4.774/KY.Chr10.219/KY.Chr2.1221/KY.Chr3.1420/KY.Chr7.821/KY.Chr1.960/KY.Chr2.831/KY.Chr7.822	23	BP	0.176923
GO:0051966	regulation of synaptic transmission, glutamatergic	9/478	51/7542	0.176471	2.7844	3.3259	0.0042708	0.0490196	0.041198	KY.Chr6.590/KY.Chr2.2014/KY.Chr10.773/KY.Chr3.595/KY.Chr2.1128/KY.Chr4.1146/KY.Chr3.1429/KY.Chr4.1068/KY.Chr11.670	9	BP	0.176471
GO:0061525	hindgut development	9/478	51/7542	0.176471	2.7844	3.3259	0.0042708	0.0490196	0.041198	KY.Chr3.13/KY.Chr14.625/KY.Chr3.12/KY.Chr3.11/KY.Chr2.769/KY.Chr4.407/KY.Chr11.771/KY.Chr2.1050/KY.Chr11.670	9	BP	0.176471
GO:0046697	decidualization	6/478	34/7542	0.176471	2.7844	2.71251	0.0185168	0.133024	0.111798	KY.Chr9.391/KY.Chr1.1949/KY.Chr3.1429/KY.Chr11.937/KY.Chr2.1203/KY.Chr5.1101	6	BP	0.176471
GO:0060099	regulation of phagocytosis, engulfment	6/478	34/7542	0.176471	2.7844	2.71251	0.0185168	0.133024	0.111798	KY.Chr9.652/KY.Chr9.774/KY.Chr14.314/KY.Chr12.452/KY.Chr12.453/KY.Chr9.365	6	BP	0.176471
GO:0060711	labyrinthine layer development	6/478	34/7542	0.176471	2.7844	2.71251	0.0185168	0.133024	0.111798	KY.Chr14.625/KY.Chr9.1061/KY.Chr1.1234/KY.Chr9.1067/KY.Chr1.1425/KY.Chr12.818	6	BP	0.176471
GO:1905153	regulation of membrane invagination	6/478	34/7542	0.176471	2.7844	2.71251	0.0185168	0.133024	0.111798	KY.Chr9.652/KY.Chr9.774/KY.Chr14.314/KY.Chr12.452/KY.Chr12.453/KY.Chr9.365	6	BP	0.176471
GO:0006570	tyrosine metabolic process	3/478	17/7542	0.176471	2.7844	1.91587	0.0887189	0.351278	0.295228	KY.Chr8.266/KY.Chr12.791/KY.Chr5.386	3	BP	0.176471
GO:0007449	proximal/distal pattern formation, imaginal disc	3/478	17/7542	0.176471	2.7844	1.91587	0.0887189	0.351278	0.295228	KY.Chr11.1327/KY.Chr12.32/KY.Chr11.670	3	BP	0.176471
GO:0014047	glutamate secretion	3/478	17/7542	0.176471	2.7844	1.91587	0.0887189	0.351278	0.295228	KY.Chr2.195/KY.Chr2.2014/KY.Chr3.1181	3	BP	0.176471
GO:0021889	olfactory bulb interneuron differentiation	3/478	17/7542	0.176471	2.7844	1.91587	0.0887189	0.351278	0.295228	KY.Chr9.774/KY.Chr11.670/KY.Chr2.1386	3	BP	0.176471
GO:0046528	imaginal disc fusion	3/478	17/7542	0.176471	2.7844	1.91587	0.0887189	0.351278	0.295228	KY.Chr5.536/KY.Chr12.452/KY.Chr12.453	3	BP	0.176471
GO:0046529	imaginal disc fusion, thorax closure	3/478	17/7542	0.176471	2.7844	1.91587	0.0887189	0.351278	0.295228	KY.Chr5.536/KY.Chr12.452/KY.Chr12.453	3	BP	0.176471
GO:0050884	neuromuscular process controlling posture	3/478	17/7542	0.176471	2.7844	1.91587	0.0887189	0.351278	0.295228	KY.Chr9.756/KY.Chr2.851/KY.Chr14.80	3	BP	0.176471
GO:0072207	metanephric epithelium development	3/478	17/7542	0.176471	2.7844	1.91587	0.0887189	0.351278	0.295228	KY.Chr11.676/KY.Chr1.1742/KY.Chr1.1234	3	BP	0.176471
GO:1903539	protein localization to postsynaptic membrane	3/478	17/7542	0.176471	2.7844	1.91587	0.0887189	0.351278	0.295228	KY.Chr3.936/KY.Chr9.746/KY.Chr13.436	3	BP	0.176471
GO:0000979	RNA polymerase II core promoter sequence-specific DNA binding	3/449	17/6788	0.176471	2.66789	1.83239	0.0979696	0.318654	0.248246	KY.Chr11.676/KY.Chr5.1125/KY.Chr9.1034	3	MF	0.176471
GO:0042923	neuropeptide binding	3/449	17/6788	0.176471	2.66789	1.83239	0.0979696	0.318654	0.248246	KY.Chr5.222/KY.Chr11.1153/KY.Chr3.245	3	MF	0.176471
GO:0008305	integrin complex	3/488	17/7603	0.176471	2.7494	1.89101	0.0913816	0.276374	0.205677	KY.Chr14.40/KY.Chr9.652/KY.Chr9.365	3	CC	0.176471
GO:0098636	protein complex involved in cell adhesion	3/488	17/7603	0.176471	2.7494	1.89101	0.0913816	0.276374	0.205677	KY.Chr14.40/KY.Chr9.652/KY.Chr9.365	3	CC	0.176471
GO:0030017	sarcomere	28/488	159/7603	0.176101	2.74363	5.81885	7.91056e-07	1.63485e-05	1.21665e-05	KY.Chr3.1115/KY.Chr3.1094/KY.Chr3.680/KY.Chr4.230/KY.Chr1.2378/KY.Chr6.34/KY.Chr1.2011/KY.Chr1.2008/KY.Chr8.582/KY.Chr4.231/KY.Chr4.1167/KY.Chr9.756/KY.Chr1.2113/KY.Chr3.13/KY.Chr1.1400/KY.Chr1.628/KY.Chr12.751/KY.Chr1.2010/KY.Chr1.2580/KY.Chr3.12/KY.Chr2.2282/KY.Chr1.1965/KY.Chr3.11/KY.Chr9.746/KY.Chr11.771/KY.Chr11.44/KY.Chr6.268/KY.Chr2.1050	28	CC	0.176101
GO:0035150	regulation of tube size	25/478	142/7542	0.176056	2.77786	5.56325	2.47463e-06	0.000189839	0.000159548	KY.Chr13.320/KY.Chr3.680/KY.Chr4.230/KY.Chr1.2378/KY.Chr4.231/KY.Chr11.1151/KY.Chr9.652/KY.Chr1.2113/KY.Chr3.13/KY.Chr12.751/KY.Chr1.2580/KY.Chr3.12/KY.Chr9.1097/KY.Chr1.1965/KY.Chr3.11/KY.Chr3.1429/KY.Chr10.1123/KY.Chr12.1048/KY.Chr1.2186/KY.Chr3.84/KY.Chr11.771/KY.Chr2.1050/KY.Chr11.670/KY.Chr10.1387/KY.Chr9.365	25	BP	0.176056
GO:0098797	plasma membrane protein complex	47/488	267/7603	0.17603	2.74253	7.5909	1.24619e-10	6.62263e-09	4.92855e-09	KY.Chr11.1089/KY.Chr14.192/KY.Chr3.314/KY.Chr1.2378/KY.Chr14.40/KY.Chr5.1002/KY.Chr6.244/KY.Chr10.1199/KY.Chr5.745/KY.Chr9.652/KY.Chr9.455/KY.Chr3.87/KY.Chr9.584/KY.Chr10.773/KY.Chr2.2218/KY.Chr9.756/KY.Chr8.521/KY.Chr7.967/KY.Chr12.751/KY.Chr11.1153/KY.Chr2.2183/KY.Chr13.432/KY.Chr1.2300/KY.Chr4.1007/KY.Chr2.1128/KY.Chr6.24/KY.Chr3.88/KY.Chr1.1534/KY.Chr2.34/KY.Chr1.2151/KY.Chr9.746/KY.Chr10.112…	47	CC	0.17603
GO:0051017	actin filament bundle assembly	10/478	57/7542	0.175439	2.76811	3.48542	0.00276719	0.0368045	0.0309319	KY.Chr4.230/KY.Chr4.231/KY.Chr1.2113/KY.Chr9.774/KY.Chr4.747/KY.Chr1.2580/KY.Chr1.1965/KY.Chr9.761/KY.Chr1.2141/KY.Chr11.889	10	BP	0.175439
GO:0051291	protein heterooligomerization	21/478	120/7542	0.175	2.76119	5.05871	1.74133e-05	0.000912288	0.000766722	KY.Chr1.695/KY.Chr5.1002/KY.Chr2.2014/KY.Chr9.555/KY.Chr4.1167/KY.Chr6.24/KY.Chr1.2151/KY.Chr2.871/KY.Chr9.746/KY.Chr14.228/KY.Chr3.922/KY.Chr13.436/KY.Chr1.1425/KY.UAContig29.6/KY.UAContig29.16/KY.UAContig3.169/KY.UAContig29.25/KY.UAContig3.187/KY.UAContig29.34/KY.UAContig3.178/KY.UAContig3.160	21	BP	0.175
GO:0014904	myotube cell development	7/478	40/7542	0.175	2.76119	2.90503	0.0118056	0.0996258	0.0837294	KY.Chr4.230/KY.Chr4.231/KY.Chr1.2113/KY.Chr1.2580/KY.Chr1.1965/KY.Chr11.688/KY.Chr7.710	7	BP	0.175
GO:0015179	L-amino acid transmembrane transporter activity	7/449	40/6788	0.175	2.64566	2.77801	0.0146723	0.0752703	0.0586392	KY.Chr10.1122/KY.Chr2.1186/KY.Chr2.195/KY.Chr1.1636/KY.Chr3.1181/KY.Chr11.1369/KY.Chr7.407	7	MF	0.175
GO:0004222	metalloendopeptidase activity	11/449	63/6788	0.174603	2.63966	3.4796	0.0025085	0.0175874	0.0137014	KY.Chr3.680/KY.Chr1.1849/KY.Chr1.1588/KY.Chr2.2161/KY.Chr9.842/KY.Chr3.972/KY.Chr10.988/KY.Chr13.170/KY.Chr9.788/KY.Chr8.1234/KY.Chr7.712	11	MF	0.174603
GO:0002920	regulation of humoral immune response	12/478	69/7542	0.173913	2.74404	3.78562	0.00117025	0.0206889	0.0173878	KY.Chr11.1089/KY.Chr14.192/KY.Chr5.1002/KY.Chr5.536/KY.Chr14.625/KY.Chr1.777/KY.Chr1.2151/KY.Chr7.284/KY.Chr14.228/KY.Chr3.922/KY.Chr3.1202/KY.Chr3.1199	12	BP	0.173913
GO:0001990	regulation of systemic arterial blood pressure by hormone	4/478	23/7542	0.173913	2.74404	2.17893	0.0540466	0.256541	0.215607	KY.Chr12.635/KY.Chr9.1097/KY.Chr7.284/KY.Chr12.1048	4	BP	0.173913
GO:0003338	metanephros morphogenesis	4/478	23/7542	0.173913	2.74404	2.17893	0.0540466	0.256541	0.215607	KY.Chr11.676/KY.Chr11.1327/KY.Chr1.1234/KY.Chr11.1096	4	BP	0.173913
GO:0021697	cerebellar cortex formation	4/478	23/7542	0.173913	2.74404	2.17893	0.0540466	0.256541	0.215607	KY.Chr11.1327/KY.Chr3.595/KY.Chr1.1534/KY.Chr14.1064	4	BP	0.173913
GO:0030574	collagen catabolic process	4/478	23/7542	0.173913	2.74404	2.17893	0.0540466	0.256541	0.215607	KY.Chr3.680/KY.Chr1.1849/KY.Chr10.988/KY.Chr1.911	4	BP	0.173913
GO:0048041	focal adhesion assembly	4/478	23/7542	0.173913	2.74404	2.17893	0.0540466	0.256541	0.215607	KY.Chr9.652/KY.Chr10.709/KY.Chr1.2141/KY.Chr9.365	4	BP	0.173913
GO:0050774	negative regulation of dendrite morphogenesis	4/478	23/7542	0.173913	2.74404	2.17893	0.0540466	0.256541	0.215607	KY.Chr2.1073/KY.Chr10.218/KY.Chr4.774/KY.Chr10.219	4	BP	0.173913
GO:0072210	metanephric nephron development	4/478	23/7542	0.173913	2.74404	2.17893	0.0540466	0.256541	0.215607	KY.Chr11.676/KY.Chr11.1327/KY.Chr1.1234/KY.Chr11.1096	4	BP	0.173913
GO:0043027	cysteine-type endopeptidase inhibitor activity involved in apoptotic process	4/449	23/6788	0.173913	2.62922	2.08287	0.0614671	0.220374	0.171682	KY.Chr5.1002/KY.Chr1.2151/KY.Chr14.228/KY.Chr3.922	4	MF	0.173913
GO:0046928	regulation of neurotransmitter secretion	13/478	75/7542	0.173333	2.7349	3.92766	0.000763085	0.0156105	0.0131197	KY.Chr5.112/KY.Chr1.2419/KY.Chr10.626/KY.Chr12.178/KY.Chr2.2014/KY.Chr11.1151/KY.Chr10.773/KY.Chr5.597/KY.Chr6.24/KY.Chr4.1146/KY.Chr10.1123/KY.Chr12.1048/KY.Chr4.1068	13	BP	0.173333
GO:0097746	blood vessel diameter maintenance	18/478	104/7542	0.173077	2.73085	4.62329	8.02601e-05	0.00297239	0.00249811	KY.Chr3.680/KY.Chr4.230/KY.Chr1.2378/KY.Chr4.231/KY.Chr11.1151/KY.Chr9.652/KY.Chr1.2113/KY.Chr12.751/KY.Chr1.2580/KY.Chr9.1097/KY.Chr1.1965/KY.Chr3.1429/KY.Chr10.1123/KY.Chr12.1048/KY.Chr3.84/KY.Chr11.670/KY.Chr10.1387/KY.Chr9.365	18	BP	0.173077
GO:0060042	retina morphogenesis in camera-type eye	9/478	52/7542	0.173077	2.73085	3.25779	0.00488274	0.0535838	0.0450339	KY.Chr11.676/KY.Chr5.1125/KY.Chr11.1327/KY.Chr11.1143/KY.Chr2.871/KY.Chr9.1034/KY.Chr12.997/KY.Chr11.1126/KY.Chr11.605	9	BP	0.173077
GO:0050806	positive regulation of synaptic transmission	23/478	133/7542	0.172932	2.72857	5.23161	8.53449e-06	0.000555518	0.000466879	KY.Chr6.590/KY.Chr10.626/KY.Chr5.1125/KY.Chr1.207/KY.Chr12.178/KY.Chr2.2014/KY.Chr11.1151/KY.Chr1.1306/KY.Chr3.1181/KY.Chr2.2218/KY.Chr3.595/KY.Chr3.936/KY.Chr9.787/KY.Chr2.1128/KY.Chr11.134/KY.Chr2.34/KY.Chr1.206/KY.Chr9.746/KY.Chr3.1429/KY.Chr12.1048/KY.Chr2.769/KY.Chr13.436/KY.Chr11.670	23	BP	0.172932
GO:0006577	amino-acid betaine metabolic process	5/478	29/7542	0.172414	2.72039	2.41447	0.0336159	0.193584	0.162696	KY.Chr1.2128/KY.Chr4.695/KY.Chr10.214/KY.Chr4.40/KY.Chr3.941	5	BP	0.172414
GO:0045581	negative regulation of T cell differentiation	5/478	29/7542	0.172414	2.72039	2.41447	0.0336159	0.193584	0.162696	KY.Chr11.1030/KY.Chr11.887/KY.Chr4.407/KY.Chr11.670/KY.Chr14.393	5	BP	0.172414
GO:0005125	cytokine activity	5/449	29/6788	0.172414	2.60656	2.30731	0.0393584	0.15522	0.120923	KY.Chr11.1089/KY.Chr2.500/KY.Chr14.1181/KY.Chr3.1493/KY.Chr1.2451	5	MF	0.172414
GO:0032154	cleavage furrow	10/488	58/7603	0.172414	2.68619	3.37581	0.00346255	0.0204456	0.0152156	KY.Chr3.314/KY.Chr3.87/KY.Chr3.13/KY.Chr3.12/KY.Chr3.88/KY.Chr3.11/KY.Chr3.315/KY.Chr11.771/KY.Chr14.209/KY.Chr2.1050	10	CC	0.172414
GO:0032675	regulation of interleukin-6 production	11/478	64/7542	0.171875	2.71189	3.57746	0.00204998	0.0299366	0.0251599	KY.Chr2.2221/KY.Chr2.2218/KY.Chr4.949/KY.Chr9.391/KY.Chr1.1949/KY.Chr2.34/KY.Chr14.314/KY.Chr11.937/KY.Chr2.1203/KY.Chr5.1101/KY.Chr8.469	11	BP	0.171875
GO:0009612	response to mechanical stimulus	35/478	204/7542	0.171569	2.70705	6.42948	4.60051e-08	6.37542e-06	5.35815e-06	KY.Chr11.676/KY.Chr10.626/KY.Chr5.1125/KY.Chr3.680/KY.Chr4.230/KY.Chr1.2378/KY.Chr8.582/KY.Chr4.231/KY.Chr7.1255/KY.Chr5.536/KY.Chr9.652/KY.Chr3.1181/KY.Chr9.756/KY.Chr1.2113/KY.Chr3.13/KY.Chr3.595/KY.Chr12.751/KY.Chr9.774/KY.Chr1.2580/KY.Chr3.393/KY.Chr3.12/KY.Chr1.1965/KY.Chr4.1146/KY.Chr3.11/KY.Chr9.746/KY.Chr3.1429/KY.Chr2.1038/KY.Chr2.851/KY.Chr12.1048/KY.Chr11.889/KY.Chr11.771/KY.Chr11.44/K…	35	BP	0.171569
GO:0015695	organic cation transport	12/478	70/7542	0.171429	2.70484	3.7275	0.00133323	0.021861	0.0183728	KY.Chr14.605/KY.Chr6.160/KY.Chr1.2360/KY.Chr12.178/KY.Chr2.767/KY.Chr14.991/KY.Chr9.756/KY.Chr4.695/KY.Chr10.214/KY.Chr4.40/KY.Chr13.251/KY.Chr3.941	12	BP	0.171429
GO:0014888	striated muscle adaptation	6/478	35/7542	0.171429	2.70484	2.62959	0.0211904	0.146592	0.123202	KY.Chr4.230/KY.Chr4.231/KY.Chr1.2113/KY.Chr1.2580/KY.Chr1.1965/KY.Chr11.44	6	BP	0.171429
GO:0042417	dopamine metabolic process	7/478	41/7542	0.170732	2.69385	2.82885	0.0134825	0.105888	0.0889927	KY.Chr9.323/KY.Chr2.2218/KY.Chr2.34/KY.Chr9.746/KY.Chr7.404/KY.Chr7.818/KY.Chr10.1387	7	BP	0.170732
GO:0043500	muscle adaptation	7/478	41/7542	0.170732	2.69385	2.82885	0.0134825	0.105888	0.0889927	KY.Chr4.230/KY.Chr4.231/KY.Chr1.2113/KY.Chr1.1400/KY.Chr1.2580/KY.Chr1.1965/KY.Chr11.44	7	BP	0.170732
GO:0060972	left/right pattern formation	7/478	41/7542	0.170732	2.69385	2.82885	0.0134825	0.105888	0.0889927	KY.Chr3.13/KY.Chr9.774/KY.Chr3.12/KY.Chr3.11/KY.Chr5.1103/KY.Chr11.771/KY.Chr2.1050	7	BP	0.170732
GO:0015370	solute:sodium symporter activity	14/449	82/6788	0.170732	2.58113	3.83349	0.000858355	0.00773745	0.00602784	KY.Chr2.195/KY.Chr11.289/KY.Chr3.1181/KY.Chr14.991/KY.Chr11.1369/KY.Chr14.978/KY.Chr14.1047/KY.Chr7.823/KY.Chr7.407/KY.Chr9.108/KY.Chr7.821/KY.Chr1.960/KY.Chr2.218/KY.Chr7.822	14	MF	0.170732
GO:0001540	amyloid-beta binding	7/449	41/6788	0.170732	2.58113	2.70244	0.0167179	0.0823699	0.06417	KY.Chr14.40/KY.Chr1.1306/KY.Chr9.652/KY.Chr2.2218/KY.Chr2.1128/KY.Chr2.34/KY.Chr9.365	7	MF	0.170732
GO:0004866	endopeptidase inhibitor activity	7/449	41/6788	0.170732	2.58113	2.70244	0.0167179	0.0823699	0.06417	KY.Chr5.598/KY.Chr1.764/KY.Chr5.1002/KY.Chr1.2151/KY.Chr14.228/KY.Chr3.922/KY.Chr8.979	7	MF	0.170732
GO:0030016	myofibril	30/488	176/7603	0.170455	2.65567	5.81982	6.575e-07	1.52869e-05	1.13765e-05	KY.Chr3.1115/KY.Chr3.1094/KY.Chr3.680/KY.Chr4.230/KY.Chr1.2378/KY.Chr6.34/KY.Chr1.2011/KY.Chr1.2008/KY.Chr8.582/KY.Chr4.231/KY.Chr4.1167/KY.Chr9.756/KY.Chr1.2113/KY.Chr3.13/KY.Chr1.1400/KY.Chr1.628/KY.Chr12.751/KY.Chr1.2010/KY.Chr1.2580/KY.Chr3.12/KY.Chr2.2282/KY.Chr1.1965/KY.Chr1.1982/KY.Chr3.11/KY.Chr9.746/KY.Chr1.1983/KY.Chr11.771/KY.Chr11.44/KY.Chr6.268/KY.Chr2.1050	30	CC	0.170455
GO:0038023	signaling receptor activity	61/449	358/6788	0.170391	2.57598	8.15339	2.2554e-12	8.89475e-11	6.92943e-11	KY.Chr3.314/KY.Chr9.892/KY.Chr2.2054/KY.Chr9.744/KY.Chr1.1955/KY.Chr5.222/KY.Chr14.40/KY.Chr3.1067/KY.Chr1.1552/KY.Chr9.557/KY.Chr11.1151/KY.Chr9.555/KY.Chr1.2582/KY.Chr9.652/KY.Chr9.455/KY.Chr3.87/KY.Chr2.2218/KY.Chr1.1765/KY.Chr9.187/KY.Chr7.967/KY.Chr3.595/KY.Chr11.1153/KY.Chr2.487/KY.Chr9.391/KY.Chr14.571/KY.Chr14.417/KY.Chr1.2278/KY.Chr9.1097/KY.Chr2.1128/KY.Chr6.24/KY.Chr3.88/KY.Chr11.1143/…	61	MF	0.170391
GO:0032835	glomerulus development	8/478	47/7542	0.170213	2.68566	3.01534	0.00863661	0.0796096	0.066907	KY.Chr5.1125/KY.Chr4.230/KY.Chr4.231/KY.Chr1.2113/KY.Chr11.1327/KY.Chr1.2580/KY.Chr1.1965/KY.Chr1.1234	8	BP	0.170213
GO:0060193	positive regulation of lipase activity	8/478	47/7542	0.170213	2.68566	3.01534	0.00863661	0.0796096	0.066907	KY.Chr10.709/KY.Chr9.1061/KY.Chr9.1097/KY.Chr3.1061/KY.Chr9.1067/KY.Chr2.1221/KY.Chr8.755/KY.Chr11.670	8	BP	0.170213
GO:0016782	transferase activity, transferring sulphur-containing groups	8/449	47/6788	0.170213	2.57328	2.88035	0.0110182	0.0599353	0.0466925	KY.Chr9.323/KY.Chr9.792/KY.Chr7.404/KY.Chr10.846/KY.Chr10.159/KY.Chr12.322/KY.Chr7.818/KY.Chr7.955	8	MF	0.170213
GO:0051588	regulation of neurotransmitter transport	17/478	100/7542	0.17	2.6823	4.40516	0.000158369	0.0050026	0.00420438	KY.Chr5.112/KY.Chr1.2419/KY.Chr10.626/KY.Chr1.207/KY.Chr12.178/KY.Chr2.2014/KY.Chr11.1151/KY.Chr9.455/KY.Chr10.773/KY.Chr5.597/KY.Chr9.787/KY.Chr6.24/KY.Chr4.1146/KY.Chr1.206/KY.Chr10.1123/KY.Chr12.1048/KY.Chr4.1068	17	BP	0.17
GO:0006835	dicarboxylic acid transport	9/478	53/7542	0.169811	2.67932	3.19127	0.00556065	0.0584073	0.0490877	KY.Chr2.195/KY.Chr11.289/KY.Chr2.2014/KY.Chr3.1181/KY.Chr9.797/KY.Chr7.489/KY.Chr3.393/KY.Chr1.960/KY.Chr2.831	9	BP	0.169811
GO:0045471	response to ethanol	32/478	189/7542	0.169312	2.67145	6.05333	2.42102e-07	2.811e-05	2.36248e-05	KY.Chr13.320/KY.Chr5.1125/KY.Chr3.314/KY.Chr4.230/KY.Chr1.207/KY.Chr7.614/KY.Chr2.767/KY.Chr4.231/KY.Chr9.455/KY.Chr3.87/KY.Chr2.2218/KY.Chr1.2113/KY.Chr5.597/KY.Chr3.1003/KY.Chr1.1127/KY.Chr10.709/KY.Chr1.2580/KY.Chr1.1965/KY.Chr3.88/KY.Chr2.34/KY.Chr1.206/KY.Chr9.746/KY.Chr3.988/KY.Chr9.1034/KY.Chr12.1048/KY.Chr11.889/KY.Chr3.315/KY.Chr13.436/KY.Chr14.209/KY.Chr11.670/KY.Chr3.1573/KY.Chr10.1387	32	BP	0.169312
GO:0007274	neuromuscular synaptic transmission	11/478	65/7542	0.169231	2.67016	3.51767	0.00233035	0.0332597	0.0279528	KY.Chr10.626/KY.Chr11.1151/KY.Chr14.991/KY.Chr5.597/KY.Chr1.1127/KY.Chr7.967/KY.Chr3.595/KY.Chr6.24/KY.Chr7.710/KY.Chr3.84/KY.Chr2.769	11	BP	0.169231
GO:0009583	detection of light stimulus	11/478	65/7542	0.169231	2.67016	3.51767	0.00233035	0.0332597	0.0279528	KY.Chr1.2378/KY.Chr2.767/KY.Chr9.917/KY.Chr11.1151/KY.Chr1.2582/KY.Chr1.1765/KY.Chr2.1073/KY.Chr4.1146/KY.Chr2.871/KY.Chr8.1394/KY.Chr3.84	11	BP	0.169231
GO:0006814	sodium ion transport	24/478	142/7542	0.169014	2.66675	5.21556	8.1864e-06	0.000541058	0.000454726	KY.Chr1.2419/KY.Chr2.195/KY.Chr11.289/KY.Chr5.634/KY.Chr3.1181/KY.Chr10.773/KY.Chr14.991/KY.Chr9.756/KY.Chr11.1369/KY.Chr14.978/KY.Chr2.1128/KY.Chr11.134/KY.Chr14.1047/KY.Chr14.1144/KY.Chr7.823/KY.Chr7.407/KY.Chr4.1068/KY.Chr9.108/KY.Chr14.80/KY.Chr7.821/KY.Chr1.960/KY.Chr2.218/KY.Chr7.822/KY.Chr10.1332	24	BP	0.169014
GO:0050829	defense response to Gram-negative bacterium	17/478	101/7542	0.168317	2.65574	4.35754	0.000179519	0.00550867	0.0046297	KY.Chr9.892/KY.Chr5.1002/KY.Chr1.2151/KY.Chr14.314/KY.Chr14.228/KY.Chr3.922/KY.Chr1.911/KY.Chr8.755/KY.UAContig29.6/KY.UAContig29.16/KY.UAContig3.169/KY.UAContig29.25/KY.UAContig3.187/KY.UAContig29.34/KY.Chr3.1573/KY.UAContig3.178/KY.UAContig3.160	17	BP	0.168317
GO:0060089	molecular transducer activity	61/449	363/6788	0.168044	2.5405	8.02841	4.20053e-12	1.55914e-10	1.21464e-10	KY.Chr3.314/KY.Chr9.892/KY.Chr2.2054/KY.Chr9.744/KY.Chr1.1955/KY.Chr5.222/KY.Chr14.40/KY.Chr3.1067/KY.Chr1.1552/KY.Chr9.557/KY.Chr11.1151/KY.Chr9.555/KY.Chr1.2582/KY.Chr9.652/KY.Chr9.455/KY.Chr3.87/KY.Chr2.2218/KY.Chr1.1765/KY.Chr9.187/KY.Chr7.967/KY.Chr3.595/KY.Chr11.1153/KY.Chr2.487/KY.Chr9.391/KY.Chr14.571/KY.Chr14.417/KY.Chr1.2278/KY.Chr9.1097/KY.Chr2.1128/KY.Chr6.24/KY.Chr3.88/KY.Chr11.1143/…	61	MF	0.168044
GO:0050906	detection of stimulus involved in sensory perception	13/478	78/7542	0.166667	2.62971	3.76335	0.00111681	0.0202805	0.0170445	KY.Chr1.2378/KY.Chr2.767/KY.Chr9.652/KY.Chr9.756/KY.Chr1.1765/KY.Chr4.1146/KY.Chr2.871/KY.Chr9.746/KY.Chr2.851/KY.Chr12.1048/KY.Chr11.889/KY.Chr14.80/KY.Chr9.365	13	BP	0.166667
GO:0061572	actin filament bundle organization	10/478	60/7542	0.166667	2.62971	3.2967	0.00407548	0.0478368	0.0402039	KY.Chr4.230/KY.Chr4.231/KY.Chr1.2113/KY.Chr9.774/KY.Chr4.747/KY.Chr1.2580/KY.Chr1.1965/KY.Chr9.761/KY.Chr1.2141/KY.Chr11.889	10	BP	0.166667
GO:0006939	smooth muscle contraction	8/478	48/7542	0.166667	2.62971	2.9463	0.00980655	0.0858023	0.0721116	KY.Chr4.230/KY.Chr4.231/KY.Chr11.1151/KY.Chr1.2113/KY.Chr11.1153/KY.Chr1.2580/KY.Chr1.1965/KY.Chr12.1048	8	BP	0.166667
GO:0007200	phospholipase C-activating G protein-coupled receptor signaling pathway	8/478	48/7542	0.166667	2.62971	2.9463	0.00980655	0.0858023	0.0721116	KY.Chr11.1151/KY.Chr9.187/KY.Chr2.487/KY.Chr12.1048/KY.Chr9.186/KY.Chr7.453/KY.Chr4.50/KY.Chr3.84	8	BP	0.166667
GO:0007602	phototransduction	7/478	42/7542	0.166667	2.62971	2.75491	0.0153236	0.117135	0.0984451	KY.Chr9.917/KY.Chr11.1151/KY.Chr1.2582/KY.Chr2.1073/KY.Chr2.871/KY.Chr8.1394/KY.Chr3.84	7	BP	0.166667
GO:0032354	response to follicle-stimulating hormone	7/478	42/7542	0.166667	2.62971	2.75491	0.0153236	0.117135	0.0984451	KY.Chr13.320/KY.Chr5.1125/KY.Chr9.391/KY.Chr1.1949/KY.Chr11.937/KY.Chr2.1203/KY.Chr5.1101	7	BP	0.166667
GO:0098900	regulation of action potential	7/478	42/7542	0.166667	2.62971	2.75491	0.0153236	0.117135	0.0984451	KY.Chr9.555/KY.Chr10.773/KY.Chr9.756/KY.Chr10.1385/KY.Chr1.2300/KY.Chr12.1048/KY.Chr4.1068	7	BP	0.166667
GO:1902475	L-alpha-amino acid transmembrane transport	7/478	42/7542	0.166667	2.62971	2.75491	0.0153236	0.117135	0.0984451	KY.Chr10.1122/KY.Chr2.1186/KY.Chr2.195/KY.Chr1.1636/KY.Chr3.1181/KY.Chr11.1369/KY.Chr7.407	7	BP	0.166667
GO:0090218	positive regulation of lipid kinase activity	6/478	36/7542	0.166667	2.62971	2.54953	0.0241134	0.156957	0.131912	KY.Chr1.2525/KY.Chr9.774/KY.Chr1.1980/KY.Chr11.889/KY.Chr1.2527/KY.Chr11.670	6	BP	0.166667
GO:2000253	positive regulation of feeding behavior	5/478	30/7542	0.166667	2.62971	2.32646	0.0383147	0.207821	0.174661	KY.Chr9.391/KY.Chr1.1949/KY.Chr11.937/KY.Chr2.1203/KY.Chr5.1101	5	BP	0.166667
GO:0009437	carnitine metabolic process	4/478	24/7542	0.166667	2.62971	2.08002	0.0617383	0.279481	0.234887	KY.Chr4.695/KY.Chr10.214/KY.Chr4.40/KY.Chr3.941	4	BP	0.166667
GO:0010042	response to manganese ion	4/478	24/7542	0.166667	2.62971	2.08002	0.0617383	0.279481	0.234887	KY.Chr9.746/KY.Chr3.1429/KY.Chr13.436/KY.Chr10.1387	4	BP	0.166667
GO:0031341	regulation of cell killing	4/478	24/7542	0.166667	2.62971	2.08002	0.0617383	0.279481	0.234887	KY.Chr4.949/KY.Chr12.452/KY.Chr12.453/KY.Chr1.2610	4	BP	0.166667
GO:0039531	regulation of cytoplasmic pattern recognition receptor signaling pathway	4/478	24/7542	0.166667	2.62971	2.08002	0.0617383	0.279481	0.234887	KY.Chr5.1002/KY.Chr1.2151/KY.Chr14.228/KY.Chr3.922	4	BP	0.166667
GO:0046635	positive regulation of alpha-beta T cell activation	4/478	24/7542	0.166667	2.62971	2.08002	0.0617383	0.279481	0.234887	KY.Chr4.949/KY.Chr11.1030/KY.Chr11.887/KY.Chr8.469	4	BP	0.166667
GO:0051124	synaptic assembly at neuromuscular junction	4/478	24/7542	0.166667	2.62971	2.08002	0.0617383	0.279481	0.234887	KY.Chr5.536/KY.Chr5.597/KY.Chr3.595/KY.Chr10.709	4	BP	0.166667
GO:0090279	regulation of calcium ion import	4/478	24/7542	0.166667	2.62971	2.08002	0.0617383	0.279481	0.234887	KY.Chr4.1146/KY.Chr1.1234/KY.Chr3.1061/KY.Chr11.889	4	BP	0.166667
GO:0097300	programmed necrotic cell death	4/478	24/7542	0.166667	2.62971	2.08002	0.0617383	0.279481	0.234887	KY.Chr5.1002/KY.Chr1.2151/KY.Chr14.228/KY.Chr3.922	4	BP	0.166667
GO:0002335	mature B cell differentiation	3/478	18/7542	0.166667	2.62971	1.80063	0.101674	0.386201	0.324578	KY.Chr1.147/KY.Chr7.206/KY.Chr14.332	3	BP	0.166667
GO:0010714	positive regulation of collagen metabolic process	3/478	18/7542	0.166667	2.62971	1.80063	0.101674	0.386201	0.324578	KY.Chr11.676/KY.Chr9.652/KY.Chr9.365	3	BP	0.166667
GO:0032352	positive regulation of hormone metabolic process	3/478	18/7542	0.166667	2.62971	1.80063	0.101674	0.386201	0.324578	KY.Chr5.1125/KY.Chr2.2218/KY.Chr2.34	3	BP	0.166667
GO:0032731	positive regulation of interleukin-1 beta production	3/478	18/7542	0.166667	2.62971	1.80063	0.101674	0.386201	0.324578	KY.Chr5.1125/KY.Chr4.949/KY.Chr8.469	3	BP	0.166667
GO:0032967	positive regulation of collagen biosynthetic process	3/478	18/7542	0.166667	2.62971	1.80063	0.101674	0.386201	0.324578	KY.Chr11.676/KY.Chr9.652/KY.Chr9.365	3	BP	0.166667
GO:0033198	response to ATP	3/478	18/7542	0.166667	2.62971	1.80063	0.101674	0.386201	0.324578	KY.Chr2.1073/KY.Chr3.1429/KY.Chr8.1394	3	BP	0.166667
GO:0043576	regulation of respiratory gaseous exchange	3/478	18/7542	0.166667	2.62971	1.80063	0.101674	0.386201	0.324578	KY.Chr13.436/KY.Chr9.108/KY.Chr2.1386	3	BP	0.166667
GO:0045191	regulation of isotype switching	3/478	18/7542	0.166667	2.62971	1.80063	0.101674	0.386201	0.324578	KY.Chr4.407/KY.Chr14.26/KY.Chr14.27	3	BP	0.166667
GO:0045914	negative regulation of catecholamine metabolic process	3/478	18/7542	0.166667	2.62971	1.80063	0.101674	0.386201	0.324578	KY.Chr14.40/KY.Chr9.652/KY.Chr9.365	3	BP	0.166667
GO:0045963	negative regulation of dopamine metabolic process	3/478	18/7542	0.166667	2.62971	1.80063	0.101674	0.386201	0.324578	KY.Chr14.40/KY.Chr9.652/KY.Chr9.365	3	BP	0.166667
GO:0048714	positive regulation of oligodendrocyte differentiation	3/478	18/7542	0.166667	2.62971	1.80063	0.101674	0.386201	0.324578	KY.Chr1.727/KY.Chr2.1038/KY.Chr2.1386	3	BP	0.166667
GO:0050908	detection of light stimulus involved in visual perception	3/478	18/7542	0.166667	2.62971	1.80063	0.101674	0.386201	0.324578	KY.Chr2.767/KY.Chr1.1765/KY.Chr4.1146	3	BP	0.166667
GO:0060713	labyrinthine layer morphogenesis	3/478	18/7542	0.166667	2.62971	1.80063	0.101674	0.386201	0.324578	KY.Chr9.1061/KY.Chr9.1067/KY.Chr1.1425	3	BP	0.166667
GO:1900242	regulation of synaptic vesicle endocytosis	3/478	18/7542	0.166667	2.62971	1.80063	0.101674	0.386201	0.324578	KY.Chr12.152/KY.Chr3.1181/KY.Chr3.595	3	BP	0.166667
GO:0002315	marginal zone B cell differentiation	2/478	12/7542	0.166667	2.62971	1.46962	0.174009	0.519488	0.436598	KY.Chr7.206/KY.Chr14.332	2	BP	0.166667
GO:0003159	morphogenesis of an endothelium	2/478	12/7542	0.166667	2.62971	1.46962	0.174009	0.519488	0.436598	KY.Chr2.769/KY.Chr12.818	2	BP	0.166667
GO:0003356	regulation of cilium beat frequency	2/478	12/7542	0.166667	2.62971	1.46962	0.174009	0.519488	0.436598	KY.Chr5.1103/KY.Chr10.588	2	BP	0.166667
GO:0007482	haltere development	2/478	12/7542	0.166667	2.62971	1.46962	0.174009	0.519488	0.436598	KY.Chr12.32/KY.Chr11.670	2	BP	0.166667
GO:0007501	mesodermal cell fate specification	2/478	12/7542	0.166667	2.62971	1.46962	0.174009	0.519488	0.436598	KY.Chr14.1181/KY.Chr11.1126	2	BP	0.166667
GO:0008628	hormone-mediated apoptotic signaling pathway	2/478	12/7542	0.166667	2.62971	1.46962	0.174009	0.519488	0.436598	KY.Chr5.222/KY.Chr11.1153	2	BP	0.166667
GO:0010692	regulation of alkaline phosphatase activity	2/478	12/7542	0.166667	2.62971	1.46962	0.174009	0.519488	0.436598	KY.Chr9.652/KY.Chr9.365	2	BP	0.166667
GO:0014005	microglia development	2/478	12/7542	0.166667	2.62971	1.46962	0.174009	0.519488	0.436598	KY.Chr9.652/KY.Chr9.365	2	BP	0.166667
GO:0014874	response to stimulus involved in regulation of muscle adaptation	2/478	12/7542	0.166667	2.62971	1.46962	0.174009	0.519488	0.436598	KY.Chr9.756/KY.Chr1.1400	2	BP	0.166667
GO:0015791	polyol transmembrane transport	2/478	12/7542	0.166667	2.62971	1.46962	0.174009	0.519488	0.436598	KY.Chr3.393/KY.Chr9.108	2	BP	0.166667
GO:0016540	protein autoprocessing	2/478	12/7542	0.166667	2.62971	1.46962	0.174009	0.519488	0.436598	KY.Chr10.626/KY.Chr1.911	2	BP	0.166667
GO:0030277	maintenance of gastrointestinal epithelium	2/478	12/7542	0.166667	2.62971	1.46962	0.174009	0.519488	0.436598	KY.Chr11.676/KY.Chr10.1053	2	BP	0.166667
GO:0032430	positive regulation of phospholipase A2 activity	2/478	12/7542	0.166667	2.62971	1.46962	0.174009	0.519488	0.436598	KY.Chr2.1221/KY.Chr11.670	2	BP	0.166667
GO:0034111	negative regulation of homotypic cell-cell adhesion	2/478	12/7542	0.166667	2.62971	1.46962	0.174009	0.519488	0.436598	KY.Chr1.207/KY.Chr1.206	2	BP	0.166667
GO:0034379	very-low-density lipoprotein particle assembly	2/478	12/7542	0.166667	2.62971	1.46962	0.174009	0.519488	0.436598	KY.Chr2.470/KY.Chr11.922	2	BP	0.166667
GO:0035216	haltere disc development	2/478	12/7542	0.166667	2.62971	1.46962	0.174009	0.519488	0.436598	KY.Chr12.32/KY.Chr11.670	2	BP	0.166667
GO:0036066	protein O-linked fucosylation	2/478	12/7542	0.166667	2.62971	1.46962	0.174009	0.519488	0.436598	KY.Chr7.206/KY.Chr14.332	2	BP	0.166667
GO:0038169	somatostatin receptor signaling pathway	2/478	12/7542	0.166667	2.62971	1.46962	0.174009	0.519488	0.436598	KY.Chr5.222/KY.Chr11.1153	2	BP	0.166667
GO:0038170	somatostatin signaling pathway	2/478	12/7542	0.166667	2.62971	1.46962	0.174009	0.519488	0.436598	KY.Chr5.222/KY.Chr11.1153	2	BP	0.166667
GO:0042416	dopamine biosynthetic process	2/478	12/7542	0.166667	2.62971	1.46962	0.174009	0.519488	0.436598	KY.Chr2.2218/KY.Chr2.34	2	BP	0.166667
GO:0042745	circadian sleep/wake cycle	2/478	12/7542	0.166667	2.62971	1.46962	0.174009	0.519488	0.436598	KY.Chr10.773/KY.Chr4.1068	2	BP	0.166667
GO:0043371	negative regulation of CD4-positive, alpha-beta T cell differentiation	2/478	12/7542	0.166667	2.62971	1.46962	0.174009	0.519488	0.436598	KY.Chr11.1030/KY.Chr4.407	2	BP	0.166667
GO:0045723	positive regulation of fatty acid biosynthetic process	2/478	12/7542	0.166667	2.62971	1.46962	0.174009	0.519488	0.436598	KY.Chr9.1097/KY.Chr3.1429	2	BP	0.166667
GO:0046929	negative regulation of neurotransmitter secretion	2/478	12/7542	0.166667	2.62971	1.46962	0.174009	0.519488	0.436598	KY.Chr5.112/KY.Chr1.2419	2	BP	0.166667
GO:0051349	positive regulation of lyase activity	2/478	12/7542	0.166667	2.62971	1.46962	0.174009	0.519488	0.436598	KY.Chr5.598/KY.Chr3.1061	2	BP	0.166667
GO:0060337	type I interferon-mediated signaling pathway	2/478	12/7542	0.166667	2.62971	1.46962	0.174009	0.519488	0.436598	KY.Chr5.1125/KY.Chr14.393	2	BP	0.166667
GO:0061009	common bile duct development	2/478	12/7542	0.166667	2.62971	1.46962	0.174009	0.519488	0.436598	KY.Chr11.676/KY.Chr1.1234	2	BP	0.166667
GO:0061154	endothelial tube morphogenesis	2/478	12/7542	0.166667	2.62971	1.46962	0.174009	0.519488	0.436598	KY.Chr2.769/KY.Chr12.818	2	BP	0.166667
GO:0070141	response to UV-A	2/478	12/7542	0.166667	2.62971	1.46962	0.174009	0.519488	0.436598	KY.Chr2.500/KY.Chr11.670	2	BP	0.166667
GO:0071357	cellular response to type I interferon	2/478	12/7542	0.166667	2.62971	1.46962	0.174009	0.519488	0.436598	KY.Chr5.1125/KY.Chr14.393	2	BP	0.166667
GO:0071624	positive regulation of granulocyte chemotaxis	2/478	12/7542	0.166667	2.62971	1.46962	0.174009	0.519488	0.436598	KY.Chr9.774/KY.Chr14.314	2	BP	0.166667
GO:0072553	terminal button organization	2/478	12/7542	0.166667	2.62971	1.46962	0.174009	0.519488	0.436598	KY.Chr5.597/KY.Chr3.595	2	BP	0.166667
GO:0089718	amino acid import across plasma membrane	2/478	12/7542	0.166667	2.62971	1.46962	0.174009	0.519488	0.436598	KY.Chr2.195/KY.Chr7.407	2	BP	0.166667
GO:0090009	primitive streak formation	2/478	12/7542	0.166667	2.62971	1.46962	0.174009	0.519488	0.436598	KY.Chr11.1327/KY.Chr14.1181	2	BP	0.166667
GO:0090023	positive regulation of neutrophil chemotaxis	2/478	12/7542	0.166667	2.62971	1.46962	0.174009	0.519488	0.436598	KY.Chr9.774/KY.Chr14.314	2	BP	0.166667
GO:0090153	regulation of sphingolipid biosynthetic process	2/478	12/7542	0.166667	2.62971	1.46962	0.174009	0.519488	0.436598	KY.Chr9.1061/KY.Chr9.1067	2	BP	0.166667
GO:0097205	renal filtration	2/478	12/7542	0.166667	2.62971	1.46962	0.174009	0.519488	0.436598	KY.Chr9.774/KY.Chr10.962	2	BP	0.166667
GO:1905038	regulation of membrane lipid metabolic process	2/478	12/7542	0.166667	2.62971	1.46962	0.174009	0.519488	0.436598	KY.Chr9.1061/KY.Chr9.1067	2	BP	0.166667
GO:2000316	regulation of T-helper 17 type immune response	2/478	12/7542	0.166667	2.62971	1.46962	0.174009	0.519488	0.436598	KY.Chr11.887/KY.Chr8.469	2	BP	0.166667
GO:0005262	calcium channel activity	12/449	72/6788	0.166667	2.51967	3.44995	0.00244447	0.017331	0.0135017	KY.Chr2.2218/KY.Chr14.571/KY.Chr2.1073/KY.Chr11.134/KY.Chr4.1146/KY.Chr2.34/KY.Chr9.746/KY.Chr10.218/KY.Chr4.774/KY.Chr10.219/KY.Chr13.436/KY.Chr10.588	12	MF	0.166667
GO:0030414	peptidase inhibitor activity	7/449	42/6788	0.166667	2.51967	2.62908	0.0189572	0.0906212	0.0705982	KY.Chr5.598/KY.Chr1.764/KY.Chr5.1002/KY.Chr1.2151/KY.Chr14.228/KY.Chr3.922/KY.Chr8.979	7	MF	0.166667
GO:0005507	copper ion binding	4/449	24/6788	0.166667	2.51967	1.98475	0.07007	0.247007	0.19243	KY.Chr8.266/KY.Chr12.791/KY.Chr5.386/KY.Chr10.1387	4	MF	0.166667
GO:0005328	neurotransmitter:sodium symporter activity	3/449	18/6788	0.166667	2.51967	1.71808	0.11206	0.35355	0.275432	KY.Chr2.195/KY.Chr14.991/KY.Chr7.407	3	MF	0.166667
GO:0004629	phospholipase C activity	2/449	12/6788	0.166667	2.51967	1.40219	0.18612	0.495534	0.386045	KY.Chr11.1151/KY.Chr3.84	2	MF	0.166667
GO:0004994	somatostatin receptor activity	2/449	12/6788	0.166667	2.51967	1.40219	0.18612	0.495534	0.386045	KY.Chr5.222/KY.Chr11.1153	2	MF	0.166667
GO:0005452	solute:inorganic anion antiporter activity	2/449	12/6788	0.166667	2.51967	1.40219	0.18612	0.495534	0.386045	KY.Chr7.489/KY.Chr3.393	2	MF	0.166667
GO:0042379	chemokine receptor binding	2/449	12/6788	0.166667	2.51967	1.40219	0.18612	0.495534	0.386045	KY.Chr11.1089/KY.Chr14.1098	2	MF	0.166667
GO:0043292	contractile muscle fiber	31/488	186/7603	0.166667	2.59665	5.7735	7.10291e-07	1.55428e-05	1.1567e-05	KY.Chr3.1115/KY.Chr3.1094/KY.Chr3.680/KY.Chr4.230/KY.Chr1.2378/KY.Chr6.34/KY.Chr1.2011/KY.Chr1.2008/KY.Chr8.582/KY.Chr4.231/KY.Chr9.707/KY.Chr4.1167/KY.Chr9.756/KY.Chr1.2113/KY.Chr3.13/KY.Chr1.1400/KY.Chr1.628/KY.Chr12.751/KY.Chr1.2010/KY.Chr1.2580/KY.Chr3.12/KY.Chr2.2282/KY.Chr1.1965/KY.Chr1.1982/KY.Chr3.11/KY.Chr9.746/KY.Chr1.1983/KY.Chr11.771/KY.Chr11.44/KY.Chr6.268/KY.Chr2.1050	31	CC	0.166667
GO:0031256	leading edge membrane	18/488	108/7603	0.166667	2.59665	4.37646	0.00015607	0.00148867	0.00110787	KY.Chr4.850/KY.Chr2.195/KY.Chr3.1115/KY.Chr3.1094/KY.Chr1.2525/KY.Chr9.555/KY.Chr9.455/KY.Chr10.773/KY.Chr2.2218/KY.Chr9.774/KY.Chr1.2300/KY.Chr2.1128/KY.Chr2.34/KY.Chr12.1048/KY.Chr11.889/KY.Chr13.436/KY.Chr4.1068/KY.Chr1.2527	18	CC	0.166667
GO:0045179	apical cortex	7/488	42/7603	0.166667	2.59665	2.71726	0.0163372	0.0732221	0.0544918	KY.Chr6.373/KY.Chr3.13/KY.Chr10.224/KY.Chr3.12/KY.Chr3.11/KY.Chr11.771/KY.Chr2.1050	7	CC	0.166667
GO:0032809	neuronal cell body membrane	5/488	30/7603	0.166667	2.59665	2.29469	0.0401428	0.140879	0.104842	KY.Chr1.2378/KY.Chr9.555/KY.Chr1.1306/KY.Chr1.2300/KY.Chr12.1048	5	CC	0.166667
GO:0042470	melanosome	5/488	30/7603	0.166667	2.59665	2.29469	0.0401428	0.140879	0.104842	KY.Chr13.392/KY.Chr8.266/KY.Chr12.791/KY.Chr5.386/KY.Chr1.911	5	CC	0.166667
GO:0044298	cell body membrane	5/488	30/7603	0.166667	2.59665	2.29469	0.0401428	0.140879	0.104842	KY.Chr1.2378/KY.Chr9.555/KY.Chr1.1306/KY.Chr1.2300/KY.Chr12.1048	5	CC	0.166667
GO:0038039	G protein-coupled receptor heterodimeric complex	2/488	12/7603	0.166667	2.59665	1.44957	0.177526	0.469762	0.349597	KY.Chr9.455/KY.Chr11.1153	2	CC	0.166667
GO:0007268	chemical synaptic transmission	55/478	332/7542	0.165663	2.61387	7.82297	2.06474e-11	2.21753e-08	1.8637e-08	KY.Chr5.112/KY.Chr2.1186/KY.Chr10.626/KY.Chr8.474/KY.Chr2.195/KY.Chr3.314/KY.Chr1.2378/KY.Chr9.744/KY.Chr12.152/KY.Chr5.222/KY.Chr12.178/KY.Chr9.557/KY.Chr2.2014/KY.Chr11.1151/KY.Chr9.555/KY.Chr7.1255/KY.Chr1.1306/KY.Chr10.1199/KY.Chr3.87/KY.Chr3.1181/KY.Chr2.2218/KY.Chr14.991/KY.Chr5.597/KY.Chr1.1127/KY.Chr7.967/KY.Chr3.595/KY.Chr11.1153/KY.Chr10.224/KY.Chr9.774/KY.Chr2.487/KY.Chr3.936/KY.Chr1.2…	55	BP	0.165663
GO:0098916	anterograde trans-synaptic signaling	55/478	332/7542	0.165663	2.61387	7.82297	2.06474e-11	2.21753e-08	1.8637e-08	KY.Chr5.112/KY.Chr2.1186/KY.Chr10.626/KY.Chr8.474/KY.Chr2.195/KY.Chr3.314/KY.Chr1.2378/KY.Chr9.744/KY.Chr12.152/KY.Chr5.222/KY.Chr12.178/KY.Chr9.557/KY.Chr2.2014/KY.Chr11.1151/KY.Chr9.555/KY.Chr7.1255/KY.Chr1.1306/KY.Chr10.1199/KY.Chr3.87/KY.Chr3.1181/KY.Chr2.2218/KY.Chr14.991/KY.Chr5.597/KY.Chr1.1127/KY.Chr7.967/KY.Chr3.595/KY.Chr11.1153/KY.Chr10.224/KY.Chr9.774/KY.Chr2.487/KY.Chr3.936/KY.Chr1.2…	55	BP	0.165663
GO:0046873	metal ion transmembrane transporter activity	47/449	284/6788	0.165493	2.50193	6.88129	2.59159e-09	7.43315e-08	5.79078e-08	KY.Chr1.2419/KY.Chr2.195/KY.Chr1.2378/KY.Chr11.289/KY.Chr4.1244/KY.Chr5.634/KY.Chr3.1181/KY.Chr10.773/KY.Chr2.2218/KY.Chr14.991/KY.Chr9.756/KY.Chr7.489/KY.Chr12.751/KY.Chr2.2183/KY.Chr13.432/KY.Chr11.1369/KY.Chr14.571/KY.Chr3.393/KY.Chr1.2300/KY.Chr14.978/KY.Chr2.1073/KY.Chr2.1128/KY.Chr11.134/KY.Chr4.1146/KY.Chr2.34/KY.Chr2.871/KY.Chr9.746/KY.Chr10.1123/KY.Chr7.262/KY.Chr14.1047/KY.Chr14.1144/KY…	47	MF	0.165493
GO:0004252	serine-type endopeptidase activity	13/449	79/6788	0.164557	2.48778	3.53977	0.00184397	0.0138982	0.0108273	KY.Chr11.1089/KY.Chr10.626/KY.Chr9.892/KY.Chr3.680/KY.Chr1.1849/KY.Chr1.777/KY.Chr2.2016/KY.Chr9.761/KY.Chr10.988/KY.Chr11.658/KY.Chr1.911/KY.Chr9.788/KY.Chr9.835	13	MF	0.164557
GO:0032153	cell division site	11/488	67/7603	0.164179	2.5579	3.35422	0.00329222	0.0200771	0.0149414	KY.Chr3.314/KY.Chr3.87/KY.Chr3.13/KY.Chr4.747/KY.Chr3.12/KY.Chr3.88/KY.Chr3.11/KY.Chr3.315/KY.Chr11.771/KY.Chr14.209/KY.Chr2.1050	11	CC	0.164179
GO:0032890	regulation of organic acid transport	10/478	61/7542	0.163934	2.5866	3.23635	0.00460622	0.0519379	0.0436506	KY.Chr12.1072/KY.Chr1.207/KY.Chr9.455/KY.Chr10.773/KY.Chr9.1097/KY.Chr4.1146/KY.Chr1.206/KY.Chr9.746/KY.Chr4.1068/KY.Chr6.445	10	BP	0.163934
GO:0050868	negative regulation of T cell activation	10/478	61/7542	0.163934	2.5866	3.23635	0.00460622	0.0519379	0.0436506	KY.Chr4.949/KY.Chr11.1030/KY.Chr11.524/KY.Chr11.887/KY.Chr14.1057/KY.Chr4.407/KY.Chr14.26/KY.Chr11.670/KY.Chr14.27/KY.Chr14.393	10	BP	0.163934
GO:1903793	positive regulation of monoatomic anion transport	9/478	55/7542	0.163636	2.58189	3.06272	0.00713265	0.0697681	0.0586358	KY.Chr14.605/KY.Chr12.1072/KY.Chr1.207/KY.Chr9.455/KY.Chr9.1097/KY.Chr1.206/KY.Chr9.746/KY.Chr2.218/KY.Chr6.445	9	BP	0.163636
GO:0072349	modified amino acid transmembrane transporter activity	9/449	55/6788	0.163636	2.47386	2.92069	0.0093168	0.0529631	0.0412608	KY.Chr6.160/KY.Chr1.1636/KY.Chr1.2360/KY.Chr2.767/KY.Chr4.695/KY.Chr10.214/KY.Chr4.40/KY.Chr13.251/KY.Chr3.941	9	MF	0.163636
GO:0042641	actomyosin	9/488	55/7603	0.163636	2.54944	3.02014	0.00773259	0.0388719	0.0289285	KY.Chr3.1115/KY.Chr3.1094/KY.Chr4.230/KY.Chr4.231/KY.Chr1.2113/KY.Chr1.2580/KY.Chr1.1965/KY.Chr11.44/KY.Chr6.268	9	CC	0.163636
GO:0007618	mating	16/478	98/7542	0.163265	2.57604	4.08489	0.000395235	0.00953893	0.00801689	KY.Chr2.470/KY.Chr1.2378/KY.Chr1.207/KY.Chr9.797/KY.Chr5.597/KY.Chr9.774/KY.Chr9.1097/KY.Chr11.1143/KY.Chr1.206/KY.Chr12.1048/KY.Chr3.1737/KY.Chr3.1061/KY.Chr13.436/KY.Chr8.248/KY.Chr11.922/KY.Chr10.1387	16	BP	0.163265
GO:0006855	xenobiotic transmembrane transport	21/478	129/7542	0.162791	2.56855	4.67412	5.34257e-05	0.00222312	0.0018684	KY.Chr2.1186/KY.Chr14.605/KY.Chr2.195/KY.Chr11.289/KY.Chr3.1181/KY.Chr7.489/KY.Chr11.1369/KY.Chr3.393/KY.Chr4.695/KY.Chr10.214/KY.Chr9.37/KY.Chr14.1047/KY.Chr7.826/KY.Chr4.40/KY.Chr7.823/KY.Chr7.407/KY.Chr7.821/KY.Chr1.960/KY.Chr3.941/KY.Chr2.831/KY.Chr7.822	21	BP	0.162791
GO:0051703	biological process involved in intraspecies interaction between organisms	7/478	43/7542	0.162791	2.56855	2.68308	0.0173366	0.127749	0.107366	KY.Chr7.1255/KY.Chr13.392/KY.Chr3.595/KY.Chr9.1097/KY.Chr1.1534/KY.Chr13.436/KY.Chr10.1387	7	BP	0.162791
GO:0070228	regulation of lymphocyte apoptotic process	7/478	43/7542	0.162791	2.56855	2.68308	0.0173366	0.127749	0.107366	KY.Chr5.1002/KY.Chr4.949/KY.Chr1.2151/KY.Chr14.228/KY.Chr11.887/KY.Chr3.922/KY.Chr4.407	7	BP	0.162791
GO:0090314	positive regulation of protein targeting to membrane	7/478	43/7542	0.162791	2.56855	2.68308	0.0173366	0.127749	0.107366	KY.Chr4.850/KY.Chr14.40/KY.Chr9.652/KY.Chr1.2300/KY.Chr11.889/KY.Chr11.670/KY.Chr9.365	7	BP	0.162791
GO:0019233	sensory perception of pain	13/478	80/7542	0.1625	2.56396	3.65803	0.00142154	0.0228724	0.0192229	KY.Chr1.2419/KY.Chr1.2378/KY.Chr5.745/KY.Chr9.652/KY.Chr9.756/KY.Chr4.1146/KY.Chr9.746/KY.Chr3.1429/KY.Chr12.1048/KY.Chr11.889/KY.Chr13.436/KY.Chr8.1234/KY.Chr9.365	13	BP	0.1625
GO:0017085	response to insecticide	6/478	37/7542	0.162162	2.55863	2.47214	0.0272945	0.17068	0.143446	KY.Chr9.323/KY.Chr2.2218/KY.Chr9.756/KY.Chr2.34/KY.Chr7.404/KY.Chr7.818	6	BP	0.162162
GO:0042130	negative regulation of T cell proliferation	6/478	37/7542	0.162162	2.55863	2.47214	0.0272945	0.17068	0.143446	KY.Chr4.949/KY.Chr11.524/KY.Chr14.1057/KY.Chr14.26/KY.Chr11.670/KY.Chr14.27	6	BP	0.162162
GO:0014704	intercalated disc	6/488	37/7603	0.162162	2.52647	2.43749	0.0288282	0.115313	0.0858158	KY.Chr1.2378/KY.Chr10.1199/KY.Chr9.756/KY.Chr12.751/KY.Chr4.1007/KY.Chr11.44	6	CC	0.162162
GO:0050804	modulation of chemical synaptic transmission	48/478	297/7542	0.161616	2.55002	7.08923	1.03469e-09	4.04092e-07	3.39615e-07	KY.Chr5.112/KY.Chr6.590/KY.Chr1.2419/KY.Chr10.626/KY.Chr8.474/KY.Chr5.1125/KY.Chr2.470/KY.Chr1.2378/KY.Chr12.152/KY.Chr1.207/KY.Chr12.178/KY.Chr2.2014/KY.Chr11.1151/KY.Chr1.1306/KY.Chr9.455/KY.Chr3.857/KY.Chr3.1181/KY.Chr10.773/KY.Chr2.2218/KY.Chr9.756/KY.Chr5.597/KY.Chr1.1127/KY.Chr3.595/KY.Chr9.774/KY.Chr10.1385/KY.Chr3.936/KY.Chr1.2300/KY.Chr9.787/KY.Chr2.1128/KY.Chr6.24/KY.Chr11.134/KY.Chr1.1…	48	BP	0.161616
GO:0010039	response to iron ion	5/478	31/7542	0.16129	2.54488	2.24197	0.0433951	0.22597	0.189914	KY.Chr1.207/KY.Chr10.1053/KY.Chr1.206/KY.Chr3.511/KY.Chr10.1387	5	BP	0.16129
GO:0031279	regulation of cyclase activity	5/478	31/7542	0.16129	2.54488	2.24197	0.0433951	0.22597	0.189914	KY.Chr5.598/KY.Chr9.455/KY.Chr4.1146/KY.Chr3.1061/KY.Chr3.245	5	BP	0.16129
GO:0031294	lymphocyte costimulation	5/478	31/7542	0.16129	2.54488	2.24197	0.0433951	0.22597	0.189914	KY.Chr10.709/KY.Chr9.37/KY.Chr11.889/KY.Chr7.826/KY.Chr1.1425	5	BP	0.16129
GO:0032098	regulation of appetite	5/478	31/7542	0.16129	2.54488	2.24197	0.0433951	0.22597	0.189914	KY.Chr9.391/KY.Chr1.1949/KY.Chr11.937/KY.Chr2.1203/KY.Chr5.1101	5	BP	0.16129
GO:0032928	regulation of superoxide anion generation	5/478	31/7542	0.16129	2.54488	2.24197	0.0433951	0.22597	0.189914	KY.Chr14.40/KY.Chr9.652/KY.Chr11.670/KY.Chr3.1573/KY.Chr9.365	5	BP	0.16129
GO:0042596	fear response	5/478	31/7542	0.16129	2.54488	2.24197	0.0433951	0.22597	0.189914	KY.Chr1.2419/KY.Chr9.555/KY.Chr4.1146/KY.Chr9.746/KY.Chr10.1387	5	BP	0.16129
GO:0045620	negative regulation of lymphocyte differentiation	5/478	31/7542	0.16129	2.54488	2.24197	0.0433951	0.22597	0.189914	KY.Chr11.1030/KY.Chr11.887/KY.Chr4.407/KY.Chr11.670/KY.Chr14.393	5	BP	0.16129
GO:0045907	positive regulation of vasoconstriction	5/478	31/7542	0.16129	2.54488	2.24197	0.0433951	0.22597	0.189914	KY.Chr9.1097/KY.Chr3.1429/KY.Chr12.1048/KY.Chr11.670/KY.Chr10.1387	5	BP	0.16129
GO:0048770	pigment granule	5/488	31/7603	0.16129	2.51289	2.21039	0.0454364	0.156503	0.11647	KY.Chr13.392/KY.Chr8.266/KY.Chr12.791/KY.Chr5.386/KY.Chr1.911	5	CC	0.16129
GO:1903522	regulation of blood circulation	29/478	180/7542	0.161111	2.54205	5.44678	2.56164e-06	0.000193067	0.000162261	KY.Chr3.1115/KY.Chr3.1094/KY.Chr3.680/KY.Chr1.2378/KY.Chr11.1151/KY.Chr10.1199/KY.Chr5.536/KY.Chr4.1167/KY.Chr10.773/KY.Chr2.2218/KY.Chr9.756/KY.Chr1.628/KY.Chr12.751/KY.Chr5.623/KY.Chr2.2183/KY.Chr1.2300/KY.Chr4.1007/KY.Chr9.1097/KY.Chr11.1143/KY.Chr2.34/KY.Chr3.1429/KY.Chr10.1123/KY.Chr12.1048/KY.Chr12.322/KY.Chr3.84/KY.Chr4.1068/KY.Chr11.44/KY.Chr11.670/KY.Chr10.1387	29	BP	0.161111
GO:0022890	inorganic cation transmembrane transporter activity	58/449	360/6788	0.161111	2.43568	7.44945	8.78548e-11	2.63983e-09	2.05655e-09	KY.Chr1.2419/KY.Chr2.1186/KY.Chr2.195/KY.Chr3.314/KY.Chr1.2378/KY.Chr11.289/KY.Chr4.1244/KY.Chr5.634/KY.Chr9.555/KY.Chr3.87/KY.Chr3.1181/KY.Chr10.773/KY.Chr2.2218/KY.Chr14.991/KY.Chr9.756/KY.Chr7.489/KY.Chr4.969/KY.Chr7.967/KY.Chr12.751/KY.Chr2.2183/KY.Chr13.432/KY.Chr11.1369/KY.Chr14.571/KY.Chr3.393/KY.Chr1.2300/KY.Chr14.978/KY.Chr2.1073/KY.Chr2.1128/KY.Chr6.24/KY.Chr3.88/KY.Chr11.134/KY.Chr4.11…	58	MF	0.161111
GO:0099177	regulation of trans-synaptic signaling	48/478	298/7542	0.161074	2.54146	7.06244	1.16236e-09	4.16123e-07	3.49726e-07	KY.Chr5.112/KY.Chr6.590/KY.Chr1.2419/KY.Chr10.626/KY.Chr8.474/KY.Chr5.1125/KY.Chr2.470/KY.Chr1.2378/KY.Chr12.152/KY.Chr1.207/KY.Chr12.178/KY.Chr2.2014/KY.Chr11.1151/KY.Chr1.1306/KY.Chr9.455/KY.Chr3.857/KY.Chr3.1181/KY.Chr10.773/KY.Chr2.2218/KY.Chr9.756/KY.Chr5.597/KY.Chr1.1127/KY.Chr3.595/KY.Chr9.774/KY.Chr10.1385/KY.Chr3.936/KY.Chr1.2300/KY.Chr9.787/KY.Chr2.1128/KY.Chr6.24/KY.Chr11.134/KY.Chr1.1…	48	BP	0.161074
GO:0030863	cortical cytoskeleton	14/488	87/7603	0.16092	2.50711	3.70253	0.00117837	0.0084299	0.00627353	KY.Chr3.1115/KY.Chr3.1094/KY.Chr1.2525/KY.Chr3.13/KY.Chr3.12/KY.Chr3.11/KY.Chr8.1394/KY.Chr10.218/KY.Chr4.774/KY.Chr10.219/KY.Chr11.771/KY.Chr1.2527/KY.Chr2.1050/KY.Chr8.755	14	CC	0.16092
GO:0099537	trans-synaptic signaling	55/478	342/7542	0.160819	2.53744	7.56915	6.79022e-11	4.67926e-08	3.93264e-08	KY.Chr5.112/KY.Chr2.1186/KY.Chr10.626/KY.Chr8.474/KY.Chr2.195/KY.Chr3.314/KY.Chr1.2378/KY.Chr9.744/KY.Chr12.152/KY.Chr5.222/KY.Chr12.178/KY.Chr9.557/KY.Chr2.2014/KY.Chr11.1151/KY.Chr9.555/KY.Chr7.1255/KY.Chr1.1306/KY.Chr10.1199/KY.Chr3.87/KY.Chr3.1181/KY.Chr2.2218/KY.Chr14.991/KY.Chr5.597/KY.Chr1.1127/KY.Chr7.967/KY.Chr3.595/KY.Chr11.1153/KY.Chr10.224/KY.Chr9.774/KY.Chr2.487/KY.Chr3.936/KY.Chr1.2…	55	BP	0.160819
GO:0035296	regulation of tube diameter	18/478	112/7542	0.160714	2.53579	4.25941	0.000213688	0.00600003	0.00504266	KY.Chr3.680/KY.Chr4.230/KY.Chr1.2378/KY.Chr4.231/KY.Chr11.1151/KY.Chr9.652/KY.Chr1.2113/KY.Chr12.751/KY.Chr1.2580/KY.Chr9.1097/KY.Chr1.1965/KY.Chr3.1429/KY.Chr10.1123/KY.Chr12.1048/KY.Chr3.84/KY.Chr11.670/KY.Chr10.1387/KY.Chr9.365	18	BP	0.160714
GO:0003208	cardiac ventricle morphogenesis	9/478	56/7542	0.160714	2.53579	3.00057	0.00803602	0.0767172	0.0644762	KY.Chr3.1115/KY.Chr3.1094/KY.Chr6.34/KY.Chr12.178/KY.Chr4.1167/KY.Chr1.628/KY.Chr2.851/KY.Chr11.44/KY.Chr12.818	9	BP	0.160714
GO:0048644	muscle organ morphogenesis	13/478	81/7542	0.160494	2.53231	3.60657	0.00159805	0.0250556	0.0210577	KY.Chr3.1115/KY.Chr3.1094/KY.Chr4.230/KY.Chr6.34/KY.Chr4.231/KY.Chr4.1167/KY.Chr1.2113/KY.Chr1.628/KY.Chr1.2580/KY.Chr1.1965/KY.Chr2.851/KY.Chr11.44/KY.Chr12.818	13	BP	0.160494
GO:0099536	synaptic signaling	55/478	343/7542	0.16035	2.53004	7.54426	7.6245e-11	4.67926e-08	3.93264e-08	KY.Chr5.112/KY.Chr2.1186/KY.Chr10.626/KY.Chr8.474/KY.Chr2.195/KY.Chr3.314/KY.Chr1.2378/KY.Chr9.744/KY.Chr12.152/KY.Chr5.222/KY.Chr12.178/KY.Chr9.557/KY.Chr2.2014/KY.Chr11.1151/KY.Chr9.555/KY.Chr7.1255/KY.Chr1.1306/KY.Chr10.1199/KY.Chr3.87/KY.Chr3.1181/KY.Chr2.2218/KY.Chr14.991/KY.Chr5.597/KY.Chr1.1127/KY.Chr7.967/KY.Chr3.595/KY.Chr11.1153/KY.Chr10.224/KY.Chr9.774/KY.Chr2.487/KY.Chr3.936/KY.Chr1.2…	55	BP	0.16035
GO:2001023	regulation of response to drug	16/478	100/7542	0.16	2.52452	3.992	0.000499057	0.0114552	0.00962741	KY.Chr11.1089/KY.Chr14.605/KY.Chr10.626/KY.Chr1.2378/KY.Chr1.207/KY.Chr12.178/KY.Chr2.2014/KY.Chr11.1151/KY.Chr9.555/KY.Chr9.455/KY.Chr10.773/KY.Chr6.24/KY.Chr1.206/KY.Chr12.1048/KY.Chr3.245/KY.Chr4.1068	16	BP	0.16
GO:0030512	negative regulation of transforming growth factor beta receptor signaling pathway	8/478	50/7542	0.16	2.52452	2.81334	0.0124941	0.100327	0.0843184	KY.Chr3.1504/KY.Chr5.709/KY.Chr10.709/KY.Chr9.360/KY.Chr10.696/KY.Chr6.22/KY.Chr6.222/KY.Chr5.155	8	BP	0.16
GO:0032946	positive regulation of mononuclear cell proliferation	8/478	50/7542	0.16	2.52452	2.81334	0.0124941	0.100327	0.0843184	KY.Chr9.652/KY.Chr4.949/KY.Chr9.37/KY.Chr1.1234/KY.Chr12.1048/KY.Chr7.826/KY.Chr4.407/KY.Chr9.365	8	BP	0.16
GO:0046676	negative regulation of insulin secretion	8/478	50/7542	0.16	2.52452	2.81334	0.0124941	0.100327	0.0843184	KY.Chr2.2183/KY.Chr9.391/KY.Chr1.2300/KY.Chr7.929/KY.Chr1.1949/KY.Chr11.937/KY.Chr2.1203/KY.Chr5.1101	8	BP	0.16
GO:0050671	positive regulation of lymphocyte proliferation	8/478	50/7542	0.16	2.52452	2.81334	0.0124941	0.100327	0.0843184	KY.Chr9.652/KY.Chr4.949/KY.Chr9.37/KY.Chr1.1234/KY.Chr12.1048/KY.Chr7.826/KY.Chr4.407/KY.Chr9.365	8	BP	0.16
GO:0070665	positive regulation of leukocyte proliferation	8/478	50/7542	0.16	2.52452	2.81334	0.0124941	0.100327	0.0843184	KY.Chr9.652/KY.Chr4.949/KY.Chr9.37/KY.Chr1.1234/KY.Chr12.1048/KY.Chr7.826/KY.Chr4.407/KY.Chr9.365	8	BP	0.16
GO:0072488	ammonium transmembrane transport	8/478	50/7542	0.16	2.52452	2.81334	0.0124941	0.100327	0.0843184	KY.Chr6.160/KY.Chr1.2360/KY.Chr14.991/KY.Chr4.695/KY.Chr10.214/KY.Chr4.40/KY.Chr13.251/KY.Chr3.941	8	BP	0.16
GO:0001504	neurotransmitter uptake	4/478	25/7542	0.16	2.52452	1.98602	0.0699745	0.30031	0.252392	KY.Chr2.195/KY.Chr2.767/KY.Chr3.1181/KY.Chr7.407	4	BP	0.16
GO:0001662	behavioral fear response	4/478	25/7542	0.16	2.52452	1.98602	0.0699745	0.30031	0.252392	KY.Chr1.2419/KY.Chr9.555/KY.Chr4.1146/KY.Chr9.746	4	BP	0.16
GO:0002712	regulation of B cell mediated immunity	4/478	25/7542	0.16	2.52452	1.98602	0.0699745	0.30031	0.252392	KY.Chr11.1089/KY.Chr4.407/KY.Chr14.26/KY.Chr14.27	4	BP	0.16
GO:0002889	regulation of immunoglobulin mediated immune response	4/478	25/7542	0.16	2.52452	1.98602	0.0699745	0.30031	0.252392	KY.Chr11.1089/KY.Chr4.407/KY.Chr14.26/KY.Chr14.27	4	BP	0.16
GO:0045123	cellular extravasation	4/478	25/7542	0.16	2.52452	1.98602	0.0699745	0.30031	0.252392	KY.Chr14.40/KY.Chr9.652/KY.Chr8.755/KY.Chr9.365	4	BP	0.16
GO:0048169	regulation of long-term neuronal synaptic plasticity	4/478	25/7542	0.16	2.52452	1.98602	0.0699745	0.30031	0.252392	KY.Chr5.1125/KY.Chr9.746/KY.Chr5.60/KY.Chr13.436	4	BP	0.16
GO:0060674	placenta blood vessel development	4/478	25/7542	0.16	2.52452	1.98602	0.0699745	0.30031	0.252392	KY.Chr9.1061/KY.Chr1.1234/KY.Chr9.1067/KY.Chr12.818	4	BP	0.16
GO:0061036	positive regulation of cartilage development	4/478	25/7542	0.16	2.52452	1.98602	0.0699745	0.30031	0.252392	KY.Chr11.676/KY.Chr9.1061/KY.Chr11.1143/KY.Chr9.1067	4	BP	0.16
GO:0008519	ammonium channel activity	8/449	50/6788	0.16	2.41889	2.6799	0.0158283	0.0792669	0.0617527	KY.Chr6.160/KY.Chr1.2360/KY.Chr14.991/KY.Chr4.695/KY.Chr10.214/KY.Chr4.40/KY.Chr13.251/KY.Chr3.941	8	MF	0.16
GO:0043270	positive regulation of monoatomic ion transport	33/478	207/7542	0.15942	2.51537	5.75052	6.60045e-07	6.89164e-05	5.79201e-05	KY.Chr14.605/KY.Chr10.626/KY.Chr12.1072/KY.Chr3.314/KY.Chr1.2378/KY.Chr1.207/KY.Chr12.178/KY.Chr11.1151/KY.Chr9.455/KY.Chr3.87/KY.Chr9.584/KY.Chr9.756/KY.Chr2.2183/KY.Chr10.709/KY.Chr2.1073/KY.Chr9.1097/KY.Chr6.24/KY.Chr3.88/KY.Chr4.1146/KY.Chr2.2016/KY.Chr1.206/KY.Chr9.746/KY.Chr8.889/KY.Chr12.1048/KY.Chr3.1061/KY.Chr3.315/KY.Chr12.322/KY.Chr3.84/KY.Chr13.436/KY.Chr2.1221/KY.Chr14.209/KY.Chr2.21…	33	BP	0.15942
GO:1903038	negative regulation of leukocyte cell-cell adhesion	11/478	69/7542	0.15942	2.51537	3.28927	0.00377829	0.045936	0.0386064	KY.Chr4.949/KY.Chr11.1030/KY.Chr11.524/KY.Chr11.887/KY.Chr14.1057/KY.Chr4.407/KY.Chr14.26/KY.Chr11.670/KY.Chr3.1573/KY.Chr14.27/KY.Chr14.393	11	BP	0.15942
GO:0046906	tetrapyrrole binding	11/449	69/6788	0.15942	2.41012	3.13315	0.00519606	0.0318321	0.0247988	KY.Chr9.623/KY.Chr3.848/KY.Chr6.205/KY.Chr7.529/KY.Chr6.244/KY.Chr3.1429/KY.Chr9.37/KY.Chr14.1109/KY.Chr11.889/KY.Chr7.826/KY.Chr6.445	11	MF	0.15942
GO:0043679	axon terminus	25/488	157/7603	0.159236	2.48088	4.91014	1.94221e-05	0.000249138	0.000185408	KY.Chr2.1186/KY.Chr8.474/KY.Chr1.2378/KY.Chr2.767/KY.Chr9.557/KY.Chr2.2014/KY.Chr11.1151/KY.Chr7.1255/KY.Chr5.745/KY.Chr9.652/KY.Chr3.1181/KY.Chr10.773/KY.Chr5.597/KY.Chr3.595/KY.Chr10.1385/KY.Chr14.571/KY.Chr2.1128/KY.Chr4.1146/KY.Chr2.871/KY.Chr9.746/KY.Chr3.84/KY.Chr13.436/KY.Chr4.1068/KY.Chr10.1387/KY.Chr9.365	25	CC	0.159236
GO:0002687	positive regulation of leukocyte migration	7/478	44/7542	0.159091	2.51017	2.61327	0.019529	0.137425	0.115497	KY.Chr9.652/KY.Chr4.949/KY.Chr9.774/KY.Chr14.314/KY.Chr12.1048/KY.Chr8.755/KY.Chr9.365	7	BP	0.159091
GO:0048149	behavioral response to ethanol	7/478	44/7542	0.159091	2.51017	2.61327	0.019529	0.137425	0.115497	KY.Chr13.320/KY.Chr2.2218/KY.Chr5.597/KY.Chr2.34/KY.Chr13.436/KY.Chr11.670/KY.Chr10.1387	7	BP	0.159091
GO:0008217	regulation of blood pressure	20/478	126/7542	0.15873	2.50448	4.42987	0.000115191	0.00381501	0.00320628	KY.Chr3.1115/KY.Chr3.1094/KY.Chr4.230/KY.Chr1.207/KY.Chr9.323/KY.Chr4.231/KY.Chr2.2218/KY.Chr1.2113/KY.Chr1.2580/KY.Chr12.635/KY.Chr9.1097/KY.Chr1.1965/KY.Chr2.34/KY.Chr1.206/KY.Chr7.284/KY.Chr3.1429/KY.Chr12.1048/KY.Chr7.404/KY.Chr7.818/KY.Chr6.445	20	BP	0.15873
GO:0015698	inorganic anion transport	13/478	82/7542	0.158537	2.50143	3.55587	0.00179235	0.0270745	0.0227545	KY.Chr9.557/KY.Chr11.1151/KY.Chr9.555/KY.Chr2.2161/KY.Chr3.1181/KY.Chr9.797/KY.Chr7.489/KY.Chr3.393/KY.Chr9.842/KY.Chr3.972/KY.Chr2.1038/KY.Chr13.170/KY.Chr2.218	13	BP	0.158537
GO:0021872	forebrain generation of neurons	9/478	57/7542	0.157895	2.4913	2.93975	0.00902393	0.0814428	0.0684478	KY.Chr8.266/KY.Chr11.1327/KY.Chr9.774/KY.Chr9.1034/KY.Chr1.1234/KY.Chr14.946/KY.Chr5.386/KY.Chr11.670/KY.Chr2.1386	9	BP	0.157895
GO:0021983	pituitary gland development	6/478	38/7542	0.157895	2.4913	2.39725	0.0307413	0.180663	0.151836	KY.Chr7.614/KY.Chr9.1034/KY.Chr1.1234/KY.Chr14.946/KY.Chr11.1073/KY.Chr12.818	6	BP	0.157895
GO:0072376	protein activation cascade	6/478	38/7542	0.157895	2.4913	2.39725	0.0307413	0.180663	0.151836	KY.Chr11.1089/KY.Chr14.192/KY.Chr9.892/KY.Chr1.777/KY.Chr3.1202/KY.Chr3.1199	6	BP	0.157895
GO:0002701	negative regulation of production of molecular mediator of immune response	3/478	19/7542	0.157895	2.4913	1.69297	0.115329	0.420232	0.353179	KY.Chr4.407/KY.Chr14.26/KY.Chr14.27	3	BP	0.157895
GO:0002820	negative regulation of adaptive immune response	3/478	19/7542	0.157895	2.4913	1.69297	0.115329	0.420232	0.353179	KY.Chr4.407/KY.Chr14.26/KY.Chr14.27	3	BP	0.157895
GO:0002823	negative regulation of adaptive immune response based on somatic recombination of immune receptors built from immunoglobulin superfamily domains	3/478	19/7542	0.157895	2.4913	1.69297	0.115329	0.420232	0.353179	KY.Chr4.407/KY.Chr14.26/KY.Chr14.27	3	BP	0.157895
GO:0010543	regulation of platelet activation	3/478	19/7542	0.157895	2.4913	1.69297	0.115329	0.420232	0.353179	KY.Chr1.207/KY.Chr1.206/KY.Chr8.755	3	BP	0.157895
GO:0032732	positive regulation of interleukin-1 production	3/478	19/7542	0.157895	2.4913	1.69297	0.115329	0.420232	0.353179	KY.Chr5.1125/KY.Chr4.949/KY.Chr8.469	3	BP	0.157895
GO:0033239	negative regulation of amine metabolic process	3/478	19/7542	0.157895	2.4913	1.69297	0.115329	0.420232	0.353179	KY.Chr14.40/KY.Chr9.652/KY.Chr9.365	3	BP	0.157895
GO:0042661	regulation of mesodermal cell fate specification	3/478	19/7542	0.157895	2.4913	1.69297	0.115329	0.420232	0.353179	KY.Chr1.2598/KY.Chr6.22/KY.Chr11.1126	3	BP	0.157895
GO:0050909	sensory perception of taste	3/478	19/7542	0.157895	2.4913	1.69297	0.115329	0.420232	0.353179	KY.Chr1.2419/KY.Chr1.2378/KY.Chr10.1387	3	BP	0.157895
GO:0060343	trabecula formation	3/478	19/7542	0.157895	2.4913	1.69297	0.115329	0.420232	0.353179	KY.Chr3.1504/KY.Chr3.680/KY.Chr1.1737	3	BP	0.157895
GO:1905770	regulation of mesodermal cell differentiation	3/478	19/7542	0.157895	2.4913	1.69297	0.115329	0.420232	0.353179	KY.Chr1.2598/KY.Chr6.22/KY.Chr11.1126	3	BP	0.157895
GO:1905902	regulation of mesoderm formation	3/478	19/7542	0.157895	2.4913	1.69297	0.115329	0.420232	0.353179	KY.Chr1.2598/KY.Chr6.22/KY.Chr11.1126	3	BP	0.157895
GO:2000136	regulation of cell proliferation involved in heart morphogenesis	3/478	19/7542	0.157895	2.4913	1.69297	0.115329	0.420232	0.353179	KY.Chr11.676/KY.Chr1.1234/KY.Chr12.818	3	BP	0.157895
GO:0008324	monoatomic cation transmembrane transporter activity	66/449	418/6788	0.157895	2.38706	7.7905	9.36027e-12	3.10859e-10	2.42174e-10	KY.Chr1.2419/KY.Chr2.1186/KY.Chr6.160/KY.Chr2.195/KY.Chr3.314/KY.Chr1.2360/KY.Chr1.2378/KY.Chr11.289/KY.Chr2.767/KY.Chr4.1244/KY.Chr5.634/KY.Chr9.555/KY.Chr3.87/KY.Chr3.1181/KY.Chr10.773/KY.Chr2.2218/KY.Chr14.991/KY.Chr9.756/KY.Chr7.489/KY.Chr4.969/KY.Chr7.967/KY.Chr12.751/KY.Chr2.2183/KY.Chr13.432/KY.Chr11.1369/KY.Chr14.571/KY.Chr3.393/KY.Chr4.695/KY.Chr1.2300/KY.Chr10.214/KY.Chr14.978/KY.Chr2.1…	66	MF	0.157895
GO:0005342	organic acid transmembrane transporter activity	23/449	146/6788	0.157534	2.38161	4.49122	7.70912e-05	0.000992746	0.000773396	KY.Chr10.1122/KY.Chr2.1186/KY.Chr2.195/KY.Chr1.1636/KY.Chr7.1042/KY.Chr11.289/KY.Chr2.767/KY.Chr3.1181/KY.Chr9.797/KY.Chr7.489/KY.Chr11.1369/KY.Chr3.393/KY.Chr14.978/KY.Chr5.578/KY.Chr14.1047/KY.Chr7.823/KY.Chr7.407/KY.Chr3.1420/KY.Chr7.821/KY.Chr1.960/KY.Chr14.622/KY.Chr2.831/KY.Chr7.822	23	MF	0.157534
GO:0046943	carboxylic acid transmembrane transporter activity	23/449	146/6788	0.157534	2.38161	4.49122	7.70912e-05	0.000992746	0.000773396	KY.Chr10.1122/KY.Chr2.1186/KY.Chr2.195/KY.Chr1.1636/KY.Chr7.1042/KY.Chr11.289/KY.Chr2.767/KY.Chr3.1181/KY.Chr9.797/KY.Chr7.489/KY.Chr11.1369/KY.Chr3.393/KY.Chr14.978/KY.Chr5.578/KY.Chr14.1047/KY.Chr7.823/KY.Chr7.407/KY.Chr3.1420/KY.Chr7.821/KY.Chr1.960/KY.Chr14.622/KY.Chr2.831/KY.Chr7.822	23	MF	0.157534
GO:1903845	negative regulation of cellular response to transforming growth factor beta stimulus	8/478	51/7542	0.156863	2.47502	2.74926	0.014024	0.108554	0.0912328	KY.Chr3.1504/KY.Chr5.709/KY.Chr10.709/KY.Chr9.360/KY.Chr10.696/KY.Chr6.22/KY.Chr6.222/KY.Chr5.155	8	BP	0.156863
GO:0043204	perikaryon	16/488	102/7603	0.156863	2.44391	3.84474	0.000718252	0.00556645	0.00414255	KY.Chr10.626/KY.Chr1.2378/KY.Chr12.178/KY.Chr3.1308/KY.Chr4.901/KY.Chr7.1255/KY.Chr9.652/KY.Chr3.1181/KY.Chr2.2218/KY.Chr14.991/KY.Chr10.709/KY.Chr1.2300/KY.Chr2.1128/KY.Chr2.34/KY.Chr2.871/KY.Chr9.365	16	CC	0.156863
GO:0015318	inorganic molecular entity transmembrane transporter activity	76/449	486/6788	0.156379	2.36414	8.30594	3.13225e-13	1.79677e-11	1.39977e-11	KY.Chr10.1122/KY.Chr1.2419/KY.Chr2.1186/KY.Chr2.195/KY.Chr1.1636/KY.Chr7.1042/KY.Chr3.314/KY.Chr1.2378/KY.Chr11.289/KY.Chr2.767/KY.Chr4.1244/KY.Chr9.557/KY.Chr11.1151/KY.Chr5.634/KY.Chr9.555/KY.Chr10.1199/KY.Chr3.87/KY.Chr2.2161/KY.Chr3.1181/KY.Chr10.773/KY.Chr2.2218/KY.Chr14.991/KY.Chr9.756/KY.Chr9.797/KY.Chr7.489/KY.Chr4.969/KY.Chr7.967/KY.Chr12.751/KY.Chr2.2183/KY.Chr13.432/KY.Chr11.1369/KY.Ch…	76	MF	0.156379
GO:0097066	response to thyroid hormone	10/478	64/7542	0.15625	2.46535	3.06226	0.00652989	0.0661614	0.0556046	KY.Chr13.320/KY.Chr9.391/KY.Chr3.393/KY.Chr1.1949/KY.Chr1.1234/KY.Chr11.937/KY.Chr2.1203/KY.Chr5.1101/KY.Chr11.44/KY.Chr2.218	10	BP	0.15625
GO:0001941	postsynaptic membrane organization	5/478	32/7542	0.15625	2.46535	2.16073	0.0488609	0.243511	0.204656	KY.Chr5.112/KY.Chr2.470/KY.Chr7.967/KY.Chr3.595/KY.Chr11.922	5	BP	0.15625
GO:1904705	regulation of vascular associated smooth muscle cell proliferation	5/478	32/7542	0.15625	2.46535	2.16073	0.0488609	0.243511	0.204656	KY.Chr3.1115/KY.Chr3.1094/KY.Chr3.680/KY.Chr5.536/KY.Chr3.1573	5	BP	0.15625
GO:1990266	neutrophil migration	5/478	32/7542	0.15625	2.46535	2.16073	0.0488609	0.243511	0.204656	KY.Chr1.1742/KY.Chr14.40/KY.Chr9.652/KY.Chr2.1221/KY.Chr9.365	5	BP	0.15625
GO:0017022	myosin binding	15/449	96/6788	0.15625	2.36219	3.57724	0.00145953	0.0115693	0.00901305	KY.Chr4.230/KY.Chr4.231/KY.Chr1.2113/KY.Chr3.13/KY.Chr1.628/KY.Chr1.2580/KY.Chr3.12/KY.Chr1.1965/KY.Chr2.1128/KY.Chr8.999/KY.Chr3.11/KY.Chr1.593/KY.Chr11.771/KY.Chr11.44/KY.Chr2.1050	15	MF	0.15625
GO:0097718	disordered domain specific binding	5/449	32/6788	0.15625	2.36219	2.05552	0.0568393	0.207316	0.161509	KY.Chr14.573/KY.Chr3.1115/KY.Chr3.1094/KY.Chr1.2378/KY.Chr11.889	5	MF	0.15625
GO:0070372	regulation of ERK1 and ERK2 cascade	27/478	173/7542	0.156069	2.4625	5.06195	1.04722e-05	0.000618386	0.000519716	KY.Chr11.1089/KY.Chr4.230/KY.Chr1.1703/KY.Chr4.231/KY.Chr6.244/KY.Chr5.536/KY.Chr14.1045/KY.Chr2.2218/KY.Chr1.2113/KY.Chr4.949/KY.Chr3.595/KY.Chr2.487/KY.Chr1.2580/KY.Chr9.1061/KY.Chr1.1965/KY.Chr2.34/KY.Chr10.1341/KY.Chr3.1061/KY.Chr11.889/KY.Chr9.1067/KY.Chr12.452/KY.Chr12.453/KY.Chr14.1181/KY.Chr14.1098/KY.Chr8.469/KY.Chr11.670/KY.Chr3.1573	27	BP	0.156069
GO:0015103	inorganic anion transmembrane transporter activity	12/449	77/6788	0.155844	2.35606	3.1848	0.00433248	0.0270673	0.0210867	KY.Chr9.557/KY.Chr11.1151/KY.Chr9.555/KY.Chr2.2161/KY.Chr3.1181/KY.Chr9.797/KY.Chr7.489/KY.Chr3.393/KY.Chr9.842/KY.Chr3.972/KY.Chr13.170/KY.Chr2.218	12	MF	0.155844
GO:0043300	regulation of leukocyte degranulation	7/478	45/7542	0.155556	2.45439	2.54535	0.0219082	0.147289	0.123788	KY.Chr14.40/KY.Chr9.652/KY.Chr4.949/KY.Chr9.774/KY.Chr10.709/KY.Chr1.1980/KY.Chr9.365	7	BP	0.155556
GO:0051385	response to mineralocorticoid	7/478	45/7542	0.155556	2.45439	2.54535	0.0219082	0.147289	0.123788	KY.Chr10.773/KY.Chr9.1097/KY.Chr2.2016/KY.Chr9.746/KY.Chr3.1429/KY.Chr11.889/KY.Chr4.1068	7	BP	0.155556
GO:0090102	cochlea development	7/478	45/7542	0.155556	2.45439	2.54535	0.0219082	0.147289	0.123788	KY.Chr11.676/KY.Chr9.557/KY.Chr9.555/KY.Chr3.1181/KY.Chr9.774/KY.Chr3.393/KY.Chr1.1234	7	BP	0.155556
GO:0097366	response to bronchodilator	7/478	45/7542	0.155556	2.45439	2.54535	0.0219082	0.147289	0.123788	KY.Chr1.2419/KY.Chr5.1125/KY.Chr9.746/KY.Chr12.452/KY.Chr12.453/KY.Chr13.436/KY.Chr10.1387	7	BP	0.155556
GO:0061135	endopeptidase regulator activity	7/449	45/6788	0.155556	2.3517	2.42109	0.0269185	0.112487	0.0876329	KY.Chr5.598/KY.Chr1.764/KY.Chr5.1002/KY.Chr1.2151/KY.Chr14.228/KY.Chr3.922/KY.Chr8.979	7	MF	0.155556
GO:0030018	Z disc	14/488	90/7603	0.155556	2.42354	3.55772	0.0016501	0.0113674	0.00845958	KY.Chr1.2378/KY.Chr9.756/KY.Chr3.13/KY.Chr1.1400/KY.Chr1.628/KY.Chr12.751/KY.Chr3.12/KY.Chr2.2282/KY.Chr3.11/KY.Chr9.746/KY.Chr11.771/KY.Chr11.44/KY.Chr6.268/KY.Chr2.1050	14	CC	0.155556
GO:0048738	cardiac muscle tissue development	23/478	148/7542	0.155405	2.45202	4.64054	5.06256e-05	0.00217488	0.00182785	KY.Chr14.573/KY.Chr3.1115/KY.Chr3.1094/KY.Chr4.230/KY.Chr6.34/KY.Chr7.614/KY.Chr4.231/KY.Chr6.244/KY.Chr10.1199/KY.Chr4.1167/KY.Chr1.2113/KY.Chr3.13/KY.Chr1.628/KY.Chr1.2580/KY.Chr3.12/KY.Chr4.1007/KY.Chr1.1965/KY.Chr3.11/KY.Chr2.851/KY.Chr11.771/KY.Chr11.44/KY.Chr2.1050/KY.Chr12.818	23	BP	0.155405
GO:0015293	symporter activity	16/449	103/6788	0.15534	2.34843	3.66986	0.00109354	0.00896135	0.00698131	KY.Chr2.1186/KY.Chr2.195/KY.Chr11.289/KY.Chr3.1181/KY.Chr14.991/KY.Chr4.969/KY.Chr11.1369/KY.Chr14.978/KY.Chr14.1047/KY.Chr7.823/KY.Chr7.407/KY.Chr9.108/KY.Chr7.821/KY.Chr1.960/KY.Chr2.218/KY.Chr7.822	16	MF	0.15534
GO:0015294	solute:monoatomic cation symporter activity	16/449	103/6788	0.15534	2.34843	3.66986	0.00109354	0.00896135	0.00698131	KY.Chr2.1186/KY.Chr2.195/KY.Chr11.289/KY.Chr3.1181/KY.Chr14.991/KY.Chr4.969/KY.Chr11.1369/KY.Chr14.978/KY.Chr14.1047/KY.Chr7.823/KY.Chr7.407/KY.Chr9.108/KY.Chr7.821/KY.Chr1.960/KY.Chr2.218/KY.Chr7.822	16	MF	0.15534
GO:0007631	feeding behavior	18/478	116/7542	0.155172	2.44835	4.0891	0.000334498	0.00835466	0.00702159	KY.Chr10.626/KY.Chr12.178/KY.Chr3.1067/KY.Chr9.774/KY.Chr2.487/KY.Chr9.391/KY.Chr1.1949/KY.Chr4.1146/KY.Chr9.746/KY.Chr3.1669/KY.Chr2.851/KY.Chr11.937/KY.Chr12.1048/KY.Chr2.1203/KY.Chr11.889/KY.Chr5.1101/KY.Chr13.436/KY.Chr8.559	18	BP	0.155172
GO:1903670	regulation of sprouting angiogenesis	9/478	58/7542	0.155172	2.44835	2.8802	0.0101011	0.0880196	0.0739751	KY.Chr10.709/KY.Chr9.391/KY.Chr1.1949/KY.Chr3.1429/KY.Chr1.1737/KY.Chr11.937/KY.Chr2.1203/KY.Chr5.1101/KY.Chr2.769	9	BP	0.155172
GO:0006576	biogenic amine metabolic process	11/478	71/7542	0.15493	2.44452	3.18101	0.00473274	0.0525371	0.0441542	KY.Chr2.1174/KY.Chr1.2128/KY.Chr9.323/KY.Chr2.767/KY.Chr14.329/KY.Chr2.1594/KY.Chr2.158/KY.Chr14.1109/KY.Chr7.404/KY.Chr7.818/KY.Chr10.1387	11	BP	0.15493
GO:0042129	regulation of T cell proliferation	11/478	71/7542	0.15493	2.44452	3.18101	0.00473274	0.0525371	0.0441542	KY.Chr9.652/KY.Chr4.949/KY.Chr9.774/KY.Chr1.1234/KY.Chr11.524/KY.Chr14.1057/KY.Chr14.26/KY.Chr11.670/KY.Chr9.365/KY.Chr14.27/KY.Chr14.393	11	BP	0.15493
GO:0070663	regulation of leukocyte proliferation	17/478	110/7542	0.154545	2.43846	3.95315	0.000510129	0.0115343	0.00969386	KY.Chr9.652/KY.Chr4.949/KY.Chr9.774/KY.Chr9.37/KY.Chr1.1234/KY.Chr2.1038/KY.Chr12.1048/KY.Chr11.524/KY.Chr7.826/KY.Chr14.1057/KY.Chr4.407/KY.Chr14.26/KY.Chr11.670/KY.Chr3.1573/KY.Chr9.365/KY.Chr14.27/KY.Chr14.393	17	BP	0.154545
GO:0044057	regulation of system process	66/478	428/7542	0.154206	2.43309	7.9404	4.81085e-12	1.03337e-08	8.68486e-09	KY.Chr6.590/KY.Chr14.573/KY.Chr14.605/KY.Chr10.626/KY.Chr3.1115/KY.Chr3.1094/KY.Chr3.680/KY.Chr1.2378/KY.Chr6.34/KY.Chr1.207/KY.Chr12.178/KY.Chr11.1151/KY.Chr9.555/KY.Chr3.1308/KY.Chr10.1199/KY.Chr5.536/KY.Chr9.652/KY.Chr4.1167/KY.Chr10.773/KY.Chr2.2218/KY.Chr9.756/KY.Chr1.1400/KY.Chr3.595/KY.Chr1.628/KY.Chr12.751/KY.Chr11.1153/KY.Chr5.623/KY.Chr2.2183/KY.Chr10.1385/KY.Chr9.391/KY.Chr4.695/KY.Chr…	66	BP	0.154206
GO:0008016	regulation of heart contraction	22/478	143/7542	0.153846	2.42742	4.48267	8.58654e-05	0.00312608	0.00262728	KY.Chr3.1115/KY.Chr3.1094/KY.Chr1.2378/KY.Chr10.1199/KY.Chr5.536/KY.Chr4.1167/KY.Chr10.773/KY.Chr2.2218/KY.Chr9.756/KY.Chr1.628/KY.Chr12.751/KY.Chr5.623/KY.Chr2.2183/KY.Chr1.2300/KY.Chr4.1007/KY.Chr9.1097/KY.Chr11.1143/KY.Chr2.34/KY.Chr12.1048/KY.Chr12.322/KY.Chr4.1068/KY.Chr11.44	22	BP	0.153846
GO:0003018	vascular process in circulatory system	20/478	130/7542	0.153846	2.42742	4.27031	0.000178796	0.00550867	0.0046297	KY.Chr13.320/KY.Chr3.680/KY.Chr4.230/KY.Chr1.2378/KY.Chr4.231/KY.Chr11.1151/KY.Chr9.652/KY.Chr1.2113/KY.Chr12.751/KY.Chr1.2580/KY.Chr9.1097/KY.Chr1.1965/KY.Chr3.1429/KY.Chr10.1123/KY.Chr12.1048/KY.Chr11.889/KY.Chr3.84/KY.Chr11.670/KY.Chr10.1387/KY.Chr9.365	20	BP	0.153846
GO:0048663	neuron fate commitment	14/478	91/7542	0.153846	2.42742	3.56344	0.00163076	0.0254754	0.0214105	KY.Chr12.152/KY.Chr5.536/KY.Chr1.2558/KY.Chr9.1034/KY.Chr1.1234/KY.Chr2.851/KY.Chr1.2037/KY.Chr8.248/KY.Chr11.1073/KY.Chr12.617/KY.Chr8.559/KY.Chr11.670/KY.Chr2.1386/KY.Chr12.818	14	BP	0.153846
GO:0046888	negative regulation of hormone secretion	12/478	78/7542	0.153846	2.42742	3.29623	0.00343481	0.0428952	0.0360508	KY.Chr9.455/KY.Chr11.1153/KY.Chr2.2183/KY.Chr9.391/KY.Chr1.2300/KY.Chr7.929/KY.Chr1.1949/KY.Chr3.1429/KY.Chr11.937/KY.Chr12.1048/KY.Chr2.1203/KY.Chr5.1101	12	BP	0.153846
GO:1902742	apoptotic process involved in development	6/478	39/7542	0.153846	2.42742	2.32472	0.0344606	0.195307	0.164144	KY.Chr9.1061/KY.Chr8.845/KY.Chr9.1067/KY.Chr12.452/KY.Chr12.453/KY.Chr1.911	6	BP	0.153846
GO:2000107	negative regulation of leukocyte apoptotic process	6/478	39/7542	0.153846	2.42742	2.32472	0.0344606	0.195307	0.164144	KY.Chr9.391/KY.Chr1.1949/KY.Chr11.937/KY.Chr2.1203/KY.Chr5.1101/KY.Chr4.407	6	BP	0.153846
GO:2000179	positive regulation of neural precursor cell proliferation	6/478	39/7542	0.153846	2.42742	2.32472	0.0344606	0.195307	0.164144	KY.Chr8.266/KY.Chr11.1327/KY.Chr9.1034/KY.Chr14.946/KY.Chr5.386/KY.Chr11.1126	6	BP	0.153846
GO:0002209	behavioral defense response	4/478	26/7542	0.153846	2.42742	1.89648	0.0787437	0.322481	0.271026	KY.Chr1.2419/KY.Chr9.555/KY.Chr4.1146/KY.Chr9.746	4	BP	0.153846
GO:0010800	positive regulation of peptidyl-threonine phosphorylation	4/478	26/7542	0.153846	2.42742	1.89648	0.0787437	0.322481	0.271026	KY.Chr2.1073/KY.Chr10.218/KY.Chr4.774/KY.Chr10.219	4	BP	0.153846
GO:0021846	cell proliferation in forebrain	4/478	26/7542	0.153846	2.42742	1.89648	0.0787437	0.322481	0.271026	KY.Chr8.266/KY.Chr11.1327/KY.Chr9.1034/KY.Chr5.386	4	BP	0.153846
GO:0035914	skeletal muscle cell differentiation	4/478	26/7542	0.153846	2.42742	1.89648	0.0787437	0.322481	0.271026	KY.Chr11.676/KY.Chr5.1125/KY.Chr8.582/KY.Chr10.1341	4	BP	0.153846
GO:0043051	regulation of nematode pharyngeal pumping	4/478	26/7542	0.153846	2.42742	1.89648	0.0787437	0.322481	0.271026	KY.Chr12.178/KY.Chr2.2014/KY.Chr11.1151/KY.Chr3.1181	4	BP	0.153846
GO:1902914	regulation of protein polyubiquitination	4/478	26/7542	0.153846	2.42742	1.89648	0.0787437	0.322481	0.271026	KY.Chr5.1002/KY.Chr1.2151/KY.Chr14.228/KY.Chr3.922	4	BP	0.153846
GO:0001867	complement activation, lectin pathway	2/478	13/7542	0.153846	2.42742	1.33986	0.197477	0.551496	0.463499	KY.Chr9.892/KY.Chr1.777	2	BP	0.153846
GO:0003283	atrial septum development	2/478	13/7542	0.153846	2.42742	1.33986	0.197477	0.551496	0.463499	KY.Chr9.1061/KY.Chr9.1067	2	BP	0.153846
GO:0006044	N-acetylglucosamine metabolic process	2/478	13/7542	0.153846	2.42742	1.33986	0.197477	0.551496	0.463499	KY.Chr8.1289/KY.Chr8.1288	2	BP	0.153846
GO:0010566	regulation of ketone biosynthetic process	2/478	13/7542	0.153846	2.42742	1.33986	0.197477	0.551496	0.463499	KY.Chr5.1125/KY.Chr8.968	2	BP	0.153846
GO:0014004	microglia differentiation	2/478	13/7542	0.153846	2.42742	1.33986	0.197477	0.551496	0.463499	KY.Chr9.652/KY.Chr9.365	2	BP	0.153846
GO:0016360	sensory organ precursor cell fate determination	2/478	13/7542	0.153846	2.42742	1.33986	0.197477	0.551496	0.463499	KY.Chr8.248/KY.Chr12.818	2	BP	0.153846
GO:0021538	epithalamus development	2/478	13/7542	0.153846	2.42742	1.33986	0.197477	0.551496	0.463499	KY.Chr9.1034/KY.Chr2.851	2	BP	0.153846
GO:0021984	adenohypophysis development	2/478	13/7542	0.153846	2.42742	1.33986	0.197477	0.551496	0.463499	KY.Chr1.1234/KY.Chr11.1073	2	BP	0.153846
GO:0030643	intracellular phosphate ion homeostasis	2/478	13/7542	0.153846	2.42742	1.33986	0.197477	0.551496	0.463499	KY.Chr2.1038/KY.Chr2.218	2	BP	0.153846
GO:0030656	regulation of vitamin metabolic process	2/478	13/7542	0.153846	2.42742	1.33986	0.197477	0.551496	0.463499	KY.Chr9.37/KY.Chr7.826	2	BP	0.153846
GO:0031280	negative regulation of cyclase activity	2/478	13/7542	0.153846	2.42742	1.33986	0.197477	0.551496	0.463499	KY.Chr9.455/KY.Chr3.245	2	BP	0.153846
GO:0031915	positive regulation of synaptic plasticity	2/478	13/7542	0.153846	2.42742	1.33986	0.197477	0.551496	0.463499	KY.Chr8.474/KY.Chr3.1429	2	BP	0.153846
GO:0042711	maternal behavior	2/478	13/7542	0.153846	2.42742	1.33986	0.197477	0.551496	0.463499	KY.Chr9.1097/KY.Chr10.1387	2	BP	0.153846
GO:0046640	regulation of alpha-beta T cell proliferation	2/478	13/7542	0.153846	2.42742	1.33986	0.197477	0.551496	0.463499	KY.Chr4.949/KY.Chr14.393	2	BP	0.153846
GO:0048240	sperm capacitation	2/478	13/7542	0.153846	2.42742	1.33986	0.197477	0.551496	0.463499	KY.Chr3.393/KY.Chr10.1332	2	BP	0.153846
GO:0048318	axial mesoderm development	2/478	13/7542	0.153846	2.42742	1.33986	0.197477	0.551496	0.463499	KY.Chr14.1181/KY.Chr11.1126	2	BP	0.153846
GO:0048853	forebrain morphogenesis	2/478	13/7542	0.153846	2.42742	1.33986	0.197477	0.551496	0.463499	KY.Chr11.1073/KY.Chr2.1386	2	BP	0.153846
GO:0055075	potassium ion homeostasis	2/478	13/7542	0.153846	2.42742	1.33986	0.197477	0.551496	0.463499	KY.Chr1.2378/KY.Chr12.751	2	BP	0.153846
GO:0060375	regulation of mast cell differentiation	2/478	13/7542	0.153846	2.42742	1.33986	0.197477	0.551496	0.463499	KY.Chr9.652/KY.Chr9.365	2	BP	0.153846
GO:0060376	positive regulation of mast cell differentiation	2/478	13/7542	0.153846	2.42742	1.33986	0.197477	0.551496	0.463499	KY.Chr9.652/KY.Chr9.365	2	BP	0.153846
GO:0060453	regulation of gastric acid secretion	2/478	13/7542	0.153846	2.42742	1.33986	0.197477	0.551496	0.463499	KY.Chr2.2183/KY.Chr14.1098	2	BP	0.153846
GO:0060746	parental behavior	2/478	13/7542	0.153846	2.42742	1.33986	0.197477	0.551496	0.463499	KY.Chr9.1097/KY.Chr10.1387	2	BP	0.153846
GO:0061029	eyelid development in camera-type eye	2/478	13/7542	0.153846	2.42742	1.33986	0.197477	0.551496	0.463499	KY.Chr5.536/KY.Chr11.670	2	BP	0.153846
GO:0061844	antimicrobial humoral immune response mediated by antimicrobial peptide	2/478	13/7542	0.153846	2.42742	1.33986	0.197477	0.551496	0.463499	KY.Chr14.314/KY.Chr2.1221	2	BP	0.153846
GO:0070293	renal absorption	2/478	13/7542	0.153846	2.42742	1.33986	0.197477	0.551496	0.463499	KY.Chr2.2183/KY.Chr10.962	2	BP	0.153846
GO:0071732	cellular response to nitric oxide	2/478	13/7542	0.153846	2.42742	1.33986	0.197477	0.551496	0.463499	KY.Chr12.452/KY.Chr12.453	2	BP	0.153846
GO:0072077	renal vesicle morphogenesis	2/478	13/7542	0.153846	2.42742	1.33986	0.197477	0.551496	0.463499	KY.Chr11.1327/KY.Chr11.1096	2	BP	0.153846
GO:0090330	regulation of platelet aggregation	2/478	13/7542	0.153846	2.42742	1.33986	0.197477	0.551496	0.463499	KY.Chr1.207/KY.Chr1.206	2	BP	0.153846
GO:0098909	regulation of cardiac muscle cell action potential involved in regulation of contraction	2/478	13/7542	0.153846	2.42742	1.33986	0.197477	0.551496	0.463499	KY.Chr10.773/KY.Chr4.1068	2	BP	0.153846
GO:1902004	positive regulation of amyloid-beta formation	2/478	13/7542	0.153846	2.42742	1.33986	0.197477	0.551496	0.463499	KY.Chr2.2218/KY.Chr2.34	2	BP	0.153846
GO:1902224	ketone body metabolic process	2/478	13/7542	0.153846	2.42742	1.33986	0.197477	0.551496	0.463499	KY.Chr8.266/KY.Chr5.386	2	BP	0.153846
GO:1902993	positive regulation of amyloid precursor protein catabolic process	2/478	13/7542	0.153846	2.42742	1.33986	0.197477	0.551496	0.463499	KY.Chr2.2218/KY.Chr2.34	2	BP	0.153846
GO:2000394	positive regulation of lamellipodium morphogenesis	2/478	13/7542	0.153846	2.42742	1.33986	0.197477	0.551496	0.463499	KY.Chr2.1038/KY.Chr11.889	2	BP	0.153846
GO:0008376	acetylgalactosaminyltransferase activity	4/449	26/6788	0.153846	2.32585	1.80259	0.0890059	0.294046	0.229075	KY.Chr4.343/KY.Chr11.74/KY.Chr7.862/KY.Chr11.75	4	MF	0.153846
GO:0071837	HMG box domain binding	2/449	13/6788	0.153846	2.32585	1.2734	0.210866	0.534364	0.416295	KY.Chr5.536/KY.Chr9.1034	2	MF	0.153846
GO:0099604	ligand-gated calcium channel activity	2/449	13/6788	0.153846	2.32585	1.2734	0.210866	0.534364	0.416295	KY.Chr9.746/KY.Chr13.436	2	MF	0.153846
GO:0001750	photoreceptor outer segment	6/488	39/7603	0.153846	2.39691	2.2904	0.0363488	0.136486	0.101573	KY.Chr1.2582/KY.Chr1.1765/KY.Chr10.1385/KY.Chr2.871/KY.Chr3.1429/KY.Chr8.1394	6	CC	0.153846
GO:0097433	dense body	2/488	13/7603	0.153846	2.39691	1.3201	0.201368	0.506142	0.37667	KY.Chr11.689/KY.Chr11.688	2	CC	0.153846
GO:0014910	regulation of smooth muscle cell migration	13/478	85/7542	0.152941	2.41314	3.40813	0.00249561	0.0341438	0.0286958	KY.Chr5.1125/KY.Chr3.1115/KY.Chr3.1094/KY.Chr6.244/KY.Chr9.652/KY.Chr10.1385/KY.Chr12.1048/KY.Chr11.889/KY.Chr12.452/KY.Chr12.453/KY.Chr3.1573/KY.Chr9.365/KY.Chr12.818	13	BP	0.152941
GO:0008015	blood circulation	45/478	295/7542	0.152542	2.40685	6.41184	2.24687e-08	3.57501e-06	3.00458e-06	KY.Chr13.320/KY.Chr3.1115/KY.Chr3.1094/KY.Chr3.680/KY.Chr4.230/KY.Chr1.2378/KY.Chr6.34/KY.Chr1.207/KY.Chr9.323/KY.Chr1.2011/KY.Chr1.2008/KY.Chr4.231/KY.Chr11.1151/KY.Chr10.1199/KY.Chr9.652/KY.Chr4.1167/KY.Chr10.773/KY.Chr2.2218/KY.Chr9.756/KY.Chr1.2113/KY.Chr1.628/KY.Chr12.751/KY.Chr2.2183/KY.Chr1.2010/KY.Chr1.2580/KY.Chr12.635/KY.Chr4.1007/KY.Chr9.1097/KY.Chr1.1965/KY.Chr2.34/KY.Chr1.206/KY.Chr7…	45	BP	0.152542
GO:0035316	non-sensory hair organization	7/478	46/7542	0.152174	2.40104	2.47923	0.024481	0.157913	0.132717	KY.Chr3.13/KY.Chr5.623/KY.Chr9.774/KY.Chr3.12/KY.Chr3.11/KY.Chr11.771/KY.Chr2.1050	7	BP	0.152174
GO:0035317	imaginal disc-derived wing hair organization	7/478	46/7542	0.152174	2.40104	2.47923	0.024481	0.157913	0.132717	KY.Chr3.13/KY.Chr5.623/KY.Chr9.774/KY.Chr3.12/KY.Chr3.11/KY.Chr11.771/KY.Chr2.1050	7	BP	0.152174
GO:0050982	detection of mechanical stimulus	7/478	46/7542	0.152174	2.40104	2.47923	0.024481	0.157913	0.132717	KY.Chr1.2378/KY.Chr9.652/KY.Chr9.756/KY.Chr4.1146/KY.Chr9.746/KY.Chr11.889/KY.Chr9.365	7	BP	0.152174
GO:0090313	regulation of protein targeting to membrane	7/478	46/7542	0.152174	2.40104	2.47923	0.024481	0.157913	0.132717	KY.Chr4.850/KY.Chr14.40/KY.Chr9.652/KY.Chr1.2300/KY.Chr11.889/KY.Chr11.670/KY.Chr9.365	7	BP	0.152174
GO:0008236	serine-type peptidase activity	14/449	92/6788	0.152174	2.30057	3.34251	0.00268136	0.0185927	0.0144846	KY.Chr11.1089/KY.Chr10.626/KY.Chr9.892/KY.Chr3.680/KY.Chr1.1849/KY.Chr12.178/KY.Chr1.777/KY.Chr2.2016/KY.Chr9.761/KY.Chr10.988/KY.Chr11.658/KY.Chr1.911/KY.Chr9.788/KY.Chr9.835	14	MF	0.152174
GO:0070613	regulation of protein processing	12/478	79/7542	0.151899	2.3967	3.2461	0.00382405	0.0461464	0.0387833	KY.Chr11.1089/KY.Chr14.192/KY.Chr5.1002/KY.Chr1.777/KY.Chr1.2151/KY.Chr7.284/KY.Chr14.228/KY.Chr11.889/KY.Chr3.922/KY.Chr3.1202/KY.Chr3.1199/KY.Chr7.712	12	BP	0.151899
GO:0003013	circulatory system process	46/478	303/7542	0.151815	2.39538	6.44877	1.80572e-08	2.9836e-06	2.50754e-06	KY.Chr13.320/KY.Chr3.1115/KY.Chr3.1094/KY.Chr3.680/KY.Chr4.230/KY.Chr1.2378/KY.Chr6.34/KY.Chr1.207/KY.Chr9.323/KY.Chr1.2011/KY.Chr1.2008/KY.Chr4.231/KY.Chr11.1151/KY.Chr6.244/KY.Chr10.1199/KY.Chr9.652/KY.Chr4.1167/KY.Chr10.773/KY.Chr2.2218/KY.Chr9.756/KY.Chr1.2113/KY.Chr1.628/KY.Chr12.751/KY.Chr2.2183/KY.Chr1.2010/KY.Chr1.2580/KY.Chr12.635/KY.Chr4.1007/KY.Chr9.1097/KY.Chr1.1965/KY.Chr2.34/KY.Chr1…	46	BP	0.151815
GO:0006865	amino acid transport	15/478	99/7542	0.151515	2.39064	3.62295	0.00132083	0.0218242	0.0183419	KY.Chr10.1122/KY.Chr2.1186/KY.Chr2.195/KY.Chr1.1636/KY.Chr7.1042/KY.Chr2.767/KY.Chr2.2014/KY.Chr3.1181/KY.Chr11.1369/KY.Chr4.1146/KY.Chr10.218/KY.Chr7.407/KY.Chr4.774/KY.Chr10.219/KY.Chr14.622	15	BP	0.151515
GO:0007632	visual behavior	10/478	66/7542	0.151515	2.39064	2.95159	0.00812424	0.0772163	0.0648956	KY.Chr2.1186/KY.Chr2.195/KY.Chr10.773/KY.Chr2.2218/KY.Chr5.597/KY.Chr2.34/KY.Chr9.746/KY.Chr13.436/KY.Chr4.1068/KY.Chr10.1387	10	BP	0.151515
GO:0002888	positive regulation of myeloid leukocyte mediated immunity	5/478	33/7542	0.151515	2.39064	2.0825	0.054714	0.256606	0.215662	KY.Chr11.1089/KY.Chr14.40/KY.Chr9.652/KY.Chr1.1980/KY.Chr9.365	5	BP	0.151515
GO:0033006	regulation of mast cell activation involved in immune response	5/478	33/7542	0.151515	2.39064	2.0825	0.054714	0.256606	0.215662	KY.Chr4.949/KY.Chr9.774/KY.Chr10.709/KY.Chr1.1980/KY.Chr2.1038	5	BP	0.151515
GO:0036445	neuronal stem cell division	8/478	53/7542	0.150943	2.38162	2.62554	0.0174862	0.128411	0.107922	KY.Chr14.573/KY.Chr8.266/KY.Chr3.13/KY.Chr3.12/KY.Chr3.11/KY.Chr5.386/KY.Chr11.771/KY.Chr2.1050	8	BP	0.150943
GO:0055057	neuroblast division	8/478	53/7542	0.150943	2.38162	2.62554	0.0174862	0.128411	0.107922	KY.Chr14.573/KY.Chr8.266/KY.Chr3.13/KY.Chr3.12/KY.Chr3.11/KY.Chr5.386/KY.Chr11.771/KY.Chr2.1050	8	BP	0.150943
GO:0009308	amine metabolic process	11/478	73/7542	0.150685	2.37754	3.07637	0.00586911	0.0610628	0.0513196	KY.Chr2.1174/KY.Chr1.2128/KY.Chr9.323/KY.Chr2.767/KY.Chr14.329/KY.Chr2.1594/KY.Chr2.158/KY.Chr14.1109/KY.Chr7.404/KY.Chr7.818/KY.Chr10.1387	11	BP	0.150685
GO:0060259	regulation of feeding behavior	11/478	73/7542	0.150685	2.37754	3.07637	0.00586911	0.0610628	0.0513196	KY.Chr10.626/KY.Chr12.178/KY.Chr2.2014/KY.Chr11.1151/KY.Chr3.1181/KY.Chr9.391/KY.Chr1.1949/KY.Chr11.937/KY.Chr12.1048/KY.Chr2.1203/KY.Chr5.1101	11	BP	0.150685
GO:0061041	regulation of wound healing	17/478	113/7542	0.150442	2.37372	3.82714	0.000700754	0.0144733	0.0121639	KY.Chr4.230/KY.Chr1.207/KY.Chr1.1849/KY.Chr4.231/KY.Chr5.709/KY.Chr1.2113/KY.Chr9.774/KY.Chr1.2580/KY.Chr1.1965/KY.Chr2.2016/KY.Chr1.206/KY.Chr7.284/KY.Chr10.988/KY.Chr12.452/KY.Chr12.453/KY.Chr8.755/KY.Chr11.670	17	BP	0.150442
GO:0032944	regulation of mononuclear cell proliferation	15/478	100/7542	0.15	2.36674	3.57885	0.00146585	0.0233233	0.0196018	KY.Chr9.652/KY.Chr4.949/KY.Chr9.774/KY.Chr9.37/KY.Chr1.1234/KY.Chr12.1048/KY.Chr11.524/KY.Chr7.826/KY.Chr14.1057/KY.Chr4.407/KY.Chr14.26/KY.Chr11.670/KY.Chr9.365/KY.Chr14.27/KY.Chr14.393	15	BP	0.15
GO:0050670	regulation of lymphocyte proliferation	15/478	100/7542	0.15	2.36674	3.57885	0.00146585	0.0233233	0.0196018	KY.Chr9.652/KY.Chr4.949/KY.Chr9.774/KY.Chr9.37/KY.Chr1.1234/KY.Chr12.1048/KY.Chr11.524/KY.Chr7.826/KY.Chr14.1057/KY.Chr4.407/KY.Chr14.26/KY.Chr11.670/KY.Chr9.365/KY.Chr14.27/KY.Chr14.393	15	BP	0.15
GO:1903317	regulation of protein maturation	12/478	80/7542	0.15	2.36674	3.19672	0.00424803	0.0490196	0.041198	KY.Chr11.1089/KY.Chr14.192/KY.Chr5.1002/KY.Chr1.777/KY.Chr1.2151/KY.Chr7.284/KY.Chr14.228/KY.Chr11.889/KY.Chr3.922/KY.Chr3.1202/KY.Chr3.1199/KY.Chr7.712	12	BP	0.15
GO:0032781	positive regulation of ATP-dependent activity	9/478	60/7542	0.15	2.36674	2.76474	0.0125424	0.100339	0.0843289	KY.Chr3.1115/KY.Chr3.1094/KY.Chr4.230/KY.Chr4.231/KY.Chr4.1167/KY.Chr1.2113/KY.Chr1.628/KY.Chr1.2580/KY.Chr1.1965	9	BP	0.15
GO:0060191	regulation of lipase activity	9/478	60/7542	0.15	2.36674	2.76474	0.0125424	0.100339	0.0843289	KY.Chr12.152/KY.Chr10.709/KY.Chr9.1061/KY.Chr9.1097/KY.Chr3.1061/KY.Chr9.1067/KY.Chr2.1221/KY.Chr8.755/KY.Chr11.670	9	BP	0.15
GO:0014075	response to amine	6/478	40/7542	0.15	2.36674	2.25439	0.0384586	0.207821	0.174661	KY.Chr1.2419/KY.Chr5.1125/KY.Chr2.1128/KY.Chr9.746/KY.Chr13.436/KY.Chr10.1387	6	BP	0.15
GO:0015804	neutral amino acid transport	6/478	40/7542	0.15	2.36674	2.25439	0.0384586	0.207821	0.174661	KY.Chr10.1122/KY.Chr2.1186/KY.Chr1.1636/KY.Chr2.767/KY.Chr11.1369/KY.Chr7.407	6	BP	0.15
GO:0022617	extracellular matrix disassembly	6/478	40/7542	0.15	2.36674	2.25439	0.0384586	0.207821	0.174661	KY.Chr5.598/KY.Chr3.680/KY.Chr1.1849/KY.Chr10.988/KY.Chr9.788/KY.Chr9.835	6	BP	0.15
GO:0043030	regulation of macrophage activation	6/478	40/7542	0.15	2.36674	2.25439	0.0384586	0.207821	0.174661	KY.Chr14.40/KY.Chr9.652/KY.Chr4.949/KY.Chr14.314/KY.Chr14.1098/KY.Chr9.365	6	BP	0.15
GO:0044550	secondary metabolite biosynthetic process	6/478	40/7542	0.15	2.36674	2.25439	0.0384586	0.207821	0.174661	KY.Chr8.266/KY.Chr12.791/KY.Chr14.1109/KY.Chr10.159/KY.Chr5.386/KY.Chr3.511	6	BP	0.15
GO:0009826	unidimensional cell growth	3/478	20/7542	0.15	2.36674	1.59197	0.129627	0.441503	0.371056	KY.Chr14.1177/KY.Chr9.774/KY.Chr12.32	3	BP	0.15
GO:0010911	regulation of isomerase activity	3/478	20/7542	0.15	2.36674	1.59197	0.129627	0.441503	0.371056	KY.Chr14.40/KY.Chr9.652/KY.Chr9.365	3	BP	0.15
GO:0010912	positive regulation of isomerase activity	3/478	20/7542	0.15	2.36674	1.59197	0.129627	0.441503	0.371056	KY.Chr14.40/KY.Chr9.652/KY.Chr9.365	3	BP	0.15
GO:0021593	rhombomere morphogenesis	3/478	20/7542	0.15	2.36674	1.59197	0.129627	0.441503	0.371056	KY.Chr9.1034/KY.Chr7.206/KY.Chr14.332	3	BP	0.15
GO:0022400	regulation of opsin-mediated signaling pathway	3/478	20/7542	0.15	2.36674	1.59197	0.129627	0.441503	0.371056	KY.Chr1.2582/KY.Chr1.1765/KY.Chr2.871	3	BP	0.15
GO:0030002	intracellular monoatomic anion homeostasis	3/478	20/7542	0.15	2.36674	1.59197	0.129627	0.441503	0.371056	KY.Chr7.313/KY.Chr2.1038/KY.Chr2.218	3	BP	0.15
GO:0035994	response to muscle stretch	3/478	20/7542	0.15	2.36674	1.59197	0.129627	0.441503	0.371056	KY.Chr8.582/KY.Chr5.536/KY.Chr11.44	3	BP	0.15
GO:0043129	surfactant homeostasis	3/478	20/7542	0.15	2.36674	1.59197	0.129627	0.441503	0.371056	KY.Chr11.524/KY.Chr1.911/KY.Chr11.670	3	BP	0.15
GO:0045838	positive regulation of membrane potential	3/478	20/7542	0.15	2.36674	1.59197	0.129627	0.441503	0.371056	KY.Chr1.2378/KY.Chr2.1128/KY.Chr2.218	3	BP	0.15
GO:0050962	detection of light stimulus involved in sensory perception	3/478	20/7542	0.15	2.36674	1.59197	0.129627	0.441503	0.371056	KY.Chr2.767/KY.Chr1.1765/KY.Chr4.1146	3	BP	0.15
GO:0060669	embryonic placenta morphogenesis	3/478	20/7542	0.15	2.36674	1.59197	0.129627	0.441503	0.371056	KY.Chr9.1061/KY.Chr9.1067/KY.Chr1.1425	3	BP	0.15
GO:0061756	leukocyte adhesion to vascular endothelial cell	3/478	20/7542	0.15	2.36674	1.59197	0.129627	0.441503	0.371056	KY.Chr9.652/KY.Chr8.755/KY.Chr9.365	3	BP	0.15
GO:0005501	retinoid binding	3/449	20/6788	0.15	2.26771	1.51097	0.142327	0.421635	0.328473	KY.Chr7.614/KY.Chr11.799/KY.Chr13.240	3	MF	0.15
GO:0008061	chitin binding	3/449	20/6788	0.15	2.26771	1.51097	0.142327	0.421635	0.328473	KY.Chr5.530/KY.Chr1.714/KY.Chr5.231	3	MF	0.15
GO:0043295	glutathione binding	3/449	20/6788	0.15	2.26771	1.51097	0.142327	0.421635	0.328473	KY.Chr3.1003/KY.Chr12.322/KY.Chr3.1573	3	MF	0.15
GO:0047617	fatty acyl-CoA hydrolase activity	3/449	20/6788	0.15	2.26771	1.51097	0.142327	0.421635	0.328473	KY.Chr2.470/KY.Chr12.152/KY.Chr11.922	3	MF	0.15
GO:1900750	oligopeptide binding	3/449	20/6788	0.15	2.26771	1.51097	0.142327	0.421635	0.328473	KY.Chr3.1003/KY.Chr12.322/KY.Chr3.1573	3	MF	0.15
GO:0097440	apical dendrite	3/488	20/7603	0.15	2.33699	1.56786	0.133291	0.372815	0.277449	KY.Chr3.1181/KY.Chr9.746/KY.Chr2.1038	3	CC	0.15
GO:0050905	neuromuscular process	13/478	87/7542	0.149425	2.35767	3.31309	0.00307946	0.0403015	0.0338709	KY.Chr6.590/KY.Chr1.2378/KY.Chr3.1181/KY.Chr9.756/KY.Chr1.2558/KY.Chr3.595/KY.Chr9.774/KY.Chr1.1534/KY.Chr9.746/KY.Chr2.851/KY.Chr7.710/KY.Chr13.436/KY.Chr14.80	13	BP	0.149425
GO:0043195	terminal bouton	13/488	87/7603	0.149425	2.32803	3.26258	0.0034365	0.0204456	0.0152156	KY.Chr8.474/KY.Chr9.557/KY.Chr2.2014/KY.Chr10.773/KY.Chr5.597/KY.Chr3.595/KY.Chr2.1128/KY.Chr4.1146/KY.Chr2.871/KY.Chr9.746/KY.Chr13.436/KY.Chr4.1068/KY.Chr10.1387	13	CC	0.149425
GO:0015849	organic acid transport	34/478	228/7542	0.149123	2.3529	5.39582	2.15695e-06	0.000171597	0.000144217	KY.Chr10.1122/KY.Chr2.1186/KY.Chr14.605/KY.Chr12.1072/KY.Chr2.195/KY.Chr1.1636/KY.Chr6.373/KY.Chr7.1042/KY.Chr11.289/KY.Chr2.767/KY.Chr2.2014/KY.Chr3.1181/KY.Chr9.797/KY.Chr7.489/KY.Chr3.595/KY.Chr11.1369/KY.Chr3.393/KY.Chr14.978/KY.Chr5.578/KY.Chr4.1146/KY.Chr12.726/KY.Chr14.1047/KY.Chr10.218/KY.Chr7.823/KY.Chr7.407/KY.Chr4.774/KY.Chr10.219/KY.Chr2.1221/KY.Chr3.1420/KY.Chr7.821/KY.Chr1.960/KY.Ch…	34	BP	0.149123
GO:0046942	carboxylic acid transport	34/478	228/7542	0.149123	2.3529	5.39582	2.15695e-06	0.000171597	0.000144217	KY.Chr10.1122/KY.Chr2.1186/KY.Chr14.605/KY.Chr12.1072/KY.Chr2.195/KY.Chr1.1636/KY.Chr6.373/KY.Chr7.1042/KY.Chr11.289/KY.Chr2.767/KY.Chr2.2014/KY.Chr3.1181/KY.Chr9.797/KY.Chr7.489/KY.Chr3.595/KY.Chr11.1369/KY.Chr3.393/KY.Chr14.978/KY.Chr5.578/KY.Chr4.1146/KY.Chr12.726/KY.Chr14.1047/KY.Chr10.218/KY.Chr7.823/KY.Chr7.407/KY.Chr4.774/KY.Chr10.219/KY.Chr2.1221/KY.Chr3.1420/KY.Chr7.821/KY.Chr1.960/KY.Ch…	34	BP	0.149123
GO:0001893	maternal placenta development	7/478	47/7542	0.148936	2.34995	2.41482	0.0272538	0.17068	0.143446	KY.Chr9.391/KY.Chr1.1949/KY.Chr3.1429/KY.Chr11.937/KY.Chr2.1203/KY.Chr14.1181/KY.Chr5.1101	7	BP	0.148936
GO:0015807	L-amino acid transport	7/478	47/7542	0.148936	2.34995	2.41482	0.0272538	0.17068	0.143446	KY.Chr10.1122/KY.Chr2.1186/KY.Chr2.195/KY.Chr1.1636/KY.Chr3.1181/KY.Chr11.1369/KY.Chr7.407	7	BP	0.148936
GO:0030072	peptide hormone secretion	7/478	47/7542	0.148936	2.34995	2.41482	0.0272538	0.17068	0.143446	KY.Chr10.1385/KY.Chr9.391/KY.Chr1.1949/KY.Chr11.937/KY.Chr12.1048/KY.Chr2.1203/KY.Chr5.1101	7	BP	0.148936
GO:0015085	calcium ion transmembrane transporter activity	14/449	94/6788	0.148936	2.25162	3.25197	0.00328606	0.0220586	0.0171847	KY.Chr2.2218/KY.Chr7.489/KY.Chr14.571/KY.Chr3.393/KY.Chr2.1073/KY.Chr11.134/KY.Chr4.1146/KY.Chr2.34/KY.Chr9.746/KY.Chr10.218/KY.Chr4.774/KY.Chr10.219/KY.Chr13.436/KY.Chr10.588	14	MF	0.148936
GO:1901618	organic hydroxy compound transmembrane transporter activity	7/449	47/6788	0.148936	2.25162	2.29146	0.0333354	0.133131	0.103715	KY.Chr14.978/KY.Chr14.1047/KY.Chr7.823/KY.Chr9.108/KY.Chr3.1420/KY.Chr7.821/KY.Chr7.822	7	MF	0.148936
GO:0044306	neuron projection terminus	25/488	168/7603	0.14881	2.31844	4.52544	6.23886e-05	0.000663101	0.000493479	KY.Chr2.1186/KY.Chr8.474/KY.Chr1.2378/KY.Chr2.767/KY.Chr9.557/KY.Chr2.2014/KY.Chr11.1151/KY.Chr7.1255/KY.Chr5.745/KY.Chr9.652/KY.Chr3.1181/KY.Chr10.773/KY.Chr5.597/KY.Chr3.595/KY.Chr10.1385/KY.Chr14.571/KY.Chr2.1128/KY.Chr4.1146/KY.Chr2.871/KY.Chr9.746/KY.Chr3.84/KY.Chr13.436/KY.Chr4.1068/KY.Chr10.1387/KY.Chr9.365	25	CC	0.14881
GO:0055007	cardiac muscle cell differentiation	12/478	81/7542	0.148148	2.33752	3.14809	0.00470889	0.0525371	0.0441542	KY.Chr14.573/KY.Chr4.230/KY.Chr4.231/KY.Chr6.244/KY.Chr1.2113/KY.Chr3.13/KY.Chr1.2580/KY.Chr3.12/KY.Chr1.1965/KY.Chr3.11/KY.Chr11.771/KY.Chr2.1050	12	BP	0.148148
GO:0014015	positive regulation of gliogenesis	8/478	54/7542	0.148148	2.33752	2.56576	0.01943	0.137425	0.115497	KY.Chr11.676/KY.Chr1.727/KY.Chr9.787/KY.Chr1.1234/KY.Chr2.1038/KY.Chr12.452/KY.Chr12.453/KY.Chr2.1386	8	BP	0.148148
GO:0042067	establishment of ommatidial planar polarity	8/478	54/7542	0.148148	2.33752	2.56576	0.01943	0.137425	0.115497	KY.Chr5.536/KY.Chr3.13/KY.Chr3.12/KY.Chr3.11/KY.Chr11.771/KY.Chr12.617/KY.Chr2.1050/KY.Chr11.670	8	BP	0.148148
GO:0070664	negative regulation of leukocyte proliferation	8/478	54/7542	0.148148	2.33752	2.56576	0.01943	0.137425	0.115497	KY.Chr4.949/KY.Chr2.1038/KY.Chr11.524/KY.Chr14.1057/KY.Chr14.26/KY.Chr11.670/KY.Chr3.1573/KY.Chr14.27	8	BP	0.148148
GO:0071320	cellular response to cAMP	8/478	54/7542	0.148148	2.33752	2.56576	0.01943	0.137425	0.115497	KY.Chr5.1125/KY.Chr6.244/KY.Chr10.773/KY.Chr2.2183/KY.Chr3.393/KY.Chr12.726/KY.Chr2.1038/KY.Chr4.1068	8	BP	0.148148
GO:0030593	neutrophil chemotaxis	4/478	27/7542	0.148148	2.33752	1.81101	0.0880315	0.351278	0.295228	KY.Chr14.40/KY.Chr9.652/KY.Chr2.1221/KY.Chr9.365	4	BP	0.148148
GO:0030728	ovulation	4/478	27/7542	0.148148	2.33752	1.81101	0.0880315	0.351278	0.295228	KY.Chr3.680/KY.Chr3.1429/KY.Chr11.670/KY.Chr10.1387	4	BP	0.148148
GO:2000425	regulation of apoptotic cell clearance	4/478	27/7542	0.148148	2.33752	1.81101	0.0880315	0.351278	0.295228	KY.Chr11.1089/KY.Chr9.774/KY.Chr12.452/KY.Chr12.453	4	BP	0.148148
GO:0015291	secondary active transmembrane transporter activity	28/449	189/6788	0.148148	2.23971	4.60006	4.13207e-05	0.000579408	0.000451386	KY.Chr2.1186/KY.Chr2.195/KY.Chr1.1636/KY.Chr11.289/KY.Chr8.1364/KY.Chr3.1181/KY.Chr14.991/KY.Chr9.797/KY.Chr7.489/KY.Chr4.969/KY.Chr11.1369/KY.Chr3.393/KY.Chr4.695/KY.Chr10.214/KY.Chr14.978/KY.Chr11.134/KY.Chr14.1047/KY.Chr4.40/KY.Chr7.823/KY.Chr7.407/KY.Chr9.108/KY.Chr10.1277/KY.Chr3.1420/KY.Chr7.821/KY.Chr1.960/KY.Chr2.218/KY.Chr3.941/KY.Chr7.822	28	MF	0.148148
GO:0099106	ion channel regulator activity	8/449	54/6788	0.148148	2.23971	2.43406	0.0243884	0.10398	0.0810057	KY.Chr1.2378/KY.Chr5.745/KY.Chr9.584/KY.Chr3.595/KY.Chr12.751/KY.Chr7.929/KY.Chr4.1146/KY.Chr10.1123	8	MF	0.148148
GO:0043028	cysteine-type endopeptidase regulator activity involved in apoptotic process	4/449	27/6788	0.148148	2.23971	1.7177	0.0993031	0.321335	0.250335	KY.Chr5.1002/KY.Chr1.2151/KY.Chr14.228/KY.Chr3.922	4	MF	0.148148
GO:0030864	cortical actin cytoskeleton	8/488	54/7603	0.148148	2.30814	2.52634	0.0208089	0.0869767	0.064728	KY.Chr1.2525/KY.Chr3.13/KY.Chr3.12/KY.Chr3.11/KY.Chr8.1394/KY.Chr11.771/KY.Chr1.2527/KY.Chr2.1050	8	CC	0.148148
GO:0010565	regulation of cellular ketone metabolic process	17/478	115/7542	0.147826	2.33244	3.74534	0.000859267	0.016725	0.0140563	KY.Chr2.1174/KY.Chr3.1593/KY.Chr12.1072/KY.Chr5.1125/KY.Chr1.2128/KY.Chr1.207/KY.Chr8.968/KY.Chr14.329/KY.Chr9.391/KY.Chr9.1097/KY.Chr1.1949/KY.Chr1.206/KY.Chr3.1429/KY.Chr2.158/KY.Chr11.937/KY.Chr2.1203/KY.Chr5.1101	17	BP	0.147826
GO:0007186	G protein-coupled receptor signaling pathway	47/478	318/7542	0.147799	2.332	6.31297	2.96159e-08	4.241e-06	3.5643e-06	KY.Chr11.1089/KY.Chr9.892/KY.Chr2.2054/KY.Chr9.744/KY.Chr9.323/KY.Chr5.222/KY.Chr12.178/KY.Chr3.1067/KY.Chr1.1552/KY.Chr9.557/KY.Chr11.1151/KY.Chr9.555/KY.Chr1.1588/KY.Chr9.455/KY.Chr3.857/KY.Chr9.187/KY.Chr11.1153/KY.Chr9.774/KY.Chr2.2183/KY.Chr10.1385/KY.Chr2.487/KY.Chr9.391/KY.Chr3.393/KY.Chr1.2278/KY.Chr9.1097/KY.Chr1.1949/KY.Chr4.1146/KY.Chr2.871/KY.Chr1.1737/KY.Chr3.1669/KY.Chr1.2277/KY.Chr…	47	BP	0.147799
GO:0030534	adult behavior	30/478	203/7542	0.147783	2.33176	5.00332	1.0398e-05	0.000618386	0.000519716	KY.Chr13.320/KY.Chr2.195/KY.Chr1.2378/KY.Chr12.152/KY.Chr1.207/KY.Chr3.1181/KY.Chr2.2218/KY.Chr9.756/KY.Chr5.597/KY.Chr1.1127/KY.Chr1.2558/KY.Chr7.967/KY.Chr3.595/KY.Chr9.391/KY.Chr14.978/KY.Chr6.24/KY.Chr1.1949/KY.Chr4.1146/KY.Chr2.34/KY.Chr1.206/KY.Chr9.746/KY.Chr9.1034/KY.Chr8.889/KY.Chr2.851/KY.Chr11.937/KY.Chr2.1203/KY.Chr5.1101/KY.Chr13.436/KY.Chr11.670/KY.Chr10.1387	30	BP	0.147783
GO:0002698	negative regulation of immune effector process	9/478	61/7542	0.147541	2.32794	2.70873	0.013916	0.107911	0.090693	KY.Chr4.949/KY.Chr1.777/KY.Chr2.1038/KY.Chr11.1030/KY.Chr12.452/KY.Chr12.453/KY.Chr4.407/KY.Chr14.26/KY.Chr14.27	9	BP	0.147541
GO:0003407	neural retina development	9/478	61/7542	0.147541	2.32794	2.70873	0.013916	0.107911	0.090693	KY.Chr11.676/KY.Chr3.1181/KY.Chr11.1327/KY.Chr11.1143/KY.Chr2.871/KY.Chr9.1034/KY.Chr12.997/KY.Chr11.1126/KY.Chr11.605	9	BP	0.147541
GO:1903825	organic acid transmembrane transport	23/478	156/7542	0.147436	2.32628	4.35407	0.000116333	0.00381501	0.00320628	KY.Chr10.1122/KY.Chr2.1186/KY.Chr2.195/KY.Chr1.1636/KY.Chr7.1042/KY.Chr11.289/KY.Chr2.767/KY.Chr3.1181/KY.Chr9.797/KY.Chr7.489/KY.Chr11.1369/KY.Chr3.393/KY.Chr14.978/KY.Chr5.578/KY.Chr14.1047/KY.Chr7.823/KY.Chr7.407/KY.Chr3.1420/KY.Chr7.821/KY.Chr1.960/KY.Chr14.622/KY.Chr2.831/KY.Chr7.822	23	BP	0.147436
GO:1905039	carboxylic acid transmembrane transport	23/478	156/7542	0.147436	2.32628	4.35407	0.000116333	0.00381501	0.00320628	KY.Chr10.1122/KY.Chr2.1186/KY.Chr2.195/KY.Chr1.1636/KY.Chr7.1042/KY.Chr11.289/KY.Chr2.767/KY.Chr3.1181/KY.Chr9.797/KY.Chr7.489/KY.Chr11.1369/KY.Chr3.393/KY.Chr14.978/KY.Chr5.578/KY.Chr14.1047/KY.Chr7.823/KY.Chr7.407/KY.Chr3.1420/KY.Chr7.821/KY.Chr1.960/KY.Chr14.622/KY.Chr2.831/KY.Chr7.822	23	BP	0.147436
GO:0017171	serine hydrolase activity	14/449	95/6788	0.147368	2.22792	3.20755	0.00362781	0.0240963	0.0187722	KY.Chr11.1089/KY.Chr10.626/KY.Chr9.892/KY.Chr3.680/KY.Chr1.1849/KY.Chr12.178/KY.Chr1.777/KY.Chr2.2016/KY.Chr9.761/KY.Chr10.988/KY.Chr11.658/KY.Chr1.911/KY.Chr9.788/KY.Chr9.835	14	MF	0.147368
GO:0005509	calcium ion binding	34/449	231/6788	0.147186	2.22517	5.04197	7.13711e-06	0.000121717	9.48231e-05	KY.Chr3.1504/KY.Chr3.1115/KY.Chr3.1094/KY.Chr4.230/KY.Chr6.34/KY.Chr4.231/KY.Chr2.2014/KY.Chr1.632/KY.Chr1.1306/KY.Chr5.745/KY.Chr4.1167/KY.Chr13.392/KY.Chr1.2113/KY.Chr3.595/KY.Chr1.2580/KY.Chr1.777/KY.Chr7.929/KY.Chr1.1965/KY.Chr8.999/KY.Chr11.134/KY.Chr4.1146/KY.Chr9.37/KY.Chr8.1394/KY.Chr1.593/KY.Chr2.1038/KY.Chr11.74/KY.Chr7.826/KY.Chr1.2610/KY.Chr13.436/KY.Chr2.1221/KY.Chr7.147/KY.Chr11.75/…	34	MF	0.147186
GO:0002703	regulation of leukocyte mediated immunity	15/478	102/7542	0.147059	2.32033	3.4922	0.00179614	0.0270745	0.0227545	KY.Chr11.1089/KY.Chr14.40/KY.Chr9.652/KY.Chr4.949/KY.Chr9.774/KY.Chr10.709/KY.Chr1.1980/KY.Chr12.452/KY.Chr12.453/KY.Chr1.2610/KY.Chr4.407/KY.Chr8.469/KY.Chr14.26/KY.Chr9.365/KY.Chr14.27	15	BP	0.147059
GO:0045582	positive regulation of T cell differentiation	5/478	34/7542	0.147059	2.32033	2.00707	0.0609549	0.278577	0.234127	KY.Chr4.949/KY.Chr11.1030/KY.Chr11.887/KY.Chr4.407/KY.Chr8.469	5	BP	0.147059
GO:0048483	autonomic nervous system development	5/478	34/7542	0.147059	2.32033	2.00707	0.0609549	0.278577	0.234127	KY.Chr11.676/KY.Chr1.1234/KY.Chr11.1096/KY.Chr11.1030/KY.Chr11.670	5	BP	0.147059
GO:0097530	granulocyte migration	5/478	34/7542	0.147059	2.32033	2.00707	0.0609549	0.278577	0.234127	KY.Chr1.1742/KY.Chr14.40/KY.Chr9.652/KY.Chr2.1221/KY.Chr9.365	5	BP	0.147059
GO:0034767	positive regulation of monoatomic ion transmembrane transport	16/478	109/7542	0.146789	2.31607	3.6001	0.00130537	0.0217359	0.0182677	KY.Chr14.605/KY.Chr12.1072/KY.Chr3.314/KY.Chr1.2378/KY.Chr3.87/KY.Chr9.584/KY.Chr2.2183/KY.Chr10.709/KY.Chr2.1073/KY.Chr3.88/KY.Chr2.2016/KY.Chr3.1061/KY.Chr3.315/KY.Chr12.322/KY.Chr14.209/KY.Chr2.218	16	BP	0.146789
GO:0016247	channel regulator activity	11/449	75/6788	0.146667	2.21731	2.82115	0.00977329	0.055062	0.0428959	KY.Chr1.2378/KY.Chr5.745/KY.Chr9.584/KY.Chr2.2218/KY.Chr3.595/KY.Chr12.751/KY.Chr7.929/KY.Chr4.1146/KY.Chr2.2016/KY.Chr2.34/KY.Chr10.1123	11	MF	0.146667
GO:0005884	actin filament	11/488	75/7603	0.146667	2.28505	2.92886	0.00790728	0.0392201	0.0291876	KY.Chr4.850/KY.Chr3.1115/KY.Chr3.1094/KY.Chr4.230/KY.Chr4.231/KY.Chr1.2113/KY.Chr9.774/KY.Chr1.2580/KY.Chr1.1965/KY.Chr11.688/KY.Chr11.889	11	CC	0.146667
GO:0050885	neuromuscular process controlling balance	6/478	41/7542	0.146341	2.30901	2.18614	0.0427402	0.225015	0.189111	KY.Chr6.590/KY.Chr3.1181/KY.Chr3.595/KY.Chr9.774/KY.Chr9.746/KY.Chr2.851	6	BP	0.146341
GO:0005516	calmodulin binding	12/449	82/6788	0.146341	2.2124	2.93949	0.00724299	0.0431163	0.0335896	KY.Chr4.850/KY.Chr1.2525/KY.Chr2.2014/KY.Chr9.756/KY.Chr2.2183/KY.Chr4.1146/KY.Chr8.889/KY.Chr1.161/KY.Chr13.436/KY.Chr11.44/KY.Chr1.2527/KY.Chr11.670	12	MF	0.146341
GO:0005326	neurotransmitter transmembrane transporter activity	6/449	41/6788	0.146341	2.2124	2.07221	0.0508226	0.188642	0.146961	KY.Chr2.1186/KY.Chr2.195/KY.Chr2.767/KY.Chr3.1181/KY.Chr14.991/KY.Chr7.407	6	MF	0.146341
GO:0008509	monoatomic anion transmembrane transporter activity	40/449	274/6788	0.145985	2.20701	5.42769	1.33357e-06	2.71446e-05	2.11469e-05	KY.Chr10.1122/KY.Chr2.1186/KY.Chr6.160/KY.Chr2.195/KY.Chr1.1636/KY.Chr7.1042/KY.Chr1.2360/KY.Chr11.289/KY.Chr8.1364/KY.Chr2.767/KY.Chr9.557/KY.Chr11.1151/KY.Chr9.555/KY.Chr2.2161/KY.Chr3.1181/KY.Chr9.797/KY.Chr7.489/KY.Chr11.1369/KY.Chr3.393/KY.Chr4.695/KY.Chr10.214/KY.Chr14.978/KY.Chr5.578/KY.Chr9.842/KY.Chr3.972/KY.Chr14.1047/KY.Chr4.40/KY.Chr7.823/KY.Chr7.407/KY.Chr13.170/KY.Chr10.1277/KY.Chr3…	40	MF	0.145985
GO:0009593	detection of chemical stimulus	7/478	48/7542	0.145833	2.30099	2.35203	0.0302326	0.178161	0.149733	KY.Chr11.1089/KY.Chr2.2014/KY.Chr2.871/KY.Chr10.1123/KY.Chr14.314/KY.Chr2.851/KY.Chr12.1048	7	BP	0.145833
GO:0045121	membrane raft	38/488	261/7603	0.145594	2.26834	5.46054	1.35328e-06	2.28828e-05	1.70293e-05	KY.Chr6.590/KY.Chr4.850/KY.Chr1.1742/KY.Chr1.2378/KY.Chr12.152/KY.Chr14.40/KY.Chr12.178/KY.Chr5.1002/KY.Chr12.878/KY.Chr9.652/KY.Chr9.455/KY.Chr2.2218/KY.Chr14.991/KY.Chr9.756/KY.Chr12.751/KY.Chr2.2183/KY.Chr9.391/KY.Chr6.24/KY.Chr1.1949/KY.Chr2.2016/KY.Chr2.34/KY.Chr1.2151/KY.Chr11.937/KY.Chr14.228/KY.Chr2.1203/KY.Chr11.889/KY.Chr10.218/KY.Chr12.452/KY.Chr12.453/KY.Chr4.774/KY.Chr3.922/KY.Chr5.1…	38	CC	0.145594
GO:0098857	membrane microdomain	38/488	261/7603	0.145594	2.26834	5.46054	1.35328e-06	2.28828e-05	1.70293e-05	KY.Chr6.590/KY.Chr4.850/KY.Chr1.1742/KY.Chr1.2378/KY.Chr12.152/KY.Chr14.40/KY.Chr12.178/KY.Chr5.1002/KY.Chr12.878/KY.Chr9.652/KY.Chr9.455/KY.Chr2.2218/KY.Chr14.991/KY.Chr9.756/KY.Chr12.751/KY.Chr2.2183/KY.Chr9.391/KY.Chr6.24/KY.Chr1.1949/KY.Chr2.2016/KY.Chr2.34/KY.Chr1.2151/KY.Chr11.937/KY.Chr14.228/KY.Chr2.1203/KY.Chr11.889/KY.Chr10.218/KY.Chr12.452/KY.Chr12.453/KY.Chr4.774/KY.Chr3.922/KY.Chr5.1…	38	CC	0.145594
GO:0045652	regulation of megakaryocyte differentiation	8/478	55/7542	0.145455	2.29502	2.5073	0.0215232	0.147105	0.123633	KY.UAContig29.6/KY.UAContig29.16/KY.UAContig3.169/KY.UAContig29.25/KY.UAContig3.187/KY.UAContig29.34/KY.UAContig3.178/KY.UAContig3.160	8	BP	0.145455
GO:0014706	striated muscle tissue development	34/478	234/7542	0.145299	2.29257	5.22473	3.9075e-06	0.000284519	0.000239121	KY.Chr14.573/KY.Chr11.676/KY.Chr5.1125/KY.Chr3.1115/KY.Chr3.1094/KY.Chr4.230/KY.Chr6.34/KY.Chr7.614/KY.Chr8.582/KY.Chr4.231/KY.Chr4.901/KY.Chr6.244/KY.Chr10.1199/KY.Chr4.1167/KY.Chr1.2113/KY.Chr3.13/KY.Chr1.2558/KY.Chr1.628/KY.Chr1.2580/KY.Chr3.12/KY.Chr4.1007/KY.Chr1.1965/KY.Chr3.11/KY.Chr10.1341/KY.Chr12.32/KY.Chr11.688/KY.Chr11.1030/KY.Chr2.851/KY.Chr7.710/KY.Chr11.771/KY.Chr11.44/KY.Chr2.1050…	34	BP	0.145299
GO:0050766	positive regulation of phagocytosis	9/478	62/7542	0.145161	2.29039	2.65381	0.0153977	0.117493	0.0987459	KY.Chr11.1089/KY.Chr14.40/KY.Chr9.652/KY.Chr9.774/KY.Chr14.314/KY.Chr11.524/KY.Chr12.452/KY.Chr12.453/KY.Chr9.365	9	BP	0.145161
GO:0008201	heparin binding	9/449	62/6788	0.145161	2.19455	2.51464	0.0197847	0.091795	0.0715127	KY.Chr3.1504/KY.Chr9.652/KY.Chr1.1568/KY.Chr9.1061/KY.Chr10.1421/KY.Chr9.1067/KY.Chr8.979/KY.Chr8.755/KY.Chr9.365	9	MF	0.145161
GO:0048661	positive regulation of smooth muscle cell proliferation	11/478	76/7542	0.144737	2.28369	2.92568	0.00796433	0.0762022	0.0640433	KY.Chr5.1125/KY.Chr3.680/KY.Chr5.536/KY.Chr9.652/KY.Chr9.1061/KY.Chr3.1429/KY.Chr3.1061/KY.Chr9.1067/KY.Chr11.670/KY.Chr9.365/KY.Chr12.818	11	BP	0.144737
GO:0006805	xenobiotic metabolic process	13/478	90/7542	0.144444	2.27908	3.1753	0.00415969	0.0484283	0.040701	KY.Chr9.218/KY.Chr12.1072/KY.Chr1.727/KY.Chr2.470/KY.Chr9.323/KY.Chr3.988/KY.Chr3.1429/KY.Chr7.404/KY.Chr12.322/KY.Chr13.436/KY.Chr7.818/KY.Chr11.922/KY.Chr3.1573	13	BP	0.144444
GO:0061333	renal tubule morphogenesis	13/478	90/7542	0.144444	2.27908	3.1753	0.00415969	0.0484283	0.040701	KY.Chr11.676/KY.Chr3.13/KY.Chr11.1327/KY.Chr14.625/KY.Chr3.12/KY.Chr3.11/KY.Chr1.1234/KY.Chr11.1096/KY.Chr2.769/KY.Chr4.407/KY.Chr11.771/KY.Chr2.1050/KY.Chr11.670	13	BP	0.144444
GO:0008514	organic anion transmembrane transporter activity	32/449	222/6788	0.144144	2.17918	4.75397	2.06254e-05	0.00031743	0.000247293	KY.Chr10.1122/KY.Chr2.1186/KY.Chr6.160/KY.Chr2.195/KY.Chr1.1636/KY.Chr7.1042/KY.Chr1.2360/KY.Chr11.289/KY.Chr8.1364/KY.Chr2.767/KY.Chr3.1181/KY.Chr9.797/KY.Chr7.489/KY.Chr11.1369/KY.Chr3.393/KY.Chr4.695/KY.Chr10.214/KY.Chr14.978/KY.Chr5.578/KY.Chr14.1047/KY.Chr4.40/KY.Chr7.823/KY.Chr7.407/KY.Chr10.1277/KY.Chr3.1420/KY.Chr7.821/KY.Chr1.960/KY.Chr13.251/KY.Chr14.622/KY.Chr3.941/KY.Chr2.831/KY.Chr7.…	32	MF	0.144144
GO:0098794	postsynapse	42/488	292/7603	0.143836	2.24095	5.66295	5.14017e-07	1.27476e-05	9.48677e-06	KY.Chr1.2419/KY.Chr2.195/KY.Chr3.314/KY.Chr1.2378/KY.Chr9.744/KY.Chr9.557/KY.Chr11.1151/KY.Chr9.555/KY.Chr1.1306/KY.Chr9.455/KY.Chr3.857/KY.Chr3.87/KY.Chr2.2218/KY.Chr5.597/KY.Chr7.967/KY.Chr9.774/KY.Chr10.709/KY.Chr10.1385/KY.Chr3.936/KY.Chr14.571/KY.Chr1.2300/KY.Chr14.417/KY.Chr1.2278/KY.Chr2.1128/KY.Chr6.24/KY.Chr3.88/KY.Chr1.1534/KY.Chr4.1146/KY.Chr2.34/KY.Chr14.1064/KY.Chr9.746/KY.Chr1.529/K…	42	CC	0.143836
GO:0098655	monoatomic cation transmembrane transport	66/478	459/7542	0.143791	2.26877	7.29596	1.15985e-10	6.22842e-08	5.2346e-08	KY.Chr1.2419/KY.Chr2.1186/KY.Chr6.160/KY.Chr2.195/KY.Chr3.314/KY.Chr1.2360/KY.Chr1.2378/KY.Chr11.289/KY.Chr2.767/KY.Chr4.1244/KY.Chr5.634/KY.Chr9.555/KY.Chr3.87/KY.Chr3.1181/KY.Chr10.773/KY.Chr2.2218/KY.Chr14.991/KY.Chr9.756/KY.Chr7.489/KY.Chr4.969/KY.Chr7.967/KY.Chr12.751/KY.Chr2.2183/KY.Chr13.432/KY.Chr11.1369/KY.Chr14.571/KY.Chr3.393/KY.Chr4.695/KY.Chr1.2300/KY.Chr10.214/KY.Chr14.978/KY.Chr2.1…	66	BP	0.143791
GO:0050866	negative regulation of cell activation	15/478	105/7542	0.142857	2.25403	3.36596	0.00240643	0.0337774	0.0283878	KY.Chr1.207/KY.Chr4.949/KY.Chr1.206/KY.Chr14.314/KY.Chr2.1038/KY.Chr11.1030/KY.Chr11.524/KY.Chr11.887/KY.Chr14.1057/KY.Chr14.1098/KY.Chr4.407/KY.Chr14.26/KY.Chr11.670/KY.Chr14.27/KY.Chr14.393	15	BP	0.142857
GO:0051591	response to cAMP	14/478	98/7542	0.142857	2.25403	3.25029	0.0033181	0.04168	0.0350295	KY.Chr3.1593/KY.Chr5.1125/KY.Chr1.1703/KY.Chr1.632/KY.Chr6.244/KY.Chr5.536/KY.Chr10.773/KY.Chr2.2183/KY.Chr3.393/KY.Chr12.726/KY.Chr2.871/KY.Chr3.988/KY.Chr2.1038/KY.Chr4.1068	14	BP	0.142857
GO:0002695	negative regulation of leukocyte activation	13/478	91/7542	0.142857	2.25403	3.13059	0.00458118	0.0519379	0.0436506	KY.Chr4.949/KY.Chr14.314/KY.Chr2.1038/KY.Chr11.1030/KY.Chr11.524/KY.Chr11.887/KY.Chr14.1057/KY.Chr14.1098/KY.Chr4.407/KY.Chr14.26/KY.Chr11.670/KY.Chr14.27/KY.Chr14.393	13	BP	0.142857
GO:0007617	mating behavior	12/478	84/7542	0.142857	2.25403	3.00636	0.00633533	0.0644943	0.0542035	KY.Chr2.470/KY.Chr1.2378/KY.Chr9.797/KY.Chr5.597/KY.Chr9.774/KY.Chr9.1097/KY.Chr11.1143/KY.Chr3.1061/KY.Chr13.436/KY.Chr8.248/KY.Chr11.922/KY.Chr10.1387	12	BP	0.142857
GO:1903035	negative regulation of response to wounding	10/478	70/7542	0.142857	2.25403	2.74185	0.0121946	0.100327	0.0843184	KY.Chr6.590/KY.Chr1.207/KY.Chr1.1849/KY.Chr5.709/KY.Chr2.2016/KY.Chr1.206/KY.Chr7.284/KY.Chr10.988/KY.Chr12.452/KY.Chr12.453	10	BP	0.142857
GO:0042048	olfactory behavior	9/478	63/7542	0.142857	2.25403	2.59993	0.0169924	0.126078	0.105961	KY.Chr5.634/KY.Chr7.1255/KY.Chr1.1306/KY.Chr5.597/KY.Chr2.871/KY.Chr12.1048/KY.Chr9.589/KY.Chr13.436/KY.Chr11.670	9	BP	0.142857
GO:0002706	regulation of lymphocyte mediated immunity	8/478	56/7542	0.142857	2.25403	2.45009	0.0237711	0.156075	0.131171	KY.Chr11.1089/KY.Chr4.949/KY.Chr12.452/KY.Chr12.453/KY.Chr4.407/KY.Chr8.469/KY.Chr14.26/KY.Chr14.27	8	BP	0.142857
GO:0030595	leukocyte chemotaxis	8/478	56/7542	0.142857	2.25403	2.45009	0.0237711	0.156075	0.131171	KY.Chr3.1593/KY.Chr14.40/KY.Chr9.652/KY.Chr9.774/KY.Chr14.314/KY.Chr11.524/KY.Chr2.1221/KY.Chr9.365	8	BP	0.142857
GO:0006584	catecholamine metabolic process	7/478	49/7542	0.142857	2.25403	2.29078	0.0334229	0.19325	0.162415	KY.Chr9.323/KY.Chr2.2218/KY.Chr2.34/KY.Chr9.746/KY.Chr7.404/KY.Chr7.818/KY.Chr10.1387	7	BP	0.142857
GO:0006911	phagocytosis, engulfment	7/478	49/7542	0.142857	2.25403	2.29078	0.0334229	0.19325	0.162415	KY.Chr11.1089/KY.Chr14.40/KY.Chr9.652/KY.Chr9.774/KY.Chr12.452/KY.Chr12.453/KY.Chr9.365	7	BP	0.142857
GO:0009712	catechol-containing compound metabolic process	7/478	49/7542	0.142857	2.25403	2.29078	0.0334229	0.19325	0.162415	KY.Chr9.323/KY.Chr2.2218/KY.Chr2.34/KY.Chr9.746/KY.Chr7.404/KY.Chr7.818/KY.Chr10.1387	7	BP	0.142857
GO:2001025	positive regulation of response to drug	7/478	49/7542	0.142857	2.25403	2.29078	0.0334229	0.19325	0.162415	KY.Chr14.605/KY.Chr10.626/KY.Chr12.178/KY.Chr11.1151/KY.Chr6.24/KY.Chr12.1048/KY.Chr3.245	7	BP	0.142857
GO:0022602	ovulation cycle process	6/478	42/7542	0.142857	2.25403	2.11986	0.0473096	0.239108	0.200956	KY.Chr3.680/KY.Chr2.2218/KY.Chr1.1127/KY.Chr2.34/KY.Chr3.1429/KY.Chr11.889	6	BP	0.142857
GO:0035850	epithelial cell differentiation involved in kidney development	5/478	35/7542	0.142857	2.25403	1.93425	0.0675823	0.294456	0.247472	KY.Chr4.230/KY.Chr4.231/KY.Chr1.2113/KY.Chr1.2580/KY.Chr1.1965	5	BP	0.142857
GO:0040034	regulation of development, heterochronic	5/478	35/7542	0.142857	2.25403	1.93425	0.0675823	0.294456	0.247472	KY.Chr9.1034/KY.Chr1.1234/KY.Chr14.1181/KY.Chr4.407/KY.Chr12.818	5	BP	0.142857
GO:0046637	regulation of alpha-beta T cell differentiation	5/478	35/7542	0.142857	2.25403	1.93425	0.0675823	0.294456	0.247472	KY.Chr4.949/KY.Chr11.1030/KY.Chr11.887/KY.Chr4.407/KY.Chr8.469	5	BP	0.142857
GO:0050881	musculoskeletal movement	5/478	35/7542	0.142857	2.25403	1.93425	0.0675823	0.294456	0.247472	KY.Chr6.34/KY.Chr4.1167/KY.Chr7.967/KY.Chr7.710/KY.Chr11.44	5	BP	0.142857
GO:2000171	negative regulation of dendrite development	5/478	35/7542	0.142857	2.25403	1.93425	0.0675823	0.294456	0.247472	KY.Chr12.758/KY.Chr2.1073/KY.Chr10.218/KY.Chr4.774/KY.Chr10.219	5	BP	0.142857
GO:0014912	negative regulation of smooth muscle cell migration	4/478	28/7542	0.142857	2.25403	1.72924	0.0978213	0.379157	0.318659	KY.Chr3.1115/KY.Chr3.1094/KY.Chr3.1573/KY.Chr12.818	4	BP	0.142857
GO:0016266	O-glycan processing	4/478	28/7542	0.142857	2.25403	1.72924	0.0978213	0.379157	0.318659	KY.Chr4.343/KY.Chr11.74/KY.Chr10.847/KY.Chr11.75	4	BP	0.142857
GO:0038061	non-canonical NF-kappaB signal transduction	4/478	28/7542	0.142857	2.25403	1.72924	0.0978213	0.379157	0.318659	KY.Chr5.1002/KY.Chr1.2151/KY.Chr14.228/KY.Chr3.922	4	BP	0.142857
GO:0048333	mesodermal cell differentiation	4/478	28/7542	0.142857	2.25403	1.72924	0.0978213	0.379157	0.318659	KY.Chr9.652/KY.Chr14.1181/KY.Chr11.1126/KY.Chr9.365	4	BP	0.142857
GO:0003209	cardiac atrium morphogenesis	3/478	21/7542	0.142857	2.25403	1.49687	0.14451	0.476084	0.40012	KY.Chr4.1167/KY.Chr9.1061/KY.Chr9.1067	3	BP	0.142857
GO:0009453	energy taxis	3/478	21/7542	0.142857	2.25403	1.49687	0.14451	0.476084	0.40012	KY.Chr2.767/KY.Chr2.871/KY.Chr13.436	3	BP	0.142857
GO:0021546	rhombomere development	3/478	21/7542	0.142857	2.25403	1.49687	0.14451	0.476084	0.40012	KY.Chr9.1034/KY.Chr7.206/KY.Chr14.332	3	BP	0.142857
GO:0021871	forebrain regionalization	3/478	21/7542	0.142857	2.25403	1.49687	0.14451	0.476084	0.40012	KY.Chr11.1327/KY.Chr9.1034/KY.Chr2.1386	3	BP	0.142857
GO:0030890	positive regulation of B cell proliferation	3/478	21/7542	0.142857	2.25403	1.49687	0.14451	0.476084	0.40012	KY.Chr9.37/KY.Chr7.826/KY.Chr4.407	3	BP	0.142857
GO:0051791	medium-chain fatty acid metabolic process	3/478	21/7542	0.142857	2.25403	1.49687	0.14451	0.476084	0.40012	KY.Chr2.470/KY.Chr11.922/KY.Chr6.445	3	BP	0.142857
GO:0003214	cardiac left ventricle morphogenesis	2/478	14/7542	0.142857	2.25403	1.22162	0.221293	0.585232	0.491852	KY.Chr12.178/KY.Chr12.818	2	BP	0.142857
GO:0006569	tryptophan catabolic process	2/478	14/7542	0.142857	2.25403	1.22162	0.221293	0.585232	0.491852	KY.Chr2.1594/KY.Chr14.1109	2	BP	0.142857
GO:0006925	inflammatory cell apoptotic process	2/478	14/7542	0.142857	2.25403	1.22162	0.221293	0.585232	0.491852	KY.Chr9.652/KY.Chr9.365	2	BP	0.142857
GO:0007400	neuroblast fate determination	2/478	14/7542	0.142857	2.25403	1.22162	0.221293	0.585232	0.491852	KY.Chr4.407/KY.Chr2.1386	2	BP	0.142857
GO:0007479	leg disc proximal/distal pattern formation	2/478	14/7542	0.142857	2.25403	1.22162	0.221293	0.585232	0.491852	KY.Chr11.1327/KY.Chr11.670	2	BP	0.142857
GO:0007567	parturition	2/478	14/7542	0.142857	2.25403	1.22162	0.221293	0.585232	0.491852	KY.Chr3.680/KY.Chr14.1181	2	BP	0.142857
GO:0008052	sensory organ boundary specification	2/478	14/7542	0.142857	2.25403	1.22162	0.221293	0.585232	0.491852	KY.Chr8.248/KY.Chr12.818	2	BP	0.142857
GO:0010960	magnesium ion homeostasis	2/478	14/7542	0.142857	2.25403	1.22162	0.221293	0.585232	0.491852	KY.Chr1.2378/KY.Chr11.670	2	BP	0.142857
GO:0014819	regulation of skeletal muscle contraction	2/478	14/7542	0.142857	2.25403	1.22162	0.221293	0.585232	0.491852	KY.Chr12.322/KY.Chr11.44	2	BP	0.142857
GO:0019432	triglyceride biosynthetic process	2/478	14/7542	0.142857	2.25403	1.22162	0.221293	0.585232	0.491852	KY.Chr2.1292/KY.Chr12.1072	2	BP	0.142857
GO:0021514	ventral spinal cord interneuron differentiation	2/478	14/7542	0.142857	2.25403	1.22162	0.221293	0.585232	0.491852	KY.Chr9.1034/KY.Chr1.2037	2	BP	0.142857
GO:0021594	rhombomere formation	2/478	14/7542	0.142857	2.25403	1.22162	0.221293	0.585232	0.491852	KY.Chr7.206/KY.Chr14.332	2	BP	0.142857
GO:0021654	rhombomere boundary formation	2/478	14/7542	0.142857	2.25403	1.22162	0.221293	0.585232	0.491852	KY.Chr7.206/KY.Chr14.332	2	BP	0.142857
GO:0030536	larval feeding behavior	2/478	14/7542	0.142857	2.25403	1.22162	0.221293	0.585232	0.491852	KY.Chr10.626/KY.Chr12.178	2	BP	0.142857
GO:0031281	positive regulation of cyclase activity	2/478	14/7542	0.142857	2.25403	1.22162	0.221293	0.585232	0.491852	KY.Chr5.598/KY.Chr3.1061	2	BP	0.142857
GO:0032230	positive regulation of synaptic transmission, GABAergic	2/478	14/7542	0.142857	2.25403	1.22162	0.221293	0.585232	0.491852	KY.Chr12.1048/KY.Chr11.670	2	BP	0.142857
GO:0032332	positive regulation of chondrocyte differentiation	2/478	14/7542	0.142857	2.25403	1.22162	0.221293	0.585232	0.491852	KY.Chr11.676/KY.Chr11.1143	2	BP	0.142857
GO:0033028	myeloid cell apoptotic process	2/478	14/7542	0.142857	2.25403	1.22162	0.221293	0.585232	0.491852	KY.Chr9.652/KY.Chr9.365	2	BP	0.142857
GO:0034505	tooth mineralization	2/478	14/7542	0.142857	2.25403	1.22162	0.221293	0.585232	0.491852	KY.Chr1.1982/KY.Chr1.1983	2	BP	0.142857
GO:0042908	xenobiotic transport	2/478	14/7542	0.142857	2.25403	1.22162	0.221293	0.585232	0.491852	KY.Chr14.605/KY.Chr2.195	2	BP	0.142857
GO:0045662	negative regulation of myoblast differentiation	2/478	14/7542	0.142857	2.25403	1.22162	0.221293	0.585232	0.491852	KY.Chr11.676/KY.Chr8.582	2	BP	0.142857
GO:0046639	negative regulation of alpha-beta T cell differentiation	2/478	14/7542	0.142857	2.25403	1.22162	0.221293	0.585232	0.491852	KY.Chr11.1030/KY.Chr4.407	2	BP	0.142857
GO:0050926	regulation of positive chemotaxis	2/478	14/7542	0.142857	2.25403	1.22162	0.221293	0.585232	0.491852	KY.Chr9.652/KY.Chr9.365	2	BP	0.142857
GO:0050927	positive regulation of positive chemotaxis	2/478	14/7542	0.142857	2.25403	1.22162	0.221293	0.585232	0.491852	KY.Chr9.652/KY.Chr9.365	2	BP	0.142857
GO:0051350	negative regulation of lyase activity	2/478	14/7542	0.142857	2.25403	1.22162	0.221293	0.585232	0.491852	KY.Chr9.455/KY.Chr3.245	2	BP	0.142857
GO:0060056	mammary gland involution	2/478	14/7542	0.142857	2.25403	1.22162	0.221293	0.585232	0.491852	KY.Chr8.559/KY.Chr11.670	2	BP	0.142857
GO:0060561	apoptotic process involved in morphogenesis	2/478	14/7542	0.142857	2.25403	1.22162	0.221293	0.585232	0.491852	KY.Chr9.1061/KY.Chr9.1067	2	BP	0.142857
GO:0060582	cell fate determination involved in pattern specification	2/478	14/7542	0.142857	2.25403	1.22162	0.221293	0.585232	0.491852	KY.Chr8.248/KY.Chr12.818	2	BP	0.142857
GO:0090326	positive regulation of locomotion involved in locomotory behavior	2/478	14/7542	0.142857	2.25403	1.22162	0.221293	0.585232	0.491852	KY.Chr10.626/KY.Chr12.178	2	BP	0.142857
GO:1900244	positive regulation of synaptic vesicle endocytosis	2/478	14/7542	0.142857	2.25403	1.22162	0.221293	0.585232	0.491852	KY.Chr12.152/KY.Chr3.595	2	BP	0.142857
GO:1903975	regulation of glial cell migration	2/478	14/7542	0.142857	2.25403	1.22162	0.221293	0.585232	0.491852	KY.Chr12.452/KY.Chr12.453	2	BP	0.142857
GO:1904948	midbrain dopaminergic neuron differentiation	2/478	14/7542	0.142857	2.25403	1.22162	0.221293	0.585232	0.491852	KY.Chr9.774/KY.Chr9.589	2	BP	0.142857
GO:2000108	positive regulation of leukocyte apoptotic process	2/478	14/7542	0.142857	2.25403	1.22162	0.221293	0.585232	0.491852	KY.Chr4.949/KY.Chr11.887	2	BP	0.142857
GO:2000392	regulation of lamellipodium morphogenesis	2/478	14/7542	0.142857	2.25403	1.22162	0.221293	0.585232	0.491852	KY.Chr2.1038/KY.Chr11.889	2	BP	0.142857
GO:2000543	positive regulation of gastrulation	2/478	14/7542	0.142857	2.25403	1.22162	0.221293	0.585232	0.491852	KY.Chr1.2598/KY.Chr11.1327	2	BP	0.142857
GO:2001269	positive regulation of cysteine-type endopeptidase activity involved in apoptotic signaling pathway	2/478	14/7542	0.142857	2.25403	1.22162	0.221293	0.585232	0.491852	KY.Chr4.949/KY.Chr8.845	2	BP	0.142857
GO:0001784	phosphotyrosine residue binding	5/449	35/6788	0.142857	2.15972	1.83059	0.0781196	0.265019	0.206462	KY.Chr1.1980/KY.Chr11.889/KY.Chr12.452/KY.Chr12.453/KY.Chr1.1425	5	MF	0.142857
GO:0050840	extracellular matrix binding	5/449	35/6788	0.142857	2.15972	1.83059	0.0781196	0.265019	0.206462	KY.Chr9.652/KY.Chr9.1061/KY.Chr1.1737/KY.Chr9.1067/KY.Chr9.365	5	MF	0.142857
GO:0005158	insulin receptor binding	4/449	28/6788	0.142857	2.15972	1.63648	0.110125	0.34919	0.272036	KY.Chr1.1306/KY.Chr10.709/KY.Chr2.1038/KY.Chr11.889	4	MF	0.142857
GO:0016831	carboxy-lyase activity	4/449	28/6788	0.142857	2.15972	1.63648	0.110125	0.34919	0.272036	KY.Chr2.1174/KY.Chr7.1255/KY.Chr14.329/KY.Chr2.158	4	MF	0.142857
GO:0005275	amine transmembrane transporter activity	3/449	21/6788	0.142857	2.15972	1.4165	0.158372	0.449854	0.350458	KY.Chr6.160/KY.Chr1.2360/KY.Chr13.251	3	MF	0.142857
GO:0019840	isoprenoid binding	3/449	21/6788	0.142857	2.15972	1.4165	0.158372	0.449854	0.350458	KY.Chr7.614/KY.Chr11.799/KY.Chr13.240	3	MF	0.142857
GO:0000146	microfilament motor activity	2/449	14/6788	0.142857	2.15972	1.15597	0.235906	0.566338	0.441204	KY.Chr4.850/KY.Chr11.44	2	MF	0.142857
GO:0004806	triacylglycerol lipase activity	2/449	14/6788	0.142857	2.15972	1.15597	0.235906	0.566338	0.441204	KY.Chr2.470/KY.Chr11.922	2	MF	0.142857
GO:0008483	transaminase activity	2/449	14/6788	0.142857	2.15972	1.15597	0.235906	0.566338	0.441204	KY.Chr1.207/KY.Chr1.206	2	MF	0.142857
GO:0015347	sodium-independent organic anion transmembrane transporter activity	2/449	14/6788	0.142857	2.15972	1.15597	0.235906	0.566338	0.441204	KY.Chr8.1364/KY.Chr10.1277	2	MF	0.142857
GO:0016500	protein-hormone receptor activity	2/449	14/6788	0.142857	2.15972	1.15597	0.235906	0.566338	0.441204	KY.Chr3.1067/KY.Chr3.1669	2	MF	0.142857
GO:0033691	sialic acid binding	2/449	14/6788	0.142857	2.15972	1.15597	0.235906	0.566338	0.441204	KY.Chr9.892/KY.Chr8.755	2	MF	0.142857
GO:0042910	xenobiotic transmembrane transporter activity	2/449	14/6788	0.142857	2.15972	1.15597	0.235906	0.566338	0.441204	KY.Chr14.605/KY.Chr2.195	2	MF	0.142857
GO:0034704	calcium channel complex	5/488	35/7603	0.142857	2.2257	1.90333	0.0705821	0.224415	0.167009	KY.Chr10.218/KY.Chr4.774/KY.Chr10.219/KY.Chr10.588/KY.Chr10.1332	5	CC	0.142857
GO:0097386	glial cell projection	3/488	21/7603	0.142857	2.2257	1.47295	0.148513	0.403262	0.300107	KY.Chr3.1181/KY.Chr9.787/KY.Chr11.889	3	CC	0.142857
GO:0001772	immunological synapse	2/488	14/7603	0.142857	2.2257	1.20211	0.225544	0.537835	0.400256	KY.Chr9.652/KY.Chr9.365	2	CC	0.142857
GO:0031092	platelet alpha granule membrane	2/488	14/7603	0.142857	2.2257	1.20211	0.225544	0.537835	0.400256	KY.Chr5.709/KY.Chr8.755	2	CC	0.142857
GO:0015629	actin cytoskeleton	37/488	260/7603	0.142308	2.21714	5.22971	3.25984e-06	5.27244e-05	3.92375e-05	KY.Chr5.626/KY.Chr4.850/KY.Chr14.605/KY.Chr3.1115/KY.Chr3.1094/KY.Chr4.230/KY.Chr6.34/KY.Chr1.2525/KY.Chr1.2011/KY.Chr1.2008/KY.Chr4.231/KY.Chr4.1167/KY.Chr1.2113/KY.Chr3.13/KY.Chr8.521/KY.Chr1.628/KY.Chr9.774/KY.Chr1.2010/KY.Chr1.2580/KY.Chr3.12/KY.Chr2.2282/KY.Chr1.1965/KY.Chr8.999/KY.Chr3.11/KY.Chr8.1394/KY.Chr11.688/KY.Chr1.593/KY.Chr6.222/KY.Chr11.889/KY.Chr12.452/KY.Chr12.453/KY.Chr11.771/K…	37	CC	0.142308
GO:0032102	negative regulation of response to external stimulus	30/478	211/7542	0.14218	2.24335	4.76493	2.24813e-05	0.00113623	0.000954935	KY.Chr11.1089/KY.Chr6.590/KY.Chr1.207/KY.Chr1.1849/KY.Chr5.536/KY.Chr5.709/KY.Chr2.2218/KY.Chr4.949/KY.Chr9.391/KY.Chr1.1949/KY.Chr1.1534/KY.Chr2.2016/KY.Chr2.34/KY.Chr1.206/KY.Chr7.284/KY.Chr2.1038/KY.Chr11.937/KY.Chr10.988/KY.Chr2.1203/KY.Chr3.1061/KY.Chr12.452/KY.Chr12.453/KY.Chr5.1101/KY.Chr13.436/KY.Chr14.1098/KY.Chr7.147/KY.Chr8.469/KY.Chr14.26/KY.Chr3.1573/KY.Chr14.27	30	BP	0.14218
GO:1903531	negative regulation of secretion by cell	21/478	148/7542	0.141892	2.2388	3.95911	0.000390847	0.00953893	0.00801689	KY.Chr11.1089/KY.Chr5.112/KY.Chr1.2419/KY.Chr1.207/KY.Chr9.455/KY.Chr4.949/KY.Chr11.1153/KY.Chr2.2183/KY.Chr9.391/KY.Chr14.571/KY.Chr1.2300/KY.Chr7.929/KY.Chr1.1949/KY.Chr4.1146/KY.Chr1.206/KY.Chr3.1429/KY.Chr11.937/KY.Chr12.1048/KY.Chr2.1203/KY.Chr5.1101/KY.Chr8.469	21	BP	0.141892
GO:0031032	actomyosin structure organization	18/478	127/7542	0.141732	2.23629	3.65484	0.00101407	0.0188591	0.0158499	KY.Chr3.1115/KY.Chr3.1094/KY.Chr4.230/KY.Chr4.231/KY.Chr4.1167/KY.Chr1.2113/KY.Chr3.13/KY.Chr1.628/KY.Chr1.2580/KY.Chr3.12/KY.Chr2.2282/KY.Chr1.1965/KY.Chr3.11/KY.Chr11.688/KY.Chr11.889/KY.Chr11.771/KY.Chr11.44/KY.Chr2.1050	18	BP	0.141732
GO:0009582	detection of abiotic stimulus	17/478	120/7542	0.141667	2.23525	3.54804	0.00139476	0.0226108	0.019003	KY.Chr1.2378/KY.Chr2.767/KY.Chr9.917/KY.Chr11.1151/KY.Chr1.2582/KY.Chr9.652/KY.Chr9.756/KY.Chr1.1765/KY.Chr2.1073/KY.Chr4.1146/KY.Chr2.871/KY.Chr9.746/KY.Chr8.1394/KY.Chr12.1048/KY.Chr11.889/KY.Chr3.84/KY.Chr9.365	17	BP	0.141667
GO:0007519	skeletal muscle tissue development	16/478	113/7542	0.141593	2.23409	3.43814	0.0019197	0.0285365	0.0239832	KY.Chr11.676/KY.Chr5.1125/KY.Chr4.230/KY.Chr8.582/KY.Chr4.231/KY.Chr4.901/KY.Chr1.2113/KY.Chr1.2558/KY.Chr1.2580/KY.Chr1.1965/KY.Chr10.1341/KY.Chr12.32/KY.Chr11.688/KY.Chr11.1030/KY.Chr7.710/KY.Chr11.670	16	BP	0.141593
GO:0007635	chemosensory behavior	13/478	92/7542	0.141304	2.22953	3.08645	0.0050364	0.0547756	0.0460355	KY.Chr1.2378/KY.Chr5.634/KY.Chr7.1255/KY.Chr1.1306/KY.Chr10.773/KY.Chr5.597/KY.Chr2.871/KY.Chr2.851/KY.Chr12.1048/KY.Chr9.589/KY.Chr13.436/KY.Chr4.1068/KY.Chr11.670	13	BP	0.141304
GO:0006820	monoatomic anion transport	55/478	391/7542	0.140665	2.21945	6.44126	1.08914e-08	1.87159e-06	1.57295e-06	KY.Chr10.1029/KY.Chr10.1122/KY.Chr2.1186/KY.Chr14.605/KY.Chr6.160/KY.Chr12.1072/KY.Chr2.195/KY.Chr1.1636/KY.Chr6.373/KY.Chr7.1042/KY.Chr1.2360/KY.Chr11.289/KY.Chr8.1364/KY.Chr2.767/KY.Chr9.557/KY.Chr2.2014/KY.Chr11.1151/KY.Chr9.555/KY.Chr2.2161/KY.Chr3.1181/KY.Chr9.797/KY.Chr7.489/KY.Chr3.595/KY.Chr11.1369/KY.Chr3.393/KY.Chr4.695/KY.Chr10.214/KY.Chr14.978/KY.Chr5.578/KY.Chr9.842/KY.Chr4.1146/KY.C…	55	BP	0.140665
GO:0020037	heme binding	9/449	64/6788	0.140625	2.12597	2.40855	0.0239219	0.10398	0.0810057	KY.Chr9.623/KY.Chr3.848/KY.Chr6.205/KY.Chr7.529/KY.Chr6.244/KY.Chr3.1429/KY.Chr14.1109/KY.Chr11.889/KY.Chr6.445	9	MF	0.140625
GO:0060537	muscle tissue development	35/478	249/7542	0.140562	2.21783	5.08317	6.02216e-06	0.000404238	0.000339737	KY.Chr14.573/KY.Chr11.676/KY.Chr5.1125/KY.Chr3.1115/KY.Chr3.1094/KY.Chr4.230/KY.Chr6.34/KY.Chr7.614/KY.Chr8.582/KY.Chr4.231/KY.Chr4.901/KY.Chr6.244/KY.Chr10.1199/KY.Chr4.1167/KY.Chr3.122/KY.Chr1.2113/KY.Chr3.13/KY.Chr1.2558/KY.Chr1.628/KY.Chr1.2580/KY.Chr3.12/KY.Chr4.1007/KY.Chr1.1965/KY.Chr3.11/KY.Chr10.1341/KY.Chr12.32/KY.Chr11.688/KY.Chr11.1030/KY.Chr2.851/KY.Chr7.710/KY.Chr11.771/KY.Chr11.44/…	35	BP	0.140562
GO:0098656	monoatomic anion transmembrane transport	40/478	285/7542	0.140351	2.21449	5.43677	1.32729e-06	0.000118792	9.98376e-05	KY.Chr10.1122/KY.Chr2.1186/KY.Chr6.160/KY.Chr2.195/KY.Chr1.1636/KY.Chr7.1042/KY.Chr1.2360/KY.Chr11.289/KY.Chr8.1364/KY.Chr2.767/KY.Chr9.557/KY.Chr11.1151/KY.Chr9.555/KY.Chr2.2161/KY.Chr3.1181/KY.Chr9.797/KY.Chr7.489/KY.Chr11.1369/KY.Chr3.393/KY.Chr4.695/KY.Chr10.214/KY.Chr14.978/KY.Chr5.578/KY.Chr9.842/KY.Chr3.972/KY.Chr14.1047/KY.Chr4.40/KY.Chr7.823/KY.Chr7.407/KY.Chr13.170/KY.Chr10.1277/KY.Chr3…	40	BP	0.140351
GO:0046879	hormone secretion	8/478	57/7542	0.140351	2.21449	2.39408	0.0261788	0.165876	0.139409	KY.Chr12.178/KY.Chr10.1385/KY.Chr9.391/KY.Chr1.1949/KY.Chr11.937/KY.Chr12.1048/KY.Chr2.1203/KY.Chr5.1101	8	BP	0.140351
GO:0098660	inorganic ion transmembrane transport	57/478	407/7542	0.140049	2.20973	6.52667	6.74144e-09	1.25918e-06	1.05827e-06	KY.Chr1.2419/KY.Chr2.1186/KY.Chr2.195/KY.Chr1.2378/KY.Chr11.289/KY.Chr4.1244/KY.Chr9.557/KY.Chr11.1151/KY.Chr5.634/KY.Chr9.555/KY.Chr2.2161/KY.Chr3.1181/KY.Chr10.773/KY.Chr2.2218/KY.Chr14.991/KY.Chr9.756/KY.Chr9.797/KY.Chr7.489/KY.Chr4.969/KY.Chr12.751/KY.Chr2.2183/KY.Chr13.432/KY.Chr11.1369/KY.Chr14.571/KY.Chr3.393/KY.Chr1.2300/KY.Chr14.978/KY.Chr2.1073/KY.Chr2.1128/KY.Chr9.842/KY.Chr11.134/KY.C…	57	BP	0.140049
GO:0072347	response to anesthetic	14/478	100/7542	0.14	2.20895	3.16569	0.00400215	0.0471047	0.0395887	KY.Chr5.1125/KY.Chr3.314/KY.Chr1.207/KY.Chr12.178/KY.Chr3.87/KY.Chr2.2183/KY.Chr2.1128/KY.Chr3.88/KY.Chr1.206/KY.Chr9.746/KY.Chr12.1048/KY.Chr3.315/KY.Chr13.436/KY.Chr14.209	14	BP	0.14
GO:0021575	hindbrain morphogenesis	7/478	50/7542	0.14	2.20895	2.231	0.0368299	0.201556	0.169395	KY.Chr11.1327/KY.Chr3.595/KY.Chr1.1534/KY.Chr14.1064/KY.Chr1.1234/KY.Chr9.589/KY.Chr2.1386	7	BP	0.14
GO:0043113	receptor clustering	7/478	50/7542	0.14	2.20895	2.231	0.0368299	0.201556	0.169395	KY.Chr5.112/KY.Chr14.40/KY.Chr9.652/KY.Chr3.595/KY.Chr9.746/KY.Chr7.710/KY.Chr9.365	7	BP	0.14
GO:0001708	cell fate specification	20/478	143/7542	0.13986	2.20675	3.78967	0.000645449	0.0135924	0.0114236	KY.Chr12.532/KY.Chr14.573/KY.Chr11.676/KY.Chr1.2598/KY.Chr12.152/KY.Chr11.1327/KY.Chr1.2558/KY.Chr9.1034/KY.Chr1.1234/KY.Chr7.206/KY.Chr2.851/KY.Chr1.2037/KY.Chr14.1181/KY.Chr11.1126/KY.Chr8.248/KY.Chr11.1073/KY.Chr11.670/KY.Chr2.1386/KY.Chr14.332/KY.Chr12.818	20	BP	0.13986
GO:0019722	calcium-mediated signaling	13/478	93/7542	0.139785	2.20556	3.04288	0.00552722	0.0583229	0.0490169	KY.Chr9.323/KY.Chr10.709/KY.Chr7.929/KY.Chr9.1097/KY.Chr2.871/KY.Chr9.746/KY.Chr7.404/KY.Chr12.322/KY.Chr13.436/KY.Chr14.1098/KY.Chr7.818/KY.Chr8.755/KY.Chr11.670	13	BP	0.139785
GO:0002759	regulation of antimicrobial humoral response	6/478	43/7542	0.139535	2.20162	2.05542	0.0521701	0.254396	0.213804	KY.Chr5.1002/KY.Chr5.536/KY.Chr14.625/KY.Chr1.2151/KY.Chr14.228/KY.Chr3.922	6	BP	0.139535
GO:0007619	courtship behavior	6/478	43/7542	0.139535	2.20162	2.05542	0.0521701	0.254396	0.213804	KY.Chr1.2378/KY.Chr5.597/KY.Chr11.1143/KY.Chr3.1061/KY.Chr8.248/KY.Chr10.1387	6	BP	0.139535
GO:0021515	cell differentiation in spinal cord	6/478	43/7542	0.139535	2.20162	2.05542	0.0521701	0.254396	0.213804	KY.Chr7.614/KY.Chr11.1327/KY.Chr1.2558/KY.Chr9.1034/KY.Chr1.2037/KY.Chr2.1386	6	BP	0.139535
GO:0046716	muscle cell cellular homeostasis	6/478	43/7542	0.139535	2.20162	2.05542	0.0521701	0.254396	0.213804	KY.Chr4.1167/KY.Chr2.2218/KY.Chr2.34/KY.Chr7.710/KY.Chr8.1289/KY.Chr8.1288	6	BP	0.139535
GO:0055093	response to hyperoxia	6/478	43/7542	0.139535	2.20162	2.05542	0.0521701	0.254396	0.213804	KY.Chr5.1125/KY.Chr3.680/KY.Chr1.2378/KY.Chr12.751/KY.Chr2.871/KY.Chr11.524	6	BP	0.139535
GO:0071392	cellular response to estradiol stimulus	6/478	43/7542	0.139535	2.20162	2.05542	0.0521701	0.254396	0.213804	KY.Chr3.680/KY.Chr5.222/KY.Chr11.1153/KY.Chr2.851/KY.Chr11.670/KY.Chr1.2107	6	BP	0.139535
GO:0042698	ovulation cycle	10/478	72/7542	0.138889	2.19142	2.64226	0.0147309	0.113616	0.0954874	KY.Chr5.1125/KY.Chr3.680/KY.Chr7.614/KY.Chr9.557/KY.Chr2.2218/KY.Chr1.1127/KY.Chr2.34/KY.Chr3.1429/KY.Chr11.889/KY.Chr11.670	10	BP	0.138889
GO:0043502	regulation of muscle adaptation	10/478	72/7542	0.138889	2.19142	2.64226	0.0147309	0.113616	0.0954874	KY.Chr14.573/KY.Chr6.34/KY.Chr3.1308/KY.Chr9.756/KY.Chr1.1400/KY.Chr9.1061/KY.Chr2.1073/KY.Chr9.1067/KY.UAContig3.39/KY.Chr11.44	10	BP	0.138889
GO:0002784	regulation of antimicrobial peptide production	5/478	36/7542	0.138889	2.19142	1.86387	0.0745934	0.312637	0.262753	KY.Chr5.1002/KY.Chr14.625/KY.Chr1.2151/KY.Chr14.228/KY.Chr3.922	5	BP	0.138889
GO:0003254	regulation of membrane depolarization	5/478	36/7542	0.138889	2.19142	1.86387	0.0745934	0.312637	0.262753	KY.Chr13.320/KY.Chr10.773/KY.Chr9.756/KY.Chr11.889/KY.Chr4.1068	5	BP	0.138889
GO:0006582	melanin metabolic process	5/478	36/7542	0.138889	2.19142	1.86387	0.0745934	0.312637	0.262753	KY.Chr2.2275/KY.Chr8.266/KY.Chr9.774/KY.Chr12.791/KY.Chr5.386	5	BP	0.138889
GO:0006726	eye pigment biosynthetic process	5/478	36/7542	0.138889	2.19142	1.86387	0.0745934	0.312637	0.262753	KY.Chr9.917/KY.Chr12.791/KY.Chr14.1109/KY.Chr10.159/KY.Chr12.322	5	BP	0.138889
GO:0044091	membrane biogenesis	5/478	36/7542	0.138889	2.19142	1.86387	0.0745934	0.312637	0.262753	KY.Chr5.112/KY.Chr2.470/KY.Chr3.595/KY.Chr14.571/KY.Chr11.922	5	BP	0.138889
GO:1900424	regulation of defense response to bacterium	5/478	36/7542	0.138889	2.19142	1.86387	0.0745934	0.312637	0.262753	KY.Chr5.1002/KY.Chr4.949/KY.Chr1.2151/KY.Chr14.228/KY.Chr3.922	5	BP	0.138889
GO:1903792	negative regulation of monoatomic anion transport	5/478	36/7542	0.138889	2.19142	1.86387	0.0745934	0.312637	0.262753	KY.Chr1.207/KY.Chr9.455/KY.Chr4.1146/KY.Chr1.206/KY.Chr6.445	5	BP	0.138889
GO:0003774	cytoskeletal motor activity	10/449	72/6788	0.138889	2.09973	2.49659	0.0192819	0.0907975	0.0707356	KY.Chr4.850/KY.Chr3.13/KY.Chr3.393/KY.Chr3.12/KY.Chr3.11/KY.Chr11.1096/KY.Chr3.1236/KY.Chr11.771/KY.Chr11.44/KY.Chr2.1050	10	MF	0.138889
GO:0015171	amino acid transmembrane transporter activity	10/449	72/6788	0.138889	2.09973	2.49659	0.0192819	0.0907975	0.0707356	KY.Chr10.1122/KY.Chr2.1186/KY.Chr2.195/KY.Chr1.1636/KY.Chr7.1042/KY.Chr2.767/KY.Chr3.1181/KY.Chr11.1369/KY.Chr7.407/KY.Chr14.622	10	MF	0.138889
GO:0046683	response to organophosphorus	17/478	123/7542	0.138211	2.18073	3.43427	0.00183488	0.0274657	0.0230833	KY.Chr3.1593/KY.Chr5.1125/KY.Chr1.1703/KY.Chr1.632/KY.Chr6.244/KY.Chr5.536/KY.Chr10.773/KY.Chr2.2183/KY.Chr3.393/KY.Chr2.1073/KY.Chr12.726/KY.Chr2.871/KY.Chr3.988/KY.Chr3.1429/KY.Chr8.1394/KY.Chr2.1038/KY.Chr4.1068	17	BP	0.138211
GO:0014911	positive regulation of smooth muscle cell migration	8/478	58/7542	0.137931	2.17631	2.33922	0.0287512	0.172133	0.144667	KY.Chr5.1125/KY.Chr6.244/KY.Chr9.652/KY.Chr10.1385/KY.Chr11.889/KY.Chr12.452/KY.Chr12.453/KY.Chr9.365	8	BP	0.137931
GO:0021696	cerebellar cortex morphogenesis	4/478	29/7542	0.137931	2.17631	1.65089	0.108094	0.401359	0.337318	KY.Chr11.1327/KY.Chr3.595/KY.Chr1.1534/KY.Chr14.1064	4	BP	0.137931
GO:0042102	positive regulation of T cell proliferation	4/478	29/7542	0.137931	2.17631	1.65089	0.108094	0.401359	0.337318	KY.Chr9.652/KY.Chr4.949/KY.Chr1.1234/KY.Chr9.365	4	BP	0.137931
GO:0042753	positive regulation of circadian rhythm	4/478	29/7542	0.137931	2.17631	1.65089	0.108094	0.401359	0.337318	KY.Chr1.2378/KY.Chr10.773/KY.Chr1.2300/KY.Chr4.1068	4	BP	0.137931
GO:0043124	negative regulation of canonical NF-kappaB signal transduction	4/478	29/7542	0.137931	2.17631	1.65089	0.108094	0.401359	0.337318	KY.Chr14.1045/KY.Chr11.887/KY.Chr8.469/KY.Chr3.1573	4	BP	0.137931
GO:0051339	regulation of lyase activity	4/478	29/7542	0.137931	2.17631	1.65089	0.108094	0.401359	0.337318	KY.Chr5.598/KY.Chr9.455/KY.Chr3.1061/KY.Chr3.245	4	BP	0.137931
GO:0071621	granulocyte chemotaxis	4/478	29/7542	0.137931	2.17631	1.65089	0.108094	0.401359	0.337318	KY.Chr14.40/KY.Chr9.652/KY.Chr2.1221/KY.Chr9.365	4	BP	0.137931
GO:2001024	negative regulation of response to drug	4/478	29/7542	0.137931	2.17631	1.65089	0.108094	0.401359	0.337318	KY.Chr11.1089/KY.Chr1.207/KY.Chr9.455/KY.Chr1.206	4	BP	0.137931
GO:0005178	integrin binding	12/449	87/6788	0.137931	2.08525	2.71125	0.0115088	0.062069	0.0483547	KY.Chr6.590/KY.Chr3.1504/KY.Chr5.598/KY.Chr9.652/KY.Chr13.392/KY.Chr9.787/KY.Chr9.1061/KY.Chr8.1394/KY.Chr11.889/KY.Chr9.1067/KY.Chr11.670/KY.Chr9.365	12	MF	0.137931
GO:0016881	acid-amino acid ligase activity	4/449	29/6788	0.137931	2.08525	1.55861	0.121448	0.380115	0.296127	KY.Chr13.320/KY.Chr14.954/KY.Chr3.1003/KY.Chr1.217	4	MF	0.137931
GO:0001741	XY body	4/488	29/7603	0.137931	2.14895	1.6234	0.111926	0.325286	0.242078	KY.Chr5.1002/KY.Chr1.2151/KY.Chr14.228/KY.Chr3.922	4	CC	0.137931
GO:0048520	positive regulation of behavior	11/478	80/7542	0.1375	2.16951	2.73542	0.011612	0.0987825	0.0830207	KY.Chr10.626/KY.Chr1.2378/KY.Chr12.178/KY.Chr10.773/KY.Chr9.391/KY.Chr1.2300/KY.Chr1.1949/KY.Chr11.937/KY.Chr2.1203/KY.Chr5.1101/KY.Chr4.1068	11	BP	0.1375
GO:0034121	regulation of toll-like receptor signaling pathway	7/478	51/7542	0.137255	2.16564	2.17262	0.0404581	0.214313	0.180117	KY.Chr5.1002/KY.Chr10.709/KY.Chr1.2151/KY.Chr14.314/KY.Chr14.228/KY.Chr3.922/KY.Chr14.393	7	BP	0.137255
GO:1902106	negative regulation of leukocyte differentiation	7/478	51/7542	0.137255	2.16564	2.17262	0.0404581	0.214313	0.180117	KY.Chr3.1504/KY.Chr11.1030/KY.Chr5.155/KY.Chr11.887/KY.Chr4.407/KY.Chr11.670/KY.Chr14.393	7	BP	0.137255
GO:0003206	cardiac chamber morphogenesis	13/478	95/7542	0.136842	2.15913	2.95737	0.00662344	0.0666377	0.0560049	KY.Chr3.1115/KY.Chr3.1094/KY.Chr6.34/KY.Chr12.178/KY.Chr4.1167/KY.Chr1.628/KY.Chr9.1061/KY.Chr1.1234/KY.Chr1.1737/KY.Chr2.851/KY.Chr9.1067/KY.Chr11.44/KY.Chr12.818	13	BP	0.136842
GO:0048167	regulation of synaptic plasticity	19/478	139/7542	0.136691	2.15674	3.58048	0.00115885	0.0205719	0.0172895	KY.Chr6.590/KY.Chr8.474/KY.Chr5.1125/KY.Chr12.152/KY.Chr3.857/KY.Chr2.2218/KY.Chr5.597/KY.Chr9.774/KY.Chr1.2300/KY.Chr9.787/KY.Chr2.1128/KY.Chr11.134/KY.Chr1.1534/KY.Chr2.34/KY.Chr14.1064/KY.Chr9.746/KY.Chr3.1429/KY.Chr5.60/KY.Chr13.436	19	BP	0.136691
GO:0015711	organic anion transport	46/478	337/7542	0.136499	2.15371	5.63633	4.65375e-07	4.99812e-05	4.20062e-05	KY.Chr10.1029/KY.Chr10.1122/KY.Chr2.1186/KY.Chr14.605/KY.Chr6.160/KY.Chr12.1072/KY.Chr2.195/KY.Chr1.1636/KY.Chr6.373/KY.Chr7.1042/KY.Chr1.2360/KY.Chr11.289/KY.Chr8.1364/KY.Chr2.767/KY.Chr2.2014/KY.Chr3.1181/KY.Chr9.797/KY.Chr7.489/KY.Chr3.595/KY.Chr11.1369/KY.Chr3.393/KY.Chr4.695/KY.Chr10.214/KY.Chr14.978/KY.Chr5.578/KY.Chr4.1146/KY.Chr12.726/KY.Chr14.1047/KY.Chr10.218/KY.Chr2.970/KY.Chr4.40/KY.C…	46	BP	0.136499
GO:0022408	negative regulation of cell-cell adhesion	15/478	110/7542	0.136364	2.15158	3.16476	0.00380018	0.0459875	0.0386497	KY.Chr6.590/KY.Chr11.676/KY.Chr1.207/KY.Chr4.949/KY.Chr1.206/KY.Chr11.1030/KY.Chr11.524/KY.Chr11.887/KY.Chr14.1057/KY.Chr4.407/KY.Chr14.26/KY.Chr11.670/KY.Chr3.1573/KY.Chr14.27/KY.Chr14.393	15	BP	0.136364
GO:0003073	regulation of systemic arterial blood pressure	9/478	66/7542	0.136364	2.15158	2.44418	0.0224985	0.14985	0.12594	KY.Chr3.1115/KY.Chr3.1094/KY.Chr2.2218/KY.Chr12.635/KY.Chr9.1097/KY.Chr2.34/KY.Chr7.284/KY.Chr12.1048/KY.Chr6.445	9	BP	0.136364
GO:0072337	modified amino acid transport	9/478	66/7542	0.136364	2.15158	2.44418	0.0224985	0.14985	0.12594	KY.Chr6.160/KY.Chr1.1636/KY.Chr1.2360/KY.Chr2.767/KY.Chr4.695/KY.Chr10.214/KY.Chr4.40/KY.Chr13.251/KY.Chr3.941	9	BP	0.136364
GO:0021879	forebrain neuron differentiation	6/478	44/7542	0.136364	2.15158	1.99274	0.057324	0.265419	0.223068	KY.Chr11.1327/KY.Chr9.774/KY.Chr9.1034/KY.Chr14.946/KY.Chr11.670/KY.Chr2.1386	6	BP	0.136364
GO:0032945	negative regulation of mononuclear cell proliferation	6/478	44/7542	0.136364	2.15158	1.99274	0.057324	0.265419	0.223068	KY.Chr4.949/KY.Chr11.524/KY.Chr14.1057/KY.Chr14.26/KY.Chr11.670/KY.Chr14.27	6	BP	0.136364
GO:0050672	negative regulation of lymphocyte proliferation	6/478	44/7542	0.136364	2.15158	1.99274	0.057324	0.265419	0.223068	KY.Chr4.949/KY.Chr11.524/KY.Chr14.1057/KY.Chr14.26/KY.Chr11.670/KY.Chr14.27	6	BP	0.136364
GO:0055059	asymmetric neuroblast division	6/478	44/7542	0.136364	2.15158	1.99274	0.057324	0.265419	0.223068	KY.Chr14.573/KY.Chr3.13/KY.Chr3.12/KY.Chr3.11/KY.Chr11.771/KY.Chr2.1050	6	BP	0.136364
GO:0061005	cell differentiation involved in kidney development	6/478	44/7542	0.136364	2.15158	1.99274	0.057324	0.265419	0.223068	KY.Chr4.230/KY.Chr4.231/KY.Chr1.2113/KY.Chr1.2580/KY.Chr1.1965/KY.Chr1.1234	6	BP	0.136364
GO:0007566	embryo implantation	3/478	22/7542	0.136364	2.15158	1.40702	0.15992	0.501473	0.421458	KY.Chr14.573/KY.Chr3.680/KY.Chr3.1429	3	BP	0.136364
GO:0010575	positive regulation of vascular endothelial growth factor production	3/478	22/7542	0.136364	2.15158	1.40702	0.15992	0.501473	0.421458	KY.Chr11.1089/KY.Chr3.1429/KY.Chr14.1181	3	BP	0.136364
GO:0010842	retina layer formation	3/478	22/7542	0.136364	2.15158	1.40702	0.15992	0.501473	0.421458	KY.Chr11.1327/KY.Chr12.997/KY.Chr11.605	3	BP	0.136364
GO:0015800	acidic amino acid transport	3/478	22/7542	0.136364	2.15158	1.40702	0.15992	0.501473	0.421458	KY.Chr2.195/KY.Chr2.2014/KY.Chr3.1181	3	BP	0.136364
GO:0032365	intracellular lipid transport	3/478	22/7542	0.136364	2.15158	1.40702	0.15992	0.501473	0.421458	KY.Chr3.800/KY.Chr2.470/KY.Chr11.922	3	BP	0.136364
GO:0032757	positive regulation of interleukin-8 production	3/478	22/7542	0.136364	2.15158	1.40702	0.15992	0.501473	0.421458	KY.Chr9.892/KY.Chr4.949/KY.Chr14.314	3	BP	0.136364
GO:0043651	linoleic acid metabolic process	3/478	22/7542	0.136364	2.15158	1.40702	0.15992	0.501473	0.421458	KY.Chr12.1072/KY.Chr3.1573/KY.Chr6.445	3	BP	0.136364
GO:0043652	engulfment of apoptotic cell	3/478	22/7542	0.136364	2.15158	1.40702	0.15992	0.501473	0.421458	KY.Chr9.774/KY.Chr12.452/KY.Chr12.453	3	BP	0.136364
GO:0045472	response to ether	3/478	22/7542	0.136364	2.15158	1.40702	0.15992	0.501473	0.421458	KY.Chr14.605/KY.Chr1.2378/KY.Chr9.746	3	BP	0.136364
GO:0046636	negative regulation of alpha-beta T cell activation	3/478	22/7542	0.136364	2.15158	1.40702	0.15992	0.501473	0.421458	KY.Chr4.949/KY.Chr11.1030/KY.Chr4.407	3	BP	0.136364
GO:0071498	cellular response to fluid shear stress	3/478	22/7542	0.136364	2.15158	1.40702	0.15992	0.501473	0.421458	KY.Chr3.680/KY.Chr3.1429/KY.Chr11.889	3	BP	0.136364
GO:0090184	positive regulation of kidney development	3/478	22/7542	0.136364	2.15158	1.40702	0.15992	0.501473	0.421458	KY.Chr11.676/KY.Chr5.1125/KY.Chr11.1327	3	BP	0.136364
GO:1901074	regulation of engulfment of apoptotic cell	3/478	22/7542	0.136364	2.15158	1.40702	0.15992	0.501473	0.421458	KY.Chr9.774/KY.Chr12.452/KY.Chr12.453	3	BP	0.136364
GO:2000727	positive regulation of cardiac muscle cell differentiation	3/478	22/7542	0.136364	2.15158	1.40702	0.15992	0.501473	0.421458	KY.Chr9.1061/KY.Chr9.1067/KY.Chr12.818	3	BP	0.136364
GO:0001530	lipopolysaccharide binding	3/449	22/6788	0.136364	2.06155	1.3272	0.174937	0.47666	0.371341	KY.Chr14.314/KY.Chr11.524/KY.Chr8.755	3	MF	0.136364
GO:0046920	alpha-(1->3)-fucosyltransferase activity	3/449	22/6788	0.136364	2.06155	1.3272	0.174937	0.47666	0.371341	KY.UAContig6.12/KY.Chr14.35/KY.Chr9.971	3	MF	0.136364
GO:0044853	plasma membrane raft	14/488	103/7603	0.135922	2.11766	2.99077	0.00585368	0.0320231	0.0238315	KY.Chr14.40/KY.Chr9.652/KY.Chr2.2218/KY.Chr14.991/KY.Chr9.756/KY.Chr6.24/KY.Chr2.34/KY.Chr11.889/KY.Chr10.218/KY.Chr4.774/KY.Chr10.219/KY.Chr8.755/KY.Chr11.670/KY.Chr9.365	14	CC	0.135922
GO:0032680	regulation of tumor necrosis factor production	11/478	81/7542	0.135802	2.14272	2.68961	0.0126968	0.101197	0.0850502	KY.Chr2.2221/KY.Chr2.2218/KY.Chr4.949/KY.Chr9.391/KY.Chr1.1949/KY.Chr2.34/KY.Chr14.314/KY.Chr11.937/KY.Chr2.1203/KY.Chr5.1101/KY.Chr3.1573	11	BP	0.135802
GO:1903555	regulation of tumor necrosis factor superfamily cytokine production	11/478	81/7542	0.135802	2.14272	2.68961	0.0126968	0.101197	0.0850502	KY.Chr2.2221/KY.Chr2.2218/KY.Chr4.949/KY.Chr9.391/KY.Chr1.1949/KY.Chr2.34/KY.Chr14.314/KY.Chr11.937/KY.Chr2.1203/KY.Chr5.1101/KY.Chr3.1573	11	BP	0.135802
GO:0035152	regulation of tube architecture, open tracheal system	8/478	59/7542	0.135593	2.13942	2.28547	0.0314929	0.183823	0.154492	KY.Chr3.13/KY.Chr3.12/KY.Chr3.11/KY.Chr1.2186/KY.Chr2.769/KY.Chr11.771/KY.Chr2.1050/KY.Chr11.670	8	BP	0.135593
GO:0050729	positive regulation of inflammatory response	8/478	59/7542	0.135593	2.13942	2.28547	0.0314929	0.183823	0.154492	KY.Chr11.1089/KY.Chr9.652/KY.Chr14.1045/KY.Chr3.1429/KY.Chr14.314/KY.Chr11.670/KY.Chr9.365/KY.Chr1.2451	8	BP	0.135593
GO:0035051	cardiocyte differentiation	15/478	111/7542	0.135135	2.13219	3.12581	0.00414588	0.0484283	0.040701	KY.Chr14.573/KY.Chr4.230/KY.Chr1.2598/KY.Chr4.231/KY.Chr6.244/KY.Chr1.2113/KY.Chr3.13/KY.Chr1.2580/KY.Chr3.12/KY.Chr1.1965/KY.Chr3.11/KY.Chr1.1234/KY.Chr11.771/KY.Chr2.1050/KY.Chr12.818	15	BP	0.135135
GO:0003333	amino acid transmembrane transport	10/478	74/7542	0.135135	2.13219	2.54588	0.0176415	0.12885	0.10829	KY.Chr10.1122/KY.Chr2.1186/KY.Chr2.195/KY.Chr1.1636/KY.Chr7.1042/KY.Chr2.767/KY.Chr3.1181/KY.Chr11.1369/KY.Chr7.407/KY.Chr14.622	10	BP	0.135135
GO:0007405	neuroblast proliferation	10/478	74/7542	0.135135	2.13219	2.54588	0.0176415	0.12885	0.10829	KY.Chr14.573/KY.Chr12.1072/KY.Chr1.2378/KY.Chr8.266/KY.Chr3.13/KY.Chr3.12/KY.Chr3.11/KY.Chr5.386/KY.Chr11.771/KY.Chr2.1050	10	BP	0.135135
GO:0051250	negative regulation of lymphocyte activation	10/478	74/7542	0.135135	2.13219	2.54588	0.0176415	0.12885	0.10829	KY.Chr4.949/KY.Chr11.1030/KY.Chr11.524/KY.Chr11.887/KY.Chr14.1057/KY.Chr4.407/KY.Chr14.26/KY.Chr11.670/KY.Chr14.27/KY.Chr14.393	10	BP	0.135135
GO:0021772	olfactory bulb development	5/478	37/7542	0.135135	2.13219	1.79577	0.0819838	0.330707	0.277939	KY.Chr9.774/KY.Chr9.1034/KY.Chr2.1038/KY.Chr11.670/KY.Chr2.1386	5	BP	0.135135
GO:0031102	neuron projection regeneration	5/478	37/7542	0.135135	2.13219	1.79577	0.0819838	0.330707	0.277939	KY.Chr3.680/KY.Chr5.536/KY.Chr9.774/KY.Chr9.787/KY.Chr1.2555	5	BP	0.135135
GO:0032107	regulation of response to nutrient levels	5/478	37/7542	0.135135	2.13219	1.79577	0.0819838	0.330707	0.277939	KY.Chr9.391/KY.Chr1.1949/KY.Chr11.937/KY.Chr2.1203/KY.Chr5.1101	5	BP	0.135135
GO:0042441	eye pigment metabolic process	5/478	37/7542	0.135135	2.13219	1.79577	0.0819838	0.330707	0.277939	KY.Chr9.917/KY.Chr12.791/KY.Chr14.1109/KY.Chr10.159/KY.Chr12.322	5	BP	0.135135
GO:0043324	pigment metabolic process involved in developmental pigmentation	5/478	37/7542	0.135135	2.13219	1.79577	0.0819838	0.330707	0.277939	KY.Chr9.917/KY.Chr12.791/KY.Chr14.1109/KY.Chr10.159/KY.Chr12.322	5	BP	0.135135
GO:0043474	pigment metabolic process involved in pigmentation	5/478	37/7542	0.135135	2.13219	1.79577	0.0819838	0.330707	0.277939	KY.Chr9.917/KY.Chr12.791/KY.Chr14.1109/KY.Chr10.159/KY.Chr12.322	5	BP	0.135135
GO:0030193	regulation of blood coagulation	7/478	52/7542	0.134615	2.12399	2.11557	0.0443116	0.230184	0.193456	KY.Chr1.207/KY.Chr1.1849/KY.Chr2.2016/KY.Chr1.206/KY.Chr7.284/KY.Chr10.988/KY.Chr8.755	7	BP	0.134615
GO:1900046	regulation of hemostasis	7/478	52/7542	0.134615	2.12399	2.11557	0.0443116	0.230184	0.193456	KY.Chr1.207/KY.Chr1.1849/KY.Chr2.2016/KY.Chr1.206/KY.Chr7.284/KY.Chr10.988/KY.Chr8.755	7	BP	0.134615
GO:0009581	detection of external stimulus	16/478	119/7542	0.134454	2.12144	3.20748	0.00328174	0.0415878	0.034952	KY.Chr1.2378/KY.Chr2.767/KY.Chr9.917/KY.Chr11.1151/KY.Chr1.2582/KY.Chr9.652/KY.Chr9.756/KY.Chr1.1765/KY.Chr2.1073/KY.Chr4.1146/KY.Chr2.871/KY.Chr9.746/KY.Chr8.1394/KY.Chr11.889/KY.Chr3.84/KY.Chr9.365	16	BP	0.134454
GO:0010927	cellular component assembly involved in morphogenesis	22/478	164/7542	0.134146	2.11659	3.76054	0.000631875	0.0134383	0.0112941	KY.Chr3.1115/KY.Chr3.1094/KY.Chr4.230/KY.Chr4.231/KY.Chr5.536/KY.Chr4.1167/KY.Chr1.2113/KY.Chr3.13/KY.Chr1.628/KY.Chr9.774/KY.Chr1.2580/KY.Chr3.12/KY.Chr2.2282/KY.Chr6.308/KY.Chr1.1965/KY.Chr3.11/KY.Chr11.688/KY.Chr1.1737/KY.Chr11.771/KY.Chr11.44/KY.Chr2.1050/KY.Chr11.670	22	BP	0.134146
GO:0055002	striated muscle cell development	22/478	164/7542	0.134146	2.11659	3.76054	0.000631875	0.0134383	0.0112941	KY.Chr14.573/KY.Chr3.1115/KY.Chr3.1094/KY.Chr4.230/KY.Chr4.231/KY.Chr4.1167/KY.Chr1.2113/KY.Chr3.13/KY.Chr7.967/KY.Chr1.628/KY.Chr9.774/KY.Chr1.2580/KY.Chr3.12/KY.Chr2.2282/KY.Chr1.1965/KY.Chr3.11/KY.Chr10.696/KY.Chr11.688/KY.Chr7.710/KY.Chr11.771/KY.Chr11.44/KY.Chr2.1050	22	BP	0.134146
GO:0018958	phenol-containing compound metabolic process	13/478	97/7542	0.134021	2.11461	2.87395	0.00788576	0.0756188	0.063553	KY.Chr2.2275/KY.Chr9.323/KY.Chr1.632/KY.Chr8.266/KY.Chr2.2218/KY.Chr9.774/KY.Chr12.791/KY.Chr2.34/KY.Chr9.746/KY.Chr7.404/KY.Chr5.386/KY.Chr7.818/KY.Chr10.1387	13	BP	0.134021
GO:0050867	positive regulation of cell activation	23/478	172/7542	0.133721	2.10988	3.8301	0.000501299	0.0114552	0.00962741	KY.Chr4.230/KY.Chr14.40/KY.Chr4.231/KY.Chr9.652/KY.Chr1.2113/KY.Chr4.949/KY.Chr10.709/KY.Chr1.2580/KY.Chr1.1980/KY.Chr1.1965/KY.Chr9.37/KY.Chr1.1234/KY.Chr14.314/KY.Chr11.1030/KY.Chr12.1048/KY.Chr11.889/KY.Chr7.826/KY.Chr11.887/KY.Chr1.1425/KY.Chr4.407/KY.Chr8.469/KY.Chr8.755/KY.Chr9.365	23	BP	0.133721
GO:0030001	metal ion transport	54/478	405/7542	0.133333	2.10377	5.9395	9.58059e-08	1.24722e-05	1.04821e-05	KY.Chr1.2419/KY.Chr2.195/KY.Chr1.2378/KY.Chr11.289/KY.Chr4.1244/KY.Chr5.634/KY.Chr5.745/KY.Chr7.803/KY.Chr3.1181/KY.Chr10.773/KY.Chr2.2218/KY.Chr14.991/KY.Chr9.756/KY.Chr7.489/KY.Chr12.751/KY.Chr2.2183/KY.Chr13.432/KY.Chr11.1369/KY.Chr14.571/KY.Chr3.393/KY.Chr1.2300/KY.Chr14.978/KY.Chr2.1073/KY.Chr2.1128/KY.Chr11.134/KY.Chr4.1146/KY.Chr2.34/KY.Chr2.871/KY.Chr2.943/KY.Chr9.746/KY.Chr10.1123/KY.Chr…	54	BP	0.133333
GO:0022037	metencephalon development	16/478	120/7542	0.133333	2.10377	3.17037	0.00357204	0.0444797	0.0373825	KY.Chr7.313/KY.Chr1.207/KY.Chr5.222/KY.Chr4.901/KY.Chr9.756/KY.Chr11.1327/KY.Chr3.595/KY.Chr11.1153/KY.Chr1.1534/KY.Chr1.206/KY.Chr14.1064/KY.Chr9.1034/KY.Chr2.1038/KY.Chr9.589/KY.Chr13.436/KY.Chr2.2324	16	BP	0.133333
GO:0007586	digestion	12/478	90/7542	0.133333	2.10377	2.74009	0.0108999	0.0935636	0.0786345	KY.Chr3.1593/KY.Chr11.676/KY.Chr14.605/KY.Chr2.1292/KY.Chr6.373/KY.Chr10.1053/KY.Chr11.1151/KY.Chr2.2183/KY.Chr3.393/KY.Chr1.1982/KY.Chr1.1983/KY.Chr14.1098	12	BP	0.133333
GO:0031018	endocrine pancreas development	6/478	45/7542	0.133333	2.10377	1.93171	0.0627725	0.28297	0.237819	KY.Chr11.676/KY.Chr1.2128/KY.Chr10.709/KY.Chr9.1034/KY.Chr1.1234/KY.Chr6.222	6	BP	0.133333
GO:0001956	positive regulation of neurotransmitter secretion	4/478	30/7542	0.133333	2.10377	1.57566	0.118829	0.427547	0.359327	KY.Chr10.626/KY.Chr12.178/KY.Chr11.1151/KY.Chr12.1048	4	BP	0.133333
GO:0010613	positive regulation of cardiac muscle hypertrophy	4/478	30/7542	0.133333	2.10377	1.57566	0.118829	0.427547	0.359327	KY.Chr3.1308/KY.Chr9.1061/KY.Chr2.1073/KY.Chr9.1067	4	BP	0.133333
GO:0014742	positive regulation of muscle hypertrophy	4/478	30/7542	0.133333	2.10377	1.57566	0.118829	0.427547	0.359327	KY.Chr3.1308/KY.Chr9.1061/KY.Chr2.1073/KY.Chr9.1067	4	BP	0.133333
GO:0032722	positive regulation of chemokine production	4/478	30/7542	0.133333	2.10377	1.57566	0.118829	0.427547	0.359327	KY.Chr11.1089/KY.Chr5.1125/KY.Chr4.949/KY.Chr14.314	4	BP	0.133333
GO:0043302	positive regulation of leukocyte degranulation	4/478	30/7542	0.133333	2.10377	1.57566	0.118829	0.427547	0.359327	KY.Chr14.40/KY.Chr9.652/KY.Chr1.1980/KY.Chr9.365	4	BP	0.133333
GO:0043304	regulation of mast cell degranulation	4/478	30/7542	0.133333	2.10377	1.57566	0.118829	0.427547	0.359327	KY.Chr4.949/KY.Chr9.774/KY.Chr10.709/KY.Chr1.1980	4	BP	0.133333
GO:0046461	neutral lipid catabolic process	4/478	30/7542	0.133333	2.10377	1.57566	0.118829	0.427547	0.359327	KY.Chr7.1180/KY.Chr6.373/KY.Chr2.470/KY.Chr11.922	4	BP	0.133333
GO:0046464	acylglycerol catabolic process	4/478	30/7542	0.133333	2.10377	1.57566	0.118829	0.427547	0.359327	KY.Chr7.1180/KY.Chr6.373/KY.Chr2.470/KY.Chr11.922	4	BP	0.133333
GO:0048713	regulation of oligodendrocyte differentiation	4/478	30/7542	0.133333	2.10377	1.57566	0.118829	0.427547	0.359327	KY.Chr1.727/KY.Chr1.1234/KY.Chr2.1038/KY.Chr2.1386	4	BP	0.133333
GO:0050886	endocrine process	4/478	30/7542	0.133333	2.10377	1.57566	0.118829	0.427547	0.359327	KY.Chr12.635/KY.Chr9.1097/KY.Chr7.284/KY.Chr12.1048	4	BP	0.133333
GO:2000380	regulation of mesoderm development	4/478	30/7542	0.133333	2.10377	1.57566	0.118829	0.427547	0.359327	KY.Chr1.2598/KY.Chr6.22/KY.Chr14.1181/KY.Chr11.1126	4	BP	0.133333
GO:0001710	mesodermal cell fate commitment	2/478	15/7542	0.133333	2.10377	1.11305	0.245319	0.618963	0.5202	KY.Chr14.1181/KY.Chr11.1126	2	BP	0.133333
GO:0002675	positive regulation of acute inflammatory response	2/478	15/7542	0.133333	2.10377	1.11305	0.245319	0.618963	0.5202	KY.Chr11.1089/KY.Chr3.1429	2	BP	0.133333
GO:0003352	regulation of cilium movement	2/478	15/7542	0.133333	2.10377	1.11305	0.245319	0.618963	0.5202	KY.Chr5.1103/KY.Chr10.588	2	BP	0.133333
GO:0006750	glutathione biosynthetic process	2/478	15/7542	0.133333	2.10377	1.11305	0.245319	0.618963	0.5202	KY.Chr13.320/KY.Chr3.1003	2	BP	0.133333
GO:0006817	phosphate ion transport	2/478	15/7542	0.133333	2.10377	1.11305	0.245319	0.618963	0.5202	KY.Chr3.1181/KY.Chr2.218	2	BP	0.133333
GO:0006907	pinocytosis	2/478	15/7542	0.133333	2.10377	1.11305	0.245319	0.618963	0.5202	KY.Chr12.152/KY.Chr14.1177	2	BP	0.133333
GO:0007390	germ-band shortening	2/478	15/7542	0.133333	2.10377	1.11305	0.245319	0.618963	0.5202	KY.Chr9.774/KY.Chr11.670	2	BP	0.133333
GO:0010984	regulation of lipoprotein particle clearance	2/478	15/7542	0.133333	2.10377	1.11305	0.245319	0.618963	0.5202	KY.Chr2.470/KY.Chr11.922	2	BP	0.133333
GO:0015871	choline transport	2/478	15/7542	0.133333	2.10377	1.11305	0.245319	0.618963	0.5202	KY.Chr14.991/KY.Chr9.756	2	BP	0.133333
GO:0030194	positive regulation of blood coagulation	2/478	15/7542	0.133333	2.10377	1.11305	0.245319	0.618963	0.5202	KY.Chr7.284/KY.Chr8.755	2	BP	0.133333
GO:0032366	intracellular sterol transport	2/478	15/7542	0.133333	2.10377	1.11305	0.245319	0.618963	0.5202	KY.Chr2.470/KY.Chr11.922	2	BP	0.133333
GO:0032367	intracellular cholesterol transport	2/478	15/7542	0.133333	2.10377	1.11305	0.245319	0.618963	0.5202	KY.Chr2.470/KY.Chr11.922	2	BP	0.133333
GO:0032438	melanosome organization	2/478	15/7542	0.133333	2.10377	1.11305	0.245319	0.618963	0.5202	KY.Chr8.266/KY.Chr5.386	2	BP	0.133333
GO:0033504	floor plate development	2/478	15/7542	0.133333	2.10377	1.11305	0.245319	0.618963	0.5202	KY.Chr1.1234/KY.Chr14.1181	2	BP	0.133333
GO:0034340	response to type I interferon	2/478	15/7542	0.133333	2.10377	1.11305	0.245319	0.618963	0.5202	KY.Chr5.1125/KY.Chr14.393	2	BP	0.133333
GO:0035269	protein O-linked mannosylation	2/478	15/7542	0.133333	2.10377	1.11305	0.245319	0.618963	0.5202	KY.Chr8.1289/KY.Chr8.1288	2	BP	0.133333
GO:0035435	phosphate ion transmembrane transport	2/478	15/7542	0.133333	2.10377	1.11305	0.245319	0.618963	0.5202	KY.Chr3.1181/KY.Chr2.218	2	BP	0.133333
GO:0035635	entry of bacterium into host cell	2/478	15/7542	0.133333	2.10377	1.11305	0.245319	0.618963	0.5202	KY.Chr11.889/KY.Chr1.1425	2	BP	0.133333
GO:0036158	outer dynein arm assembly	2/478	15/7542	0.133333	2.10377	1.11305	0.245319	0.618963	0.5202	KY.Chr5.1103/KY.Chr3.1236	2	BP	0.133333
GO:0042386	hemocyte differentiation	2/478	15/7542	0.133333	2.10377	1.11305	0.245319	0.618963	0.5202	KY.Chr9.774/KY.Chr12.818	2	BP	0.133333
GO:0042436	indole-containing compound catabolic process	2/478	15/7542	0.133333	2.10377	1.11305	0.245319	0.618963	0.5202	KY.Chr2.1594/KY.Chr14.1109	2	BP	0.133333
GO:0043252	sodium-independent organic anion transport	2/478	15/7542	0.133333	2.10377	1.11305	0.245319	0.618963	0.5202	KY.Chr8.1364/KY.Chr10.1277	2	BP	0.133333
GO:0043589	skin morphogenesis	2/478	15/7542	0.133333	2.10377	1.11305	0.245319	0.618963	0.5202	KY.Chr9.652/KY.Chr9.365	2	BP	0.133333
GO:0051693	actin filament capping	2/478	15/7542	0.133333	2.10377	1.11305	0.245319	0.618963	0.5202	KY.Chr3.1115/KY.Chr3.1094	2	BP	0.133333
GO:0055062	phosphate ion homeostasis	2/478	15/7542	0.133333	2.10377	1.11305	0.245319	0.618963	0.5202	KY.Chr2.1038/KY.Chr2.218	2	BP	0.133333
GO:0060644	mammary gland epithelial cell differentiation	2/478	15/7542	0.133333	2.10377	1.11305	0.245319	0.618963	0.5202	KY.Chr1.2598/KY.Chr11.670	2	BP	0.133333
GO:0071907	determination of digestive tract left/right asymmetry	2/478	15/7542	0.133333	2.10377	1.11305	0.245319	0.618963	0.5202	KY.Chr9.774/KY.Chr5.1103	2	BP	0.133333
GO:0072087	renal vesicle development	2/478	15/7542	0.133333	2.10377	1.11305	0.245319	0.618963	0.5202	KY.Chr11.1327/KY.Chr11.1096	2	BP	0.133333
GO:0090022	regulation of neutrophil chemotaxis	2/478	15/7542	0.133333	2.10377	1.11305	0.245319	0.618963	0.5202	KY.Chr9.774/KY.Chr14.314	2	BP	0.133333
GO:0090190	positive regulation of branching involved in ureteric bud morphogenesis	2/478	15/7542	0.133333	2.10377	1.11305	0.245319	0.618963	0.5202	KY.Chr11.676/KY.Chr11.1327	2	BP	0.133333
GO:1900048	positive regulation of hemostasis	2/478	15/7542	0.133333	2.10377	1.11305	0.245319	0.618963	0.5202	KY.Chr7.284/KY.Chr8.755	2	BP	0.133333
GO:1902170	cellular response to reactive nitrogen species	2/478	15/7542	0.133333	2.10377	1.11305	0.245319	0.618963	0.5202	KY.Chr12.452/KY.Chr12.453	2	BP	0.133333
GO:0005154	epidermal growth factor receptor binding	4/449	30/6788	0.133333	2.01574	1.48383	0.133245	0.410135	0.319515	KY.Chr11.889/KY.Chr1.1425/KY.Chr10.304/KY.Chr11.670	4	MF	0.133333
GO:0030170	pyridoxal phosphate binding	4/449	30/6788	0.133333	2.01574	1.48383	0.133245	0.410135	0.319515	KY.Chr1.207/KY.Chr7.1255/KY.Chr2.1594/KY.Chr1.206	4	MF	0.133333
GO:0070492	oligosaccharide binding	2/449	15/6788	0.133333	2.01574	1.04807	0.261093	0.607932	0.473608	KY.Chr4.949/KY.Chr8.755	2	MF	0.133333
GO:0005921	gap junction	2/488	15/7603	0.133333	2.07732	1.09374	0.249911	0.577435	0.429726	KY.Chr10.1199/KY.Chr4.1007	2	CC	0.133333
GO:0042742	defense response to bacterium	27/478	203/7542	0.133005	2.09858	4.1273	0.000182493	0.00553678	0.00465333	KY.Chr3.1287/KY.Chr4.850/KY.Chr9.892/KY.Chr5.1002/KY.Chr8.521/KY.Chr9.774/KY.Chr1.1980/KY.Chr1.2151/KY.Chr14.314/KY.Chr11.524/KY.Chr14.228/KY.Chr3.922/KY.Chr1.911/KY.Chr2.1221/KY.Chr8.469/KY.Chr8.755/KY.UAContig29.6/KY.UAContig29.16/KY.UAContig3.169/KY.UAContig29.25/KY.UAContig3.187/KY.UAContig29.34/KY.Chr3.1573/KY.UAContig3.178/KY.UAContig3.160/KY.Chr13.350/KY.Chr12.818	27	BP	0.133005
GO:0021549	cerebellum development	15/478	113/7542	0.132743	2.09446	3.04913	0.00491434	0.0535838	0.0450339	KY.Chr7.313/KY.Chr1.207/KY.Chr5.222/KY.Chr4.901/KY.Chr9.756/KY.Chr11.1327/KY.Chr3.595/KY.Chr11.1153/KY.Chr1.1534/KY.Chr1.206/KY.Chr14.1064/KY.Chr9.1034/KY.Chr2.1038/KY.Chr9.589/KY.Chr2.2324	15	BP	0.132743
GO:0035270	endocrine system development	15/478	113/7542	0.132743	2.09446	3.04913	0.00491434	0.0535838	0.0450339	KY.Chr11.676/KY.Chr1.2598/KY.Chr1.2128/KY.Chr7.614/KY.Chr8.968/KY.Chr10.709/KY.Chr11.1143/KY.Chr9.1034/KY.Chr1.1234/KY.Chr6.222/KY.Chr14.946/KY.Chr12.452/KY.Chr12.453/KY.Chr11.1073/KY.Chr12.818	15	BP	0.132743
GO:0003231	cardiac ventricle development	13/478	98/7542	0.132653	2.09303	2.833	0.00858434	0.0796096	0.066907	KY.Chr3.1115/KY.Chr3.1094/KY.Chr6.34/KY.Chr12.178/KY.Chr4.1167/KY.Chr9.756/KY.Chr1.628/KY.Chr9.1061/KY.Chr1.1234/KY.Chr2.851/KY.Chr9.1067/KY.Chr11.44/KY.Chr12.818	13	BP	0.132653
GO:0042752	regulation of circadian rhythm	13/478	98/7542	0.132653	2.09303	2.833	0.00858434	0.0796096	0.066907	KY.Chr1.2378/KY.Chr1.207/KY.Chr3.1067/KY.Chr11.1151/KY.Chr9.555/KY.Chr10.773/KY.Chr9.774/KY.Chr2.487/KY.Chr1.2300/KY.Chr1.206/KY.Chr3.1669/KY.Chr3.84/KY.Chr4.1068	13	BP	0.132653
GO:0031348	negative regulation of defense response	18/478	136/7542	0.132353	2.0883	3.33141	0.00223639	0.03224	0.0270957	KY.Chr2.2218/KY.Chr4.949/KY.Chr9.391/KY.Chr1.1949/KY.Chr2.34/KY.Chr2.1038/KY.Chr11.937/KY.Chr2.1203/KY.Chr3.1061/KY.Chr12.452/KY.Chr12.453/KY.Chr5.1101/KY.Chr14.1098/KY.Chr7.147/KY.Chr8.469/KY.Chr14.26/KY.Chr3.1573/KY.Chr14.27	18	BP	0.132353
GO:0090278	negative regulation of peptide hormone secretion	9/478	68/7542	0.132353	2.0883	2.34492	0.0268141	0.169153	0.142163	KY.Chr11.1153/KY.Chr2.2183/KY.Chr9.391/KY.Chr1.2300/KY.Chr7.929/KY.Chr1.1949/KY.Chr11.937/KY.Chr2.1203/KY.Chr5.1101	9	BP	0.132353
GO:0008306	associative learning	16/478	121/7542	0.132231	2.08638	3.13362	0.00388317	0.0467285	0.0392725	KY.Chr6.590/KY.Chr1.2419/KY.Chr12.152/KY.Chr9.555/KY.Chr7.1255/KY.Chr1.1306/KY.Chr2.2218/KY.Chr5.597/KY.Chr3.595/KY.Chr4.1146/KY.Chr2.34/KY.Chr9.746/KY.Chr12.1048/KY.Chr13.436/KY.Chr11.670/KY.Chr10.1387	16	BP	0.132231
GO:0009636	response to toxic substance	63/478	477/7542	0.132075	2.08392	6.36214	1.04512e-08	1.87076e-06	1.57226e-06	KY.Chr3.1287/KY.Chr9.218/KY.Chr13.320/KY.Chr1.2419/KY.Chr5.1125/KY.Chr3.314/KY.Chr3.680/KY.Chr4.230/KY.Chr2.470/KY.Chr1.2378/KY.Chr1.207/KY.Chr9.323/KY.Chr7.614/KY.Chr2.767/KY.Chr1.1703/KY.Chr4.231/KY.Chr9.557/KY.Chr5.536/KY.Chr9.455/KY.Chr3.87/KY.Chr10.773/KY.Chr2.2218/KY.Chr9.756/KY.Chr1.2113/KY.Chr5.597/KY.Chr3.1003/KY.Chr1.1127/KY.Chr7.967/KY.Chr12.751/KY.Chr10.709/KY.Chr1.2580/KY.Chr2.1073/K…	63	BP	0.132075
GO:0051480	regulation of cytosolic calcium ion concentration	21/478	159/7542	0.132075	2.08392	3.5932	0.00102279	0.0189393	0.0159174	KY.Chr11.1089/KY.Chr1.2378/KY.Chr12.751/KY.Chr10.709/KY.Chr2.487/KY.Chr2.1073/KY.Chr9.1097/KY.Chr2.1128/KY.Chr2.871/KY.Chr9.746/KY.Chr8.1394/KY.Chr12.1048/KY.Chr3.1061/KY.Chr11.889/KY.Chr10.218/KY.Chr7.453/KY.Chr12.322/KY.Chr4.774/KY.Chr10.219/KY.Chr13.436/KY.Chr2.1221	21	BP	0.132075
GO:0045766	positive regulation of angiogenesis	14/478	106/7542	0.132075	2.08392	2.92337	0.00676755	0.0679285	0.0570898	KY.Chr11.1089/KY.Chr14.40/KY.Chr2.2218/KY.Chr10.709/KY.Chr9.391/KY.Chr9.1061/KY.Chr1.1949/KY.Chr2.34/KY.Chr3.1429/KY.Chr11.937/KY.Chr2.1203/KY.Chr9.1067/KY.Chr14.1181/KY.Chr5.1101	14	BP	0.132075
GO:0050818	regulation of coagulation	7/478	53/7542	0.132075	2.08392	2.0598	0.0483937	0.242025	0.203407	KY.Chr1.207/KY.Chr1.1849/KY.Chr2.2016/KY.Chr1.206/KY.Chr7.284/KY.Chr10.988/KY.Chr8.755	7	BP	0.132075
GO:0097529	myeloid leukocyte migration	7/478	53/7542	0.132075	2.08392	2.0598	0.0483937	0.242025	0.203407	KY.Chr1.1742/KY.Chr14.40/KY.Chr9.652/KY.Chr9.774/KY.Chr11.524/KY.Chr2.1221/KY.Chr9.365	7	BP	0.132075
GO:0001890	placenta development	19/478	144/7542	0.131944	2.08185	3.40953	0.00177023	0.0269678	0.0226648	KY.Chr5.1002/KY.Chr14.625/KY.Chr9.391/KY.Chr9.1061/KY.Chr1.1949/KY.Chr1.2151/KY.Chr3.1429/KY.Chr1.1234/KY.Chr11.937/KY.Chr14.228/KY.Chr2.1203/KY.Chr9.1067/KY.Chr14.1181/KY.Chr3.922/KY.Chr5.1101/KY.Chr1.1425/KY.Chr11.670/KY.Chr6.445/KY.Chr12.818	19	BP	0.131944
GO:0046677	response to antibiotic	46/478	349/7542	0.131805	2.07965	5.37211	1.27772e-06	0.000116789	9.81539e-05	KY.Chr13.320/KY.Chr5.1125/KY.Chr3.314/KY.Chr3.680/KY.Chr4.230/KY.Chr1.2378/KY.Chr1.207/KY.Chr7.614/KY.Chr2.767/KY.Chr1.1703/KY.Chr4.231/KY.Chr5.536/KY.Chr9.455/KY.Chr3.87/KY.Chr2.2218/KY.Chr9.756/KY.Chr1.2113/KY.Chr5.597/KY.Chr3.1003/KY.Chr1.1127/KY.Chr12.751/KY.Chr10.709/KY.Chr1.2580/KY.Chr3.393/KY.Chr2.1073/KY.Chr1.1965/KY.Chr2.1128/KY.Chr1.1982/KY.Chr3.88/KY.Chr2.34/KY.Chr1.206/KY.Chr9.746/KY.…	46	BP	0.131805
GO:0048660	regulation of smooth muscle cell proliferation	15/478	114/7542	0.131579	2.07608	3.01138	0.00533979	0.0570641	0.0479589	KY.Chr5.1125/KY.Chr3.1115/KY.Chr3.1094/KY.Chr3.680/KY.Chr5.536/KY.Chr9.652/KY.Chr9.1061/KY.Chr3.1429/KY.Chr12.1048/KY.Chr3.1061/KY.Chr9.1067/KY.Chr11.670/KY.Chr3.1573/KY.Chr9.365/KY.Chr12.818	15	BP	0.131579
GO:0021988	olfactory lobe development	5/478	38/7542	0.131579	2.07608	1.7298	0.0897479	0.353398	0.297009	KY.Chr9.774/KY.Chr9.1034/KY.Chr2.1038/KY.Chr11.670/KY.Chr2.1386	5	BP	0.131579
GO:0050879	multicellular organismal movement	5/478	38/7542	0.131579	2.07608	1.7298	0.0897479	0.353398	0.297009	KY.Chr6.34/KY.Chr4.1167/KY.Chr7.967/KY.Chr7.710/KY.Chr11.44	5	BP	0.131579
GO:0050839	cell adhesion molecule binding	20/449	152/6788	0.131579	1.98922	3.28255	0.00230384	0.0165196	0.0128695	KY.Chr6.590/KY.Chr3.1504/KY.Chr5.598/KY.Chr14.40/KY.Chr12.178/KY.Chr9.652/KY.Chr13.392/KY.Chr3.595/KY.Chr10.224/KY.Chr9.787/KY.Chr9.1061/KY.Chr9.746/KY.Chr8.1394/KY.Chr11.889/KY.Chr10.218/KY.Chr9.1067/KY.Chr4.774/KY.Chr10.219/KY.Chr11.670/KY.Chr9.365	20	MF	0.131579
GO:0051117	ATPase binding	10/449	76/6788	0.131579	1.98922	2.30794	0.0271745	0.11281	0.0878844	KY.Chr2.2218/KY.Chr9.774/KY.Chr2.1073/KY.Chr2.1128/KY.Chr2.34/KY.Chr9.746/KY.Chr8.889/KY.Chr10.218/KY.Chr4.774/KY.Chr10.219	10	MF	0.131579
GO:1901682	sulfur compound transmembrane transporter activity	5/449	38/6788	0.131579	1.98922	1.62736	0.103095	0.330217	0.257255	KY.Chr2.195/KY.Chr1.1636/KY.Chr9.797/KY.Chr7.489/KY.Chr3.393	5	MF	0.131579
GO:0045834	positive regulation of lipid metabolic process	18/478	137/7542	0.131387	2.07305	3.29703	0.00242784	0.0337774	0.0283878	KY.Chr3.1593/KY.Chr12.1072/KY.Chr1.2525/KY.Chr9.774/KY.Chr4.747/KY.Chr9.391/KY.Chr1.1980/KY.Chr9.1061/KY.Chr9.1097/KY.Chr1.1949/KY.Chr3.1429/KY.Chr11.937/KY.Chr2.1203/KY.Chr11.889/KY.Chr9.1067/KY.Chr5.1101/KY.Chr1.2527/KY.Chr11.670	18	BP	0.131387
GO:0007187	G protein-coupled receptor signaling pathway, coupled to cyclic nucleotide second messenger	13/478	99/7542	0.131313	2.07189	2.79252	0.00933067	0.0838589	0.0704783	KY.Chr5.222/KY.Chr11.1151/KY.Chr9.455/KY.Chr9.187/KY.Chr11.1153/KY.Chr4.1146/KY.Chr2.871/KY.Chr1.1737/KY.Chr3.1061/KY.Chr3.245/KY.Chr9.186/KY.Chr7.453/KY.Chr3.84	13	BP	0.131313
GO:0032355	response to estradiol	21/478	160/7542	0.13125	2.07089	3.56142	0.00110968	0.0202805	0.0170445	KY.Chr11.1089/KY.Chr3.680/KY.Chr7.614/KY.Chr5.222/KY.Chr1.1703/KY.Chr11.1153/KY.Chr9.391/KY.Chr2.1128/KY.Chr1.1949/KY.Chr3.1679/KY.Chr3.1429/KY.Chr2.851/KY.Chr11.937/KY.Chr12.1048/KY.Chr2.1203/KY.Chr5.1101/KY.Chr11.670/KY.Chr3.1573/KY.Chr1.2107/KY.Chr2.218/KY.Chr10.1387	21	BP	0.13125
GO:0051048	negative regulation of secretion	24/478	183/7542	0.131148	2.06928	3.80899	0.000508443	0.0115343	0.00969386	KY.Chr11.1089/KY.Chr5.112/KY.Chr1.2419/KY.Chr1.207/KY.Chr9.455/KY.Chr4.949/KY.Chr11.1153/KY.Chr2.2183/KY.Chr9.391/KY.Chr14.571/KY.Chr1.2300/KY.Chr7.929/KY.Chr1.1949/KY.Chr4.1146/KY.Chr1.206/KY.Chr3.1429/KY.Chr11.937/KY.Chr12.1048/KY.Chr2.1203/KY.Chr5.1101/KY.Chr14.1098/KY.Chr8.469/KY.Chr11.670/KY.Chr6.445	24	BP	0.131148
GO:0098662	inorganic cation transmembrane transport	49/478	374/7542	0.131016	2.0672	5.50664	6.73764e-07	6.89164e-05	5.79201e-05	KY.Chr1.2419/KY.Chr2.1186/KY.Chr2.195/KY.Chr1.2378/KY.Chr11.289/KY.Chr4.1244/KY.Chr5.634/KY.Chr3.1181/KY.Chr10.773/KY.Chr2.2218/KY.Chr14.991/KY.Chr9.756/KY.Chr7.489/KY.Chr4.969/KY.Chr12.751/KY.Chr2.2183/KY.Chr13.432/KY.Chr11.1369/KY.Chr14.571/KY.Chr3.393/KY.Chr1.2300/KY.Chr14.978/KY.Chr2.1073/KY.Chr2.1128/KY.Chr11.134/KY.Chr4.1146/KY.Chr2.34/KY.Chr2.871/KY.Chr9.746/KY.Chr10.1123/KY.Chr7.262/KY.Ch…	49	BP	0.131016
GO:0005126	cytokine receptor binding	14/449	107/6788	0.130841	1.97806	2.71387	0.0104679	0.0574368	0.044746	KY.Chr11.1089/KY.Chr9.391/KY.Chr1.1949/KY.Chr3.1679/KY.Chr9.746/KY.Chr2.500/KY.Chr11.937/KY.Chr3.1714/KY.Chr2.1203/KY.Chr14.1181/KY.Chr3.1493/KY.Chr5.1101/KY.Chr14.1098/KY.Chr1.1425	14	MF	0.130841
GO:0009986	cell surface	52/488	398/7603	0.130653	2.03557	5.55762	4.89579e-07	1.27476e-05	9.48677e-06	KY.Chr5.112/KY.Chr6.590/KY.Chr1.2419/KY.Chr14.605/KY.Chr2.195/KY.Chr13.373/KY.Chr9.892/KY.Chr5.598/KY.Chr2.470/KY.Chr1.2378/KY.Chr14.40/KY.Chr1.1306/KY.Chr9.652/KY.Chr9.584/KY.Chr2.2218/KY.Chr9.756/KY.Chr1.1568/KY.Chr3.595/KY.Chr12.751/KY.Chr9.391/KY.Chr14.571/KY.Chr1.2300/KY.Chr9.360/KY.Chr2.1128/KY.Chr1.1982/KY.Chr1.1949/KY.Chr4.1146/KY.Chr2.34/KY.Chr9.746/KY.Chr1.592/KY.Chr14.314/KY.Chr10.1421…	52	CC	0.130653
GO:0008210	estrogen metabolic process	3/478	23/7542	0.130435	2.05803	1.32186	0.175802	0.52014	0.437146	KY.Chr9.323/KY.Chr7.404/KY.Chr7.818	3	BP	0.130435
GO:0010447	response to acidic pH	3/478	23/7542	0.130435	2.05803	1.32186	0.175802	0.52014	0.437146	KY.Chr1.2419/KY.Chr2.1038/KY.Chr11.889	3	BP	0.130435
GO:0010574	regulation of vascular endothelial growth factor production	3/478	23/7542	0.130435	2.05803	1.32186	0.175802	0.52014	0.437146	KY.Chr11.1089/KY.Chr3.1429/KY.Chr14.1181	3	BP	0.130435
GO:0010996	response to auditory stimulus	3/478	23/7542	0.130435	2.05803	1.32186	0.175802	0.52014	0.437146	KY.Chr3.595/KY.Chr3.393/KY.Chr12.1048	3	BP	0.130435
GO:0017001	antibiotic catabolic process	3/478	23/7542	0.130435	2.05803	1.32186	0.175802	0.52014	0.437146	KY.Chr9.323/KY.Chr7.404/KY.Chr7.818	3	BP	0.130435
GO:0019731	antibacterial humoral response	3/478	23/7542	0.130435	2.05803	1.32186	0.175802	0.52014	0.437146	KY.Chr14.314/KY.Chr11.524/KY.Chr2.1221	3	BP	0.130435
GO:0042743	hydrogen peroxide metabolic process	3/478	23/7542	0.130435	2.05803	1.32186	0.175802	0.52014	0.437146	KY.Chr1.632/KY.Chr8.521/KY.Chr1.631	3	BP	0.130435
GO:0051412	response to corticosterone	3/478	23/7542	0.130435	2.05803	1.32186	0.175802	0.52014	0.437146	KY.Chr9.1097/KY.Chr9.746/KY.Chr3.1429	3	BP	0.130435
GO:1901381	positive regulation of potassium ion transmembrane transport	3/478	23/7542	0.130435	2.05803	1.32186	0.175802	0.52014	0.437146	KY.Chr1.2378/KY.Chr9.584/KY.Chr2.2183	3	BP	0.130435
GO:2000272	negative regulation of signaling receptor activity	3/478	23/7542	0.130435	2.05803	1.32186	0.175802	0.52014	0.437146	KY.Chr10.696/KY.Chr3.1061/KY.Chr10.304	3	BP	0.130435
GO:0005246	calcium channel regulator activity	3/449	23/6788	0.130435	1.97192	1.24254	0.191957	0.504688	0.393176	KY.Chr3.595/KY.Chr7.929/KY.Chr4.1146	3	MF	0.130435
GO:0016289	acyl-CoA hydrolase activity	3/449	23/6788	0.130435	1.97192	1.24254	0.191957	0.504688	0.393176	KY.Chr2.470/KY.Chr12.152/KY.Chr11.922	3	MF	0.130435
GO:0043236	laminin binding	3/449	23/6788	0.130435	1.97192	1.24254	0.191957	0.504688	0.393176	KY.Chr9.652/KY.Chr1.1737/KY.Chr9.365	3	MF	0.130435
GO:0031253	cell projection membrane	37/488	285/7603	0.129825	2.02266	4.60832	2.73547e-05	0.000317998	0.000236654	KY.Chr4.850/KY.Chr14.605/KY.Chr2.195/KY.Chr1.1636/KY.Chr3.1115/KY.Chr3.1094/KY.Chr1.2525/KY.Chr5.222/KY.Chr9.555/KY.Chr1.2582/KY.Chr9.455/KY.Chr10.773/KY.Chr2.2218/KY.Chr1.1765/KY.Chr11.1153/KY.Chr9.774/KY.Chr3.393/KY.Chr4.695/KY.Chr1.2300/KY.Chr10.214/KY.Chr2.1128/KY.Chr2.34/KY.Chr2.871/KY.Chr12.1048/KY.Chr14.1047/KY.Chr11.889/KY.Chr12.997/KY.Chr4.40/KY.Chr7.823/KY.Chr13.436/KY.Chr4.1068/KY.Chr1…	37	CC	0.129825
GO:0007517	muscle organ development	34/478	262/7542	0.129771	2.04756	4.48917	4.52624e-05	0.00202549	0.0017023	KY.Chr14.573/KY.Chr11.676/KY.Chr5.1125/KY.Chr3.1115/KY.Chr3.1094/KY.Chr4.230/KY.Chr6.34/KY.Chr8.582/KY.Chr4.231/KY.Chr4.901/KY.Chr9.652/KY.Chr4.1167/KY.Chr9.756/KY.Chr1.2113/KY.Chr1.1127/KY.Chr1.2558/KY.Chr1.628/KY.Chr9.774/KY.Chr1.2580/KY.Chr1.1965/KY.Chr10.1341/KY.Chr12.32/KY.Chr11.688/KY.Chr11.1030/KY.Chr2.851/KY.Chr7.710/KY.Chr1.2037/KY.Chr4.407/KY.Chr11.44/KY.Chr8.1289/KY.Chr8.1288/KY.Chr11.…	34	BP	0.129771
GO:0000302	response to reactive oxygen species	23/478	178/7542	0.129213	2.03876	3.64815	0.000815582	0.0165101	0.0138757	KY.Chr3.1115/KY.Chr9.623/KY.Chr3.1094/KY.Chr3.680/KY.Chr1.2378/KY.Chr3.848/KY.Chr1.1703/KY.Chr6.205/KY.Chr7.529/KY.Chr5.536/KY.Chr8.521/KY.Chr12.751/KY.Chr2.1073/KY.Chr5.60/KY.Chr8.889/KY.Chr12.1048/KY.Chr11.889/KY.Chr12.452/KY.Chr12.453/KY.Chr12.322/KY.Chr11.670/KY.Chr3.1573/KY.Chr10.1387	23	BP	0.129213
GO:0055001	muscle cell development	23/478	178/7542	0.129213	2.03876	3.64815	0.000815582	0.0165101	0.0138757	KY.Chr14.573/KY.Chr3.1115/KY.Chr3.1094/KY.Chr4.230/KY.Chr4.231/KY.Chr4.1167/KY.Chr1.2113/KY.Chr3.13/KY.Chr7.967/KY.Chr1.628/KY.Chr9.774/KY.Chr1.2580/KY.Chr3.12/KY.Chr2.2282/KY.Chr1.1965/KY.Chr3.11/KY.Chr10.696/KY.Chr11.688/KY.Chr1.1234/KY.Chr7.710/KY.Chr11.771/KY.Chr11.44/KY.Chr2.1050	23	BP	0.129213
GO:0022600	digestive system process	8/478	62/7542	0.129032	2.0359	2.13043	0.0407763	0.215733	0.18131	KY.Chr11.676/KY.Chr14.605/KY.Chr2.1292/KY.Chr6.373/KY.Chr10.1053/KY.Chr11.1151/KY.Chr2.2183/KY.Chr3.393	8	BP	0.129032
GO:0002824	positive regulation of adaptive immune response based on somatic recombination of immune receptors built from immunoglobulin superfamily domains	4/478	31/7542	0.129032	2.0359	1.50333	0.130005	0.441503	0.371056	KY.Chr11.1089/KY.Chr11.1030/KY.Chr11.887/KY.Chr8.469	4	BP	0.129032
GO:0006972	hyperosmotic response	4/478	31/7542	0.129032	2.0359	1.50333	0.130005	0.441503	0.371056	KY.Chr3.1181/KY.Chr9.774/KY.Chr10.709/KY.Chr12.1048	4	BP	0.129032
GO:0007419	ventral cord development	4/478	31/7542	0.129032	2.0359	1.50333	0.130005	0.441503	0.371056	KY.Chr9.774/KY.Chr1.2186/KY.Chr4.407/KY.Chr2.1386	4	BP	0.129032
GO:0009235	cobalamin metabolic process	4/478	31/7542	0.129032	2.0359	1.50333	0.130005	0.441503	0.371056	KY.Chr9.37/KY.Chr7.826/KY.Chr10.962/KY.Chr9.835	4	BP	0.129032
GO:0035640	exploration behavior	4/478	31/7542	0.129032	2.0359	1.50333	0.130005	0.441503	0.371056	KY.Chr6.590/KY.Chr1.207/KY.Chr7.1255/KY.Chr1.206	4	BP	0.129032
GO:0040026	positive regulation of vulval development	4/478	31/7542	0.129032	2.0359	1.50333	0.130005	0.441503	0.371056	KY.Chr1.2598/KY.Chr11.1327/KY.Chr11.670/KY.Chr12.818	4	BP	0.129032
GO:0045687	positive regulation of glial cell differentiation	4/478	31/7542	0.129032	2.0359	1.50333	0.130005	0.441503	0.371056	KY.Chr1.727/KY.Chr1.1234/KY.Chr2.1038/KY.Chr2.1386	4	BP	0.129032
GO:0046164	alcohol catabolic process	4/478	31/7542	0.129032	2.0359	1.50333	0.130005	0.441503	0.371056	KY.Chr3.1593/KY.Chr9.323/KY.Chr7.404/KY.Chr7.818	4	BP	0.129032
GO:0051180	vitamin transport	4/478	31/7542	0.129032	2.0359	1.50333	0.130005	0.441503	0.371056	KY.Chr3.595/KY.Chr9.37/KY.Chr7.826/KY.Chr10.962	4	BP	0.129032
GO:0061134	peptidase regulator activity	8/449	62/6788	0.129032	1.95071	2.00133	0.0502605	0.187659	0.146195	KY.Chr5.598/KY.Chr1.764/KY.Chr5.1002/KY.Chr1.2151/KY.Chr1.592/KY.Chr14.228/KY.Chr3.922/KY.Chr8.979	8	MF	0.129032
GO:0070279	vitamin B6 binding	4/449	31/6788	0.129032	1.95071	1.41191	0.145491	0.428993	0.334206	KY.Chr1.207/KY.Chr7.1255/KY.Chr2.1594/KY.Chr1.206	4	MF	0.129032
GO:0016323	basolateral plasma membrane	25/488	194/7603	0.128866	2.00772	3.72347	0.000616496	0.00498558	0.00371026	KY.Chr4.850/KY.Chr1.1742/KY.Chr11.289/KY.Chr8.1364/KY.Chr11.1151/KY.Chr12.878/KY.Chr10.773/KY.Chr2.2183/KY.Chr10.1385/KY.Chr3.393/KY.Chr4.695/KY.Chr10.214/KY.Chr2.1038/KY.Chr10.218/KY.Chr4.40/KY.Chr4.774/KY.Chr2.769/KY.Chr10.219/KY.Chr4.1068/KY.Chr10.1277/KY.Chr3.1420/KY.Chr1.960/KY.Chr11.670/KY.Chr2.218/KY.Chr3.941	25	CC	0.128866
GO:0002699	positive regulation of immune effector process	18/478	140/7542	0.128571	2.02863	3.1956	0.0030864	0.0403015	0.0338709	KY.Chr11.1089/KY.Chr14.40/KY.Chr5.1002/KY.Chr9.652/KY.Chr4.949/KY.Chr14.625/KY.Chr9.774/KY.Chr10.709/KY.Chr1.1980/KY.Chr1.2151/KY.Chr14.314/KY.Chr2.1038/KY.Chr11.1030/KY.Chr14.228/KY.Chr11.887/KY.Chr3.922/KY.Chr8.469/KY.Chr9.365	18	BP	0.128571
GO:0015297	antiporter activity	9/449	70/6788	0.128571	1.94375	2.11221	0.0399657	0.155735	0.121325	KY.Chr1.1636/KY.Chr9.797/KY.Chr7.489/KY.Chr3.393/KY.Chr4.695/KY.Chr10.214/KY.Chr11.134/KY.Chr4.40/KY.Chr3.941	9	MF	0.128571
GO:0050795	regulation of behavior	23/478	179/7542	0.128492	2.02737	3.61851	0.000881906	0.0169807	0.0142713	KY.Chr10.626/KY.Chr1.2378/KY.Chr1.207/KY.Chr12.178/KY.Chr3.1067/KY.Chr2.2014/KY.Chr11.1151/KY.Chr3.1181/KY.Chr10.773/KY.Chr9.774/KY.Chr2.487/KY.Chr9.391/KY.Chr1.2300/KY.Chr1.1949/KY.Chr1.206/KY.Chr3.1669/KY.Chr11.937/KY.Chr12.1048/KY.Chr2.1203/KY.Chr5.1101/KY.Chr4.1068/KY.Chr1.1700/KY.Chr10.1387	23	BP	0.128492
GO:0061326	renal tubule development	14/478	109/7542	0.12844	2.02656	2.80815	0.00863257	0.0796096	0.066907	KY.Chr11.676/KY.Chr1.1742/KY.Chr3.13/KY.Chr11.1327/KY.Chr14.625/KY.Chr3.12/KY.Chr3.11/KY.Chr1.1234/KY.Chr11.1096/KY.Chr2.769/KY.Chr4.407/KY.Chr11.771/KY.Chr2.1050/KY.Chr11.670	14	BP	0.12844
GO:0060538	skeletal muscle organ development	19/478	148/7542	0.128378	2.02559	3.27768	0.00243839	0.0337774	0.0283878	KY.Chr11.676/KY.Chr5.1125/KY.Chr4.230/KY.Chr8.582/KY.Chr4.231/KY.Chr4.901/KY.Chr1.2113/KY.Chr1.2558/KY.Chr9.774/KY.Chr1.2580/KY.Chr1.1965/KY.Chr10.1341/KY.Chr12.32/KY.Chr11.688/KY.Chr11.1030/KY.Chr7.710/KY.Chr8.1289/KY.Chr8.1288/KY.Chr11.670	19	BP	0.128378
GO:0009072	aromatic amino acid metabolic process	5/478	39/7542	0.128205	2.02285	1.66583	0.0978783	0.379157	0.318659	KY.Chr8.266/KY.Chr2.1594/KY.Chr12.791/KY.Chr14.1109/KY.Chr5.386	5	BP	0.128205
GO:0043388	positive regulation of DNA binding	5/478	39/7542	0.128205	2.02285	1.66583	0.0978783	0.379157	0.318659	KY.Chr9.652/KY.Chr4.949/KY.Chr1.1234/KY.Chr2.851/KY.Chr9.365	5	BP	0.128205
GO:0043269	regulation of monoatomic ion transport	48/478	375/7542	0.128	2.01962	5.26849	1.74487e-06	0.00014698	0.000123527	KY.Chr11.1089/KY.Chr14.605/KY.Chr10.626/KY.Chr12.1072/KY.Chr3.314/KY.Chr1.2378/KY.Chr1.207/KY.Chr12.178/KY.Chr2.2014/KY.Chr11.1151/KY.Chr5.745/KY.Chr9.455/KY.Chr3.87/KY.Chr9.584/KY.Chr10.773/KY.Chr9.756/KY.Chr3.595/KY.Chr12.751/KY.Chr2.2183/KY.Chr10.709/KY.Chr3.393/KY.Chr2.1073/KY.Chr9.1097/KY.Chr6.24/KY.Chr3.88/KY.Chr4.1146/KY.Chr2.2016/KY.Chr1.206/KY.Chr9.746/KY.Chr3.1429/KY.Chr8.889/KY.Chr1.12…	48	BP	0.128
GO:0002683	negative regulation of immune system process	32/478	250/7542	0.128	2.01962	4.26468	9.89312e-05	0.00343524	0.00288711	KY.Chr11.1089/KY.Chr3.1504/KY.Chr11.676/KY.Chr1.2598/KY.Chr5.536/KY.Chr4.949/KY.Chr10.709/KY.Chr1.777/KY.Chr1.1234/KY.Chr14.314/KY.Chr2.1038/KY.Chr11.1030/KY.Chr11.524/KY.Chr5.155/KY.Chr11.887/KY.Chr14.1057/KY.Chr12.452/KY.Chr12.453/KY.Chr14.1098/KY.Chr4.407/KY.Chr14.26/KY.UAContig29.6/KY.UAContig29.16/KY.Chr11.670/KY.UAContig3.169/KY.UAContig29.25/KY.UAContig3.187/KY.UAContig29.34/KY.UAContig3.1…	32	BP	0.128
GO:0046634	regulation of alpha-beta T cell activation	6/478	47/7542	0.12766	2.01424	1.8143	0.0745547	0.312637	0.262753	KY.Chr4.949/KY.Chr11.1030/KY.Chr11.887/KY.Chr4.407/KY.Chr8.469/KY.Chr14.393	6	BP	0.12766
GO:0048168	regulation of neuronal synaptic plasticity	6/478	47/7542	0.12766	2.01424	1.8143	0.0745547	0.312637	0.262753	KY.Chr5.1125/KY.Chr5.597/KY.Chr9.774/KY.Chr9.746/KY.Chr5.60/KY.Chr13.436	6	BP	0.12766
GO:0061035	regulation of cartilage development	6/478	47/7542	0.12766	2.01424	1.8143	0.0745547	0.312637	0.262753	KY.Chr12.532/KY.Chr11.676/KY.Chr3.680/KY.Chr9.1061/KY.Chr11.1143/KY.Chr9.1067	6	BP	0.12766
GO:0071364	cellular response to epidermal growth factor stimulus	6/478	47/7542	0.12766	2.01424	1.8143	0.0745547	0.312637	0.262753	KY.Chr11.676/KY.Chr1.2525/KY.Chr10.709/KY.Chr1.2527/KY.Chr11.670/KY.Chr3.1573	6	BP	0.12766
GO:0007616	long-term memory	9/478	71/7542	0.126761	2.00006	2.20226	0.0343347	0.195307	0.164144	KY.Chr13.320/KY.Chr5.1125/KY.Chr3.1181/KY.Chr2.1128/KY.Chr9.746/KY.Chr12.1048/KY.Chr8.689/KY.Chr13.436/KY.Chr12.818	9	BP	0.126761
GO:0009914	hormone transport	9/478	71/7542	0.126761	2.00006	2.20226	0.0343347	0.195307	0.164144	KY.Chr14.605/KY.Chr12.178/KY.Chr10.1385/KY.Chr9.391/KY.Chr1.1949/KY.Chr11.937/KY.Chr12.1048/KY.Chr2.1203/KY.Chr5.1101	9	BP	0.126761
GO:0032414	positive regulation of ion transmembrane transporter activity	9/478	71/7542	0.126761	2.00006	2.20226	0.0343347	0.195307	0.164144	KY.Chr14.605/KY.Chr3.314/KY.Chr1.2378/KY.Chr3.87/KY.Chr2.1073/KY.Chr3.88/KY.Chr3.315/KY.Chr12.322/KY.Chr14.209	9	BP	0.126761
GO:0097305	response to alcohol	39/478	308/7542	0.126623	1.99789	4.65129	2.20273e-05	0.00112654	0.000946789	KY.Chr3.1593/KY.Chr13.320/KY.Chr12.1072/KY.Chr5.1125/KY.Chr3.314/KY.Chr4.230/KY.Chr1.207/KY.Chr7.614/KY.Chr2.767/KY.Chr4.231/KY.Chr9.455/KY.Chr3.87/KY.Chr10.773/KY.Chr2.2218/KY.Chr1.2113/KY.Chr5.597/KY.Chr3.1003/KY.Chr1.1127/KY.Chr10.709/KY.Chr1.2580/KY.Chr9.1097/KY.Chr1.1965/KY.Chr3.88/KY.Chr2.34/KY.Chr1.206/KY.Chr9.746/KY.Chr3.988/KY.Chr3.1429/KY.Chr9.1034/KY.Chr12.1048/KY.Chr11.889/KY.Chr3.315…	39	BP	0.126623
GO:0043462	regulation of ATP-dependent activity	10/478	79/7542	0.126582	1.99725	2.31773	0.0267461	0.169101	0.142119	KY.Chr3.1115/KY.Chr3.1094/KY.Chr4.230/KY.Chr6.34/KY.Chr4.231/KY.Chr4.1167/KY.Chr1.2113/KY.Chr1.628/KY.Chr1.2580/KY.Chr1.1965	10	BP	0.126582
GO:0051153	regulation of striated muscle cell differentiation	11/478	87/7542	0.126437	1.99495	2.42795	0.0208948	0.144781	0.12168	KY.Chr8.582/KY.Chr3.13/KY.Chr3.12/KY.Chr9.1061/KY.Chr11.1143/KY.Chr3.11/KY.Chr1.2037/KY.Chr9.1067/KY.Chr11.771/KY.Chr2.1050/KY.Chr12.818	11	BP	0.126437
GO:0051592	response to calcium ion	13/478	103/7542	0.126214	1.99143	2.63527	0.0128365	0.102121	0.0858268	KY.Chr1.1703/KY.Chr2.2014/KY.Chr5.536/KY.Chr4.1167/KY.Chr13.392/KY.Chr9.756/KY.Chr11.1133/KY.Chr3.595/KY.Chr2.1073/KY.Chr9.746/KY.Chr10.1123/KY.Chr13.436/KY.Chr11.670	13	BP	0.126214
GO:0031960	response to corticosteroid	27/478	214/7542	0.126168	1.99071	3.82442	0.000433845	0.0103544	0.00870228	KY.Chr11.1089/KY.Chr14.605/KY.Chr9.323/KY.Chr5.222/KY.Chr1.1703/KY.Chr10.773/KY.Chr1.1400/KY.Chr11.1153/KY.Chr9.391/KY.Chr9.1097/KY.Chr1.1982/KY.Chr1.1949/KY.Chr2.2016/KY.Chr9.746/KY.Chr3.988/KY.Chr3.1429/KY.Chr1.1983/KY.Chr11.937/KY.Chr11.524/KY.Chr2.1203/KY.Chr3.1061/KY.Chr7.404/KY.Chr11.889/KY.Chr5.1101/KY.Chr4.1068/KY.Chr7.818/KY.Chr3.1573	27	BP	0.126168
GO:0007015	actin filament organization	24/478	191/7542	0.125654	1.98261	3.57788	0.000945618	0.0178959	0.0150404	KY.Chr3.1115/KY.Chr3.1094/KY.Chr4.230/KY.Chr4.231/KY.Chr4.1167/KY.Chr1.2113/KY.Chr14.1177/KY.Chr1.628/KY.Chr9.774/KY.Chr4.747/KY.Chr9.391/KY.Chr1.2580/KY.Chr2.2282/KY.Chr1.1965/KY.Chr1.1949/KY.Chr9.761/KY.Chr11.688/KY.Chr1.2141/KY.Chr11.937/KY.Chr2.1203/KY.Chr11.889/KY.Chr8.845/KY.Chr5.1101/KY.Chr2.1221	24	BP	0.125654
GO:0001228	DNA-binding transcription activator activity, RNA polymerase II-specific	25/449	199/6788	0.125628	1.89925	3.42649	0.00135182	0.0109359	0.00851958	KY.Chr12.532/KY.Chr14.573/KY.Chr11.676/KY.Chr5.1125/KY.Chr1.2598/KY.Chr5.536/KY.Chr11.1133/KY.Chr1.2558/KY.Chr6.534/KY.Chr10.1341/KY.Chr9.1034/KY.Chr6.31/KY.Chr2.851/KY.Chr6.222/KY.Chr5.155/KY.Chr9.589/KY.Chr6.29/KY.Chr11.1073/KY.Chr8.559/KY.Chr6.26/KY.Chr11.403/KY.Chr6.27/KY.Chr14.393/KY.Chr12.818/KY.Chr5.30	25	MF	0.125628
GO:0070588	calcium ion transmembrane transport	15/478	120/7542	0.125	1.97228	2.7927	0.00855944	0.0796096	0.066907	KY.Chr1.2419/KY.Chr2.2218/KY.Chr7.489/KY.Chr14.571/KY.Chr3.393/KY.Chr2.1073/KY.Chr11.134/KY.Chr4.1146/KY.Chr2.34/KY.Chr9.746/KY.Chr10.218/KY.Chr4.774/KY.Chr10.219/KY.Chr13.436/KY.Chr10.588	15	BP	0.125
GO:1904018	positive regulation of vasculature development	15/478	120/7542	0.125	1.97228	2.7927	0.00855944	0.0796096	0.066907	KY.Chr11.1089/KY.Chr5.1125/KY.Chr14.40/KY.Chr2.2218/KY.Chr10.709/KY.Chr9.391/KY.Chr9.1061/KY.Chr1.1949/KY.Chr2.34/KY.Chr3.1429/KY.Chr11.937/KY.Chr2.1203/KY.Chr9.1067/KY.Chr14.1181/KY.Chr5.1101	15	BP	0.125
GO:0014902	myotube differentiation	12/478	96/7542	0.125	1.97228	2.49384	0.0176659	0.12885	0.10829	KY.Chr4.230/KY.Chr4.231/KY.Chr1.2113/KY.Chr9.774/KY.Chr1.2580/KY.Chr9.1097/KY.Chr1.1965/KY.Chr11.688/KY.Chr7.710/KY.Chr12.452/KY.Chr12.453/KY.Chr5.1008	12	BP	0.125
GO:0006942	regulation of striated muscle contraction	8/478	64/7542	0.125	1.97228	2.03185	0.0478831	0.240398	0.20204	KY.Chr4.1167/KY.Chr10.773/KY.Chr9.756/KY.Chr1.628/KY.Chr2.2183/KY.Chr12.322/KY.Chr4.1068/KY.Chr11.44	8	BP	0.125
GO:0033555	multicellular organismal response to stress	8/478	64/7542	0.125	1.97228	2.03185	0.0478831	0.240398	0.20204	KY.Chr1.2419/KY.Chr9.555/KY.Chr5.745/KY.Chr9.756/KY.Chr4.1146/KY.Chr9.746/KY.Chr12.1048/KY.Chr10.1387	8	BP	0.125
GO:0070373	negative regulation of ERK1 and ERK2 cascade	7/478	56/7542	0.125	1.97228	1.89961	0.0620386	0.279956	0.235286	KY.Chr1.1703/KY.Chr14.1045/KY.Chr2.2218/KY.Chr2.34/KY.Chr10.1341/KY.Chr8.469/KY.Chr3.1573	7	BP	0.125
GO:1903533	regulation of protein targeting	7/478	56/7542	0.125	1.97228	1.89961	0.0620386	0.279956	0.235286	KY.Chr4.850/KY.Chr14.40/KY.Chr9.652/KY.Chr1.2300/KY.Chr11.889/KY.Chr11.670/KY.Chr9.365	7	BP	0.125
GO:2000242	negative regulation of reproductive process	7/478	56/7542	0.125	1.97228	1.89961	0.0620386	0.279956	0.235286	KY.Chr10.626/KY.Chr5.1125/KY.Chr1.1703/KY.Chr3.1181/KY.Chr14.1181/KY.Chr2.2324/KY.Chr7.712	7	BP	0.125
GO:0002833	positive regulation of response to biotic stimulus	6/478	48/7542	0.125	1.97228	1.75776	0.0808864	0.329061	0.276556	KY.Chr5.1002/KY.Chr4.949/KY.Chr14.625/KY.Chr1.2151/KY.Chr14.228/KY.Chr3.922	6	BP	0.125
GO:0007588	excretion	6/478	48/7542	0.125	1.97228	1.75776	0.0808864	0.329061	0.276556	KY.Chr1.1742/KY.Chr2.2014/KY.Chr6.24/KY.Chr12.1048/KY.Chr9.589/KY.Chr10.962	6	BP	0.125
GO:0032233	positive regulation of actin filament bundle assembly	6/478	48/7542	0.125	1.97228	1.75776	0.0808864	0.329061	0.276556	KY.Chr3.1115/KY.Chr3.1094/KY.Chr6.244/KY.Chr9.774/KY.Chr12.1048/KY.Chr6.268	6	BP	0.125
GO:0036296	response to increased oxygen levels	6/478	48/7542	0.125	1.97228	1.75776	0.0808864	0.329061	0.276556	KY.Chr5.1125/KY.Chr3.680/KY.Chr1.2378/KY.Chr12.751/KY.Chr2.871/KY.Chr11.524	6	BP	0.125
GO:0048859	formation of anatomical boundary	6/478	48/7542	0.125	1.97228	1.75776	0.0808864	0.329061	0.276556	KY.Chr1.2598/KY.Chr7.206/KY.Chr14.1181/KY.Chr8.248/KY.Chr14.332/KY.Chr12.818	6	BP	0.125
GO:0008355	olfactory learning	5/478	40/7542	0.125	1.97228	1.60375	0.106367	0.399263	0.335556	KY.Chr7.1255/KY.Chr1.1306/KY.Chr5.597/KY.Chr13.436/KY.Chr11.670	5	BP	0.125
GO:0032642	regulation of chemokine production	5/478	40/7542	0.125	1.97228	1.60375	0.106367	0.399263	0.335556	KY.Chr11.1089/KY.Chr5.1125/KY.Chr4.949/KY.Chr14.314/KY.Chr3.1573	5	BP	0.125
GO:0033003	regulation of mast cell activation	5/478	40/7542	0.125	1.97228	1.60375	0.106367	0.399263	0.335556	KY.Chr4.949/KY.Chr9.774/KY.Chr10.709/KY.Chr1.1980/KY.Chr2.1038	5	BP	0.125
GO:0046503	glycerolipid catabolic process	5/478	40/7542	0.125	1.97228	1.60375	0.106367	0.399263	0.335556	KY.Chr7.1180/KY.Chr6.373/KY.Chr2.470/KY.Chr2.1038/KY.Chr11.922	5	BP	0.125
GO:0007614	short-term memory	4/478	32/7542	0.125	1.97228	1.43367	0.141597	0.471211	0.396024	KY.Chr2.2218/KY.Chr4.1146/KY.Chr2.34/KY.Chr8.689	4	BP	0.125
GO:0046885	regulation of hormone biosynthetic process	4/478	32/7542	0.125	1.97228	1.43367	0.141597	0.471211	0.396024	KY.Chr5.1125/KY.Chr8.968/KY.Chr2.2218/KY.Chr2.34	4	BP	0.125
GO:1900026	positive regulation of substrate adhesion-dependent cell spreading	4/478	32/7542	0.125	1.97228	1.43367	0.141597	0.471211	0.396024	KY.Chr9.774/KY.Chr2.1038/KY.Chr12.452/KY.Chr12.453	4	BP	0.125
GO:0002068	glandular epithelial cell development	3/478	24/7542	0.125	1.97228	1.24094	0.192096	0.551496	0.463499	KY.Chr1.2128/KY.Chr10.709/KY.Chr9.1034	3	BP	0.125
GO:0002690	positive regulation of leukocyte chemotaxis	3/478	24/7542	0.125	1.97228	1.24094	0.192096	0.551496	0.463499	KY.Chr4.949/KY.Chr9.774/KY.Chr14.314	3	BP	0.125
GO:0003230	cardiac atrium development	3/478	24/7542	0.125	1.97228	1.24094	0.192096	0.551496	0.463499	KY.Chr4.1167/KY.Chr9.1061/KY.Chr9.1067	3	BP	0.125
GO:0030316	osteoclast differentiation	3/478	24/7542	0.125	1.97228	1.24094	0.192096	0.551496	0.463499	KY.Chr5.709/KY.Chr3.1061/KY.Chr11.889	3	BP	0.125
GO:0031101	fin regeneration	3/478	24/7542	0.125	1.97228	1.24094	0.192096	0.551496	0.463499	KY.Chr7.206/KY.Chr11.889/KY.Chr14.332	3	BP	0.125
GO:0033688	regulation of osteoblast proliferation	3/478	24/7542	0.125	1.97228	1.24094	0.192096	0.551496	0.463499	KY.Chr11.676/KY.Chr9.1061/KY.Chr9.1067	3	BP	0.125
GO:0043267	negative regulation of potassium ion transport	3/478	24/7542	0.125	1.97228	1.24094	0.192096	0.551496	0.463499	KY.Chr1.2378/KY.Chr12.751/KY.Chr2.2183	3	BP	0.125
GO:0045910	negative regulation of DNA recombination	3/478	24/7542	0.125	1.97228	1.24094	0.192096	0.551496	0.463499	KY.Chr4.407/KY.Chr14.26/KY.Chr14.27	3	BP	0.125
GO:0060065	uterus development	3/478	24/7542	0.125	1.97228	1.24094	0.192096	0.551496	0.463499	KY.Chr11.1327/KY.Chr11.889/KY.Chr9.589	3	BP	0.125
GO:0060573	cell fate specification involved in pattern specification	3/478	24/7542	0.125	1.97228	1.24094	0.192096	0.551496	0.463499	KY.Chr9.1034/KY.Chr1.2037/KY.Chr11.670	3	BP	0.125
GO:1902893	regulation of miRNA transcription	3/478	24/7542	0.125	1.97228	1.24094	0.192096	0.551496	0.463499	KY.Chr14.573/KY.Chr11.676/KY.Chr5.536	3	BP	0.125
GO:1903421	regulation of synaptic vesicle recycling	3/478	24/7542	0.125	1.97228	1.24094	0.192096	0.551496	0.463499	KY.Chr12.152/KY.Chr3.1181/KY.Chr3.595	3	BP	0.125
GO:1905209	positive regulation of cardiocyte differentiation	3/478	24/7542	0.125	1.97228	1.24094	0.192096	0.551496	0.463499	KY.Chr9.1061/KY.Chr9.1067/KY.Chr12.818	3	BP	0.125
GO:0001742	oenocyte differentiation	2/478	16/7542	0.125	1.97228	1.01268	0.269434	0.64592	0.542856	KY.Chr8.248/KY.Chr11.670	2	BP	0.125
GO:0002313	mature B cell differentiation involved in immune response	2/478	16/7542	0.125	1.97228	1.01268	0.269434	0.64592	0.542856	KY.Chr7.206/KY.Chr14.332	2	BP	0.125
GO:0006727	ommochrome biosynthetic process	2/478	16/7542	0.125	1.97228	1.01268	0.269434	0.64592	0.542856	KY.Chr14.1109/KY.Chr10.159	2	BP	0.125
GO:0007176	regulation of epidermal growth factor-activated receptor activity	2/478	16/7542	0.125	1.97228	1.01268	0.269434	0.64592	0.542856	KY.Chr8.521/KY.Chr10.304	2	BP	0.125
GO:0008055	ocellus pigment biosynthetic process	2/478	16/7542	0.125	1.97228	1.01268	0.269434	0.64592	0.542856	KY.Chr14.1109/KY.Chr10.159	2	BP	0.125
GO:0010310	regulation of hydrogen peroxide metabolic process	2/478	16/7542	0.125	1.97228	1.01268	0.269434	0.64592	0.542856	KY.Chr9.774/KY.Chr11.889	2	BP	0.125
GO:0014821	phasic smooth muscle contraction	2/478	16/7542	0.125	1.97228	1.01268	0.269434	0.64592	0.542856	KY.Chr11.1153/KY.Chr12.1048	2	BP	0.125
GO:0021544	subpallium development	2/478	16/7542	0.125	1.97228	1.01268	0.269434	0.64592	0.542856	KY.Chr2.1038/KY.Chr2.1386	2	BP	0.125
GO:0030520	estrogen receptor signaling pathway	2/478	16/7542	0.125	1.97228	1.01268	0.269434	0.64592	0.542856	KY.Chr2.851/KY.Chr11.889	2	BP	0.125
GO:0032594	protein transport within lipid bilayer	2/478	16/7542	0.125	1.97228	1.01268	0.269434	0.64592	0.542856	KY.Chr4.849/KY.Chr12.997	2	BP	0.125
GO:0033060	ocellus pigmentation	2/478	16/7542	0.125	1.97228	1.01268	0.269434	0.64592	0.542856	KY.Chr14.1109/KY.Chr10.159	2	BP	0.125
GO:0033623	regulation of integrin activation	2/478	16/7542	0.125	1.97228	1.01268	0.269434	0.64592	0.542856	KY.Chr11.889/KY.Chr8.755	2	BP	0.125
GO:0034110	regulation of homotypic cell-cell adhesion	2/478	16/7542	0.125	1.97228	1.01268	0.269434	0.64592	0.542856	KY.Chr1.207/KY.Chr1.206	2	BP	0.125
GO:0034377	plasma lipoprotein particle assembly	2/478	16/7542	0.125	1.97228	1.01268	0.269434	0.64592	0.542856	KY.Chr2.470/KY.Chr11.922	2	BP	0.125
GO:0035020	regulation of Rac protein signal transduction	2/478	16/7542	0.125	1.97228	1.01268	0.269434	0.64592	0.542856	KY.Chr12.452/KY.Chr12.453	2	BP	0.125
GO:0035223	leg disc pattern formation	2/478	16/7542	0.125	1.97228	1.01268	0.269434	0.64592	0.542856	KY.Chr11.1327/KY.Chr11.670	2	BP	0.125
GO:0035268	protein mannosylation	2/478	16/7542	0.125	1.97228	1.01268	0.269434	0.64592	0.542856	KY.Chr8.1289/KY.Chr8.1288	2	BP	0.125
GO:0040010	positive regulation of growth rate	2/478	16/7542	0.125	1.97228	1.01268	0.269434	0.64592	0.542856	KY.Chr2.871/KY.Chr6.22	2	BP	0.125
GO:0040015	negative regulation of multicellular organism growth	2/478	16/7542	0.125	1.97228	1.01268	0.269434	0.64592	0.542856	KY.Chr3.1679/KY.Chr6.22	2	BP	0.125
GO:0042044	fluid transport	2/478	16/7542	0.125	1.97228	1.01268	0.269434	0.64592	0.542856	KY.Chr3.393/KY.Chr12.726	2	BP	0.125
GO:0043491	phosphatidylinositol 3-kinase/protein kinase B signal transduction	2/478	16/7542	0.125	1.97228	1.01268	0.269434	0.64592	0.542856	KY.Chr11.676/KY.Chr5.60	2	BP	0.125
GO:0045986	negative regulation of smooth muscle contraction	2/478	16/7542	0.125	1.97228	1.01268	0.269434	0.64592	0.542856	KY.Chr3.1429/KY.Chr3.1061	2	BP	0.125
GO:0046152	ommochrome metabolic process	2/478	16/7542	0.125	1.97228	1.01268	0.269434	0.64592	0.542856	KY.Chr14.1109/KY.Chr10.159	2	BP	0.125
GO:0046158	ocellus pigment metabolic process	2/478	16/7542	0.125	1.97228	1.01268	0.269434	0.64592	0.542856	KY.Chr14.1109/KY.Chr10.159	2	BP	0.125
GO:0046460	neutral lipid biosynthetic process	2/478	16/7542	0.125	1.97228	1.01268	0.269434	0.64592	0.542856	KY.Chr2.1292/KY.Chr12.1072	2	BP	0.125
GO:0046463	acylglycerol biosynthetic process	2/478	16/7542	0.125	1.97228	1.01268	0.269434	0.64592	0.542856	KY.Chr2.1292/KY.Chr12.1072	2	BP	0.125
GO:0046669	regulation of compound eye retinal cell programmed cell death	2/478	16/7542	0.125	1.97228	1.01268	0.269434	0.64592	0.542856	KY.Chr8.845/KY.Chr11.670	2	BP	0.125
GO:0048011	neurotrophin TRK receptor signaling pathway	2/478	16/7542	0.125	1.97228	1.01268	0.269434	0.64592	0.542856	KY.Chr11.889/KY.Chr1.1425	2	BP	0.125
GO:0048368	lateral mesoderm development	2/478	16/7542	0.125	1.97228	1.01268	0.269434	0.64592	0.542856	KY.Chr14.573/KY.Chr14.1181	2	BP	0.125
GO:0061037	negative regulation of cartilage development	2/478	16/7542	0.125	1.97228	1.01268	0.269434	0.64592	0.542856	KY.Chr11.676/KY.Chr3.680	2	BP	0.125
GO:0061548	ganglion development	2/478	16/7542	0.125	1.97228	1.01268	0.269434	0.64592	0.542856	KY.Chr10.1385/KY.Chr2.851	2	BP	0.125
GO:0071634	regulation of transforming growth factor beta production	2/478	16/7542	0.125	1.97228	1.01268	0.269434	0.64592	0.542856	KY.Chr4.949/KY.Chr3.1429	2	BP	0.125
GO:0072148	epithelial cell fate commitment	2/478	16/7542	0.125	1.97228	1.01268	0.269434	0.64592	0.542856	KY.Chr1.1234/KY.Chr12.818	2	BP	0.125
GO:0072189	ureter development	2/478	16/7542	0.125	1.97228	1.01268	0.269434	0.64592	0.542856	KY.Chr11.676/KY.Chr7.614	2	BP	0.125
GO:1902003	regulation of amyloid-beta formation	2/478	16/7542	0.125	1.97228	1.01268	0.269434	0.64592	0.542856	KY.Chr2.2218/KY.Chr2.34	2	BP	0.125
GO:1902624	positive regulation of neutrophil migration	2/478	16/7542	0.125	1.97228	1.01268	0.269434	0.64592	0.542856	KY.Chr9.774/KY.Chr14.314	2	BP	0.125
GO:1903055	positive regulation of extracellular matrix organization	2/478	16/7542	0.125	1.97228	1.01268	0.269434	0.64592	0.542856	KY.Chr11.676/KY.Chr7.284	2	BP	0.125
GO:1903423	positive regulation of synaptic vesicle recycling	2/478	16/7542	0.125	1.97228	1.01268	0.269434	0.64592	0.542856	KY.Chr12.152/KY.Chr3.595	2	BP	0.125
GO:1905941	positive regulation of gonad development	2/478	16/7542	0.125	1.97228	1.01268	0.269434	0.64592	0.542856	KY.Chr11.676/KY.Chr11.889	2	BP	0.125
GO:2001267	regulation of cysteine-type endopeptidase activity involved in apoptotic signaling pathway	2/478	16/7542	0.125	1.97228	1.01268	0.269434	0.64592	0.542856	KY.Chr4.949/KY.Chr8.845	2	BP	0.125
GO:0042277	peptide binding	27/449	216/6788	0.125	1.88976	3.53672	0.000949503	0.00832134	0.00648272	KY.Chr1.1636/KY.Chr5.222/KY.Chr14.40/KY.Chr3.1067/KY.Chr1.1306/KY.Chr9.652/KY.Chr2.2218/KY.Chr3.1003/KY.Chr11.1153/KY.Chr2.487/KY.Chr9.391/KY.Chr9.1097/KY.Chr2.1128/KY.Chr1.1949/KY.Chr2.34/KY.Chr14.314/KY.Chr3.1669/KY.Chr11.937/KY.Chr2.1203/KY.Chr3.1061/KY.Chr3.245/KY.Chr12.322/KY.Chr5.1101/KY.Chr9.182/KY.Chr1.911/KY.Chr3.1573/KY.Chr9.365	27	MF	0.125
GO:0005539	glycosaminoglycan binding	10/449	80/6788	0.125	1.88976	2.13045	0.0371413	0.147397	0.114829	KY.Chr3.1504/KY.Chr9.652/KY.Chr1.1568/KY.Chr9.1061/KY.Chr10.1421/KY.Chr9.1067/KY.Chr8.979/KY.Chr8.469/KY.Chr8.755/KY.Chr9.365	10	MF	0.125
GO:0043531	ADP binding	5/449	40/6788	0.125	1.88976	1.50198	0.121685	0.380115	0.296127	KY.Chr4.230/KY.Chr4.231/KY.Chr1.2113/KY.Chr1.2580/KY.Chr1.1965	5	MF	0.125
GO:0004181	metallocarboxypeptidase activity	3/449	24/6788	0.125	1.88976	1.16205	0.20937	0.534364	0.416295	KY.Chr12.178/KY.Chr7.284/KY.Chr8.448	3	MF	0.125
GO:0016859	cis-trans isomerase activity	3/449	24/6788	0.125	1.88976	1.16205	0.20937	0.534364	0.416295	KY.Chr9.917/KY.Chr6.622/KY.Chr9.182	3	MF	0.125
GO:0051018	protein kinase A binding	3/449	24/6788	0.125	1.88976	1.16205	0.20937	0.534364	0.416295	KY.Chr11.676/KY.Chr2.2183/KY.Chr2.1128	3	MF	0.125
GO:0003746	translation elongation factor activity	2/449	16/6788	0.125	1.88976	0.948252	0.286298	0.640616	0.49907	KY.Chr1.2525/KY.Chr1.2527	2	MF	0.125
GO:0008432	JUN kinase binding	2/449	16/6788	0.125	1.88976	0.948252	0.286298	0.640616	0.49907	KY.Chr1.1234/KY.Chr3.1573	2	MF	0.125
GO:0015562	efflux transmembrane transporter activity	2/449	16/6788	0.125	1.88976	0.948252	0.286298	0.640616	0.49907	KY.Chr14.605/KY.Chr3.393	2	MF	0.125
GO:0016769	transferase activity, transferring nitrogenous groups	2/449	16/6788	0.125	1.88976	0.948252	0.286298	0.640616	0.49907	KY.Chr1.207/KY.Chr1.206	2	MF	0.125
GO:0097228	sperm principal piece	3/488	24/7603	0.125	1.94749	1.21748	0.197097	0.498777	0.37119	KY.Chr10.1421/KY.Chr1.161/KY.Chr3.1236	3	CC	0.125
GO:0030902	hindbrain development	22/478	177/7542	0.124294	1.96114	3.3658	0.00175429	0.0269678	0.0226648	KY.Chr7.313/KY.Chr1.207/KY.Chr7.614/KY.Chr5.222/KY.Chr4.901/KY.Chr9.756/KY.Chr11.1327/KY.Chr3.595/KY.Chr11.1153/KY.Chr1.1534/KY.Chr1.206/KY.Chr14.1064/KY.Chr9.1034/KY.Chr1.1234/KY.Chr7.206/KY.Chr2.1038/KY.Chr2.851/KY.Chr9.589/KY.Chr13.436/KY.Chr2.1386/KY.Chr14.332/KY.Chr2.2324	22	BP	0.124294
GO:0007204	positive regulation of cytosolic calcium ion concentration	15/478	121/7542	0.123967	1.95598	2.75749	0.00922118	0.0830486	0.0697973	KY.Chr11.1089/KY.Chr10.709/KY.Chr2.1073/KY.Chr9.1097/KY.Chr9.746/KY.Chr8.1394/KY.Chr12.1048/KY.Chr3.1061/KY.Chr10.218/KY.Chr7.453/KY.Chr12.322/KY.Chr4.774/KY.Chr10.219/KY.Chr13.436/KY.Chr2.1221	15	BP	0.123967
GO:0098742	cell-cell adhesion via plasma-membrane adhesion molecules	11/478	89/7542	0.123596	1.95012	2.34537	0.0243438	0.157913	0.132717	KY.Chr1.1742/KY.Chr14.40/KY.Chr1.1306/KY.Chr9.652/KY.Chr4.949/KY.Chr3.595/KY.Chr14.571/KY.Chr1.1534/KY.Chr14.1064/KY.Chr8.755/KY.Chr9.365	11	BP	0.123596
GO:0034764	positive regulation of transmembrane transport	20/478	162/7542	0.123457	1.94793	3.17256	0.00302333	0.0397193	0.0333816	KY.Chr11.1089/KY.Chr14.605/KY.Chr12.1072/KY.Chr2.195/KY.Chr3.314/KY.Chr1.2378/KY.Chr3.87/KY.Chr9.584/KY.Chr2.2183/KY.Chr10.709/KY.Chr3.393/KY.Chr2.1073/KY.Chr3.88/KY.Chr2.2016/KY.Chr3.1061/KY.Chr3.315/KY.Chr12.322/KY.Chr14.209/KY.Chr11.670/KY.Chr2.218	20	BP	0.123457
GO:0005319	lipid transporter activity	10/449	81/6788	0.123457	1.86642	2.08767	0.0399828	0.155735	0.121325	KY.Chr10.1029/KY.Chr14.605/KY.Chr3.800/KY.Chr6.373/KY.Chr14.978/KY.Chr14.1047/KY.Chr2.970/KY.Chr7.823/KY.Chr7.821/KY.Chr7.822	10	MF	0.123457
GO:0008021	synaptic vesicle	17/488	138/7603	0.123188	1.91927	2.85399	0.0069673	0.0359977	0.0267895	KY.Chr2.1186/KY.Chr3.314/KY.Chr12.152/KY.Chr2.2014/KY.Chr9.555/KY.Chr7.1255/KY.Chr9.455/KY.Chr3.87/KY.Chr3.1181/KY.Chr14.991/KY.Chr5.597/KY.Chr2.1128/KY.Chr3.88/KY.Chr9.746/KY.Chr3.315/KY.Chr13.436/KY.Chr14.209	17	CC	0.123188
GO:0001892	embryonic placenta development	8/478	65/7542	0.123077	1.94194	1.98389	0.0517209	0.254042	0.213507	KY.Chr14.625/KY.Chr9.1061/KY.Chr1.1234/KY.Chr9.1067/KY.Chr14.1181/KY.Chr1.1425/KY.Chr11.670/KY.Chr12.818	8	BP	0.123077
GO:0002685	regulation of leukocyte migration	8/478	65/7542	0.123077	1.94194	1.98389	0.0517209	0.254042	0.213507	KY.Chr11.1089/KY.Chr9.652/KY.Chr4.949/KY.Chr9.774/KY.Chr14.314/KY.Chr12.1048/KY.Chr8.755/KY.Chr9.365	8	BP	0.123077
GO:0019217	regulation of fatty acid metabolic process	8/478	65/7542	0.123077	1.94194	1.98389	0.0517209	0.254042	0.213507	KY.Chr12.1072/KY.Chr9.391/KY.Chr9.1097/KY.Chr1.1949/KY.Chr3.1429/KY.Chr11.937/KY.Chr2.1203/KY.Chr5.1101	8	BP	0.123077
GO:0051928	positive regulation of calcium ion transport	8/478	65/7542	0.123077	1.94194	1.98389	0.0517209	0.254042	0.213507	KY.Chr10.709/KY.Chr2.1073/KY.Chr4.1146/KY.Chr8.889/KY.Chr3.1061/KY.Chr12.322/KY.Chr13.436/KY.Chr2.1221	8	BP	0.123077
GO:1901222	regulation of non-canonical NF-kappaB signal transduction	8/478	65/7542	0.123077	1.94194	1.98389	0.0517209	0.254042	0.213507	KY.Chr2.2221/KY.Chr5.1002/KY.Chr4.949/KY.Chr1.2151/KY.Chr14.228/KY.Chr3.922/KY.Chr8.469/KY.Chr11.670	8	BP	0.123077
GO:0006874	intracellular calcium ion homeostasis	28/478	228/7542	0.122807	1.93768	3.73979	0.000531386	0.0117672	0.0098896	KY.Chr11.1089/KY.Chr1.2378/KY.Chr1.1306/KY.Chr4.1167/KY.Chr13.392/KY.Chr2.2218/KY.Chr12.751/KY.Chr10.709/KY.Chr2.487/KY.Chr2.1073/KY.Chr9.1097/KY.Chr2.1128/KY.Chr11.134/KY.Chr2.34/KY.Chr2.871/KY.Chr9.746/KY.Chr8.889/KY.Chr8.1394/KY.Chr12.1048/KY.Chr3.1061/KY.Chr11.889/KY.Chr10.218/KY.Chr7.453/KY.Chr12.322/KY.Chr4.774/KY.Chr10.219/KY.Chr13.436/KY.Chr2.1221	28	BP	0.122807
GO:0001938	positive regulation of endothelial cell proliferation	7/478	57/7542	0.122807	1.93768	1.84841	0.067059	0.293665	0.246807	KY.Chr5.536/KY.Chr10.709/KY.Chr9.391/KY.Chr1.1949/KY.Chr11.937/KY.Chr2.1203/KY.Chr5.1101	7	BP	0.122807
GO:0002433	immune response-regulating cell surface receptor signaling pathway involved in phagocytosis	7/478	57/7542	0.122807	1.93768	1.84841	0.067059	0.293665	0.246807	KY.Chr4.850/KY.Chr9.774/KY.Chr1.1980/KY.Chr11.889/KY.Chr12.452/KY.Chr12.453/KY.Chr1.1425	7	BP	0.122807
GO:0015908	fatty acid transport	7/478	57/7542	0.122807	1.93768	1.84841	0.067059	0.293665	0.246807	KY.Chr12.1072/KY.Chr6.373/KY.Chr14.1047/KY.Chr7.823/KY.Chr2.1221/KY.Chr7.821/KY.Chr7.822	7	BP	0.122807
GO:0060179	male mating behavior	7/478	57/7542	0.122807	1.93768	1.84841	0.067059	0.293665	0.246807	KY.Chr2.470/KY.Chr5.597/KY.Chr3.1061/KY.Chr13.436/KY.Chr8.248/KY.Chr11.922/KY.Chr10.1387	7	BP	0.122807
GO:0008237	metallopeptidase activity	14/449	114/6788	0.122807	1.8566	2.45465	0.0176748	0.0857906	0.0668349	KY.Chr3.680/KY.Chr1.1849/KY.Chr12.178/KY.Chr1.1588/KY.Chr2.2161/KY.Chr9.842/KY.Chr7.284/KY.Chr3.972/KY.Chr10.988/KY.Chr13.170/KY.Chr9.788/KY.Chr8.1234/KY.Chr8.448/KY.Chr7.712	14	MF	0.122807
GO:0007600	sensory perception	45/478	367/7542	0.122616	1.93466	4.77507	1.17388e-05	0.00066355	0.000557674	KY.Chr1.2419/KY.Chr1.2378/KY.Chr12.152/KY.Chr2.767/KY.Chr9.557/KY.Chr9.555/KY.Chr1.2582/KY.Chr10.1199/KY.Chr5.745/KY.Chr9.652/KY.Chr11.799/KY.Chr3.1181/KY.Chr2.2218/KY.Chr9.756/KY.Chr1.1765/KY.Chr9.774/KY.Chr2.2183/KY.Chr3.393/KY.Chr1.2278/KY.Chr4.1007/KY.Chr12.791/KY.Chr11.1143/KY.Chr11.134/KY.Chr4.1146/KY.Chr2.34/KY.Chr2.871/KY.Chr9.746/KY.Chr3.1429/KY.Chr9.1034/KY.Chr8.889/KY.Chr13.240/KY.Chr1…	45	BP	0.122616
GO:0009954	proximal/distal pattern formation	6/478	49/7542	0.122449	1.93203	1.70256	0.0875093	0.350363	0.294459	KY.Chr7.614/KY.Chr11.1327/KY.Chr1.2558/KY.Chr12.32/KY.Chr14.1181/KY.Chr11.670	6	BP	0.122449
GO:0043550	regulation of lipid kinase activity	6/478	49/7542	0.122449	1.93203	1.70256	0.0875093	0.350363	0.294459	KY.Chr1.2525/KY.Chr9.774/KY.Chr1.1980/KY.Chr11.889/KY.Chr1.2527/KY.Chr11.670	6	BP	0.122449
GO:0016597	amino acid binding	6/449	49/6788	0.122449	1.85119	1.59139	0.102286	0.329297	0.256538	KY.Chr7.1255/KY.Chr3.1003/KY.Chr4.1146/KY.Chr9.746/KY.Chr14.1109/KY.Chr13.436	6	MF	0.122449
GO:0098793	presynapse	38/488	311/7603	0.122186	1.90366	4.26134	8.18536e-05	0.00082296	0.000612446	KY.Chr2.1186/KY.Chr8.474/KY.Chr2.195/KY.Chr3.314/KY.Chr1.2378/KY.Chr12.152/KY.Chr2.767/KY.Chr9.557/KY.Chr2.2014/KY.Chr11.1151/KY.Chr9.555/KY.Chr7.1255/KY.Chr5.745/KY.Chr9.652/KY.Chr9.455/KY.Chr3.87/KY.Chr3.1181/KY.Chr10.773/KY.Chr2.2218/KY.Chr14.991/KY.Chr5.597/KY.Chr3.595/KY.Chr10.1385/KY.Chr14.571/KY.Chr2.1128/KY.Chr3.88/KY.Chr4.1146/KY.Chr2.34/KY.Chr2.871/KY.Chr9.746/KY.Chr3.315/KY.Chr4.860/KY…	38	CC	0.122186
GO:0010803	regulation of tumor necrosis factor-mediated signaling pathway	5/478	41/7542	0.121951	1.92418	1.54344	0.115204	0.420232	0.353179	KY.Chr5.1002/KY.Chr1.2151/KY.Chr14.228/KY.Chr3.922/KY.Chr3.1573	5	BP	0.121951
GO:0021587	cerebellum morphogenesis	5/478	41/7542	0.121951	1.92418	1.54344	0.115204	0.420232	0.353179	KY.Chr11.1327/KY.Chr3.595/KY.Chr1.1534/KY.Chr14.1064/KY.Chr9.589	5	BP	0.121951
GO:0050892	intestinal absorption	5/478	41/7542	0.121951	1.92418	1.54344	0.115204	0.420232	0.353179	KY.Chr14.605/KY.Chr2.1292/KY.Chr6.373/KY.Chr2.2183/KY.Chr3.393	5	BP	0.121951
GO:0008375	acetylglucosaminyltransferase activity	5/449	41/6788	0.121951	1.84366	1.44197	0.131527	0.408835	0.318502	KY.Chr2.1130/KY.Chr7.206/KY.Chr8.1289/KY.Chr8.1288/KY.Chr14.332	5	MF	0.121951
GO:0070821	tertiary granule membrane	5/488	41/7603	0.121951	1.89999	1.5132	0.119874	0.343025	0.255279	KY.Chr14.40/KY.Chr9.652/KY.Chr9.187/KY.Chr9.186/KY.Chr9.365	5	CC	0.121951
GO:0006334	nucleosome assembly	9/478	74/7542	0.121622	1.91898	2.06643	0.043196	0.22597	0.189914	KY.Chr11.676/KY.UAContig29.6/KY.UAContig29.16/KY.UAContig3.169/KY.UAContig29.25/KY.UAContig3.187/KY.UAContig29.34/KY.UAContig3.178/KY.UAContig3.160	9	BP	0.121622
GO:0019842	vitamin binding	9/449	74/6788	0.121622	1.83868	1.93052	0.0539958	0.198089	0.154321	KY.Chr1.207/KY.Chr7.614/KY.Chr7.1255/KY.Chr11.799/KY.Chr2.1594/KY.Chr1.206/KY.Chr9.37/KY.Chr13.240/KY.Chr7.826	9	MF	0.121622
GO:0097164	ammonium ion metabolic process	21/478	173/7542	0.121387	1.91528	3.16792	0.00295642	0.0389594	0.032743	KY.Chr10.1029/KY.Chr2.1174/KY.Chr1.2128/KY.Chr9.323/KY.Chr2.767/KY.Chr14.329/KY.Chr2.2218/KY.Chr14.991/KY.Chr1.1127/KY.Chr4.695/KY.Chr10.214/KY.Chr2.34/KY.Chr9.746/KY.Chr2.158/KY.Chr2.1038/KY.Chr7.404/KY.Chr4.40/KY.Chr2.1221/KY.Chr7.818/KY.Chr3.941/KY.Chr10.1387	21	BP	0.121387
GO:0044070	regulation of monoatomic anion transport	12/478	99/7542	0.121212	1.91251	2.37731	0.0220479	0.147536	0.123995	KY.Chr14.605/KY.Chr12.1072/KY.Chr1.207/KY.Chr9.455/KY.Chr10.773/KY.Chr9.1097/KY.Chr4.1146/KY.Chr1.206/KY.Chr9.746/KY.Chr4.1068/KY.Chr2.218/KY.Chr6.445	12	BP	0.121212
GO:0060135	maternal process involved in female pregnancy	8/478	66/7542	0.121212	1.91251	1.93678	0.0557516	0.261087	0.219427	KY.Chr4.949/KY.Chr9.391/KY.Chr1.1949/KY.Chr3.1429/KY.Chr11.937/KY.Chr2.1203/KY.Chr14.1181/KY.Chr5.1101	8	BP	0.121212
GO:0001755	neural crest cell migration	4/478	33/7542	0.121212	1.91251	1.3665	0.153581	0.488366	0.410442	KY.Chr5.626/KY.Chr11.676/KY.Chr9.1034/KY.Chr11.670	4	BP	0.121212
GO:1901224	positive regulation of non-canonical NF-kappaB signal transduction	4/478	33/7542	0.121212	1.91251	1.3665	0.153581	0.488366	0.410442	KY.Chr2.2221/KY.Chr4.949/KY.Chr8.469/KY.Chr11.670	4	BP	0.121212
GO:0051384	response to glucocorticoid	23/478	190/7542	0.121053	1.91	3.30459	0.00197969	0.0291258	0.0244785	KY.Chr11.1089/KY.Chr14.605/KY.Chr9.323/KY.Chr5.222/KY.Chr1.1703/KY.Chr1.1400/KY.Chr11.1153/KY.Chr9.391/KY.Chr9.1097/KY.Chr1.1982/KY.Chr1.1949/KY.Chr9.746/KY.Chr3.988/KY.Chr3.1429/KY.Chr1.1983/KY.Chr11.937/KY.Chr11.524/KY.Chr2.1203/KY.Chr3.1061/KY.Chr7.404/KY.Chr5.1101/KY.Chr7.818/KY.Chr3.1573	23	BP	0.121053
GO:0050870	positive regulation of T cell activation	11/478	91/7542	0.120879	1.90726	2.2649	0.0281896	0.172133	0.144667	KY.Chr9.652/KY.Chr4.949/KY.Chr10.709/KY.Chr1.1234/KY.Chr11.1030/KY.Chr11.889/KY.Chr11.887/KY.Chr1.1425/KY.Chr4.407/KY.Chr8.469/KY.Chr9.365	11	BP	0.120879
GO:1903037	regulation of leukocyte cell-cell adhesion	18/478	149/7542	0.120805	1.9061	2.90576	0.00600779	0.0615978	0.0517692	KY.Chr9.652/KY.Chr4.949/KY.Chr10.709/KY.Chr1.1234/KY.Chr11.1030/KY.Chr11.524/KY.Chr11.889/KY.Chr11.887/KY.Chr14.1057/KY.Chr1.1425/KY.Chr4.407/KY.Chr8.469/KY.Chr14.26/KY.Chr11.670/KY.Chr3.1573/KY.Chr9.365/KY.Chr14.27/KY.Chr14.393	18	BP	0.120805
GO:0034698	response to gonadotropin	7/478	58/7542	0.12069	1.90427	1.79824	0.0723169	0.307902	0.258773	KY.Chr13.320/KY.Chr5.1125/KY.Chr9.391/KY.Chr1.1949/KY.Chr11.937/KY.Chr2.1203/KY.Chr5.1101	7	BP	0.12069
GO:0090598	male anatomical structure morphogenesis	7/478	58/7542	0.12069	1.90427	1.79824	0.0723169	0.307902	0.258773	KY.Chr4.850/KY.Chr1.1568/KY.Chr9.774/KY.Chr9.1034/KY.Chr1.1234/KY.Chr8.248/KY.Chr6.518	7	BP	0.12069
GO:0050764	regulation of phagocytosis	10/478	83/7542	0.120482	1.90099	2.14696	0.0361337	0.199271	0.167475	KY.Chr11.1089/KY.Chr14.40/KY.Chr9.652/KY.Chr9.774/KY.Chr1.1980/KY.Chr14.314/KY.Chr11.524/KY.Chr12.452/KY.Chr12.453/KY.Chr9.365	10	BP	0.120482
GO:0045087	innate immune response	29/478	241/7542	0.120332	1.89863	3.68808	0.000595201	0.0129141	0.0108535	KY.Chr11.1089/KY.Chr2.2275/KY.Chr4.850/KY.Chr5.1125/KY.Chr9.892/KY.Chr4.949/KY.Chr8.521/KY.Chr9.774/KY.Chr3.393/KY.Chr2.1594/KY.Chr1.777/KY.Chr1.1980/KY.Chr14.314/KY.Chr11.524/KY.Chr11.889/KY.Chr1.523/KY.Chr1.1425/KY.Chr2.1221/KY.UAContig29.6/KY.UAContig29.16/KY.UAContig3.169/KY.UAContig29.25/KY.UAContig3.187/KY.UAContig29.34/KY.Chr3.1573/KY.UAContig3.178/KY.UAContig3.160/KY.Chr7.89/KY.Chr14.393	29	BP	0.120332
GO:0055074	calcium ion homeostasis	29/478	241/7542	0.120332	1.89863	3.68808	0.000595201	0.0129141	0.0108535	KY.Chr11.1089/KY.Chr1.2378/KY.Chr1.1306/KY.Chr4.1167/KY.Chr13.392/KY.Chr2.2218/KY.Chr9.756/KY.Chr12.751/KY.Chr10.709/KY.Chr2.487/KY.Chr2.1073/KY.Chr9.1097/KY.Chr2.1128/KY.Chr11.134/KY.Chr2.34/KY.Chr2.871/KY.Chr9.746/KY.Chr8.889/KY.Chr8.1394/KY.Chr12.1048/KY.Chr3.1061/KY.Chr11.889/KY.Chr10.218/KY.Chr7.453/KY.Chr12.322/KY.Chr4.774/KY.Chr10.219/KY.Chr13.436/KY.Chr2.1221	29	BP	0.120332
GO:0001818	negative regulation of cytokine production	16/478	133/7542	0.120301	1.89813	2.71826	0.00966898	0.0849708	0.0714128	KY.Chr2.2218/KY.Chr4.949/KY.Chr9.774/KY.Chr9.391/KY.Chr1.1949/KY.Chr2.34/KY.Chr14.314/KY.Chr11.937/KY.Chr11.524/KY.Chr2.1203/KY.Chr5.1101/KY.Chr4.407/KY.Chr8.469/KY.Chr14.26/KY.Chr3.1573/KY.Chr14.27	16	BP	0.120301
GO:0050900	leukocyte migration	18/478	150/7542	0.12	1.89339	2.8748	0.00643908	0.0653955	0.0549609	KY.Chr11.1089/KY.Chr3.1593/KY.Chr1.1636/KY.Chr1.1742/KY.Chr14.40/KY.Chr9.652/KY.Chr9.774/KY.Chr14.314/KY.Chr11.524/KY.Chr11.889/KY.Chr14.35/KY.Chr1.1425/KY.Chr2.1221/KY.Chr3.1420/KY.Chr8.469/KY.Chr8.755/KY.Chr10.1387/KY.Chr9.365	18	BP	0.12
GO:0009435	NAD biosynthetic process	6/478	50/7542	0.12	1.89339	1.64866	0.0944201	0.369425	0.310479	KY.Chr2.1594/KY.Chr3.1429/KY.Chr14.1047/KY.Chr7.823/KY.Chr7.821/KY.Chr7.822	6	BP	0.12
GO:0003309	type B pancreatic cell differentiation	3/478	25/7542	0.12	1.89339	1.16384	0.208749	0.571566	0.480366	KY.Chr1.2128/KY.Chr10.709/KY.Chr9.1034	3	BP	0.12
GO:0006536	glutamate metabolic process	3/478	25/7542	0.12	1.89339	1.16384	0.208749	0.571566	0.480366	KY.Chr13.320/KY.Chr7.1255/KY.Chr1.217	3	BP	0.12
GO:0010160	formation of animal organ boundary	3/478	25/7542	0.12	1.89339	1.16384	0.208749	0.571566	0.480366	KY.Chr1.2598/KY.Chr8.248/KY.Chr12.818	3	BP	0.12
GO:0016339	calcium-dependent cell-cell adhesion via plasma membrane cell adhesion molecules	3/478	25/7542	0.12	1.89339	1.16384	0.208749	0.571566	0.480366	KY.Chr1.1306/KY.Chr3.595/KY.Chr8.755	3	BP	0.12
GO:0035036	sperm-egg recognition	3/478	25/7542	0.12	1.89339	1.16384	0.208749	0.571566	0.480366	KY.Chr10.1421/KY.Chr10.588/KY.Chr10.1332	3	BP	0.12
GO:0045453	bone resorption	3/478	25/7542	0.12	1.89339	1.16384	0.208749	0.571566	0.480366	KY.Chr6.244/KY.Chr9.774/KY.Chr11.889	3	BP	0.12
GO:0060512	prostate gland morphogenesis	3/478	25/7542	0.12	1.89339	1.16384	0.208749	0.571566	0.480366	KY.Chr3.1593/KY.Chr11.676/KY.Chr3.680	3	BP	0.12
GO:0060740	prostate gland epithelium morphogenesis	3/478	25/7542	0.12	1.89339	1.16384	0.208749	0.571566	0.480366	KY.Chr3.1593/KY.Chr11.676/KY.Chr3.680	3	BP	0.12
GO:0071276	cellular response to cadmium ion	3/478	25/7542	0.12	1.89339	1.16384	0.208749	0.571566	0.480366	KY.Chr5.536/KY.Chr8.521/KY.Chr11.670	3	BP	0.12
GO:1903409	reactive oxygen species biosynthetic process	3/478	25/7542	0.12	1.89339	1.16384	0.208749	0.571566	0.480366	KY.Chr1.632/KY.Chr6.244/KY.Chr8.521	3	BP	0.12
GO:0005160	transforming growth factor beta receptor binding	3/449	25/6788	0.12	1.81416	1.08534	0.227113	0.564205	0.439542	KY.Chr2.500/KY.Chr14.1181/KY.Chr3.1493	3	MF	0.12
GO:0048545	response to steroid hormone	38/478	317/7542	0.119874	1.8914	4.2178	9.40367e-05	0.0033948	0.00285313	KY.Chr11.1089/KY.Chr14.605/KY.Chr12.1072/KY.Chr5.1125/KY.Chr4.230/KY.Chr9.323/KY.Chr5.222/KY.Chr1.1703/KY.Chr4.231/KY.Chr9.557/KY.Chr10.773/KY.Chr1.2113/KY.Chr1.1400/KY.Chr11.1153/KY.Chr9.391/KY.Chr1.2580/KY.Chr9.1097/KY.Chr1.1965/KY.Chr1.1982/KY.Chr1.1949/KY.Chr2.2016/KY.Chr9.746/KY.Chr3.988/KY.Chr3.1429/KY.Chr1.1983/KY.Chr2.851/KY.Chr11.937/KY.Chr12.1048/KY.Chr11.524/KY.Chr2.1203/KY.Chr3.1061/K…	38	BP	0.119874
GO:0002697	regulation of immune effector process	29/478	242/7542	0.119835	1.89078	3.6637	0.000637069	0.013482	0.0113308	KY.Chr11.1089/KY.Chr14.192/KY.Chr14.40/KY.Chr5.1002/KY.Chr9.652/KY.Chr4.949/KY.Chr14.625/KY.Chr9.774/KY.Chr10.709/KY.Chr1.777/KY.Chr1.1980/KY.Chr1.2151/KY.Chr7.284/KY.Chr14.314/KY.Chr2.1038/KY.Chr11.1030/KY.Chr14.228/KY.Chr11.887/KY.Chr12.452/KY.Chr12.453/KY.Chr1.2610/KY.Chr3.922/KY.Chr4.407/KY.Chr3.1202/KY.Chr8.469/KY.Chr14.26/KY.Chr3.1199/KY.Chr9.365/KY.Chr14.27	29	BP	0.119835
GO:0004175	endopeptidase activity	22/449	184/6788	0.119565	1.80759	2.95562	0.00474738	0.0293686	0.0228795	KY.Chr11.1089/KY.Chr8.588/KY.Chr10.626/KY.Chr9.892/KY.Chr3.680/KY.Chr1.1849/KY.Chr1.1588/KY.Chr2.2161/KY.Chr1.777/KY.Chr9.842/KY.Chr2.2016/KY.Chr9.761/KY.Chr3.972/KY.Chr10.988/KY.Chr11.658/KY.Chr8.845/KY.Chr13.170/KY.Chr1.911/KY.Chr9.788/KY.Chr8.1234/KY.Chr9.835/KY.Chr7.712	22	MF	0.119565
GO:0002819	regulation of adaptive immune response	8/478	67/7542	0.119403	1.88397	1.89048	0.0599771	0.274986	0.231109	KY.Chr11.1089/KY.Chr11.1030/KY.Chr11.887/KY.Chr4.407/KY.Chr8.469/KY.Chr14.26/KY.Chr14.27/KY.Chr14.393	8	BP	0.119403
GO:0006493	protein O-linked glycosylation	8/478	67/7542	0.119403	1.88397	1.89048	0.0599771	0.274986	0.231109	KY.Chr4.343/KY.Chr7.206/KY.Chr11.74/KY.Chr10.847/KY.Chr11.75/KY.Chr8.1289/KY.Chr8.1288/KY.Chr14.332	8	BP	0.119403
GO:0007626	locomotory behavior	34/478	285/7542	0.119298	1.88232	3.94977	0.000241227	0.00660072	0.0055475	KY.Chr6.590/KY.Chr10.626/KY.Chr1.2378/KY.Chr12.152/KY.Chr1.207/KY.Chr2.2014/KY.Chr7.1255/KY.Chr3.1181/KY.Chr10.773/KY.Chr2.2218/KY.Chr9.756/KY.Chr1.1127/KY.Chr1.2558/KY.Chr5.623/KY.Chr4.695/KY.Chr1.2300/KY.Chr10.214/KY.Chr6.24/KY.Chr4.1146/KY.Chr2.34/KY.Chr1.206/KY.Chr9.746/KY.Chr9.1034/KY.Chr8.889/KY.Chr2.851/KY.Chr9.589/KY.Chr4.40/KY.Chr13.436/KY.Chr4.1068/KY.Chr8.559/KY.Chr14.80/KY.Chr11.543/K…	34	BP	0.119298
GO:0015850	organic hydroxy compound transport	13/478	109/7542	0.119266	1.88181	2.41217	0.0198975	0.138992	0.116814	KY.Chr2.470/KY.Chr11.1151/KY.Chr3.595/KY.Chr3.393/KY.Chr14.978/KY.Chr12.726/KY.Chr14.1047/KY.Chr7.823/KY.Chr9.108/KY.Chr3.1420/KY.Chr7.821/KY.Chr11.922/KY.Chr7.822	13	BP	0.119266
GO:0006954	inflammatory response	20/478	168/7542	0.119048	1.87836	2.99488	0.00459984	0.0519379	0.0436506	KY.Chr11.1089/KY.Chr14.40/KY.Chr6.244/KY.Chr9.652/KY.Chr10.773/KY.Chr9.756/KY.Chr4.949/KY.Chr8.521/KY.Chr3.988/KY.Chr3.1429/KY.Chr14.314/KY.Chr12.1048/KY.Chr5.155/KY.Chr4.1068/KY.Chr8.469/KY.Chr8.755/KY.Chr9.365/KY.Chr6.445/KY.Chr1.2451/KY.Chr12.818	20	BP	0.119048
GO:0050777	negative regulation of immune response	10/478	84/7542	0.119048	1.87836	2.10574	0.0387984	0.209394	0.175983	KY.Chr5.536/KY.Chr4.949/KY.Chr1.777/KY.Chr2.1038/KY.Chr11.1030/KY.Chr12.452/KY.Chr12.453/KY.Chr4.407/KY.Chr14.26/KY.Chr14.27	10	BP	0.119048
GO:0032350	regulation of hormone metabolic process	5/478	42/7542	0.119048	1.87836	1.48481	0.124379	0.441503	0.371056	KY.Chr5.1125/KY.Chr8.968/KY.Chr2.2218/KY.Chr2.34/KY.Chr1.631	5	BP	0.119048
GO:0045138	nematode male tail tip morphogenesis	5/478	42/7542	0.119048	1.87836	1.48481	0.124379	0.441503	0.371056	KY.Chr1.1568/KY.Chr9.774/KY.Chr9.1034/KY.Chr1.1234/KY.Chr8.248	5	BP	0.119048
GO:0045621	positive regulation of lymphocyte differentiation	5/478	42/7542	0.119048	1.87836	1.48481	0.124379	0.441503	0.371056	KY.Chr4.949/KY.Chr11.1030/KY.Chr11.887/KY.Chr4.407/KY.Chr8.469	5	BP	0.119048
GO:0046552	photoreceptor cell fate commitment	5/478	42/7542	0.119048	1.87836	1.48481	0.124379	0.441503	0.371056	KY.Chr5.536/KY.Chr9.1034/KY.Chr8.248/KY.Chr12.617/KY.Chr11.670	5	BP	0.119048
GO:0046849	bone remodeling	5/478	42/7542	0.119048	1.87836	1.48481	0.124379	0.441503	0.371056	KY.Chr6.244/KY.Chr9.774/KY.Chr2.1038/KY.Chr11.889/KY.Chr2.218	5	BP	0.119048
GO:0051496	positive regulation of stress fiber assembly	5/478	42/7542	0.119048	1.87836	1.48481	0.124379	0.441503	0.371056	KY.Chr3.1115/KY.Chr3.1094/KY.Chr6.244/KY.Chr9.774/KY.Chr12.1048	5	BP	0.119048
GO:0060581	cell fate commitment involved in pattern specification	5/478	42/7542	0.119048	1.87836	1.48481	0.124379	0.441503	0.371056	KY.Chr9.1034/KY.Chr1.2037/KY.Chr8.248/KY.Chr11.670/KY.Chr12.818	5	BP	0.119048
GO:0090322	regulation of superoxide metabolic process	5/478	42/7542	0.119048	1.87836	1.48481	0.124379	0.441503	0.371056	KY.Chr14.40/KY.Chr9.652/KY.Chr11.670/KY.Chr3.1573/KY.Chr9.365	5	BP	0.119048
GO:1903727	positive regulation of phospholipid metabolic process	5/478	42/7542	0.119048	1.87836	1.48481	0.124379	0.441503	0.371056	KY.Chr9.774/KY.Chr4.747/KY.Chr1.1980/KY.Chr11.889/KY.Chr11.670	5	BP	0.119048
GO:0048786	presynaptic active zone	5/488	42/7603	0.119048	1.85475	1.45466	0.129343	0.364513	0.27127	KY.Chr2.1186/KY.Chr7.1255/KY.Chr3.1181/KY.Chr5.597/KY.Chr4.1146	5	CC	0.119048
GO:0009410	response to xenobiotic stimulus	34/478	286/7542	0.118881	1.87574	3.92745	0.000257877	0.00692401	0.00581921	KY.Chr9.218/KY.Chr1.2419/KY.Chr14.605/KY.Chr12.1072/KY.Chr5.1125/KY.Chr1.727/KY.Chr3.314/KY.Chr2.470/KY.Chr1.207/KY.Chr9.323/KY.Chr3.87/KY.Chr3.1003/KY.Chr1.1400/KY.Chr9.391/KY.Chr2.1128/KY.Chr3.88/KY.Chr1.1949/KY.Chr1.206/KY.Chr9.746/KY.Chr3.988/KY.Chr3.1429/KY.Chr11.937/KY.Chr12.1048/KY.Chr2.1203/KY.Chr7.404/KY.Chr3.315/KY.Chr12.322/KY.Chr5.1101/KY.Chr13.436/KY.Chr14.209/KY.Chr7.818/KY.Chr11.92…	34	BP	0.118881
GO:0051606	detection of stimulus	24/478	202/7542	0.118812	1.87464	3.27764	0.0020557	0.0299366	0.0251599	KY.Chr11.1089/KY.Chr1.2378/KY.Chr2.767/KY.Chr2.2014/KY.Chr9.917/KY.Chr11.1151/KY.Chr1.2582/KY.Chr9.652/KY.Chr9.756/KY.Chr1.1765/KY.Chr2.1073/KY.Chr4.1146/KY.Chr2.871/KY.Chr9.746/KY.Chr10.1123/KY.Chr8.1394/KY.Chr14.314/KY.Chr2.851/KY.Chr12.1048/KY.Chr11.889/KY.Chr3.84/KY.Chr14.80/KY.Chr8.469/KY.Chr9.365	24	BP	0.118812
GO:0072089	stem cell proliferation	12/478	101/7542	0.118812	1.87464	2.30186	0.0253856	0.161566	0.135786	KY.Chr14.573/KY.Chr14.605/KY.Chr12.1072/KY.Chr1.2378/KY.Chr8.266/KY.Chr3.13/KY.Chr3.12/KY.Chr3.11/KY.Chr5.155/KY.Chr5.386/KY.Chr11.771/KY.Chr2.1050	12	BP	0.118812
GO:0002822	regulation of adaptive immune response based on somatic recombination of immune receptors built from immunoglobulin superfamily domains	7/478	59/7542	0.118644	1.87199	1.74906	0.0778124	0.321116	0.269879	KY.Chr11.1089/KY.Chr11.1030/KY.Chr11.887/KY.Chr4.407/KY.Chr8.469/KY.Chr14.26/KY.Chr14.27	7	BP	0.118644
GO:1990090	cellular response to nerve growth factor stimulus	7/478	59/7542	0.118644	1.87199	1.74906	0.0778124	0.321116	0.269879	KY.Chr1.2525/KY.Chr10.709/KY.Chr10.1385/KY.Chr1.1234/KY.Chr12.452/KY.Chr12.453/KY.Chr1.2527	7	BP	0.118644
GO:0019838	growth factor binding	7/449	59/6788	0.118644	1.79367	1.62945	0.0926932	0.304632	0.237323	KY.Chr12.758/KY.Chr1.1703/KY.Chr5.709/KY.Chr9.756/KY.Chr9.360/KY.Chr10.696/KY.Chr11.670	7	MF	0.118644
GO:0032411	positive regulation of transporter activity	9/478	76/7542	0.118421	1.86848	1.97936	0.0498881	0.24754	0.208042	KY.Chr14.605/KY.Chr3.314/KY.Chr1.2378/KY.Chr3.87/KY.Chr2.1073/KY.Chr3.88/KY.Chr3.315/KY.Chr12.322/KY.Chr14.209	9	BP	0.118421
GO:0048709	oligodendrocyte differentiation	9/478	76/7542	0.118421	1.86848	1.97936	0.0498881	0.24754	0.208042	KY.Chr11.676/KY.Chr5.1125/KY.Chr1.727/KY.Chr9.1034/KY.Chr10.218/KY.Chr4.774/KY.Chr10.219/KY.Chr11.670/KY.Chr3.1573	9	BP	0.118421
GO:0070382	exocytic vesicle	18/488	152/7603	0.118421	1.84499	2.75583	0.00837314	0.0409843	0.0305005	KY.Chr2.1186/KY.Chr3.314/KY.Chr12.152/KY.Chr2.2014/KY.Chr12.878/KY.Chr9.555/KY.Chr7.1255/KY.Chr9.455/KY.Chr3.87/KY.Chr3.1181/KY.Chr14.991/KY.Chr5.597/KY.Chr2.1128/KY.Chr3.88/KY.Chr9.746/KY.Chr3.315/KY.Chr13.436/KY.Chr14.209	18	CC	0.118421
GO:0007188	adenylate cyclase-modulating G protein-coupled receptor signaling pathway	11/478	93/7542	0.11828	1.86624	2.18643	0.0324542	0.188921	0.158776	KY.Chr11.1151/KY.Chr9.455/KY.Chr9.187/KY.Chr11.1153/KY.Chr4.1146/KY.Chr1.1737/KY.Chr3.1061/KY.Chr3.245/KY.Chr9.186/KY.Chr7.453/KY.Chr3.84	11	BP	0.11828
GO:1903039	positive regulation of leukocyte cell-cell adhesion	11/478	93/7542	0.11828	1.86624	2.18643	0.0324542	0.188921	0.158776	KY.Chr9.652/KY.Chr4.949/KY.Chr10.709/KY.Chr1.1234/KY.Chr11.1030/KY.Chr11.889/KY.Chr11.887/KY.Chr1.1425/KY.Chr4.407/KY.Chr8.469/KY.Chr9.365	11	BP	0.11828
GO:0060326	cell chemotaxis	10/478	85/7542	0.117647	1.85626	2.06509	0.0415955	0.219526	0.184498	KY.Chr11.1089/KY.Chr3.1593/KY.Chr14.40/KY.Chr9.652/KY.Chr9.774/KY.Chr14.314/KY.Chr2.1038/KY.Chr11.524/KY.Chr2.1221/KY.Chr9.365	10	BP	0.117647
GO:0048103	somatic stem cell division	8/478	68/7542	0.117647	1.85626	1.84497	0.0643988	0.287232	0.241401	KY.Chr14.573/KY.Chr8.266/KY.Chr3.13/KY.Chr3.12/KY.Chr3.11/KY.Chr5.386/KY.Chr11.771/KY.Chr2.1050	8	BP	0.117647
GO:0007585	respiratory gaseous exchange by respiratory system	6/478	51/7542	0.117647	1.85626	1.59597	0.101615	0.386201	0.324578	KY.Chr1.2598/KY.Chr6.34/KY.Chr1.1588/KY.Chr3.122/KY.Chr13.436/KY.Chr3.978	6	BP	0.117647
GO:1902074	response to salt	6/478	51/7542	0.117647	1.85626	1.59597	0.101615	0.386201	0.324578	KY.Chr9.391/KY.Chr3.393/KY.Chr1.1949/KY.Chr11.937/KY.Chr2.1203/KY.Chr5.1101	6	BP	0.117647
GO:0008039	synaptic target recognition	4/478	34/7542	0.117647	1.85626	1.30163	0.165931	0.512834	0.431006	KY.Chr2.470/KY.Chr1.529/KY.Chr2.851/KY.Chr11.922	4	BP	0.117647
GO:0008049	male courtship behavior	4/478	34/7542	0.117647	1.85626	1.30163	0.165931	0.512834	0.431006	KY.Chr5.597/KY.Chr3.1061/KY.Chr8.248/KY.Chr10.1387	4	BP	0.117647
GO:0021522	spinal cord motor neuron differentiation	4/478	34/7542	0.117647	1.85626	1.30163	0.165931	0.512834	0.431006	KY.Chr7.614/KY.Chr11.1327/KY.Chr1.2558/KY.Chr9.1034	4	BP	0.117647
GO:0030513	positive regulation of BMP signaling pathway	4/478	34/7542	0.117647	1.85626	1.30163	0.165931	0.512834	0.431006	KY.Chr9.1061/KY.Chr1.1234/KY.Chr9.1067/KY.Chr12.818	4	BP	0.117647
GO:0032228	regulation of synaptic transmission, GABAergic	4/478	34/7542	0.117647	1.85626	1.30163	0.165931	0.512834	0.431006	KY.Chr5.597/KY.Chr9.774/KY.Chr12.1048/KY.Chr11.670	4	BP	0.117647
GO:0032963	collagen metabolic process	4/478	34/7542	0.117647	1.85626	1.30163	0.165931	0.512834	0.431006	KY.Chr3.680/KY.Chr1.1849/KY.Chr10.988/KY.Chr1.911	4	BP	0.117647
GO:1990776	response to angiotensin	4/478	34/7542	0.117647	1.85626	1.30163	0.165931	0.512834	0.431006	KY.Chr3.393/KY.Chr3.1429/KY.Chr11.889/KY.Chr11.44	4	BP	0.117647
GO:2000648	positive regulation of stem cell proliferation	4/478	34/7542	0.117647	1.85626	1.30163	0.165931	0.512834	0.431006	KY.Chr8.266/KY.Chr9.1034/KY.Chr14.946/KY.Chr5.386	4	BP	0.117647
GO:0001502	cartilage condensation	2/478	17/7542	0.117647	1.85626	0.919352	0.293529	0.679371	0.57097	KY.Chr11.676/KY.Chr11.1143	2	BP	0.117647
GO:0002921	negative regulation of humoral immune response	2/478	17/7542	0.117647	1.85626	0.919352	0.293529	0.679371	0.57097	KY.Chr5.536/KY.Chr1.777	2	BP	0.117647
GO:0006730	one-carbon metabolic process	2/478	17/7542	0.117647	1.85626	0.919352	0.293529	0.679371	0.57097	KY.Chr13.373/KY.Chr14.203	2	BP	0.117647
GO:0019184	nonribosomal peptide biosynthetic process	2/478	17/7542	0.117647	1.85626	0.919352	0.293529	0.679371	0.57097	KY.Chr13.320/KY.Chr3.1003	2	BP	0.117647
GO:0030206	chondroitin sulfate biosynthetic process	2/478	17/7542	0.117647	1.85626	0.919352	0.293529	0.679371	0.57097	KY.Chr9.792/KY.Chr7.955	2	BP	0.117647
GO:0030318	melanocyte differentiation	2/478	17/7542	0.117647	1.85626	0.919352	0.293529	0.679371	0.57097	KY.Chr8.266/KY.Chr5.386	2	BP	0.117647
GO:0035160	maintenance of epithelial integrity, open tracheal system	2/478	17/7542	0.117647	1.85626	0.919352	0.293529	0.679371	0.57097	KY.Chr2.769/KY.Chr11.670	2	BP	0.117647
GO:0045332	phospholipid translocation	2/478	17/7542	0.117647	1.85626	0.919352	0.293529	0.679371	0.57097	KY.Chr14.605/KY.Chr2.970	2	BP	0.117647
GO:0045455	ecdysteroid metabolic process	2/478	17/7542	0.117647	1.85626	0.919352	0.293529	0.679371	0.57097	KY.Chr10.286/KY.Chr10.291	2	BP	0.117647
GO:0045465	R8 cell differentiation	2/478	17/7542	0.117647	1.85626	0.919352	0.293529	0.679371	0.57097	KY.Chr8.248/KY.Chr12.617	2	BP	0.117647
GO:0045989	positive regulation of striated muscle contraction	2/478	17/7542	0.117647	1.85626	0.919352	0.293529	0.679371	0.57097	KY.Chr2.2183/KY.Chr12.322	2	BP	0.117647
GO:0046668	regulation of retinal cell programmed cell death	2/478	17/7542	0.117647	1.85626	0.919352	0.293529	0.679371	0.57097	KY.Chr8.845/KY.Chr11.670	2	BP	0.117647
GO:0050820	positive regulation of coagulation	2/478	17/7542	0.117647	1.85626	0.919352	0.293529	0.679371	0.57097	KY.Chr7.284/KY.Chr8.755	2	BP	0.117647
GO:0051281	positive regulation of release of sequestered calcium ion into cytosol	2/478	17/7542	0.117647	1.85626	0.919352	0.293529	0.679371	0.57097	KY.Chr10.709/KY.Chr12.322	2	BP	0.117647
GO:0060536	cartilage morphogenesis	2/478	17/7542	0.117647	1.85626	0.919352	0.293529	0.679371	0.57097	KY.Chr1.2598/KY.Chr7.710	2	BP	0.117647
GO:0061213	positive regulation of mesonephros development	2/478	17/7542	0.117647	1.85626	0.919352	0.293529	0.679371	0.57097	KY.Chr11.676/KY.Chr11.1327	2	BP	0.117647
GO:0070232	regulation of T cell apoptotic process	2/478	17/7542	0.117647	1.85626	0.919352	0.293529	0.679371	0.57097	KY.Chr4.949/KY.Chr11.887	2	BP	0.117647
GO:0071731	response to nitric oxide	2/478	17/7542	0.117647	1.85626	0.919352	0.293529	0.679371	0.57097	KY.Chr12.452/KY.Chr12.453	2	BP	0.117647
GO:0090189	regulation of branching involved in ureteric bud morphogenesis	2/478	17/7542	0.117647	1.85626	0.919352	0.293529	0.679371	0.57097	KY.Chr11.676/KY.Chr11.1327	2	BP	0.117647
GO:0017060	3-galactosyl-N-acetylglucosaminide 4-alpha-L-fucosyltransferase activity	2/449	17/6788	0.117647	1.77859	0.855382	0.311408	0.679925	0.529694	KY.Chr14.35/KY.Chr9.971	2	MF	0.117647
GO:0043425	bHLH transcription factor binding	2/449	17/6788	0.117647	1.77859	0.855382	0.311408	0.679925	0.529694	KY.Chr11.676/KY.Chr1.1234	2	MF	0.117647
GO:0050699	WW domain binding	2/449	17/6788	0.117647	1.77859	0.855382	0.311408	0.679925	0.529694	KY.Chr14.26/KY.Chr14.27	2	MF	0.117647
GO:0032993	protein-DNA complex	12/488	102/7603	0.117647	1.83293	2.21787	0.0296207	0.117222	0.0872369	KY.Chr14.573/KY.Chr5.745/KY.UAContig29.6/KY.UAContig29.16/KY.UAContig3.169/KY.UAContig29.25/KY.UAContig3.187/KY.UAContig29.34/KY.UAContig3.178/KY.UAContig3.160/KY.Chr1.166/KY.Chr12.818	12	CC	0.117647
GO:0099738	cell cortex region	8/488	68/7603	0.117647	1.83293	1.80679	0.0683182	0.220995	0.164464	KY.Chr6.373/KY.Chr3.13/KY.Chr10.224/KY.Chr4.747/KY.Chr3.12/KY.Chr3.11/KY.Chr11.771/KY.Chr2.1050	8	CC	0.117647
GO:0060170	ciliary membrane	6/488	51/7603	0.117647	1.83293	1.56297	0.10636	0.314015	0.23369	KY.Chr5.222/KY.Chr1.2582/KY.Chr1.1765/KY.Chr11.1153/KY.Chr2.871/KY.Chr12.997	6	CC	0.117647
GO:0046883	regulation of hormone secretion	27/478	230/7542	0.117391	1.85223	3.41433	0.00132661	0.0218357	0.0183516	KY.Chr10.626/KY.Chr1.2378/KY.Chr1.207/KY.Chr12.178/KY.Chr11.1151/KY.Chr9.455/KY.Chr12.751/KY.Chr11.1153/KY.Chr2.2183/KY.Chr10.1385/KY.Chr9.391/KY.Chr1.2300/KY.Chr12.635/KY.Chr7.929/KY.Chr9.1097/KY.Chr6.24/KY.Chr1.1949/KY.Chr1.206/KY.Chr3.1429/KY.Chr9.1034/KY.Chr11.937/KY.Chr12.1048/KY.Chr2.1203/KY.Chr3.245/KY.Chr5.1101/KY.Chr3.1420/KY.Chr11.670	27	BP	0.117391
GO:0043122	regulation of canonical NF-kappaB signal transduction	13/478	111/7542	0.117117	1.8479	2.34092	0.022802	0.151637	0.127442	KY.Chr5.1002/KY.Chr14.1045/KY.Chr3.122/KY.Chr10.709/KY.Chr1.2151/KY.Chr14.228/KY.Chr11.889/KY.Chr11.887/KY.Chr3.922/KY.Chr8.469/KY.Chr14.26/KY.Chr3.1573/KY.Chr14.27	13	BP	0.117117
GO:0016829	lyase activity	13/449	111/6788	0.117117	1.77058	2.17842	0.0308527	0.1256	0.0978486	KY.Chr2.1174/KY.Chr13.373/KY.Chr9.623/KY.Chr3.848/KY.Chr6.205/KY.Chr7.529/KY.Chr1.146/KY.Chr7.1255/KY.Chr14.329/KY.Chr1.1765/KY.Chr4.1069/KY.Chr2.158/KY.Chr14.203	13	MF	0.117117
GO:0007416	synapse assembly	11/478	94/7542	0.117021	1.84639	2.14792	0.03475	0.196429	0.165087	KY.Chr5.112/KY.Chr2.470/KY.Chr7.1255/KY.Chr5.536/KY.Chr5.597/KY.Chr3.595/KY.Chr10.709/KY.Chr14.571/KY.Chr1.1534/KY.Chr2.851/KY.Chr11.922	11	BP	0.117021
GO:0090101	negative regulation of transmembrane receptor protein serine/threonine kinase signaling pathway	11/478	94/7542	0.117021	1.84639	2.14792	0.03475	0.196429	0.165087	KY.Chr3.1504/KY.Chr1.1849/KY.Chr5.709/KY.Chr10.709/KY.Chr9.360/KY.Chr10.696/KY.Chr6.22/KY.Chr6.222/KY.Chr10.988/KY.Chr5.155/KY.Chr3.1493	11	BP	0.117021
GO:1990089	response to nerve growth factor	7/478	60/7542	0.116667	1.84079	1.70083	0.083545	0.336688	0.282966	KY.Chr1.2525/KY.Chr10.709/KY.Chr10.1385/KY.Chr1.1234/KY.Chr12.452/KY.Chr12.453/KY.Chr1.2527	7	BP	0.116667
GO:0032587	ruffle membrane	7/488	60/7603	0.116667	1.81766	1.66518	0.0880093	0.270574	0.201361	KY.Chr4.850/KY.Chr3.1115/KY.Chr3.1094/KY.Chr1.2525/KY.Chr9.774/KY.Chr11.889/KY.Chr1.2527	7	CC	0.116667
GO:0007611	learning or memory	38/478	326/7542	0.116564	1.83918	4.02921	0.000169909	0.00532796	0.00447783	KY.Chr3.1593/KY.Chr6.590/KY.Chr13.320/KY.Chr1.2419/KY.Chr5.1125/KY.Chr1.2378/KY.Chr12.152/KY.Chr9.555/KY.Chr7.1255/KY.Chr1.1306/KY.Chr5.536/KY.Chr3.1181/KY.Chr2.2218/KY.Chr5.597/KY.Chr1.1127/KY.Chr3.595/KY.Chr9.774/KY.Chr10.709/KY.Chr9.391/KY.Chr2.1128/KY.Chr11.1143/KY.Chr1.1949/KY.Chr4.1146/KY.Chr2.34/KY.Chr9.746/KY.Chr3.1429/KY.Chr9.1034/KY.Chr11.937/KY.Chr12.1048/KY.Chr8.689/KY.Chr2.1203/KY.Ch…	38	BP	0.116564
GO:0006836	neurotransmitter transport	20/478	172/7542	0.116279	1.83468	2.8804	0.00598914	0.0615535	0.0517319	KY.Chr2.1186/KY.Chr8.474/KY.Chr2.195/KY.Chr12.152/KY.Chr12.178/KY.Chr2.767/KY.Chr2.2014/KY.Chr9.555/KY.Chr3.1181/KY.Chr14.991/KY.Chr9.756/KY.Chr5.597/KY.Chr1.1127/KY.Chr3.595/KY.Chr10.224/KY.Chr4.1146/KY.Chr10.218/KY.Chr7.407/KY.Chr4.774/KY.Chr10.219	20	BP	0.116279
GO:0006970	response to osmotic stress	10/478	86/7542	0.116279	1.83468	2.02497	0.0445275	0.230918	0.194073	KY.Chr9.652/KY.Chr13.392/KY.Chr3.1181/KY.Chr9.774/KY.Chr10.709/KY.Chr3.1429/KY.Chr5.60/KY.Chr12.1048/KY.Chr14.203/KY.Chr9.365	10	BP	0.116279
GO:0002067	glandular epithelial cell differentiation	5/478	43/7542	0.116279	1.83468	1.42776	0.13388	0.450743	0.378822	KY.Chr1.2598/KY.Chr1.2128/KY.Chr10.709/KY.Chr9.1034/KY.Chr12.665	5	BP	0.116279
GO:0021517	ventral spinal cord development	5/478	43/7542	0.116279	1.83468	1.42776	0.13388	0.450743	0.378822	KY.Chr7.614/KY.Chr11.1327/KY.Chr1.2558/KY.Chr9.1034/KY.Chr1.2037	5	BP	0.116279
GO:0048069	eye pigmentation	5/478	43/7542	0.116279	1.83468	1.42776	0.13388	0.450743	0.378822	KY.Chr9.917/KY.Chr12.791/KY.Chr14.1109/KY.Chr10.159/KY.Chr12.322	5	BP	0.116279
GO:0072348	sulfur compound transport	5/478	43/7542	0.116279	1.83468	1.42776	0.13388	0.450743	0.378822	KY.Chr2.195/KY.Chr1.1636/KY.Chr9.797/KY.Chr7.489/KY.Chr3.393	5	BP	0.116279
GO:0014074	response to purine-containing compound	17/478	147/7542	0.115646	1.82469	2.62655	0.0113846	0.0970405	0.0815567	KY.Chr3.1593/KY.Chr5.1125/KY.Chr1.1703/KY.Chr1.632/KY.Chr6.244/KY.Chr5.536/KY.Chr10.773/KY.Chr2.2183/KY.Chr3.393/KY.Chr2.1073/KY.Chr12.726/KY.Chr2.871/KY.Chr3.988/KY.Chr3.1429/KY.Chr8.1394/KY.Chr2.1038/KY.Chr4.1068	17	BP	0.115646
GO:0031347	regulation of defense response	48/478	416/7542	0.115385	1.82057	4.47858	3.03375e-05	0.00148102	0.00124471	KY.Chr11.1089/KY.Chr14.192/KY.Chr9.892/KY.Chr3.680/KY.Chr14.40/KY.Chr5.1002/KY.Chr9.652/KY.Chr14.1045/KY.Chr2.2218/KY.Chr4.949/KY.Chr10.709/KY.Chr9.391/KY.Chr1.777/KY.Chr1.1980/KY.Chr1.1949/KY.Chr2.34/KY.Chr1.2151/KY.Chr1.2005/KY.Chr7.284/KY.Chr1.631/KY.Chr3.1429/KY.Chr14.314/KY.Chr2.1038/KY.Chr11.937/KY.Chr11.524/KY.Chr14.228/KY.Chr2.1203/KY.Chr3.1061/KY.Chr11.889/KY.Chr12.452/KY.Chr12.453/KY.Ch…	48	BP	0.115385
GO:1902107	positive regulation of leukocyte differentiation	9/478	78/7542	0.115385	1.82057	1.89487	0.05723	0.265419	0.223068	KY.Chr5.536/KY.Chr9.652/KY.Chr4.949/KY.Chr11.1030/KY.Chr2.851/KY.Chr11.887/KY.Chr4.407/KY.Chr8.469/KY.Chr9.365	9	BP	0.115385
GO:1903307	positive regulation of regulated secretory pathway	6/478	52/7542	0.115385	1.82057	1.54446	0.109089	0.403311	0.338959	KY.Chr14.40/KY.Chr2.2014/KY.Chr9.652/KY.Chr1.2300/KY.Chr1.1980/KY.Chr9.365	6	BP	0.115385
GO:0009713	catechol-containing compound biosynthetic process	3/478	26/7542	0.115385	1.82057	1.09021	0.225707	0.593775	0.499032	KY.Chr2.2218/KY.Chr2.34/KY.Chr10.1387	3	BP	0.115385
GO:0009750	response to fructose	3/478	26/7542	0.115385	1.82057	1.09021	0.225707	0.593775	0.499032	KY.Chr3.393/KY.Chr3.1429/KY.Chr2.218	3	BP	0.115385
GO:0031103	axon regeneration	3/478	26/7542	0.115385	1.82057	1.09021	0.225707	0.593775	0.499032	KY.Chr3.680/KY.Chr5.536/KY.Chr9.774	3	BP	0.115385
GO:0032965	regulation of collagen biosynthetic process	3/478	26/7542	0.115385	1.82057	1.09021	0.225707	0.593775	0.499032	KY.Chr11.676/KY.Chr9.652/KY.Chr9.365	3	BP	0.115385
GO:0042423	catecholamine biosynthetic process	3/478	26/7542	0.115385	1.82057	1.09021	0.225707	0.593775	0.499032	KY.Chr2.2218/KY.Chr2.34/KY.Chr10.1387	3	BP	0.115385
GO:0048873	homeostasis of number of cells within a tissue	3/478	26/7542	0.115385	1.82057	1.09021	0.225707	0.593775	0.499032	KY.Chr11.676/KY.Chr9.774/KY.Chr6.518	3	BP	0.115385
GO:0005245	voltage-gated calcium channel activity	3/449	26/6788	0.115385	1.74439	1.01205	0.245127	0.583679	0.454713	KY.Chr14.571/KY.Chr4.1146/KY.Chr10.588	3	MF	0.115385
GO:0150034	distal axon	34/488	295/7603	0.115254	1.79565	3.65024	0.000580384	0.00490688	0.0036517	KY.Chr2.1186/KY.Chr8.474/KY.Chr3.1115/KY.Chr5.598/KY.Chr3.1094/KY.Chr1.2378/KY.Chr2.767/KY.Chr9.557/KY.Chr2.2014/KY.Chr11.1151/KY.Chr7.1255/KY.Chr5.745/KY.Chr9.652/KY.Chr3.1181/KY.Chr10.773/KY.Chr2.2218/KY.Chr5.597/KY.Chr3.595/KY.Chr9.774/KY.Chr10.1385/KY.Chr14.571/KY.Chr2.1128/KY.Chr4.1146/KY.Chr2.34/KY.Chr2.871/KY.Chr9.746/KY.Chr10.218/KY.Chr3.84/KY.Chr4.774/KY.Chr10.219/KY.Chr13.436/KY.Chr4.10…	34	CC	0.115254
GO:0007613	memory	20/478	174/7542	0.114943	1.81359	2.82429	0.00680324	0.0681275	0.0572571	KY.Chr3.1593/KY.Chr13.320/KY.Chr1.2419/KY.Chr5.1125/KY.Chr3.1181/KY.Chr2.2218/KY.Chr5.597/KY.Chr1.1127/KY.Chr9.774/KY.Chr2.1128/KY.Chr4.1146/KY.Chr2.34/KY.Chr9.746/KY.Chr3.1429/KY.Chr12.1048/KY.Chr8.689/KY.Chr9.589/KY.Chr13.436/KY.Chr10.1387/KY.Chr12.818	20	BP	0.114943
GO:2000379	positive regulation of reactive oxygen species metabolic process	10/478	87/7542	0.114943	1.81359	1.98539	0.0475967	0.240277	0.201938	KY.Chr14.40/KY.Chr6.244/KY.Chr9.652/KY.Chr1.631/KY.Chr3.1429/KY.Chr13.436/KY.Chr1.1425/KY.Chr11.670/KY.Chr3.1573/KY.Chr9.365	10	BP	0.114943
GO:0001656	metanephros development	7/478	61/7542	0.114754	1.81062	1.6535	0.0895136	0.353123	0.296778	KY.Chr3.1504/KY.Chr11.676/KY.Chr5.1125/KY.Chr1.1742/KY.Chr11.1327/KY.Chr1.1234/KY.Chr11.1096	7	BP	0.114754
GO:0002224	toll-like receptor signaling pathway	7/478	61/7542	0.114754	1.81062	1.6535	0.0895136	0.353123	0.296778	KY.Chr14.40/KY.Chr9.652/KY.Chr14.1045/KY.Chr4.949/KY.Chr14.314/KY.Chr11.524/KY.Chr9.365	7	BP	0.114754
GO:0002573	myeloid leukocyte differentiation	8/478	70/7542	0.114286	1.80323	1.75619	0.0738353	0.312637	0.262753	KY.Chr5.536/KY.Chr9.652/KY.Chr5.709/KY.Chr3.1061/KY.Chr11.889/KY.Chr9.365/KY.Chr1.2451/KY.Chr12.818	8	BP	0.114286
GO:0001953	negative regulation of cell-matrix adhesion	4/478	35/7542	0.114286	1.80323	1.23892	0.178621	0.52415	0.440516	KY.Chr3.680/KY.Chr2.1038/KY.Chr11.889/KY.Chr4.407	4	BP	0.114286
GO:0002688	regulation of leukocyte chemotaxis	4/478	35/7542	0.114286	1.80323	1.23892	0.178621	0.52415	0.440516	KY.Chr11.1089/KY.Chr4.949/KY.Chr9.774/KY.Chr14.314	4	BP	0.114286
GO:0010454	negative regulation of cell fate commitment	4/478	35/7542	0.114286	1.80323	1.23892	0.178621	0.52415	0.440516	KY.Chr1.2037/KY.Chr11.1126/KY.Chr12.665/KY.Chr12.818	4	BP	0.114286
GO:0010799	regulation of peptidyl-threonine phosphorylation	4/478	35/7542	0.114286	1.80323	1.23892	0.178621	0.52415	0.440516	KY.Chr2.1073/KY.Chr10.218/KY.Chr4.774/KY.Chr10.219	4	BP	0.114286
GO:0033209	tumor necrosis factor-mediated signaling pathway	4/478	35/7542	0.114286	1.80323	1.23892	0.178621	0.52415	0.440516	KY.Chr5.1002/KY.Chr1.2151/KY.Chr14.228/KY.Chr3.922	4	BP	0.114286
GO:0006869	lipid transport	17/478	149/7542	0.114094	1.8002	2.56617	0.0129244	0.102631	0.086255	KY.Chr10.1029/KY.Chr14.605/KY.Chr3.800/KY.Chr12.1072/KY.Chr6.373/KY.Chr2.470/KY.Chr3.595/KY.Chr14.978/KY.Chr12.726/KY.Chr14.314/KY.Chr14.1047/KY.Chr2.970/KY.Chr7.823/KY.Chr2.1221/KY.Chr7.821/KY.Chr11.922/KY.Chr7.822	17	BP	0.114094
GO:0031526	brush border membrane	13/488	114/7603	0.114035	1.77666	2.18805	0.0303429	0.118817	0.0884232	KY.Chr14.605/KY.Chr1.1636/KY.Chr3.393/KY.Chr4.695/KY.Chr10.214/KY.Chr14.1047/KY.Chr4.40/KY.Chr7.823/KY.Chr10.962/KY.Chr7.821/KY.Chr2.218/KY.Chr3.941/KY.Chr7.822	13	CC	0.114035
GO:0007391	dorsal closure	9/478	79/7542	0.113924	1.79752	1.85354	0.0611493	0.279169	0.234624	KY.Chr5.536/KY.Chr3.13/KY.Chr9.774/KY.Chr3.12/KY.Chr3.11/KY.Chr2.769/KY.Chr11.771/KY.Chr2.1050/KY.Chr11.670	9	BP	0.113924
GO:0050709	negative regulation of protein secretion	10/478	88/7542	0.113636	1.79298	1.94631	0.0508051	0.25174	0.211572	KY.Chr4.949/KY.Chr2.2183/KY.Chr9.391/KY.Chr1.2300/KY.Chr7.929/KY.Chr1.1949/KY.Chr11.937/KY.Chr2.1203/KY.Chr5.1101/KY.Chr8.469	10	BP	0.113636
GO:0006879	intracellular iron ion homeostasis	5/478	44/7542	0.113636	1.79298	1.37221	0.143695	0.476084	0.40012	KY.Chr1.1849/KY.Chr2.943/KY.Chr10.988/KY.Chr14.26/KY.Chr14.27	5	BP	0.113636
GO:0022804	active transmembrane transporter activity	31/449	273/6788	0.113553	1.7167	3.21672	0.0020236	0.0149505	0.0116472	KY.Chr2.1186/KY.Chr14.605/KY.Chr2.195/KY.Chr1.1636/KY.Chr11.289/KY.Chr8.1364/KY.Chr3.1181/KY.Chr14.991/KY.Chr9.797/KY.Chr7.489/KY.Chr4.969/KY.Chr11.1369/KY.Chr3.393/KY.Chr4.695/KY.Chr10.214/KY.Chr14.978/KY.Chr11.134/KY.Chr9.37/KY.Chr14.1047/KY.Chr7.826/KY.Chr4.40/KY.Chr7.823/KY.Chr7.407/KY.Chr9.108/KY.Chr10.1277/KY.Chr3.1420/KY.Chr7.821/KY.Chr1.960/KY.Chr2.218/KY.Chr3.941/KY.Chr7.822	31	MF	0.113553
GO:0003779	actin binding	22/449	194/6788	0.113402	1.71442	2.68677	0.00881707	0.0505779	0.0394026	KY.Chr4.850/KY.Chr3.1115/KY.Chr3.1094/KY.Chr4.230/KY.Chr6.34/KY.Chr4.231/KY.Chr9.707/KY.Chr4.1167/KY.Chr1.2113/KY.Chr1.628/KY.Chr1.2580/KY.Chr2.1073/KY.Chr2.2282/KY.Chr1.1965/KY.Chr1.1907/KY.Chr10.218/KY.Chr4.774/KY.Chr10.219/KY.Chr11.44/KY.Chr5.301/KY.Chr6.268/KY.Chr11.670	22	MF	0.113402
GO:0003007	heart morphogenesis	28/478	247/7542	0.11336	1.78863	3.27801	0.00184957	0.0275894	0.0231872	KY.Chr14.573/KY.Chr11.676/KY.Chr3.800/KY.Chr3.1115/KY.Chr3.1094/KY.Chr4.230/KY.Chr6.34/KY.Chr7.614/KY.Chr12.178/KY.Chr4.231/KY.Chr5.536/KY.Chr4.1167/KY.Chr1.2113/KY.Chr1.628/KY.Chr1.2580/KY.Chr9.1061/KY.Chr1.1965/KY.Chr1.1234/KY.Chr1.1737/KY.Chr2.851/KY.Chr1.2186/KY.Chr5.1103/KY.Chr1.2037/KY.Chr9.1067/KY.Chr14.1181/KY.Chr3.1493/KY.Chr11.44/KY.Chr12.818	28	BP	0.11336
GO:0019098	reproductive behavior	17/478	150/7542	0.113333	1.7882	2.53632	0.0137534	0.107426	0.0902853	KY.Chr2.470/KY.Chr1.2378/KY.Chr12.152/KY.Chr9.797/KY.Chr5.597/KY.Chr11.1327/KY.Chr9.774/KY.Chr9.1097/KY.Chr11.1143/KY.Chr11.1096/KY.Chr3.1061/KY.Chr13.436/KY.Chr1.1700/KY.Chr8.248/KY.Chr11.922/KY.Chr10.1387/KY.Chr12.818	17	BP	0.113333
GO:0046887	positive regulation of hormone secretion	12/478	106/7542	0.113208	1.78622	2.12045	0.0353261	0.19864	0.166945	KY.Chr10.626/KY.Chr1.207/KY.Chr12.178/KY.Chr11.1151/KY.Chr9.455/KY.Chr12.635/KY.Chr7.929/KY.Chr1.206/KY.Chr9.1034/KY.Chr12.1048/KY.Chr3.245/KY.Chr11.670	12	BP	0.113208
GO:0070849	response to epidermal growth factor	6/478	53/7542	0.113208	1.78622	1.49407	0.116838	0.42429	0.35659	KY.Chr11.676/KY.Chr1.2525/KY.Chr10.709/KY.Chr1.2527/KY.Chr11.670/KY.Chr3.1573	6	BP	0.113208
GO:0050865	regulation of cell activation	34/478	301/7542	0.112957	1.78226	3.60278	0.000664684	0.0138935	0.0116766	KY.Chr4.230/KY.Chr1.207/KY.Chr14.40/KY.Chr4.231/KY.Chr9.652/KY.Chr1.2113/KY.Chr4.949/KY.Chr9.774/KY.Chr10.709/KY.Chr1.2580/KY.Chr1.1980/KY.Chr1.1965/KY.Chr1.206/KY.Chr9.37/KY.Chr1.1234/KY.Chr14.314/KY.Chr2.1038/KY.Chr11.1030/KY.Chr12.1048/KY.Chr11.524/KY.Chr11.889/KY.Chr7.826/KY.Chr11.887/KY.Chr14.1057/KY.Chr14.1098/KY.Chr1.1425/KY.Chr4.407/KY.Chr8.469/KY.Chr14.26/KY.Chr8.755/KY.Chr11.670/KY.Chr9…	34	BP	0.112957
GO:0071230	cellular response to amino acid stimulus	7/478	62/7542	0.112903	1.78141	1.60705	0.0957165	0.373477	0.313885	KY.Chr13.320/KY.Chr3.680/KY.Chr2.1128/KY.Chr9.746/KY.Chr11.889/KY.Chr11.44/KY.Chr11.670	7	BP	0.112903
GO:0030029	actin filament-based process	50/478	443/7542	0.112867	1.78084	4.40624	3.7116e-05	0.00177167	0.00148898	KY.Chr4.850/KY.Chr3.1115/KY.Chr3.1094/KY.Chr4.230/KY.Chr1.2378/KY.Chr6.34/KY.Chr1.2011/KY.Chr1.2008/KY.Chr4.231/KY.Chr10.1199/KY.Chr4.1167/KY.Chr3.857/KY.Chr9.756/KY.Chr1.2113/KY.Chr3.13/KY.Chr14.1177/KY.Chr1.628/KY.Chr12.751/KY.Chr9.774/KY.Chr2.2183/KY.Chr4.747/KY.Chr1.2010/KY.Chr10.709/KY.Chr9.391/KY.Chr1.2580/KY.Chr3.12/KY.Chr4.1007/KY.Chr2.2282/KY.Chr1.1965/KY.Chr8.999/KY.Chr1.1949/KY.Chr3.11…	50	BP	0.112867
GO:0007528	neuromuscular junction development	10/478	89/7542	0.11236	1.77284	1.90774	0.0541546	0.256541	0.215607	KY.Chr5.112/KY.Chr7.1255/KY.Chr5.536/KY.Chr5.597/KY.Chr1.1127/KY.Chr3.595/KY.Chr10.709/KY.Chr11.688/KY.Chr7.710/KY.Chr11.670	10	BP	0.11236
GO:0048771	tissue remodeling	10/478	89/7542	0.11236	1.77284	1.90774	0.0541546	0.256541	0.215607	KY.Chr3.680/KY.Chr6.244/KY.Chr9.774/KY.Chr2.1038/KY.Chr11.889/KY.Chr8.559/KY.Chr11.670/KY.Chr2.218/KY.Chr10.1387/KY.Chr12.818	10	BP	0.11236
GO:0043197	dendritic spine	13/488	116/7603	0.112069	1.74603	2.12039	0.0343371	0.131685	0.0979997	KY.Chr1.2419/KY.Chr2.195/KY.Chr1.2378/KY.Chr9.455/KY.Chr3.857/KY.Chr2.2218/KY.Chr9.774/KY.Chr10.1385/KY.Chr2.1128/KY.Chr1.1534/KY.Chr2.34/KY.Chr9.746/KY.Chr13.436	13	CC	0.112069
GO:0051146	striated muscle cell differentiation	27/478	241/7542	0.112033	1.76769	3.15068	0.00262458	0.0354825	0.0298209	KY.Chr14.573/KY.Chr3.1115/KY.Chr3.1094/KY.Chr4.230/KY.Chr4.231/KY.Chr6.244/KY.Chr4.1167/KY.Chr1.2113/KY.Chr3.13/KY.Chr7.967/KY.Chr1.628/KY.Chr9.774/KY.Chr1.2580/KY.Chr3.12/KY.Chr2.2282/KY.Chr9.1097/KY.Chr1.1965/KY.Chr3.11/KY.Chr10.696/KY.Chr11.688/KY.Chr7.710/KY.Chr12.452/KY.Chr12.453/KY.Chr5.1008/KY.Chr11.771/KY.Chr11.44/KY.Chr2.1050	27	BP	0.112033
GO:0009897	external side of plasma membrane	15/488	134/7603	0.11194	1.74402	2.27558	0.0243927	0.0986312	0.0734013	KY.Chr13.373/KY.Chr9.892/KY.Chr14.40/KY.Chr9.652/KY.Chr2.2218/KY.Chr1.1568/KY.Chr2.1128/KY.Chr1.1982/KY.Chr2.34/KY.Chr10.1421/KY.Chr1.1983/KY.Chr2.1038/KY.Chr4.860/KY.Chr8.755/KY.Chr9.365	15	CC	0.11194
GO:0032279	asymmetric synapse	17/488	152/7603	0.111842	1.74249	2.42154	0.0174042	0.0770757	0.0573597	KY.Chr1.2378/KY.Chr11.1151/KY.Chr1.1306/KY.Chr2.2218/KY.Chr5.597/KY.Chr10.709/KY.Chr2.1128/KY.Chr6.24/KY.Chr1.1534/KY.Chr4.1146/KY.Chr2.34/KY.Chr9.746/KY.Chr11.889/KY.Chr3.84/KY.Chr13.436/KY.Chr5.301/KY.Chr11.670	17	CC	0.111842
GO:0002253	activation of immune response	22/478	197/7542	0.111675	1.76204	2.81914	0.00654984	0.0662073	0.0556432	KY.Chr11.1089/KY.Chr14.192/KY.Chr4.850/KY.Chr9.892/KY.Chr14.40/KY.Chr9.652/KY.Chr14.1045/KY.Chr4.949/KY.Chr10.709/KY.Chr1.777/KY.Chr1.1980/KY.Chr1.2005/KY.Chr14.314/KY.Chr11.524/KY.Chr11.889/KY.Chr11.887/KY.Chr12.452/KY.Chr12.453/KY.Chr1.1425/KY.Chr3.1202/KY.Chr3.1199/KY.Chr9.365	22	BP	0.111675
GO:0098542	defense response to other organism	33/478	296/7542	0.111486	1.75906	3.46558	0.000998752	0.018655	0.0156784	KY.Chr3.1287/KY.Chr4.850/KY.Chr9.892/KY.Chr12.863/KY.Chr2.470/KY.Chr5.1002/KY.Chr9.652/KY.Chr8.521/KY.Chr9.774/KY.Chr1.1980/KY.Chr1.2151/KY.Chr14.314/KY.Chr11.524/KY.Chr14.228/KY.Chr3.922/KY.Chr1.911/KY.Chr2.1221/KY.Chr8.469/KY.Chr8.755/KY.UAContig29.6/KY.UAContig29.16/KY.UAContig3.169/KY.UAContig29.25/KY.Chr11.922/KY.UAContig3.187/KY.UAContig29.34/KY.Chr3.1573/KY.UAContig3.178/KY.UAContig3.160/K…	33	BP	0.111486
GO:0006959	humoral immune response	11/478	99/7542	0.111111	1.75314	1.9621	0.0479565	0.240398	0.20204	KY.Chr11.1089/KY.Chr14.192/KY.Chr9.892/KY.Chr1.777/KY.Chr14.314/KY.Chr11.524/KY.Chr2.1221/KY.Chr3.1202/KY.Chr3.1199/KY.Chr7.89/KY.Chr12.818	11	BP	0.111111
GO:0072006	nephron development	11/478	99/7542	0.111111	1.75314	1.9621	0.0479565	0.240398	0.20204	KY.Chr11.676/KY.Chr5.1125/KY.Chr4.230/KY.Chr1.1742/KY.Chr4.231/KY.Chr1.2113/KY.Chr11.1327/KY.Chr1.2580/KY.Chr1.1965/KY.Chr1.1234/KY.Chr11.1096	11	BP	0.111111
GO:0035315	hair cell differentiation	10/478	90/7542	0.111111	1.75314	1.86966	0.057647	0.266579	0.224043	KY.Chr3.13/KY.Chr5.623/KY.Chr9.774/KY.Chr3.12/KY.Chr3.11/KY.Chr1.1234/KY.Chr2.851/KY.Chr11.771/KY.Chr2.1050/KY.Chr12.818	10	BP	0.111111
GO:0050830	defense response to Gram-positive bacterium	8/478	72/7542	0.111111	1.75314	1.67026	0.0840658	0.338469	0.284463	KY.Chr3.1287/KY.Chr9.892/KY.Chr8.521/KY.Chr1.1980/KY.Chr14.314/KY.Chr2.1221/KY.Chr8.469/KY.Chr13.350	8	BP	0.111111
GO:0010522	regulation of calcium ion transport into cytosol	7/478	63/7542	0.111111	1.75314	1.56144	0.102152	0.387671	0.325814	KY.Chr10.709/KY.Chr2.1073/KY.Chr3.1061/KY.Chr11.889/KY.Chr12.322/KY.Chr13.436/KY.Chr2.1221	7	BP	0.111111
GO:0001706	endoderm formation	5/478	45/7542	0.111111	1.75314	1.31808	0.15381	0.488373	0.410448	KY.Chr3.680/KY.Chr14.40/KY.Chr1.1703/KY.Chr11.1327/KY.Chr14.1181	5	BP	0.111111
GO:0090207	regulation of triglyceride metabolic process	5/478	45/7542	0.111111	1.75314	1.31808	0.15381	0.488373	0.410448	KY.Chr11.1089/KY.Chr12.1072/KY.Chr2.470/KY.Chr11.1143/KY.Chr11.922	5	BP	0.111111
GO:0046470	phosphatidylcholine metabolic process	4/478	36/7542	0.111111	1.75314	1.17822	0.191624	0.551496	0.463499	KY.Chr10.1029/KY.Chr1.1127/KY.Chr2.1038/KY.Chr2.1221	4	BP	0.111111
GO:0050850	positive regulation of calcium-mediated signaling	4/478	36/7542	0.111111	1.75314	1.17822	0.191624	0.551496	0.463499	KY.Chr9.652/KY.Chr12.322/KY.Chr11.670/KY.Chr9.365	4	BP	0.111111
GO:0055023	positive regulation of cardiac muscle tissue growth	4/478	36/7542	0.111111	1.75314	1.17822	0.191624	0.551496	0.463499	KY.Chr9.1061/KY.Chr9.1067/KY.Chr11.670/KY.Chr12.818	4	BP	0.111111
GO:0061383	trabecula morphogenesis	4/478	36/7542	0.111111	1.75314	1.17822	0.191624	0.551496	0.463499	KY.Chr3.1504/KY.Chr3.680/KY.Chr1.1737/KY.Chr12.818	4	BP	0.111111
GO:0002637	regulation of immunoglobulin production	3/478	27/7542	0.111111	1.75314	1.01975	0.242916	0.618963	0.5202	KY.Chr4.407/KY.Chr14.26/KY.Chr14.27	3	BP	0.111111
GO:0015837	amine transport	3/478	27/7542	0.111111	1.75314	1.01975	0.242916	0.618963	0.5202	KY.Chr6.160/KY.Chr1.2360/KY.Chr13.251	3	BP	0.111111
GO:0045992	negative regulation of embryonic development	3/478	27/7542	0.111111	1.75314	1.01975	0.242916	0.618963	0.5202	KY.Chr7.206/KY.Chr11.1126/KY.Chr14.332	3	BP	0.111111
GO:0046331	lateral inhibition	3/478	27/7542	0.111111	1.75314	1.01975	0.242916	0.618963	0.5202	KY.Chr1.1234/KY.Chr12.617/KY.Chr8.1234	3	BP	0.111111
GO:0000097	sulfur amino acid biosynthetic process	2/478	18/7542	0.111111	1.75314	0.832127	0.317511	0.711254	0.597765	KY.Chr1.2128/KY.Chr3.988	2	BP	0.111111
GO:0003081	regulation of systemic arterial blood pressure by renin-angiotensin	2/478	18/7542	0.111111	1.75314	0.832127	0.317511	0.711254	0.597765	KY.Chr7.284/KY.Chr12.1048	2	BP	0.111111
GO:0003181	atrioventricular valve morphogenesis	2/478	18/7542	0.111111	1.75314	0.832127	0.317511	0.711254	0.597765	KY.Chr9.1061/KY.Chr9.1067	2	BP	0.111111
GO:0006534	cysteine metabolic process	2/478	18/7542	0.111111	1.75314	0.832127	0.317511	0.711254	0.597765	KY.Chr13.320/KY.Chr3.988	2	BP	0.111111
GO:0009649	entrainment of circadian clock	2/478	18/7542	0.111111	1.75314	0.832127	0.317511	0.711254	0.597765	KY.Chr11.1151/KY.Chr3.84	2	BP	0.111111
GO:0009744	response to sucrose	2/478	18/7542	0.111111	1.75314	0.832127	0.317511	0.711254	0.597765	KY.Chr12.1072/KY.Chr3.1061	2	BP	0.111111
GO:0010866	regulation of triglyceride biosynthetic process	2/478	18/7542	0.111111	1.75314	0.832127	0.317511	0.711254	0.597765	KY.Chr11.1089/KY.Chr12.1072	2	BP	0.111111
GO:0021854	hypothalamus development	2/478	18/7542	0.111111	1.75314	0.832127	0.317511	0.711254	0.597765	KY.Chr14.946/KY.Chr11.1073	2	BP	0.111111
GO:0032528	microvillus organization	2/478	18/7542	0.111111	1.75314	0.832127	0.317511	0.711254	0.597765	KY.Chr4.850/KY.Chr1.529	2	BP	0.111111
GO:0034204	lipid translocation	2/478	18/7542	0.111111	1.75314	0.832127	0.317511	0.711254	0.597765	KY.Chr14.605/KY.Chr2.970	2	BP	0.111111
GO:0034334	adherens junction maintenance	2/478	18/7542	0.111111	1.75314	0.832127	0.317511	0.711254	0.597765	KY.Chr9.774/KY.Chr11.889	2	BP	0.111111
GO:0035024	negative regulation of Rho protein signal transduction	2/478	18/7542	0.111111	1.75314	0.832127	0.317511	0.711254	0.597765	KY.Chr2.769/KY.Chr4.407	2	BP	0.111111
GO:0035641	locomotory exploration behavior	2/478	18/7542	0.111111	1.75314	0.832127	0.317511	0.711254	0.597765	KY.Chr6.590/KY.Chr7.1255	2	BP	0.111111
GO:0038166	angiotensin-activated signaling pathway	2/478	18/7542	0.111111	1.75314	0.832127	0.317511	0.711254	0.597765	KY.Chr3.393/KY.Chr11.889	2	BP	0.111111
GO:0045026	plasma membrane fusion	2/478	18/7542	0.111111	1.75314	0.832127	0.317511	0.711254	0.597765	KY.Chr1.2598/KY.Chr10.588	2	BP	0.111111
[truncated: 3,556 more rows]

## Sheet: CRshared genes
ID	Description	GeneRatio	BgRatio	RichFactor	FoldEnrichment	zScore	pvalue	p.adjust	qvalue	geneID	Count	Ontology	richFactor
[truncated: 20 more rows]
