# Supplementary material for: Transcriptome Analysis Reveals the Requirement of the TGFβ Pathway in Ascidian Tail Regression
Source: Cells. 2025 Apr 4;14(7):546. doi: 10.3390/cells14070546 (PMC11988888; doi:10.3390/cells14070546)
Supplement: Supplementary file 1 [file cells-14-00546-s001.zip › TableS8-KEGG enrichment of C.robusta only and shared genes.xlsx]

## Sheet: CR27vs29hpf
	ID	Description	GeneRatio	BgRatio	RichFactor	FoldEnrichment	zScore	pvalue	p.adjust	qvalue	geneID	Count	richFactor	Ontology
1	ko05033	Nicotine addiction	16/423	30/4914	0.533333	6.19574	8.75977	3.25e-10	3.48e-08	2.55e-08	KY.Chr2.1186/KY.Chr9.744/KY.Chr12.341/KY.Chr9.557/KY.Chr9.555/KY.Chr3.1181/KY.Chr2.2218/KY.Chr14.417/KY.Chr1.2278/KY.Chr2.1128/KY.Chr6.24/KY.Chr2.34/KY.Chr9.746/KY.Chr1.2277/KY.Chr1.2280/KY.Chr13.436	16	0.533333	Human Diseases
2	ko04744	Phototransduction	12/423	26/4914	0.461538	5.3617	6.84304	4.49e-07	1.01e-05	7.39e-06	KY.Chr6.34/KY.Chr12.625/KY.Chr1.2582/KY.Chr1.1765/KY.Chr12.626/KY.Chr3.1550/KY.Chr8.999/KY.Chr11.134/KY.Chr2.871/KY.Chr1.593/KY.Chr8.1363/KY.Chr7.665	12	0.461538	Organismal Systems
3	ko04260	Cardiac muscle contraction	17/423	46/4914	0.369565	4.29325	6.88652	9.58e-08	3.52e-06	2.58e-06	KY.Chr3.1115/KY.Chr3.1094/KY.Chr4.230/KY.Chr6.34/KY.Chr4.231/KY.Chr8.903/KY.Chr4.1167/KY.Chr8.906/KY.Chr1.2113/KY.Chr3.13/KY.Chr1.2580/KY.Chr3.12/KY.Chr1.1965/KY.Chr3.11/KY.Chr11.771/KY.Chr11.44/KY.Chr2.1050	17	0.369565	Organismal Systems
4	ko04742	Taste transduction	14/423	38/4914	0.368421	4.27996	6.22874	1.39e-06	2.71e-05	1.99e-05	KY.Chr1.2419/KY.Chr3.314/KY.Chr11.1151/KY.Chr9.555/KY.Chr9.455/KY.Chr3.87/KY.Chr10.773/KY.Chr9.756/KY.Chr3.88/KY.Chr4.1146/KY.Chr3.315/KY.Chr3.84/KY.Chr4.1068/KY.Chr14.209	14	0.368421	Organismal Systems
5	ko05416	Viral myocarditis	24/423	74/4914	0.324324	3.76768	7.36176	4.4e-09	3.2e-07	2.35e-07	KY.Chr11.689/KY.Chr4.230/KY.Chr4.225/KY.Chr14.40/KY.Chr4.231/KY.Chr9.652/KY.Chr1.2113/KY.Chr3.13/KY.Chr9.774/KY.Chr1.2580/KY.Chr3.12/KY.Chr12.729/KY.Chr1.1965/KY.Chr1.2388/KY.Chr3.11/KY.Chr11.688/KY.Chr11.889/KY.Chr8.845/KY.Chr11.771/KY.Chr2.562/KY.Chr11.44/KY.Chr2.1050/KY.Chr9.771/KY.Chr9.365	24	0.324324	Human Diseases
6	ko05410	Hypertrophic cardiomyopathy	21/423	65/4914	0.323077	3.75319	6.85708	4.52e-08	2.63e-06	1.93e-06	KY.Chr11.689/KY.Chr3.1115/KY.Chr3.1094/KY.Chr4.230/KY.Chr4.225/KY.Chr6.34/KY.Chr14.40/KY.Chr4.231/KY.Chr8.903/KY.Chr9.652/KY.Chr4.1167/KY.Chr8.906/KY.Chr1.2113/KY.Chr1.628/KY.Chr10.224/KY.Chr1.2580/KY.Chr9.787/KY.Chr1.1965/KY.Chr1.2388/KY.Chr11.688/KY.Chr9.365	21	0.323077	Human Diseases
7	ko05414	Dilated cardiomyopathy	21/423	66/4914	0.318182	3.69632	6.7676	6.11e-08	2.96e-06	2.18e-06	KY.Chr11.689/KY.Chr3.1115/KY.Chr3.1094/KY.Chr4.230/KY.Chr4.225/KY.Chr6.34/KY.Chr14.40/KY.Chr4.231/KY.Chr8.903/KY.Chr9.652/KY.Chr4.1167/KY.Chr8.906/KY.Chr1.2113/KY.Chr1.628/KY.Chr10.224/KY.Chr1.2580/KY.Chr9.787/KY.Chr1.1965/KY.Chr1.2388/KY.Chr11.688/KY.Chr9.365	21	0.318182	Human Diseases
8	ko04977	Vitamin digestion and absorption	17/423	54/4914	0.314815	3.65721	6.02527	1.35e-06	2.71e-05	1.99e-05	KY.Chr13.230/KY.Chr2.1209/KY.Chr11.54/KY.Chr11.56/KY.UAContig16.4/KY.UAContig16.15/KY.Chr13.162/KY.Chr14.1047/KY.UAContig16.16/KY.Chr2.1206/KY.Chr7.823/KY.Chr1.2115/KY.Chr2.1208/KY.Chr2.1210/KY.Chr5.759/KY.Chr7.822/KY.Chr5.760	17	0.314815	Organismal Systems
9	ko04745	Phototransduction - fly	21/423	68/4914	0.308824	3.58761	6.59377	1.09e-07	3.54e-06	2.6e-06	KY.Chr11.689/KY.Chr4.230/KY.Chr4.225/KY.Chr6.34/KY.Chr4.231/KY.Chr12.625/KY.Chr1.2113/KY.Chr12.626/KY.Chr1.2580/KY.Chr3.1550/KY.Chr1.1965/KY.Chr8.999/KY.Chr1.2388/KY.Chr7.284/KY.Chr11.688/KY.Chr1.593/KY.Chr10.218/KY.Chr4.774/KY.Chr10.219/KY.Chr8.1363/KY.Chr7.665	21	0.308824	Organismal Systems
10	ko04626	Plant-pathogen interaction	8/423	26/4914	0.307692	3.57447	4.03906	0.00109755	0.00798465	0.00586321	KY.Chr6.34/KY.Chr12.625/KY.Chr12.626/KY.Chr3.1550/KY.Chr8.999/KY.Chr1.593/KY.Chr8.1363/KY.Chr7.665	8	0.307692	Organismal Systems
12	ko05412	Arrhythmogenic right ventricular cardiomyopathy	13/423	48/4914	0.270833	3.14628	4.58556	0.000138843	0.00168347	0.00123619	KY.Chr11.689/KY.Chr4.230/KY.Chr4.225/KY.Chr14.40/KY.Chr4.231/KY.Chr9.652/KY.Chr1.2113/KY.Chr1.2580/KY.Chr9.787/KY.Chr1.1965/KY.Chr1.2388/KY.Chr11.688/KY.Chr9.365	13	0.270833	Human Diseases
14	ko05132	Salmonella infection	14/423	56/4914	0.25	2.90426	4.39807	0.000196961	0.00192598	0.00141427	KY.Chr11.689/KY.Chr4.230/KY.Chr4.225/KY.Chr4.231/KY.Chr5.536/KY.Chr1.2113/KY.Chr11.1133/KY.Chr9.774/KY.Chr1.2580/KY.Chr1.1965/KY.Chr1.2388/KY.Chr11.688/KY.Chr14.314/KY.Chr9.771	14	0.25	Human Diseases
15	ko04261	Adrenergic signaling in cardiomyocytes	28/423	113/4914	0.247788	2.87855	6.19968	1.65e-07	4.81e-06	3.53e-06	KY.Chr3.1115/KY.Chr3.1094/KY.Chr4.230/KY.Chr6.34/KY.Chr4.231/KY.Chr12.625/KY.Chr8.903/KY.Chr4.1167/KY.Chr8.906/KY.Chr9.756/KY.Chr1.2113/KY.Chr12.626/KY.Chr3.13/KY.Chr2.2183/KY.Chr10.1385/KY.Chr1.2580/KY.Chr3.1550/KY.Chr3.12/KY.Chr1.1965/KY.Chr8.999/KY.Chr3.11/KY.Chr7.284/KY.Chr1.593/KY.Chr11.771/KY.Chr11.44/KY.Chr8.1363/KY.Chr7.665/KY.Chr2.1050	28	0.247788	Organismal Systems
16	ko04740	Olfactory transduction	14/423	58/4914	0.241379	2.80411	4.2414	0.000293218	0.00275247	0.00202116	KY.Chr6.34/KY.Chr12.625/KY.Chr1.1765/KY.Chr12.626/KY.Chr3.1550/KY.Chr4.1141/KY.Chr8.999/KY.Chr2.871/KY.Chr7.284/KY.Chr1.593/KY.Chr7.262/KY.Chr11.1114/KY.Chr8.1363/KY.Chr7.665	14	0.241379	Organismal Systems
17	ko05150	Staphylococcus aureus infection	12/423	50/4914	0.24	2.78809	3.89985	0.000833781	0.00684362	0.00502534	KY.Chr11.1089/KY.Chr13.236/KY.Chr14.484/KY.Chr5.222/KY.Chr14.40/KY.Chr9.652/KY.Chr11.1153/KY.Chr1.777/KY.Chr9.761/KY.Chr8.755/KY.Chr2.755/KY.Chr9.365	12	0.24	Human Diseases
18	ko05032	Morphine addiction	13/423	55/4914	0.236364	2.74584	3.99562	0.000597519	0.00511406	0.0037553	KY.Chr2.1186/KY.Chr9.744/KY.Chr5.222/KY.Chr9.557/KY.Chr9.555/KY.Chr3.1308/KY.Chr1.2582/KY.Chr9.455/KY.Chr13.93/KY.Chr14.417/KY.Chr1.2278/KY.Chr1.2277/KY.Chr1.2280	13	0.236364	Human Diseases
20	ko00061	Fatty acid biosynthesis	3/423	13/4914	0.230769	2.68085	1.86222	0.0947357	0.262553	0.192795	KY.Chr12.1072/KY.Chr7.543/KY.Chr7.542	3	0.230769	Metabolism
21	ko04530	Tight junction	33/423	144/4914	0.229167	2.66223	6.21278	9.67e-08	3.52e-06	2.58e-06	KY.Chr11.689/KY.Chr4.230/KY.Chr4.225/KY.Chr1.2011/KY.Chr1.2008/KY.Chr14.40/KY.Chr4.231/KY.Chr8.903/KY.Chr1.1295/KY.Chr5.536/KY.Chr8.906/KY.Chr8.1099/KY.Chr1.2113/KY.Chr3.13/KY.Chr10.224/KY.Chr9.774/KY.Chr1.2010/KY.Chr1.2580/KY.Chr3.12/KY.Chr1.1294/KY.Chr1.1965/KY.Chr1.2388/KY.Chr3.11/KY.Chr11.688/KY.Chr1.2141/KY.Chr11.889/KY.Chr1.972/KY.Chr12.85/KY.Chr11.771/KY.Chr11.44/KY.Chr2.1050/KY.Chr9.771/K…	33	0.229167	Cellular Processes
22	ko05110	Vibrio cholerae infection	13/423	57/4914	0.22807	2.6495	3.84394	0.000859736	0.00684362	0.00502534	KY.Chr11.689/KY.Chr4.230/KY.Chr4.225/KY.Chr4.231/KY.Chr10.215/KY.Chr1.2113/KY.Chr1.1776/KY.Chr2.2183/KY.Chr1.2580/KY.Chr1.1965/KY.Chr1.2388/KY.Chr11.688/KY.Chr10.575	13	0.22807	Human Diseases
23	ko04510	Focal adhesion	46/423	203/4914	0.226601	2.63243	7.2895	3.59e-10	3.48e-08	2.55e-08	KY.Chr1.695/KY.Chr11.689/KY.Chr6.590/KY.Chr14.439/KY.Chr11.399/KY.Chr4.230/KY.Chr4.225/KY.Chr13.461/KY.Chr14.40/KY.Chr4.231/KY.Chr5.1002/KY.Chr8.903/KY.Chr5.536/KY.Chr9.652/KY.Chr8.906/KY.Chr1.2113/KY.Chr4.969/KY.Chr9.774/KY.Chr10.709/KY.Chr1.2580/KY.Chr1.1965/KY.Chr1.2388/KY.Chr1.2151/KY.Chr11.688/KY.Chr1.1198/KY.Chr3.59/KY.Chr1.2141/KY.Chr14.228/KY.Chr11.889/KY.Chr5.237/KY.Chr12.452/KY.Chr12.45…	46	0.226601	Cellular Processes
24	ko04972	Pancreatic secretion	21/423	93/4914	0.225806	2.6232	4.84972	2.81e-05	0.000381863	0.000280406	KY.Chr11.1211/KY.Chr2.1102/KY.Chr5.112/KY.Chr14.129/KY.Chr11.1151/KY.Chr2.2161/KY.Chr9.774/KY.Chr2.2183/KY.Chr9.842/KY.Chr7.284/KY.Chr9.761/KY.Chr3.1664/KY.Chr3.972/KY.Chr1.2141/KY.Chr6.460/KY.Chr12.85/KY.Chr13.170/KY.Chr3.84/KY.Chr2.1221/KY.Chr9.771/KY.Chr14.203	21	0.225806	Organismal Systems
25	ko05133	Pertussis	21/423	93/4914	0.225806	2.6232	4.84972	2.81e-05	0.000381863	0.000280406	KY.Chr11.1089/KY.Chr13.236/KY.Chr6.34/KY.Chr14.40/KY.Chr12.625/KY.Chr5.536/KY.Chr9.652/KY.Chr11.1133/KY.Chr12.626/KY.Chr3.1550/KY.Chr12.729/KY.Chr8.999/KY.Chr1.593/KY.Chr1.2141/KY.Chr8.845/KY.Chr2.562/KY.Chr8.1363/KY.Chr8.469/KY.Chr7.665/KY.Chr9.365/KY.Chr14.393	21	0.225806	Human Diseases
26	ko04670	Leukocyte transendothelial migration	22/423	98/4914	0.22449	2.6079	4.93403	2e-05	0.000322807	0.00023704	KY.Chr11.689/KY.Chr3.680/KY.Chr4.230/KY.Chr4.225/KY.Chr14.40/KY.Chr4.231/KY.Chr8.903/KY.Chr9.652/KY.Chr8.906/KY.Chr1.2113/KY.Chr8.521/KY.Chr9.774/KY.Chr10.1385/KY.Chr1.2580/KY.Chr1.1965/KY.Chr1.2388/KY.Chr11.688/KY.Chr1.2141/KY.Chr1.972/KY.Chr12.85/KY.Chr9.771/KY.Chr9.365	22	0.22449	Organismal Systems
27	ko04270	Vascular smooth muscle contraction	24/423	107/4914	0.224299	2.60569	5.15333	8.5e-06	0.000145442	0.000106799	KY.Chr4.230/KY.Chr6.34/KY.Chr1.2011/KY.Chr1.2008/KY.Chr4.231/KY.Chr12.625/KY.Chr1.2113/KY.Chr12.626/KY.Chr1.2010/KY.Chr1.2580/KY.Chr3.1550/KY.Chr9.1097/KY.Chr1.1965/KY.Chr8.999/KY.Chr1.2388/KY.Chr10.1123/KY.Chr1.593/KY.Chr4.1069/KY.Chr1.2141/KY.Chr3.1061/KY.Chr2.1221/KY.Chr8.1363/KY.Chr7.665/KY.Chr6.445	24	0.224299	Organismal Systems
28	ko05130	Pathogenic Escherichia coli infection	15/423	67/4914	0.223881	2.60083	4.04871	0.000433171	0.00381978	0.0028049	KY.Chr11.689/KY.Chr4.230/KY.Chr4.225/KY.Chr14.40/KY.Chr4.231/KY.Chr1.1295/KY.Chr8.1099/KY.Chr1.2113/KY.Chr1.2580/KY.Chr1.1294/KY.Chr1.1965/KY.Chr1.2388/KY.Chr11.688/KY.Chr1.2141/KY.Chr11.889	15	0.223881	Human Diseases
29	ko04610	Complement and coagulation cascades	18/423	82/4914	0.219512	2.55008	4.34379	0.000154318	0.00172717	0.00126828	KY.Chr11.1089/KY.Chr13.236/KY.Chr14.192/KY.Chr14.439/KY.Chr5.222/KY.Chr14.40/KY.Chr9.652/KY.Chr11.1153/KY.Chr1.777/KY.Chr7.284/KY.Chr9.761/KY.Chr8.979/KY.Chr3.1202/KY.Chr3.1199/KY.Chr2.755/KY.Chr9.365/KY.Chr7.89/KY.Chr5.391	18	0.219512	Organismal Systems
30	ko05418	Fluid shear stress and atherosclerosis	33/423	151/4914	0.218543	2.53882	5.89397	3.19e-07	8.45e-06	6.21e-06	KY.Chr11.689/KY.Chr10.653/KY.Chr3.680/KY.Chr4.230/KY.Chr4.225/KY.Chr11.573/KY.Chr6.34/KY.Chr11.574/KY.Chr1.1703/KY.Chr4.231/KY.Chr12.625/KY.Chr5.536/KY.Chr1.2113/KY.Chr11.1133/KY.Chr12.626/KY.Chr8.521/KY.Chr9.774/KY.Chr1.2580/KY.Chr3.1550/KY.Chr1.1965/KY.Chr8.999/KY.Chr5.589/KY.Chr1.2388/KY.Chr11.688/KY.Chr1.593/KY.Chr1.2141/KY.Chr11.889/KY.Chr12.322/KY.Chr8.1363/KY.Chr7.665/KY.Chr9.771/KY.Chr8.7…	33	0.218543	Human Diseases
31	ko04727	GABAergic synapse	14/423	65/4914	0.215385	2.50213	3.74119	0.0010076	0.00771607	0.00566599	KY.Chr2.1186/KY.Chr9.744/KY.Chr1.207/KY.Chr9.557/KY.Chr9.555/KY.Chr7.1255/KY.Chr9.455/KY.Chr13.93/KY.Chr14.417/KY.Chr1.2278/KY.Chr1.206/KY.Chr1.2277/KY.Chr11.889/KY.Chr1.2280	14	0.215385	Organismal Systems
33	ko04921	Oxytocin signaling pathway	30/423	145/4914	0.206897	2.40352	5.26455	3.75e-06	6.82e-05	5.01e-05	KY.Chr11.689/KY.Chr4.230/KY.Chr4.225/KY.Chr6.34/KY.Chr1.2011/KY.Chr1.2008/KY.Chr4.231/KY.Chr12.625/KY.Chr5.536/KY.Chr13.93/KY.Chr1.2113/KY.Chr11.1133/KY.Chr12.626/KY.Chr1.2010/KY.Chr1.2580/KY.Chr3.1550/KY.Chr1.1965/KY.Chr8.999/KY.Chr1.2388/KY.Chr7.284/KY.Chr3.1429/KY.Chr11.688/KY.Chr1.593/KY.Chr4.1069/KY.Chr1.2141/KY.Chr11.889/KY.Chr3.511/KY.Chr8.1363/KY.Chr7.665/KY.Chr11.670	30	0.206897	Organismal Systems
34	ko04974	Protein digestion and absorption	25/423	122/4914	0.204918	2.38054	4.73851	2.92e-05	0.000381863	0.000280406	KY.Chr1.695/KY.Chr11.1211/KY.Chr2.1102/KY.Chr14.439/KY.Chr11.399/KY.Chr2.195/KY.Chr1.1636/KY.Chr13.461/KY.Chr14.129/KY.Chr9.584/KY.Chr4.969/KY.Chr2.1065/KY.Chr2.2183/KY.Chr4.1141/KY.Chr11.959/KY.Chr7.284/KY.Chr9.761/KY.Chr1.1198/KY.Chr6.460/KY.Chr3.811/KY.Chr8.1234/KY.Chr12.673/KY.Chr1.1717/KY.Chr5.391/KY.Chr9.413	25	0.204918	Organismal Systems
35	ko04915	Estrogen signaling pathway	20/423	98/4914	0.204082	2.37082	4.20652	0.000194798	0.00192598	0.00141427	KY.Chr3.680/KY.Chr6.34/KY.Chr5.222/KY.Chr10.1053/KY.Chr12.625/KY.Chr5.536/KY.Chr9.455/KY.Chr13.93/KY.Chr11.1133/KY.Chr12.626/KY.Chr3.1550/KY.Chr8.999/KY.Chr2.1300/KY.Chr1.593/KY.Chr11.889/KY.Chr1.1425/KY.Chr1.911/KY.Chr8.1363/KY.Chr7.665/KY.Chr11.670	20	0.204082	Organismal Systems
36	ko05322	Systemic lupus erythematosus	15/423	74/4914	0.202703	2.3548	3.60364	0.00130404	0.00925549	0.0067964	KY.Chr11.1089/KY.Chr13.236/KY.Chr14.192/KY.Chr9.746/KY.Chr3.1202/KY.UAContig29.6/KY.UAContig29.16/KY.UAContig3.169/KY.UAContig29.25/KY.Chr3.1199/KY.UAContig3.187/KY.UAContig29.34/KY.UAContig3.178/KY.UAContig3.160/KY.Chr1.166	15	0.202703	Human Diseases
37	ko05131	Shigellosis	15/423	75/4914	0.2	2.3234	3.54419	0.00150473	0.0101832	0.00747763	KY.Chr11.689/KY.Chr4.230/KY.Chr4.225/KY.Chr14.40/KY.Chr4.231/KY.Chr1.2113/KY.Chr9.774/KY.Chr1.2580/KY.Chr1.1965/KY.Chr1.2388/KY.Chr11.688/KY.Chr11.889/KY.Chr12.452/KY.Chr12.453/KY.Chr9.771	15	0.2	Human Diseases
38	ko05020	Prion disease	12/423	60/4914	0.2	2.3234	3.16512	0.00436431	0.0222809	0.0163611	KY.Chr11.1089/KY.Chr14.192/KY.Chr5.1125/KY.Chr8.285/KY.Chr7.788/KY.Chr11.889/KY.Chr2.779/KY.Chr9.874/KY.Chr9.876/KY.Chr10.1393/KY.Chr3.1202/KY.Chr3.1199	12	0.2	Human Diseases
39	ko00910	Nitrogen metabolism	2/423	10/4914	0.2	2.3234	1.28555	0.210504	0.510472	0.374845	KY.Chr13.373/KY.Chr14.203	2	0.2	Metabolism
40	ko05321	Inflammatory bowel disease	2/423	10/4914	0.2	2.3234	1.28555	0.210504	0.510472	0.374845	KY.Chr12.532/KY.Chr5.536	2	0.2	Human Diseases
42	ko04720	Long-term potentiation	13/423	66/4914	0.19697	2.2882	3.2333	0.00351594	0.018947	0.013913	KY.Chr6.34/KY.Chr12.625/KY.Chr12.626/KY.Chr3.1550/KY.Chr2.1128/KY.Chr8.999/KY.Chr7.284/KY.Chr9.746/KY.Chr1.593/KY.Chr12.85/KY.Chr13.436/KY.Chr8.1363/KY.Chr7.665	13	0.19697	Organismal Systems
43	ko05031	Amphetamine addiction	14/423	72/4914	0.194444	2.25887	3.30221	0.00282631	0.0161266	0.0118419	KY.Chr6.34/KY.Chr12.625/KY.Chr5.536/KY.Chr11.1133/KY.Chr12.626/KY.Chr3.1550/KY.Chr2.1128/KY.Chr8.999/KY.Chr7.284/KY.Chr9.746/KY.Chr1.593/KY.Chr13.436/KY.Chr8.1363/KY.Chr7.665	14	0.194444	Human Diseases
44	ko04971	Gastric acid secretion	16/423	84/4914	0.190476	2.21277	3.44045	0.00181775	0.0117548	0.00863165	KY.Chr6.34/KY.Chr5.222/KY.Chr11.1151/KY.Chr12.625/KY.Chr13.93/KY.Chr12.626/KY.Chr11.1153/KY.Chr2.2183/KY.Chr3.1550/KY.Chr8.999/KY.Chr7.284/KY.Chr1.593/KY.Chr3.84/KY.Chr8.1363/KY.Chr7.665/KY.Chr14.203	16	0.190476	Organismal Systems
45	ko05100	Bacterial invasion of epithelial cells	16/423	86/4914	0.186047	2.16131	3.33414	0.00234372	0.0142088	0.0104337	KY.Chr11.689/KY.Chr4.230/KY.Chr4.225/KY.Chr14.40/KY.Chr4.231/KY.Chr1.2113/KY.Chr9.774/KY.Chr1.2580/KY.Chr1.1965/KY.Chr1.2388/KY.Chr11.688/KY.Chr1.2141/KY.Chr11.889/KY.Chr12.452/KY.Chr12.453/KY.Chr9.771	16	0.186047	Human Diseases
46	ko05014	Amyotrophic lateral sclerosis	8/423	43/4914	0.186047	2.16131	2.34717	0.0280002	0.104462	0.0767077	KY.Chr2.195/KY.Chr7.900/KY.Chr9.774/KY.Chr2.1128/KY.Chr9.746/KY.Chr8.845/KY.Chr13.436/KY.Chr9.771	8	0.186047	Human Diseases
47	ko04514	Cell adhesion molecules	13/423	70/4914	0.185714	2.15745	2.99309	0.00594917	0.0294865	0.0216522	KY.Chr5.112/KY.Chr14.484/KY.Chr11.873/KY.Chr2.470/KY.Chr14.40/KY.Chr9.652/KY.Chr3.595/KY.Chr13.360/KY.Chr1.972/KY.Chr10.304/KY.Chr8.755/KY.Chr11.922/KY.Chr9.365	13	0.185714	Environmental Information Processing
48	ko04658	Th1 and Th2 cell differentiation	10/423	54/4914	0.185185	2.1513	2.61059	0.0153226	0.0636982	0.0467742	KY.Chr12.532/KY.Chr5.536/KY.Chr11.1133/KY.Chr8.285/KY.Chr7.788/KY.Chr2.779/KY.Chr9.874/KY.Chr9.876/KY.Chr10.1393/KY.Chr12.818	10	0.185185	Organismal Systems
49	ko04975	Fat digestion and absorption	5/423	27/4914	0.185185	2.1513	1.84086	0.0769431	0.230829	0.1695	KY.Chr5.112/KY.Chr2.1292/KY.Chr6.373/KY.Chr2.1221/KY.Chr4.1028	5	0.185185	Organismal Systems
50	ko04912	GnRH signaling pathway	18/423	99/4914	0.181818	2.11219	3.43059	0.00168007	0.0111114	0.0081592	KY.Chr3.680/KY.Chr6.34/KY.Chr3.1067/KY.Chr12.625/KY.Chr5.536/KY.Chr12.626/KY.Chr3.1550/KY.Chr8.999/KY.Chr7.284/KY.Chr1.593/KY.Chr3.1669/KY.Chr11.889/KY.Chr1.2186/KY.Chr1.1425/KY.Chr9.788/KY.Chr8.1363/KY.Chr7.665/KY.Chr11.670	18	0.181818	Organismal Systems
51	ko02020	Two-component system	2/423	11/4914	0.181818	2.11219	1.13322	0.24349	0.549269	0.403334	KY.Chr1.1982/KY.Chr1.1983	2	0.181818	Environmental Information Processing
52	ko04668	TNF signaling pathway	18/423	100/4914	0.18	2.09106	3.38274	0.0018903	0.0119582	0.00878104	KY.Chr4.29/KY.Chr5.1002/KY.Chr5.536/KY.Chr11.1133/KY.Chr8.285/KY.Chr12.729/KY.Chr3.1679/KY.Chr1.2151/KY.Chr3.1429/KY.Chr14.228/KY.Chr1.2186/KY.Chr8.845/KY.Chr3.922/KY.Chr3.511/KY.Chr9.788/KY.Chr2.562/KY.Chr11.859/KY.Chr8.755	18	0.18	Environmental Information Processing
54	ko04210	Apoptosis	25/423	141/4914	0.177305	2.05976	3.91824	0.000337784	0.00307172	0.0022556	KY.Chr11.689/KY.Chr4.230/KY.Chr4.225/KY.Chr4.231/KY.Chr5.1002/KY.Chr1.1295/KY.Chr5.536/KY.Chr8.1099/KY.Chr1.2113/KY.Chr11.1133/KY.Chr10.709/KY.Chr1.2580/KY.Chr12.729/KY.Chr1.1294/KY.Chr1.1965/KY.Chr1.2388/KY.Chr1.2151/KY.Chr11.688/KY.Chr14.228/KY.Chr8.845/KY.Chr7.1035/KY.Chr3.922/KY.Chr1.911/KY.Chr2.562/KY.Chr11.859	25	0.177305	Cellular Processes
55	ko05034	Alcoholism	21/423	119/4914	0.176471	2.05006	3.5585	0.00106281	0.00793018	0.00582321	KY.Chr6.34/KY.Chr12.625/KY.Chr11.1133/KY.Chr12.626/KY.Chr3.1550/KY.Chr8.999/KY.Chr9.746/KY.Chr1.593/KY.Chr13.436/KY.Chr1.1425/KY.Chr8.1363/KY.Chr7.665/KY.UAContig29.6/KY.UAContig29.16/KY.UAContig3.169/KY.UAContig29.25/KY.UAContig3.187/KY.UAContig29.34/KY.UAContig3.178/KY.UAContig3.160/KY.Chr1.166	21	0.176471	Human Diseases
56	ko04924	Renin secretion	15/423	86/4914	0.174419	2.02622	2.94632	0.00597835	0.0294865	0.0216522	KY.Chr6.34/KY.Chr12.625/KY.Chr2.2161/KY.Chr13.93/KY.Chr12.626/KY.Chr3.1550/KY.Chr8.999/KY.Chr9.842/KY.Chr5.896/KY.Chr3.972/KY.Chr1.593/KY.Chr4.1069/KY.Chr13.170/KY.Chr8.1363/KY.Chr7.665	15	0.174419	Organismal Systems
57	ko04520	Adherens junction	17/423	98/4914	0.173469	2.0152	3.11525	0.00374521	0.019715	0.0144769	KY.Chr11.873/KY.Chr11.689/KY.Chr4.230/KY.Chr4.225/KY.Chr4.231/KY.Chr1.2113/KY.Chr10.224/KY.Chr9.774/KY.Chr1.2580/KY.Chr1.1965/KY.Chr1.2388/KY.Chr11.688/KY.Chr1.2141/KY.Chr11.889/KY.UAContig4.9/KY.Chr9.771/KY.Chr11.670	17	0.173469	Cellular Processes
58	ko05206	MicroRNAs in cancer	30/423	176/4914	0.170455	1.98017	4.06382	0.000182103	0.00192598	0.00141427	KY.Chr11.1211/KY.Chr6.590/KY.Chr14.605/KY.Chr3.1115/KY.Chr3.1094/KY.Chr8.285/KY.Chr1.2558/KY.Chr14.233/KY.Chr1.767/KY.Chr3.1429/KY.Chr3.59/KY.Chr1.2141/KY.Chr7.788/KY.Chr5.237/KY.Chr6.460/KY.Chr8.845/KY.Chr2.779/KY.Chr12.452/KY.Chr12.453/KY.Chr9.874/KY.Chr8.398/KY.Chr1.1425/KY.Chr3.511/KY.Chr9.876/KY.Chr10.1393/KY.Chr3.1637/KY.Chr4.598/KY.Chr11.670/KY.Chr12.189/KY.Chr2.755	30	0.170455	Human Diseases
59	ko04713	Circadian entrainment	15/423	88/4914	0.170455	1.98017	2.84723	0.00742792	0.0354348	0.0260202	KY.Chr6.34/KY.Chr5.634/KY.Chr12.625/KY.Chr13.93/KY.Chr11.1133/KY.Chr12.626/KY.Chr3.1550/KY.Chr2.1128/KY.Chr8.999/KY.Chr7.284/KY.Chr9.746/KY.Chr1.593/KY.Chr13.436/KY.Chr8.1363/KY.Chr7.665	15	0.170455	Organismal Systems
60	ko05134	Legionellosis	12/423	71/4914	0.169014	1.96344	2.50939	0.0168655	0.0681648	0.0500541	KY.Chr11.1089/KY.Chr1.2525/KY.Chr14.40/KY.Chr9.652/KY.Chr10.215/KY.Chr1.1776/KY.Chr12.729/KY.Chr8.845/KY.Chr2.562/KY.Chr1.2527/KY.Chr10.575/KY.Chr9.365	12	0.169014	Human Diseases
61	ko01524	Platinum drug resistance	16/423	95/4914	0.168421	1.95655	2.88911	0.00651659	0.0316055	0.0232082	KY.Chr10.653/KY.Chr11.573/KY.Chr11.574/KY.Chr5.1002/KY.Chr10.709/KY.Chr12.729/KY.Chr5.589/KY.Chr1.2151/KY.Chr14.228/KY.Chr8.845/KY.Chr12.322/KY.Chr6.115/KY.Chr3.922/KY.Chr2.562/KY.Chr11.670/KY.Chr3.1573	16	0.168421	Human Diseases
62	ko04726	Serotonergic synapse	19/423	113/4914	0.168142	1.9533	3.14613	0.00322357	0.0180396	0.0132467	KY.Chr5.399/KY.Chr3.314/KY.Chr10.1081/KY.Chr1.1703/KY.Chr9.557/KY.Chr3.87/KY.Chr13.93/KY.Chr3.88/KY.Chr3.1429/KY.Chr12.786/KY.Chr5.207/KY.Chr3.315/KY.Chr8.845/KY.Chr3.511/KY.Chr5.400/KY.Chr14.209/KY.Chr4.598/KY.Chr11.813/KY.Chr1.556	19	0.168142	Organismal Systems
63	ko04723	Retrograde endocannabinoid signaling	14/423	84/4914	0.166667	1.93617	2.65579	0.0115965	0.0511301	0.0375454	KY.Chr2.1186/KY.Chr9.744/KY.Chr12.341/KY.Chr9.557/KY.Chr9.555/KY.Chr3.1181/KY.Chr13.93/KY.Chr14.417/KY.Chr1.2278/KY.Chr2.1128/KY.Chr3.1429/KY.Chr1.2277/KY.Chr1.2280/KY.Chr3.511	14	0.166667	Organismal Systems
64	ko04330	Notch signaling pathway	11/423	66/4914	0.166667	1.93617	2.34973	0.0238495	0.0913186	0.0670562	KY.Chr8.285/KY.Chr1.1234/KY.Chr7.206/KY.Chr7.788/KY.Chr2.779/KY.Chr9.874/KY.Chr9.876/KY.Chr2.562/KY.Chr10.1393/KY.Chr14.332/KY.Chr12.818	11	0.166667	Environmental Information Processing
65	ko04624	Toll and Imd signaling pathway	10/423	60/4914	0.166667	1.93617	2.23899	0.0304552	0.110781	0.0813474	KY.Chr11.399/KY.Chr5.1002/KY.Chr1.632/KY.Chr5.536/KY.Chr12.729/KY.Chr1.2151/KY.Chr14.228/KY.Chr11.627/KY.Chr3.922/KY.Chr2.562	10	0.166667	Organismal Systems
66	ko05140	Leishmaniasis	9/423	54/4914	0.166667	1.93617	2.12278	0.0390043	0.138287	0.101546	KY.Chr11.1089/KY.Chr14.40/KY.Chr5.536/KY.Chr9.652/KY.Chr11.1133/KY.Chr8.521/KY.Chr3.1429/KY.Chr3.511/KY.Chr9.365	9	0.166667	Human Diseases
67	ko00512	Mucin type O-glycan biosynthesis	5/423	30/4914	0.166667	1.93617	1.57834	0.110308	0.29722	0.218251	KY.Chr4.343/KY.Chr11.74/KY.Chr4.956/KY.Chr7.862/KY.Chr11.75	5	0.166667	Metabolism
68	ko04611	Platelet activation	21/423	127/4914	0.165354	1.92092	3.22676	0.00247112	0.0146754	0.0107763	KY.Chr11.689/KY.Chr4.230/KY.Chr4.225/KY.Chr14.40/KY.Chr4.231/KY.Chr8.903/KY.Chr9.652/KY.Chr8.906/KY.Chr1.2113/KY.Chr4.969/KY.Chr1.2580/KY.Chr1.1965/KY.Chr1.2388/KY.Chr3.1429/KY.Chr11.688/KY.Chr1.2141/KY.Chr11.889/KY.Chr12.85/KY.Chr2.755/KY.Chr9.365/KY.Chr7.89	21	0.165354	Organismal Systems
69	ko05214	Glioma	11/423	67/4914	0.164179	1.90727	2.29462	0.0264132	0.0998212	0.0732997	KY.Chr6.34/KY.Chr12.625/KY.Chr12.626/KY.Chr3.1550/KY.Chr8.999/KY.Chr7.284/KY.Chr1.593/KY.Chr1.1425/KY.Chr8.1363/KY.Chr7.665/KY.Chr11.670	11	0.164179	Human Diseases
70	ko05204	Chemical carcinogenesis - DNA adducts	16/423	98/4914	0.163265	1.89666	2.75149	0.00881134	0.040064	0.0294194	KY.Chr10.653/KY.Chr11.573/KY.Chr9.323/KY.Chr11.574/KY.Chr2.2218/KY.Chr5.589/KY.Chr2.34/KY.Chr3.1429/KY.Chr7.404/KY.Chr12.322/KY.Chr3.511/KY.Chr7.818/KY.Chr4.598/KY.Chr3.1573/KY.Chr11.813/KY.Chr1.556	16	0.163265	Human Diseases
71	ko01522	Endocrine resistance	14/423	86/4914	0.162791	1.89114	2.5585	0.0141615	0.0597245	0.0438563	KY.Chr14.605/KY.Chr3.680/KY.Chr5.536/KY.Chr11.1133/KY.Chr8.285/KY.Chr2.1300/KY.Chr7.788/KY.Chr11.889/KY.Chr2.779/KY.Chr9.874/KY.Chr1.1425/KY.Chr9.876/KY.Chr10.1393/KY.Chr11.670	14	0.162791	Human Diseases
72	ko04725	Cholinergic synapse	14/423	86/4914	0.162791	1.89114	2.5585	0.0141615	0.0597245	0.0438563	KY.Chr2.470/KY.Chr11.1151/KY.Chr2.2218/KY.Chr14.991/KY.Chr13.93/KY.Chr11.1133/KY.Chr1.1127/KY.Chr2.2183/KY.Chr6.24/KY.Chr2.34/KY.Chr7.284/KY.Chr11.889/KY.Chr3.84/KY.Chr11.922	14	0.162791	Organismal Systems
74	ko04970	Salivary secretion	12/423	74/4914	0.162162	1.88384	2.35093	0.0228832	0.088787	0.0651972	KY.Chr4.1155/KY.Chr6.34/KY.Chr11.1151/KY.Chr12.625/KY.Chr12.626/KY.Chr4.72/KY.Chr3.1550/KY.Chr8.999/KY.Chr1.593/KY.Chr3.84/KY.Chr8.1363/KY.Chr7.665	12	0.162162	Organismal Systems
75	ko05144	Malaria	6/423	37/4914	0.162162	1.88384	1.65604	0.0935416	0.262553	0.192795	KY.Chr14.484/KY.Chr14.40/KY.Chr9.652/KY.Chr3.1428/KY.Chr8.755/KY.Chr9.365	6	0.162162	Human Diseases
76	ko04919	Thyroid hormone signaling pathway	22/423	136/4914	0.161765	1.87922	3.19094	0.00261652	0.0152281	0.0111822	KY.Chr11.689/KY.Chr4.230/KY.Chr4.225/KY.Chr4.231/KY.Chr8.798/KY.Chr1.2113/KY.Chr8.285/KY.Chr10.709/KY.Chr1.2580/KY.Chr1.1965/KY.Chr11.1143/KY.Chr1.2388/KY.Chr11.688/KY.Chr6.581/KY.Chr7.788/KY.Chr11.889/KY.Chr2.779/KY.Chr9.874/KY.Chr12.85/KY.Chr9.876/KY.Chr10.1393/KY.Chr12.673	22	0.161765	Organismal Systems
77	ko04145	Phagosome	21/423	130/4914	0.161538	1.8766	3.10848	0.0033039	0.0181403	0.0133206	KY.Chr11.1089/KY.Chr11.689/KY.Chr4.230/KY.Chr4.225/KY.Chr14.40/KY.Chr4.231/KY.Chr1.1295/KY.Chr9.652/KY.Chr8.1099/KY.Chr1.2113/KY.Chr8.521/KY.Chr9.774/KY.Chr1.2580/KY.Chr1.1294/KY.Chr1.1965/KY.Chr1.2388/KY.Chr11.688/KY.Chr11.524/KY.Chr9.771/KY.Chr8.496/KY.Chr9.365	21	0.161538	Cellular Processes
78	ko05231	Choline metabolism in cancer	17/423	106/4914	0.160377	1.86311	2.75681	0.00842992	0.0389382	0.0285927	KY.Chr6.160/KY.Chr1.2360/KY.Chr2.767/KY.Chr5.536/KY.Chr14.991/KY.Chr11.1133/KY.Chr9.774/KY.Chr10.709/KY.Chr4.695/KY.Chr10.214/KY.Chr4.40/KY.Chr12.85/KY.Chr1.1425/KY.Chr9.771/KY.Chr13.251/KY.Chr11.670/KY.Chr3.941	17	0.160377	Human Diseases
79	ko04215	Apoptosis - multiple species	7/423	44/4914	0.159091	1.84816	1.73425	0.0794985	0.234209	0.171982	KY.Chr5.1002/KY.Chr12.729/KY.Chr1.2151/KY.Chr14.228/KY.Chr8.845/KY.Chr3.922/KY.Chr2.562	7	0.159091	Cellular Processes
80	ko05030	Cocaine addiction	6/423	38/4914	0.157895	1.83427	1.5843	0.103464	0.284038	0.208572	KY.Chr5.536/KY.Chr11.1133/KY.Chr2.1128/KY.Chr4.1146/KY.Chr9.746/KY.Chr13.436	6	0.157895	Human Diseases
81	ko04320	Dorso-ventral axis formation	8/423	51/4914	0.156863	1.82228	1.81144	0.067708	0.209607	0.153916	KY.Chr8.285/KY.Chr7.788/KY.Chr2.779/KY.Chr9.874/KY.Chr1.1425/KY.Chr9.876/KY.Chr10.1393/KY.Chr11.670	8	0.156863	Organismal Systems
82	ko04810	Regulation of actin cytoskeleton	25/423	160/4914	0.15625	1.81516	3.21696	0.00225237	0.0139455	0.0102403	KY.Chr11.689/KY.Chr4.230/KY.Chr4.225/KY.Chr14.40/KY.Chr4.231/KY.Chr11.1151/KY.Chr8.903/KY.Chr9.652/KY.Chr8.906/KY.Chr1.2113/KY.Chr9.774/KY.Chr1.2580/KY.Chr1.767/KY.Chr1.1965/KY.Chr1.2388/KY.Chr11.688/KY.Chr1.2141/KY.Chr11.889/KY.Chr12.452/KY.Chr12.453/KY.Chr12.85/KY.Chr3.84/KY.Chr9.771/KY.Chr11.670/KY.Chr9.365	25	0.15625	Cellular Processes
83	ko04722	Neurotrophin signaling pathway	19/423	122/4914	0.155738	1.80921	2.7775	0.00759444	0.0356449	0.0261744	KY.Chr6.34/KY.Chr12.625/KY.Chr5.536/KY.Chr12.626/KY.Chr14.1177/KY.Chr9.774/KY.Chr10.709/KY.Chr3.1550/KY.Chr8.999/KY.Chr7.284/KY.Chr1.593/KY.Chr1.2141/KY.Chr12.452/KY.Chr12.453/KY.Chr12.85/KY.Chr1.1425/KY.Chr8.1363/KY.Chr7.665/KY.Chr9.771	19	0.155738	Organismal Systems
84	ko04650	Natural killer cell mediated cytotoxicity	8/423	52/4914	0.153846	1.78723	1.75134	0.0743105	0.227625	0.167147	KY.Chr14.40/KY.Chr9.652/KY.Chr9.774/KY.Chr11.889/KY.Chr8.845/KY.Chr1.1425/KY.Chr9.771/KY.Chr9.365	8	0.153846	Organismal Systems
85	ko04950	Maturity onset diabetes of the young	4/423	26/4914	0.153846	1.78723	1.23509	0.180585	0.456091	0.334912	KY.Chr12.532/KY.Chr9.1034/KY.Chr1.1234/KY.Chr6.222	4	0.153846	Human Diseases
86	ko00590	Arachidonic acid metabolism	16/423	105/4914	0.152381	1.77021	2.44822	0.0166831	0.0681648	0.0500541	KY.Chr5.399/KY.Chr10.653/KY.Chr10.1081/KY.Chr3.1429/KY.Chr12.786/KY.Chr5.207/KY.Chr3.511/KY.Chr2.1221/KY.Chr5.400/KY.Chr4.598/KY.Chr10.872/KY.Chr5.759/KY.Chr11.813/KY.Chr1.556/KY.Chr6.445/KY.Chr5.760	16	0.152381	Metabolism
87	ko05165	Human papillomavirus infection	41/423	271/4914	0.151292	1.75756	3.93706	0.000198555	0.00192598	0.00141427	KY.Chr1.695/KY.Chr6.590/KY.Chr14.439/KY.Chr11.399/KY.Chr13.461/KY.Chr14.40/KY.Chr9.652/KY.Chr8.285/KY.Chr4.969/KY.Chr10.224/KY.Chr12.729/KY.Chr3.1429/KY.Chr1.1234/KY.Chr1.1198/KY.Chr7.206/KY.Chr3.59/KY.Chr7.788/KY.Chr5.237/KY.Chr8.845/KY.Chr2.779/KY.Chr9.874/KY.Chr12.85/KY.Chr3.811/KY.Chr8.398/KY.Chr11.1198/KY.Chr1.1425/KY.Chr3.511/KY.Chr9.876/KY.Chr2.562/KY.Chr10.1393/KY.Chr3.1637/KY.Chr11.670/K…	41	0.151292	Human Diseases
88	ko04664	Fc epsilon RI signaling pathway	8/423	53/4914	0.150943	1.75351	1.69254	0.0812889	0.234209	0.171982	KY.Chr10.1081/KY.Chr9.774/KY.Chr10.709/KY.Chr12.786/KY.Chr11.889/KY.Chr5.207/KY.Chr1.1425/KY.Chr9.771	8	0.150943	Organismal Systems
89	ko00480	Glutathione metabolism	11/423	73/4914	0.150685	1.75051	1.98254	0.0460918	0.152893	0.112271	KY.Chr2.1174/KY.Chr13.320/KY.Chr10.653/KY.Chr11.573/KY.Chr11.574/KY.Chr14.329/KY.Chr3.1003/KY.Chr5.589/KY.Chr2.158/KY.Chr12.322/KY.Chr3.1573	11	0.150685	Metabolism
91	ko04916	Melanogenesis	12/423	80/4914	0.15	1.74255	2.0549	0.0394427	0.138287	0.101546	KY.Chr6.34/KY.Chr12.625/KY.Chr8.266/KY.Chr12.626/KY.Chr3.1550/KY.Chr12.791/KY.Chr8.999/KY.Chr7.284/KY.Chr1.593/KY.Chr5.386/KY.Chr8.1363/KY.Chr7.665	12	0.15	Organismal Systems
92	ko05167	Kaposi sarcoma-associated herpesvirus infection	19/423	127/4914	0.149606	1.73798	2.58575	0.0115961	0.0511301	0.0375454	KY.Chr11.1089/KY.Chr6.34/KY.Chr12.625/KY.Chr5.536/KY.Chr11.1133/KY.Chr12.626/KY.Chr9.774/KY.Chr3.1550/KY.Chr12.729/KY.Chr8.999/KY.Chr3.1429/KY.Chr1.593/KY.Chr11.889/KY.Chr8.845/KY.Chr3.511/KY.Chr2.562/KY.Chr8.1363/KY.Chr7.665/KY.Chr9.771	19	0.149606	Human Diseases
93	ko04657	IL-17 signaling pathway	10/423	68/4914	0.147059	1.70839	1.80511	0.0638761	0.202043	0.148362	KY.Chr9.152/KY.Chr5.536/KY.Chr11.1133/KY.Chr12.729/KY.Chr3.1429/KY.Chr3.1714/KY.Chr8.845/KY.Chr3.511/KY.Chr2.562/KY.Chr1.2451	10	0.147059	Organismal Systems
94	ko05164	Influenza A	16/423	112/4914	0.142857	1.65957	2.16687	0.0291278	0.107293	0.0787866	KY.Chr11.1211/KY.Chr11.689/KY.Chr4.230/KY.Chr4.225/KY.Chr4.231/KY.Chr5.536/KY.Chr1.2113/KY.Chr1.2580/KY.Chr1.1965/KY.Chr1.2388/KY.Chr3.1679/KY.Chr9.761/KY.Chr11.688/KY.Chr6.460/KY.Chr8.469/KY.Chr12.441	16	0.142857	Human Diseases
95	ko04925	Aldosterone synthesis and secretion	12/423	84/4914	0.142857	1.65957	1.87112	0.0543198	0.175634	0.12897	KY.Chr6.34/KY.Chr5.634/KY.Chr12.625/KY.Chr13.93/KY.Chr12.626/KY.Chr3.1550/KY.Chr8.999/KY.Chr7.284/KY.Chr1.593/KY.Chr4.1069/KY.Chr8.1363/KY.Chr7.665	12	0.142857	Organismal Systems
96	ko00592	alpha-Linolenic acid metabolism	3/423	21/4914	0.142857	1.65957	0.929518	0.268699	0.566603	0.416063	KY.Chr2.1221/KY.Chr5.759/KY.Chr5.760	3	0.142857	Metabolism
97	ko00650	Butanoate metabolism	3/423	21/4914	0.142857	1.65957	0.929518	0.268699	0.566603	0.416063	KY.Chr1.207/KY.Chr7.1255/KY.Chr1.206	3	0.142857	Metabolism
98	ko00430	Taurine and hypotaurine metabolism	2/423	14/4914	0.142857	1.65957	0.758406	0.342492	0.691046	0.507442	KY.Chr7.1255/KY.Chr3.988	2	0.142857	Metabolism
99	ko04913	Ovarian steroidogenesis	10/423	71/4914	0.140845	1.6362	1.65706	0.0808598	0.234209	0.171982	KY.Chr5.399/KY.Chr10.1081/KY.Chr3.1429/KY.Chr12.786/KY.Chr5.207/KY.Chr3.511/KY.Chr5.400/KY.Chr4.598/KY.Chr11.813/KY.Chr1.556	10	0.140845	Organismal Systems
100	ko04728	Dopaminergic synapse	14/423	100/4914	0.14	1.62638	1.94204	0.0459616	0.152893	0.112271	KY.Chr6.34/KY.Chr12.625/KY.Chr9.756/KY.Chr13.93/KY.Chr11.1133/KY.Chr12.626/KY.Chr3.1550/KY.Chr2.1128/KY.Chr8.999/KY.Chr7.284/KY.Chr9.746/KY.Chr1.593/KY.Chr8.1363/KY.Chr7.665	14	0.14	Organismal Systems
101	ko00983	Drug metabolism - other enzymes	10/423	72/4914	0.138889	1.61348	1.60925	0.087084	0.248446	0.182436	KY.Chr5.112/KY.Chr10.653/KY.Chr2.470/KY.Chr11.573/KY.Chr11.574/KY.Chr2.1388/KY.Chr5.589/KY.Chr12.322/KY.Chr11.922/KY.Chr3.1573	10	0.138889	Metabolism
102	ko00250	"Alanine	4/423	29/4914	0.137931	1.60235	0.998357	0.236133	0.538506	0.39543	KY.Chr1.727/KY.Chr1.207/KY.Chr7.1255/KY.Chr1.206	4	0.137931	Metabolism
103	ko04910	Insulin signaling pathway	16/423	117/4914	0.136752	1.58865	1.9776	0.0415278	0.143864	0.105641	KY.Chr11.873/KY.Chr11.399/KY.Chr6.34/KY.Chr12.625/KY.Chr12.626/KY.Chr10.709/KY.Chr3.1550/KY.Chr8.999/KY.Chr3.1679/KY.Chr1.593/KY.Chr12.452/KY.Chr12.453/KY.Chr12.85/KY.Chr1.1425/KY.Chr8.1363/KY.Chr7.665	16	0.136752	Organismal Systems
104	ko05152	Tuberculosis	22/423	161/4914	0.136646	1.58742	2.32568	0.0190722	0.0750002	0.0550734	KY.Chr11.1089/KY.Chr6.34/KY.Chr14.40/KY.Chr12.625/KY.Chr9.652/KY.Chr12.626/KY.Chr3.1550/KY.Chr12.729/KY.Chr8.999/KY.Chr7.284/KY.Chr5.60/KY.Chr1.593/KY.Chr14.314/KY.Chr1.2141/KY.Chr11.889/KY.Chr8.845/KY.Chr1.911/KY.Chr2.562/KY.Chr8.1363/KY.Chr7.665/KY.Chr8.496/KY.Chr9.365	22	0.136646	Human Diseases
105	ko04750	Inflammatory mediator regulation of TRP channels	18/423	132/4914	0.136364	1.58414	2.08771	0.0326854	0.117425	0.0862267	KY.Chr1.2419/KY.Chr5.399/KY.Chr6.34/KY.Chr12.625/KY.Chr12.626/KY.Chr3.1550/KY.Chr8.999/KY.Chr7.284/KY.Chr1.593/KY.Chr11.889/KY.Chr14.1144/KY.Chr5.400/KY.Chr8.1363/KY.Chr7.665/KY.Chr4.598/KY.Chr11.813/KY.Chr1.556/KY.Chr6.445	18	0.136364	Organismal Systems
106	ko05205	Proteoglycans in cancer	26/423	192/4914	0.135417	1.57314	2.4861	0.0127414	0.0553397	0.0406365	KY.Chr11.689/KY.Chr11.399/KY.Chr3.680/KY.Chr4.230/KY.Chr4.225/KY.Chr14.40/KY.Chr4.231/KY.Chr9.652/KY.Chr1.2113/KY.Chr1.2558/KY.Chr9.774/KY.Chr10.709/KY.Chr1.2580/KY.Chr1.1965/KY.Chr1.2388/KY.Chr7.284/KY.Chr11.688/KY.Chr1.2141/KY.Chr11.889/KY.Chr8.845/KY.Chr12.85/KY.Chr1.1425/KY.Chr9.771/KY.Chr12.627/KY.Chr11.670/KY.Chr9.365	26	0.135417	Human Diseases
107	ko05145	Toxoplasmosis	13/423	96/4914	0.135417	1.57314	1.74034	0.0662951	0.20744	0.152325	KY.Chr11.399/KY.Chr10.1081/KY.Chr14.40/KY.Chr5.1002/KY.Chr10.709/KY.Chr12.729/KY.Chr1.2151/KY.Chr12.786/KY.Chr14.228/KY.Chr5.207/KY.Chr8.845/KY.Chr3.922/KY.Chr2.562	13	0.135417	Human Diseases
108	ko05323	Rheumatoid arthritis	5/423	37/4914	0.135135	1.56987	1.06775	0.20931	0.510472	0.374845	KY.Chr14.40/KY.Chr5.536/KY.Chr9.652/KY.Chr11.1133/KY.Chr9.365	5	0.135135	Human Diseases
109	ko04933	AGE-RAGE signaling pathway in diabetic complications	10/423	75/4914	0.133333	1.54894	1.4701	0.107448	0.292219	0.21458	KY.Chr5.1125/KY.Chr3.680/KY.Chr6.244/KY.Chr5.536/KY.Chr4.969/KY.Chr9.774/KY.Chr14.233/KY.Chr8.845/KY.Chr9.771/KY.Chr8.755	10	0.133333	Human Diseases
110	ko00410	beta-Alanine metabolism	4/423	30/4914	0.133333	1.54894	0.925479	0.25549	0.554881	0.407454	KY.Chr1.207/KY.Chr7.614/KY.Chr7.1255/KY.Chr1.206	4	0.133333	Metabolism
111	ko04216	Ferroptosis	4/423	30/4914	0.133333	1.54894	0.925479	0.25549	0.554881	0.407454	KY.Chr13.320/KY.Chr12.1072/KY.Chr3.1003/KY.Chr2.943	4	0.133333	Cellular Processes
112	ko04926	Relaxin signaling pathway	17/423	128/4914	0.132812	1.54289	1.90985	0.0462358	0.152893	0.112271	KY.Chr10.1331/KY.Chr3.680/KY.Chr4.230/KY.Chr4.231/KY.Chr5.536/KY.Chr1.2113/KY.Chr11.1133/KY.Chr4.969/KY.Chr1.2580/KY.Chr1.1965/KY.Chr1.2388/KY.Chr11.889/KY.Chr7.453/KY.Chr1.1425/KY.Chr11.198/KY.Chr11.670/KY.Chr1.2270	17	0.132812	Organismal Systems
113	ko04062	Chemokine signaling pathway	12/423	92/4914	0.130435	1.51526	1.53102	0.0944184	0.262553	0.192795	KY.Chr1.2582/KY.Chr8.521/KY.Chr10.224/KY.Chr9.774/KY.Chr1.1980/KY.Chr1.2141/KY.Chr11.889/KY.Chr12.452/KY.Chr12.453/KY.Chr12.85/KY.Chr1.1425/KY.Chr9.771	12	0.130435	Organismal Systems
114	ko00340	Histidine metabolism	3/423	23/4914	0.130435	1.51526	0.760093	0.317364	0.659664	0.484398	KY.Chr1.727/KY.Chr7.614/KY.Chr1.146	3	0.130435	Metabolism
115	ko05200	Pathways in cancer	55/423	422/4914	0.130332	1.51407	3.38944	0.000870151	0.00684362	0.00502534	KY.Chr11.399/KY.Chr10.653/KY.Chr3.1115/KY.Chr3.1094/KY.Chr3.680/KY.Chr11.573/KY.Chr6.34/KY.Chr11.574/KY.Chr14.40/KY.Chr5.1002/KY.Chr12.625/KY.Chr5.536/KY.Chr9.652/KY.Chr11.1133/KY.Chr12.626/KY.Chr8.285/KY.Chr9.774/KY.Chr14.233/KY.Chr1.767/KY.Chr3.1550/KY.Chr12.729/KY.Chr8.999/KY.Chr5.589/KY.Chr1.2151/KY.Chr2.1300/KY.Chr7.284/KY.Chr3.1429/KY.Chr1.1234/KY.Chr1.593/KY.Chr1.2141/KY.Chr6.581/KY.Chr14.…	55	0.130332	Human Diseases
116	ko05210	Colorectal cancer	10/423	77/4914	0.12987	1.5087	1.38068	0.122419	0.323853	0.237808	KY.Chr5.536/KY.Chr11.1133/KY.Chr9.774/KY.Chr1.2141/KY.Chr8.845/KY.Chr12.85/KY.Chr11.1198/KY.Chr1.1425/KY.Chr9.771/KY.Chr11.670	10	0.12987	Human Diseases
117	ko04064	NF-kappa B signaling pathway	9/423	70/4914	0.128571	1.49362	1.27647	0.144442	0.375291	0.27558	KY.Chr5.1002/KY.Chr11.12/KY.Chr1.2151/KY.Chr3.1429/KY.Chr14.314/KY.Chr14.228/KY.Chr3.922/KY.Chr3.511/KY.Chr11.859	9	0.128571	Environmental Information Processing
122	ko00591	Linoleic acid metabolism	8/423	63/4914	0.126984	1.47518	1.16488	0.171007	0.436518	0.32054	KY.Chr5.399/KY.Chr2.1221/KY.Chr5.400/KY.Chr4.598/KY.Chr5.759/KY.Chr11.813/KY.Chr1.556/KY.Chr5.760	8	0.126984	Metabolism
123	ko05225	Hepatocellular carcinoma	18/423	143/4914	0.125874	1.46228	1.72164	0.0636916	0.202043	0.148362	KY.Chr11.689/KY.Chr10.653/KY.Chr4.230/KY.Chr4.225/KY.Chr11.573/KY.Chr11.574/KY.Chr4.231/KY.Chr1.2113/KY.Chr1.2580/KY.Chr1.1965/KY.Chr5.589/KY.Chr1.2388/KY.Chr11.688/KY.Chr12.322/KY.Chr11.1198/KY.Chr1.1425/KY.Chr11.670/KY.Chr3.1573	18	0.125874	Human Diseases
124	ko04724	Glutamatergic synapse	8/423	64/4914	0.125	1.45213	1.11725	0.181809	0.456091	0.334912	KY.Chr2.195/KY.Chr12.341/KY.Chr3.1181/KY.Chr13.93/KY.Chr2.1128/KY.Chr4.1146/KY.Chr9.746/KY.Chr13.436	8	0.125	Organismal Systems
125	ko04917	Prolactin signaling pathway	6/423	48/4914	0.125	1.45213	0.965979	0.228474	0.531886	0.390569	KY.Chr11.1133/KY.Chr3.1679/KY.Chr2.1300/KY.Chr11.889/KY.Chr1.1425/KY.Chr14.393	6	0.125	Organismal Systems
126	ko00790	Folate biosynthesis	5/423	40/4914	0.125	1.45213	0.88109	0.258429	0.557058	0.409053	KY.Chr1.1982/KY.Chr1.1983/KY.Chr10.159/KY.Chr12.322/KY.Chr1.217	5	0.125	Metabolism
128	ko05143	African trypanosomiasis	2/423	16/4914	0.125	1.45213	0.555883	0.406315	0.756693	0.555647	KY.Chr3.1428/KY.Chr8.755	2	0.125	Human Diseases
129	ko04072	Phospholipase D signaling pathway	12/423	97/4914	0.123711	1.43716	1.33447	0.126769	0.332339	0.24404	KY.Chr10.215/KY.Chr1.1776/KY.Chr4.747/KY.Chr10.1385/KY.Chr9.1097/KY.Chr4.1146/KY.Chr1.2141/KY.Chr11.889/KY.Chr12.85/KY.Chr1.1425/KY.Chr11.670/KY.Chr10.575	12	0.123711	Environmental Information Processing
130	ko00980	Metabolism of xenobiotics by cytochrome P450	7/423	57/4914	0.122807	1.42665	0.994258	0.215971	0.510955	0.375199	KY.Chr10.653/KY.Chr11.573/KY.Chr11.574/KY.Chr5.589/KY.Chr12.322/KY.Chr4.598/KY.Chr3.1573	7	0.122807	Metabolism
131	ko00982	Drug metabolism - cytochrome P450	7/423	57/4914	0.122807	1.42665	0.994258	0.215971	0.510955	0.375199	KY.Chr10.653/KY.Chr11.573/KY.Chr11.574/KY.Chr5.589/KY.Chr5.755/KY.Chr12.322/KY.Chr3.1573	7	0.122807	Metabolism
132	ko05146	Amoebiasis	8/423	68/4914	0.117647	1.36671	0.934449	0.227762	0.531886	0.390569	KY.Chr11.399/KY.Chr1.764/KY.Chr14.40/KY.Chr9.652/KY.Chr4.969/KY.Chr8.845/KY.Chr8.979/KY.Chr9.365	8	0.117647	Human Diseases
133	ko03320	PPAR signaling pathway	7/423	60/4914	0.116667	1.35532	0.849799	0.255512	0.554881	0.407454	KY.Chr3.1593/KY.Chr7.1180/KY.Chr12.1072/KY.Chr6.373/KY.Chr10.709/KY.Chr4.1028/KY.Chr6.445	7	0.116667	Organismal Systems
134	ko05224	Breast cancer	13/423	112/4914	0.116071	1.3484	1.1446	0.163739	0.421664	0.309632	KY.Chr5.536/KY.Chr11.1133/KY.Chr8.285/KY.Chr2.1300/KY.Chr1.1234/KY.Chr7.788/KY.Chr2.779/KY.Chr9.874/KY.Chr11.1198/KY.Chr1.1425/KY.Chr9.876/KY.Chr10.1393/KY.Chr11.670	13	0.116071	Human Diseases
135	ko05222	Small cell lung cancer	11/423	95/4914	0.115789	1.34513	1.04241	0.191463	0.476202	0.34968	KY.Chr11.399/KY.Chr14.40/KY.Chr5.1002/KY.Chr9.652/KY.Chr1.2151/KY.Chr3.1429/KY.Chr14.228/KY.Chr8.845/KY.Chr3.922/KY.Chr3.511/KY.Chr9.365	11	0.115789	Human Diseases
136	ko00981	Insect hormone biosynthesis	3/423	26/4914	0.115385	1.34043	0.534091	0.390359	0.737626	0.541646	KY.Chr2.470/KY.Chr7.614/KY.Chr11.922	3	0.115385	Metabolism
137	ko00140	Steroid hormone biosynthesis	10/423	87/4914	0.114943	1.33529	0.968308	0.212674	0.510955	0.375199	KY.Chr3.1593/KY.Chr5.399/KY.Chr9.323/KY.Chr9.1045/KY.Chr7.404/KY.Chr5.400/KY.Chr7.818/KY.Chr4.598/KY.Chr11.813/KY.Chr1.556	10	0.114943	Metabolism
138	ko04620	Toll-like receptor signaling pathway	8/423	70/4914	0.114286	1.32766	0.847309	0.252174	0.554881	0.407454	KY.Chr5.536/KY.Chr11.1133/KY.Chr9.774/KY.Chr12.729/KY.Chr14.314/KY.Chr2.562/KY.Chr11.859/KY.Chr9.771	8	0.114286	Organismal Systems
139	ko04640	Hematopoietic cell lineage	4/423	35/4914	0.114286	1.32766	0.596985	0.35556	0.703863	0.516854	KY.Chr9.652/KY.Chr8.496/KY.Chr12.627/KY.Chr9.365	4	0.114286	Organismal Systems
141	ko04380	Osteoclast differentiation	9/423	79/4914	0.113924	1.32346	0.889417	0.236869	0.538506	0.39543	KY.Chr5.536/KY.Chr11.1133/KY.Chr8.521/KY.Chr9.774/KY.Chr3.1679/KY.Chr3.1061/KY.Chr11.889/KY.Chr1.1425/KY.Chr9.771	9	0.113924	Organismal Systems
143	ko05203	Viral carcinogenesis	21/423	186/4914	0.112903	1.3116	1.32949	0.117971	0.31495	0.231271	KY.Chr11.1089/KY.Chr1.1849/KY.Chr5.536/KY.Chr9.774/KY.Chr12.729/KY.Chr1.2141/KY.Chr11.889/KY.Chr8.845/KY.Chr1.1425/KY.Chr2.562/KY.Chr9.771/KY.UAContig29.6/KY.UAContig29.16/KY.UAContig3.169/KY.UAContig29.25/KY.UAContig3.187/KY.UAContig29.34/KY.UAContig3.178/KY.UAContig3.160/KY.Chr1.166/KY.Chr12.818	21	0.112903	Human Diseases
144	ko05211	Renal cell carcinoma	8/423	71/4914	0.112676	1.30896	0.804723	0.264682	0.566341	0.41587	KY.Chr5.536/KY.Chr9.774/KY.Chr6.581/KY.Chr12.452/KY.Chr12.453/KY.Chr12.85/KY.Chr1.1425/KY.Chr9.771	8	0.112676	Human Diseases
145	ko05221	Acute myeloid leukemia	5/423	45/4914	0.111111	1.29078	0.601344	0.345019	0.691046	0.507442	KY.Chr9.652/KY.Chr14.233/KY.Chr1.1425/KY.Chr12.441/KY.Chr9.365	5	0.111111	Human Diseases
146	ko00100	Steroid biosynthesis	4/423	36/4914	0.111111	1.29078	0.537362	0.375797	0.724217	0.5318	KY.Chr5.112/KY.Chr5.399/KY.Chr2.1338/KY.Chr5.400	4	0.111111	Metabolism
147	ko00514	Other types of O-glycan biosynthesis	4/423	36/4914	0.111111	1.29078	0.537362	0.375797	0.724217	0.5318	KY.Chr7.206/KY.Chr10.847/KY.Chr7.862/KY.Chr14.332	4	0.111111	Metabolism
148	ko04011	MAPK signaling pathway - yeast	4/423	36/4914	0.111111	1.29078	0.537362	0.375797	0.724217	0.5318	KY.Chr14.573/KY.Chr10.709/KY.Chr1.2141/KY.Chr11.1198	4	0.111111	Environmental Information Processing
149	ko00330	Arginine and proline metabolism	6/423	55/4914	0.109091	1.26731	0.611783	0.334937	0.686385	0.504019	KY.Chr2.1174/KY.Chr7.313/KY.Chr7.614/KY.Chr4.901/KY.Chr14.329/KY.Chr2.158	6	0.109091	Metabolism
150	ko04114	Oocyte meiosis	11/423	101/4914	0.108911	1.26522	0.826478	0.249801	0.554881	0.407454	KY.Chr9.152/KY.Chr6.34/KY.Chr12.625/KY.Chr12.626/KY.Chr3.1550/KY.Chr8.999/KY.Chr7.284/KY.Chr1.593/KY.Chr9.549/KY.Chr8.1363/KY.Chr7.665	11	0.108911	Cellular Processes
151	ko04012	ErbB signaling pathway	7/423	66/4914	0.106061	1.23211	0.582577	0.33975	0.691046	0.507442	KY.Chr5.536/KY.Chr7.284/KY.Chr11.889/KY.Chr12.452/KY.Chr12.453/KY.Chr1.1425/KY.Chr11.670	7	0.106061	Environmental Information Processing
152	ko00565	Ether lipid metabolism	4/423	38/4914	0.105263	1.22284	0.423188	0.416051	0.756693	0.555647	KY.Chr2.1038/KY.Chr2.1221/KY.Chr5.759/KY.Chr5.760	4	0.105263	Metabolism
153	ko01040	Biosynthesis of unsaturated fatty acids	3/423	29/4914	0.103448	1.20176	0.334407	0.46128	0.818491	0.601026	KY.Chr7.543/KY.Chr7.138/KY.Chr7.542	3	0.103448	Metabolism
154	ko05219	Bladder cancer	4/423	39/4914	0.102564	1.19149	0.368436	0.435973	0.788001	0.578637	KY.Chr3.680/KY.Chr1.767/KY.Chr11.889/KY.Chr11.670	4	0.102564	Human Diseases
155	ko04370	VEGF signaling pathway	5/423	49/4914	0.102041	1.18541	0.400279	0.415618	0.756693	0.555647	KY.Chr9.774/KY.Chr3.1429/KY.Chr11.889/KY.Chr3.511/KY.Chr9.771	5	0.102041	Environmental Information Processing
156	ko04666	Fc gamma R-mediated phagocytosis	6/423	59/4914	0.101695	1.18139	0.430152	0.398365	0.747897	0.549189	KY.Chr8.521/KY.Chr9.774/KY.Chr4.747/KY.Chr12.452/KY.Chr12.453/KY.Chr9.771	6	0.101695	Organismal Systems
157	ko04660	T cell receptor signaling pathway	6/423	60/4914	0.1	1.1617	0.386735	0.414237	0.756693	0.555647	KY.Chr5.536/KY.Chr11.1133/KY.Chr10.709/KY.Chr1.2141/KY.Chr11.889/KY.Chr1.1425	6	0.1	Organismal Systems
158	ko00460	Cyanoamino acid metabolism	1/423	10/4914	0.1	1.1617	0.157077	0.593834	0.980911	0.720293	KY.Chr11.1142	1	0.1	Metabolism
159	ko04621	NOD-like receptor signaling pathway	11/423	111/4914	0.0990991	1.15124	0.494576	0.35805	0.704003	0.516956	KY.Chr5.1002/KY.Chr5.536/KY.Chr12.729/KY.Chr4.1146/KY.Chr1.2151/KY.Chr1.2141/KY.Chr14.228/KY.Chr3.922/KY.Chr2.562/KY.Chr11.859/KY.Chr8.469	11	0.0990991	Organismal Systems
160	ko04214	Apoptosis - fly	9/423	91/4914	0.0989011	1.14894	0.440083	0.382687	0.732645	0.537989	KY.Chr5.1002/KY.Chr5.536/KY.Chr12.729/KY.Chr1.2151/KY.Chr14.228/KY.Chr8.845/KY.Chr3.922/KY.Chr2.562/KY.Chr11.670	9	0.0989011	Cellular Processes
161	ko04721	Synaptic vesicle cycle	5/423	51/4914	0.0980392	1.13892	0.306042	0.450561	0.804376	0.590662	KY.Chr2.1186/KY.Chr8.474/KY.Chr12.341/KY.Chr2.2014/KY.Chr3.1181	5	0.0980392	Organismal Systems
162	ko04360	Axon guidance	14/423	143/4914	0.0979021	1.13733	0.51145	0.34671	0.691046	0.507442	KY.Chr11.399/KY.Chr14.40/KY.Chr10.224/KY.Chr9.774/KY.Chr2.1073/KY.Chr13.360/KY.Chr7.284/KY.Chr1.2141/KY.Chr11.889/KY.Chr10.218/KY.Chr4.774/KY.Chr10.219/KY.Chr10.304/KY.Chr9.771	14	0.0979021	Organismal Systems
163	ko00564	Glycerophospholipid metabolism	8/423	82/4914	0.097561	1.13337	0.373738	0.410281	0.756693	0.555647	KY.Chr2.470/KY.Chr1.1127/KY.Chr2.786/KY.Chr3.16/KY.Chr2.1221/KY.Chr11.922/KY.Chr5.759/KY.Chr5.760	8	0.097561	Metabolism
164	ko04962	Vasopressin-regulated water reabsorption	3/423	31/4914	0.0967742	1.12423	0.212926	0.506537	0.877395	0.64428	KY.Chr14.1177/KY.Chr5.896/KY.Chr3.1664	3	0.0967742	Organismal Systems
165	ko05010	Alzheimer disease	13/423	136/4914	0.0955882	1.11045	0.400854	0.3883	0.737626	0.541646	KY.Chr6.34/KY.Chr12.625/KY.Chr12.626/KY.Chr3.1550/KY.Chr12.729/KY.Chr8.999/KY.Chr9.746/KY.Chr1.593/KY.Chr8.845/KY.Chr13.436/KY.Chr2.562/KY.Chr8.1363/KY.Chr7.665	13	0.0955882	Human Diseases
166	ko05213	Endometrial cancer	4/423	42/4914	0.0952381	1.10638	0.212479	0.494417	0.861529	0.632629	KY.Chr10.709/KY.Chr11.1198/KY.Chr1.1425/KY.Chr11.670	4	0.0952381	Human Diseases
167	ko04964	Proximal tubule bicarbonate reclamation	2/423	21/4914	0.0952381	1.10638	0.149922	0.550718	0.937186	0.688185	KY.Chr5.896/KY.Chr14.203	2	0.0952381	Organismal Systems
168	ko05120	Epithelial cell signaling in Helicobacter pylori infection	6/423	64/4914	0.09375	1.0891	0.220165	0.47705	0.836274	0.614085	KY.Chr5.536/KY.Chr9.774/KY.Chr11.889/KY.Chr8.845/KY.Chr9.771/KY.Chr11.670	6	0.09375	Human Diseases
169	ko04922	Glucagon signaling pathway	10/423	109/4914	0.0917431	1.06578	0.21313	0.465563	0.821083	0.60293	KY.Chr6.34/KY.Chr12.625/KY.Chr12.626/KY.Chr3.1550/KY.Chr8.999/KY.Chr7.284/KY.Chr1.593/KY.Chr6.581/KY.Chr8.1363/KY.Chr7.665	10	0.0917431	Organismal Systems
170	ko04714	Thermogenesis	14/423	153/4914	0.0915033	1.063	0.242928	0.446609	0.802242	0.589094	KY.Chr11.689/KY.Chr12.1072/KY.Chr4.230/KY.Chr4.225/KY.Chr4.231/KY.Chr1.2113/KY.Chr1.2580/KY.Chr1.1965/KY.Chr1.2388/KY.Chr11.688/KY.Chr4.1069/KY.Chr5.155/KY.Chr12.85/KY.Chr1.1425	14	0.0915033	Organismal Systems
171	ko00350	Tyrosine metabolism	4/423	44/4914	0.0909091	1.05609	0.114694	0.53193	0.915928	0.672575	KY.Chr8.266/KY.Chr12.791/KY.Chr5.386/KY.Chr10.1387	4	0.0909091	Metabolism
172	ko00740	Riboflavin metabolism	1/423	11/4914	0.0909091	1.05609	0.0571538	0.628868	0.986193	0.724171	KY.Chr2.1038	1	0.0909091	Metabolism
173	ko00950	Isoquinoline alkaloid biosynthesis	1/423	11/4914	0.0909091	1.05609	0.0571538	0.628868	0.986193	0.724171	KY.Chr12.791	1	0.0909091	Metabolism
174	ko00965	Betalain biosynthesis	1/423	11/4914	0.0909091	1.05609	0.0571538	0.628868	0.986193	0.724171	KY.Chr12.791	1	0.0909091	Metabolism
175	ko00500	Starch and sucrose metabolism	4/423	45/4914	0.0888889	1.03262	0.0674679	0.550166	0.937186	0.688185	KY.Chr6.241/KY.Chr8.916/KY.Chr11.1142/KY.Chr2.1038	4	0.0888889	Metabolism
176	ko04978	Mineral absorption	4/423	46/4914	0.0869565	1.01018	0.0212786	0.568022	0.955459	0.701603	KY.Chr3.393/KY.Chr2.943/KY.Chr6.115/KY.Chr9.108	4	0.0869565	Organismal Systems
177	ko05216	Thyroid cancer	2/423	23/4914	0.0869565	1.01018	0.0150108	0.601172	0.980911	0.720293	KY.Chr3.1115/KY.Chr3.1094	2	0.0869565	Human Diseases
178	ko04662	B cell receptor signaling pathway	5/423	58/4914	0.0862069	1.00147	0.0034497	0.567098	0.955459	0.701603	KY.Chr5.536/KY.Chr11.1133/KY.Chr9.774/KY.Chr1.1425/KY.Chr9.771	5	0.0862069	Organismal Systems
179	ko04976	Bile secretion	8/423	95/4914	0.0842105	0.978275	-0.0656154	0.580343	0.965238	0.708784	KY.Chr3.1593/KY.Chr14.605/KY.Chr12.726/KY.Chr5.896/KY.Chr6.581/KY.Chr13.74/KY.Chr9.108/KY.Chr14.203	8	0.0842105	Organismal Systems
181	ko04217	Necroptosis	11/423	133/4914	0.0827068	0.960806	-0.140623	0.602159	0.980911	0.720293	KY.Chr4.29/KY.Chr5.1002/KY.Chr12.729/KY.Chr1.2151/KY.Chr7.284/KY.Chr2.943/KY.Chr14.228/KY.Chr3.922/KY.Chr2.562/KY.Chr11.859/KY.Chr8.469	11	0.0827068	Cellular Processes
182	ko05168	Herpes simplex virus 1 infection	9/423	109/4914	0.0825688	0.959204	-0.132178	0.603378	0.980911	0.720293	KY.Chr11.1089/KY.Chr5.536/KY.Chr11.1133/KY.Chr11.12/KY.Chr12.729/KY.Chr3.1679/KY.Chr8.845/KY.Chr2.562/KY.Chr12.441	9	0.0825688	Human Diseases
183	ko00270	Cysteine and methionine metabolism	4/423	49/4914	0.0816327	0.948328	-0.111553	0.619137	0.986193	0.724171	KY.Chr13.320/KY.Chr1.2128/KY.Chr3.1003/KY.Chr3.988	4	0.0816327	Metabolism
184	ko05166	Human T-cell leukemia virus 1 infection	15/423	185/4914	0.0810811	0.941921	-0.247113	0.637128	0.986193	0.724171	KY.Chr9.152/KY.Chr5.1125/KY.Chr14.40/KY.Chr5.1002/KY.Chr5.536/KY.Chr9.652/KY.Chr11.1133/KY.Chr1.2151/KY.Chr10.1341/KY.Chr6.581/KY.Chr14.228/KY.Chr7.826/KY.Chr12.85/KY.Chr3.922/KY.Chr9.365	15	0.0810811	Human Diseases
185	ko00830	Retinol metabolism	5/423	62/4914	0.0806452	0.936857	-0.153545	0.627703	0.986193	0.724171	KY.Chr7.614/KY.Chr9.917/KY.Chr11.813/KY.Chr1.556/KY.Chr6.445	5	0.0806452	Metabolism
186	ko05160	Hepatitis C	7/423	87/4914	0.0804598	0.934703	-0.188576	0.631372	0.986193	0.724171	KY.Chr10.709/KY.Chr3.1679/KY.Chr1.972/KY.Chr1.1425/KY.Chr11.859/KY.Chr11.670/KY.Chr14.393	7	0.0804598	Human Diseases
188	ko00380	Tryptophan metabolism	4/423	50/4914	0.08	0.929362	-0.154064	0.63531	0.986193	0.724171	KY.Chr7.614/KY.Chr2.1594/KY.Chr14.1109/KY.Chr4.598	4	0.08	Metabolism
189	ko04540	Gap junction	6/423	75/4914	0.08	0.929362	-0.189176	0.635824	0.986193	0.724171	KY.Chr1.1295/KY.Chr8.1099/KY.Chr1.1294/KY.Chr11.889/KY.Chr1.1425/KY.Chr11.670	6	0.08	Cellular Processes
190	ko04310	Wnt signaling pathway	9/423	113/4914	0.079646	0.925249	-0.246695	0.64727	0.986427	0.724343	KY.Chr1.1306/KY.Chr5.536/KY.Chr9.774/KY.Chr9.1061/KY.Chr7.284/KY.Chr1.2141/KY.Chr9.1067/KY.Chr11.1198/KY.Chr9.771	9	0.079646	Environmental Information Processing
191	ko04550	Signaling pathways regulating pluripotency of stem cells	8/423	101/4914	0.0792079	0.92016	-0.248797	0.650838	0.986427	0.724343	KY.Chr11.1327/KY.Chr1.767/KY.Chr9.1034/KY.Chr6.222/KY.Chr14.1181/KY.Chr11.1198/KY.Chr1.1425/KY.Chr11.460	8	0.0792079	Cellular Processes
192	ko04111	Cell cycle - yeast	6/423	76/4914	0.0789474	0.917133	-0.223422	0.648795	0.986427	0.724343	KY.Chr9.152/KY.Chr3.13/KY.Chr3.12/KY.Chr3.11/KY.Chr11.771/KY.Chr2.1050	6	0.0789474	Cellular Processes
193	ko04142	Lysosome	9/423	115/4914	0.0782609	0.909158	-0.302504	0.668168	0.992733	0.728974	KY.Chr14.573/KY.Chr12.152/KY.Chr12.341/KY.Chr2.1388/KY.Chr3.1181/KY.Chr4.1012/KY.Chr1.911/KY.Chr11.852/KY.Chr12.627	9	0.0782609	Cellular Processes
194	ko04218	Cellular senescence	9/423	115/4914	0.0782609	0.909158	-0.302504	0.668168	0.992733	0.728974	KY.Chr6.34/KY.Chr12.625/KY.Chr12.626/KY.Chr3.1550/KY.Chr8.999/KY.Chr1.593/KY.Chr12.85/KY.Chr8.1363/KY.Chr7.665	9	0.0782609	Cellular Processes
195	ko05142	Chagas disease	5/423	64/4914	0.078125	0.90758	-0.22838	0.656013	0.989118	0.726319	KY.Chr11.1089/KY.Chr5.536/KY.Chr11.1133/KY.Chr12.729/KY.Chr2.562	5	0.078125	Human Diseases
196	ko00640	Propanoate metabolism	2/423	26/4914	0.0769231	0.893617	-0.166903	0.668645	0.992733	0.728974	KY.Chr1.207/KY.Chr1.206	2	0.0769231	Metabolism
198	ko04115	p53 signaling pathway	4/423	53/4914	0.0754717	0.876756	-0.276829	0.681105	0.997171	0.732233	KY.Chr12.729/KY.Chr8.845/KY.Chr11.1269/KY.Chr2.562	4	0.0754717	Cellular Processes
199	ko00513	Various types of N-glycan biosynthesis	7/423	93/4914	0.0752688	0.874399	-0.375264	0.700659	0.999947	0.734271	KY.Chr2.1130/KY.Chr9.792/KY.Chr14.35/KY.Chr9.971/KY.Chr7.862/KY.Chr7.955/KY.Chr3.978	7	0.0752688	Metabolism
200	ko04923	Regulation of lipolysis in adipocytes	3/423	40/4914	0.075	0.871277	-0.250852	0.681914	0.997171	0.732233	KY.Chr3.1429/KY.Chr4.1069/KY.Chr3.511	3	0.075	Organismal Systems
201	ko04911	Insulin secretion	6/423	80/4914	0.075	0.871277	-0.356222	0.697796	0.999947	0.734271	KY.Chr11.1151/KY.Chr10.1385/KY.Chr7.284/KY.Chr10.1123/KY.Chr6.581/KY.Chr3.84	6	0.075	Organismal Systems
202	ko00030	Pentose phosphate pathway	2/423	27/4914	0.0740741	0.86052	-0.22302	0.688991	0.997494	0.73247	KY.Chr10.286/KY.Chr10.291	2	0.0740741	Metabolism
203	ko00730	Thiamine metabolism	2/423	27/4914	0.0740741	0.86052	-0.22302	0.688991	0.997494	0.73247	KY.Chr1.1982/KY.Chr1.1983	2	0.0740741	Metabolism
204	ko04930	Type II diabetes mellitus	2/423	28/4914	0.0714286	0.829787	-0.277183	0.708298	0.999947	0.734271	KY.Chr12.532/KY.Chr3.1679	2	0.0714286	Human Diseases
205	ko00625	Chloroalkane and chloroalkene degradation	1/423	14/4914	0.0714286	0.829787	-0.195718	0.716892	0.999947	0.734271	KY.Chr7.614	1	0.0714286	Metabolism
206	ko00860	Porphyrin metabolism	1/423	14/4914	0.0714286	0.829787	-0.195718	0.716892	0.999947	0.734271	KY.Chr2.1388	1	0.0714286	Metabolism
207	ko04966	Collecting duct acid secretion	1/423	14/4914	0.0714286	0.829787	-0.195718	0.716892	0.999947	0.734271	KY.Chr14.203	1	0.0714286	Organismal Systems
208	ko05212	Pancreatic cancer	4/423	56/4914	0.0714286	0.829787	-0.393124	0.722731	0.999947	0.734271	KY.Chr9.774/KY.Chr12.85/KY.Chr9.771/KY.Chr11.670	4	0.0714286	Human Diseases
209	ko05220	Chronic myeloid leukemia	4/423	56/4914	0.0714286	0.829787	-0.393124	0.722731	0.999947	0.734271	KY.Chr5.155/KY.Chr12.452/KY.Chr12.453/KY.Chr1.1425	4	0.0714286	Human Diseases
210	ko00230	Purine metabolism	9/423	126/4914	0.0714286	0.829787	-0.593981	0.769305	0.999947	0.734271	KY.Chr9.623/KY.Chr3.848/KY.Chr6.205/KY.Chr7.529/KY.Chr3.1308/KY.Chr1.1765/KY.Chr4.1069/KY.Chr2.1038/KY.Chr1.1580	9	0.0714286	Metabolism
211	ko04071	Sphingolipid signaling pathway	8/423	114/4914	0.0701754	0.81523	-0.612543	0.77761	0.999947	0.734271	KY.Chr5.222/KY.Chr9.774/KY.Chr10.709/KY.Chr2.500/KY.Chr1.2141/KY.Chr11.889/KY.Chr1.911/KY.Chr9.771	8	0.0701754	Environmental Information Processing
212	ko05161	Hepatitis B	7/423	100/4914	0.07	0.813191	-0.579183	0.769981	0.999947	0.734271	KY.Chr5.536/KY.Chr11.1133/KY.Chr12.729/KY.Chr11.889/KY.Chr8.845/KY.Chr1.1425/KY.Chr2.562	7	0.07	Human Diseases
213	ko00062	Fatty acid elongation	2/423	29/4914	0.0689655	0.801174	-0.329543	0.726596	0.999947	0.734271	KY.Chr12.152/KY.Chr7.138	2	0.0689655	Metabolism
214	ko04622	RIG-I-like receptor signaling pathway	3/423	44/4914	0.0681818	0.79207	-0.425159	0.743372	0.999947	0.734271	KY.Chr12.729/KY.Chr2.562/KY.Chr11.859	3	0.0681818	Organismal Systems
215	ko04927	Cortisol synthesis and secretion	3/423	44/4914	0.0681818	0.79207	-0.425159	0.743372	0.999947	0.734271	KY.Chr1.2378/KY.Chr5.634/KY.Chr3.1308	3	0.0681818	Organismal Systems
216	ko04144	Endocytosis	12/423	179/4914	0.0670391	0.778795	-0.925197	0.857206	0.999947	0.734271	KY.Chr1.2582/KY.Chr10.215/KY.Chr1.1776/KY.Chr10.224/KY.Chr4.747/KY.Chr1.767/KY.Chr3.1664/KY.Chr1.2141/KY.Chr11.889/KY.Chr12.441/KY.Chr11.670/KY.Chr10.575	12	0.0670391	Cellular Processes
217	ko00040	Pentose and glucuronate interconversions	1/423	15/4914	0.0666667	0.774468	-0.268455	0.741332	0.999947	0.734271	KY.Chr2.1388	1	0.0666667	Metabolism
218	ko00053	Ascorbate and aldarate metabolism	1/423	15/4914	0.0666667	0.774468	-0.268455	0.741332	0.999947	0.734271	KY.Chr7.614	1	0.0666667	Metabolism
219	ko04350	TGF-beta signaling pathway	3/423	45/4914	0.0666667	0.774468	-0.466408	0.757173	0.999947	0.734271	KY.Chr1.2141/KY.Chr14.1181/KY.Chr3.1493	3	0.0666667	Environmental Information Processing
220	ko05223	Non-small cell lung cancer	3/423	45/4914	0.0666667	0.774468	-0.466408	0.757173	0.999947	0.734271	KY.Chr10.709/KY.Chr1.1425/KY.Chr11.670	3	0.0666667	Human Diseases
221	ko01521	EGFR tyrosine kinase inhibitor resistance	4/423	60/4914	0.0666667	0.774468	-0.539394	0.771781	0.999947	0.734271	KY.Chr1.767/KY.Chr11.889/KY.Chr1.1425/KY.Chr11.670	4	0.0666667	Human Diseases
222	ko04932	Non-alcoholic fatty liver disease	7/423	108/4914	0.0648148	0.752955	-0.796651	0.833956	0.999947	0.734271	KY.Chr5.536/KY.Chr9.774/KY.Chr12.729/KY.Chr3.1679/KY.Chr8.845/KY.Chr2.562/KY.Chr9.771	7	0.0648148	Human Diseases
223	ko00770	Pantothenate and CoA biosynthesis	1/423	16/4914	0.0625	0.726064	-0.3368	0.763666	0.999947	0.734271	KY.Chr2.1038	1	0.0625	Metabolism
224	ko00940	Phenylpropanoid biosynthesis	1/423	16/4914	0.0625	0.726064	-0.3368	0.763666	0.999947	0.734271	KY.Chr11.1142	1	0.0625	Metabolism
225	ko00280	"Valine	3/423	48/4914	0.0625	0.726064	-0.58527	0.795006	0.999947	0.734271	KY.Chr1.207/KY.Chr7.614/KY.Chr1.206	3	0.0625	Metabolism
226	ko05230	Central carbon metabolism in cancer	5/423	80/4914	0.0625	0.726064	-0.758077	0.830903	0.999947	0.734271	KY.Chr1.767/KY.Chr6.581/KY.Chr3.678/KY.Chr3.1420/KY.Chr11.670	5	0.0625	Human Diseases
227	ko04120	Ubiquitin mediated proteolysis	8/423	130/4914	0.0615385	0.714894	-1.01101	0.883089	0.999947	0.734271	KY.Chr9.152/KY.Chr2.2275/KY.Chr5.1002/KY.Chr3.1679/KY.Chr1.2151/KY.Chr14.228/KY.Chr3.922/KY.Chr12.441	8	0.0615385	Genetic Information Processing
228	ko00561	Glycerolipid metabolism	3/423	49/4914	0.0612245	0.711246	-0.623385	0.806475	0.999947	0.734271	KY.Chr5.112/KY.Chr2.1292/KY.Chr7.614	3	0.0612245	Metabolism
229	ko04137	Mitophagy - animal	3/423	49/4914	0.0612245	0.711246	-0.623385	0.806475	0.999947	0.734271	KY.Chr5.536/KY.Chr11.889/KY.Chr12.85	3	0.0612245	Cellular Processes
230	ko04934	Cushing syndrome	7/423	118/4914	0.059322	0.689145	-1.04889	0.893179	0.999947	0.734271	KY.Chr1.2378/KY.Chr5.634/KY.Chr3.1308/KY.Chr7.284/KY.Chr12.85/KY.Chr11.1198/KY.Chr11.670	7	0.059322	Human Diseases
231	ko00532	Glycosaminoglycan biosynthesis - chondroitin sulfate / dermatan sulfate	2/423	34/4914	0.0588235	0.683354	-0.568559	0.804063	0.999947	0.734271	KY.Chr9.792/KY.Chr10.846	2	0.0588235	Metabolism
232	ko00071	Fatty acid degradation	3/423	51/4914	0.0588235	0.683354	-0.697555	0.827799	0.999947	0.734271	KY.Chr12.1072/KY.Chr7.614/KY.Chr6.445	3	0.0588235	Metabolism
233	ko00515	Mannose type O-glycan biosynthesis	3/423	51/4914	0.0588235	0.683354	-0.697555	0.827799	0.999947	0.734271	KY.Chr7.862/KY.Chr8.1289/KY.Chr8.1288	3	0.0588235	Metabolism
234	ko04623	Cytosolic DNA-sensing pathway	2/423	35/4914	0.0571429	0.66383	-0.612491	0.816997	0.999947	0.734271	KY.Chr11.859/KY.Chr1.1580	2	0.0571429	Organismal Systems
235	ko00601	Glycosphingolipid biosynthesis - lacto and neolacto series	3/423	53/4914	0.0566038	0.657567	-0.76917	0.847081	0.999947	0.734271	KY.Chr14.35/KY.Chr9.971/KY.Chr7.862	3	0.0566038	Metabolism
236	ko05202	Transcriptional misregulation in cancer	8/423	143/4914	0.0559441	0.649903	-1.30384	0.934813	0.999947	0.734271	KY.Chr12.532/KY.Chr9.652/KY.Chr2.1128/KY.Chr11.887/KY.Chr4.407/KY.Chr12.441/KY.Chr9.365/KY.Chr3.978	8	0.0559441	Human Diseases
237	ko05169	Epstein-Barr virus infection	8/423	150/4914	0.0533333	0.619574	-1.45212	0.95336	0.999947	0.734271	KY.Chr5.536/KY.Chr9.652/KY.Chr1.1980/KY.Chr11.859/KY.Chr8.496/KY.Chr1.1580/KY.Chr9.365/KY.Chr12.818	8	0.0533333	Human Diseases
238	ko00511	Other glycan degradation	1/423	19/4914	0.0526316	0.611422	-0.520775	0.819772	0.999947	0.734271	KY.Chr14.573	1	0.0526316	Metabolism
239	ko04960	Aldosterone-regulated sodium reabsorption	1/423	19/4914	0.0526316	0.611422	-0.520775	0.819772	0.999947	0.734271	KY.Chr10.709	1	0.0526316	Organismal Systems
240	ko00260	"Glycine	3/423	58/4914	0.0517241	0.60088	-0.938317	0.887282	0.999947	0.734271	KY.Chr1.2128/KY.Chr10.286/KY.Chr10.291	3	0.0517241	Metabolism
241	ko04979	Cholesterol metabolism	2/423	39/4914	0.0512821	0.595745	-0.777809	0.861408	0.999947	0.734271	KY.Chr3.1593/KY.Chr14.605	2	0.0512821	Organismal Systems
242	ko00563	Glycosylphosphatidylinositol (GPI)-anchor biosynthesis	1/423	20/4914	0.05	0.580851	-0.576399	0.835346	0.999947	0.734271	KY.Chr12.441	1	0.05	Metabolism
243	ko00760	Nicotinate and nicotinamide metabolism	1/423	20/4914	0.05	0.580851	-0.576399	0.835346	0.999947	0.734271	KY.Chr2.1038	1	0.05	Metabolism
244	ko04614	Renin-angiotensin system	1/423	20/4914	0.05	0.580851	-0.576399	0.835346	0.999947	0.734271	KY.Chr7.284	1	0.05	Organismal Systems
245	ko04212	Longevity regulating pathway - worm	5/423	100/4914	0.05	0.580851	-1.29953	0.940454	0.999947	0.734271	KY.Chr5.399/KY.Chr5.400/KY.Chr4.598/KY.Chr11.813/KY.Chr1.556	5	0.05	Organismal Systems
246	ko04920	Adipocytokine signaling pathway	3/423	61/4914	0.0491803	0.571329	-1.03385	0.90661	0.999947	0.734271	KY.Chr12.1072/KY.Chr3.1679/KY.Chr6.581	3	0.0491803	Organismal Systems
247	ko04392	Hippo signaling pathway - multiple species	1/423	21/4914	0.047619	0.553191	-0.629674	0.849578	0.999947	0.734271	KY.Chr14.573	1	0.047619	Environmental Information Processing
248	ko05226	Gastric cancer	5/423	106/4914	0.0471698	0.547973	-1.4438	0.957613	0.999947	0.734271	KY.Chr14.605/KY.Chr14.625/KY.Chr11.1198/KY.Chr1.1425/KY.Chr11.670	5	0.0471698	Human Diseases
249	ko00970	Aminoacyl-tRNA biosynthesis	2/423	44/4914	0.0454545	0.528046	-0.965013	0.903012	0.999947	0.734271	KY.Chr14.1177/KY.Chr1.714	2	0.0454545	Genetic Information Processing
250	ko04973	Carbohydrate digestion and absorption	2/423	44/4914	0.0454545	0.528046	-0.965013	0.903012	0.999947	0.734271	KY.Chr11.1142/KY.Chr9.108	2	0.0454545	Organismal Systems
251	ko05162	Measles	3/423	67/4914	0.0447761	0.520165	-1.21357	0.936544	0.999947	0.734271	KY.Chr12.1048/KY.Chr11.889/KY.Chr8.496	3	0.0447761	Human Diseases
252	ko00052	Galactose metabolism	2/423	45/4914	0.0444444	0.516312	-1.00028	0.909795	0.999947	0.734271	KY.Chr11.1142/KY.Chr7.862	2	0.0444444	Metabolism
253	ko03013	Nucleocytoplasmic transport	6/423	135/4914	0.0444444	0.516312	-1.74878	0.979941	0.999947	0.734271	KY.Chr1.2525/KY.Chr1.2527/KY.Chr12.441/KY.Chr14.26/KY.Chr14.27/KY.Chr10.1093	6	0.0444444	Genetic Information Processing
254	ko05215	Prostate cancer	3/423	68/4914	0.0441176	0.512516	-1.24221	0.940574	0.999947	0.734271	KY.Chr10.709/KY.Chr1.1425/KY.Chr11.670	3	0.0441176	Human Diseases
255	ko00531	Glycosaminoglycan degradation	1/423	23/4914	0.0434783	0.505088	-0.730071	0.874464	0.999947	0.734271	KY.Chr2.1388	1	0.0434783	Metabolism
256	ko04659	Th17 cell differentiation	2/423	46/4914	0.0434783	0.505088	-1.03491	0.916133	0.999947	0.734271	KY.Chr5.536/KY.Chr11.1133	2	0.0434783	Organismal Systems
257	ko04730	Long-term depression	2/423	47/4914	0.0425532	0.494341	-1.06893	0.922051	0.999947	0.734271	KY.Chr2.1128/KY.Chr1.1534	2	0.0425532	Organismal Systems
258	ko04931	Insulin resistance	4/423	95/4914	0.0421053	0.489138	-1.54298	0.969224	0.999947	0.734271	KY.Chr11.873/KY.Chr10.709/KY.Chr3.1679/KY.Chr6.581	4	0.0421053	Human Diseases
259	ko04150	mTOR signaling pathway	5/423	119/4914	0.0420168	0.48811	-1.73471	0.980402	0.999947	0.734271	KY.Chr10.709/KY.Chr1.2141/KY.Chr3.678/KY.Chr12.85/KY.Chr1.1425	5	0.0420168	Environmental Information Processing
260	ko03020	RNA polymerase	1/423	24/4914	0.0416667	0.484043	-0.777566	0.885321	0.999947	0.734271	KY.Chr1.1580	1	0.0416667	Genetic Information Processing
261	ko04341	Hedgehog signaling pathway - fly	1/423	24/4914	0.0416667	0.484043	-0.777566	0.885321	0.999947	0.734271	KY.Chr1.2582	1	0.0416667	Environmental Information Processing
262	ko00533	Glycosaminoglycan biosynthesis - keratan sulfate	2/423	49/4914	0.0408163	0.474164	-1.13522	0.932728	0.999947	0.734271	KY.Chr7.862/KY.Chr3.978	2	0.0408163	Metabolism
263	ko00510	N-Glycan biosynthesis	3/423	76/4914	0.0394737	0.458567	-1.45979	0.965239	0.999947	0.734271	KY.Chr2.1130/KY.Chr7.862/KY.Chr3.978	3	0.0394737	Metabolism
264	ko05016	Huntington disease	6/423	152/4914	0.0394737	0.458567	-2.08087	0.992723	0.999947	0.734271	KY.Chr12.729/KY.Chr9.746/KY.Chr8.845/KY.Chr3.1236/KY.Chr13.436/KY.Chr2.562	6	0.0394737	Human Diseases
265	ko00120	Primary bile acid biosynthesis	1/423	26/4914	0.0384615	0.446809	-0.867898	0.904305	0.999947	0.734271	KY.Chr3.1593	1	0.0384615	Metabolism
266	ko00630	Glyoxylate and dicarboxylate metabolism	1/423	26/4914	0.0384615	0.446809	-0.867898	0.904305	0.999947	0.734271	KY.Chr6.449	1	0.0384615	Metabolism
267	ko04918	Thyroid hormone synthesis	2/423	53/4914	0.0377358	0.438378	-1.26151	0.950071	0.999947	0.734271	KY.Chr3.393/KY.Chr1.631	2	0.0377358	Organismal Systems
268	ko00600	Sphingolipid metabolism	2/423	57/4914	0.0350877	0.407615	-1.38048	0.963101	0.999947	0.734271	KY.Chr14.573/KY.Chr2.500	2	0.0350877	Metabolism
269	ko04152	AMPK signaling pathway	3/423	88/4914	0.0340909	0.396035	-1.75441	0.984944	0.999947	0.734271	KY.Chr10.709/KY.Chr3.1664/KY.Chr12.85	3	0.0340909	Environmental Information Processing
270	ko02010	ABC transporters	1/423	30/4914	0.0333333	0.387234	-1.03309	0.933381	0.999947	0.734271	KY.Chr14.605	1	0.0333333	Environmental Information Processing
271	ko04066	HIF-1 signaling pathway	3/423	91/4914	0.032967	0.382979	-1.8232	0.98785	0.999947	0.734271	KY.Chr7.284/KY.Chr6.581/KY.Chr11.670	3	0.032967	Environmental Information Processing
272	ko04140	Autophagy - animal	3/423	91/4914	0.032967	0.382979	-1.8232	0.98785	0.999947	0.734271	KY.Chr10.709/KY.Chr12.85/KY.Chr1.911	3	0.032967	Cellular Processes
273	ko04914	Progesterone-mediated oocyte maturation	2/423	61/4914	0.0327869	0.380886	-1.49315	0.972835	0.999947	0.734271	KY.Chr9.152/KY.Chr9.549	2	0.0327869	Organismal Systems
274	ko00620	Pyruvate metabolism	1/423	31/4914	0.0322581	0.374743	-1.07169	0.93915	0.999947	0.734271	KY.Chr7.614	1	0.0322581	Metabolism
275	ko01523	Antifolate resistance	1/423	31/4914	0.0322581	0.374743	-1.07169	0.93915	0.999947	0.734271	KY.Chr1.217	1	0.0322581	Human Diseases
276	ko04961	Endocrine and other factor-regulated calcium reabsorption	1/423	31/4914	0.0322581	0.374743	-1.07169	0.93915	0.999947	0.734271	KY.Chr3.1664	1	0.0322581	Organismal Systems
277	ko00310	Lysine degradation	2/423	63/4914	0.031746	0.368794	-1.54738	0.976722	0.999947	0.734271	KY.Chr7.614/KY.Chr11.232	2	0.031746	Metabolism
278	ko03460	Fanconi anemia pathway	1/423	36/4914	0.0277778	0.322695	-1.25166	0.961326	0.999947	0.734271	KY.Chr1.1234	1	0.0277778	Genetic Information Processing
279	ko00240	Pyrimidine metabolism	2/423	77/4914	0.025974	0.301741	-1.89516	0.992266	0.999947	0.734271	KY.Chr2.1038/KY.Chr1.1580	2	0.025974	Metabolism
280	ko05217	Basal cell carcinoma	1/423	39/4914	0.025641	0.297872	-1.35093	0.970542	0.999947	0.734271	KY.Chr11.1198	1	0.025641	Human Diseases
281	ko05218	Melanoma	1/423	42/4914	0.0238095	0.276596	-1.44485	0.977565	0.999947	0.734271	KY.Chr11.670	1	0.0238095	Human Diseases
282	ko00520	Amino sugar and nucleotide sugar metabolism	1/423	45/4914	0.0222222	0.258156	-1.53416	0.982917	0.999947	0.734271	KY.Chr12.441	1	0.0222222	Metabolism
283	ko04146	Peroxisome	2/423	91/4914	0.021978	0.255319	-2.20041	0.997506	0.999947	0.734271	KY.Chr12.1072/KY.Chr6.449	2	0.021978	Cellular Processes
284	ko00010	Glycolysis / Gluconeogenesis	1/423	51/4914	0.0196078	0.227785	-1.70115	0.990101	0.999947	0.734271	KY.Chr7.614	1	0.0196078	Metabolism
285	ko04113	Meiosis - yeast	1/423	53/4914	0.0188679	0.219189	-1.75385	0.991748	0.999947	0.734271	KY.Chr9.152	1	0.0188679	Cellular Processes
286	ko04211	Longevity regulating pathway	1/423	56/4914	0.0178571	0.207447	-1.83048	0.993721	0.999947	0.734271	KY.Chr12.85	1	0.0178571	Organismal Systems
287	ko00562	Inositol phosphate metabolism	1/423	58/4914	0.0172414	0.200293	-1.88008	0.994767	0.999947	0.734271	KY.Chr3.1293	1	0.0172414	Metabolism
288	ko04138	Autophagy - yeast	1/423	62/4914	0.016129	0.187371	-1.97606	0.996366	0.999947	0.734271	KY.Chr10.224	1	0.016129	Cellular Processes
289	ko04141	Protein processing in endoplasmic reticulum	2/423	137/4914	0.0145985	0.169592	-3.02515	0.999947	0.999947	0.734271	KY.Chr8.889/KY.Chr11.646	2	0.0145985	Genetic Information Processing
290	ko05012	Parkinson disease	1/423	92/4914	0.0108696	0.126272	-2.59614	0.999767	0.999947	0.734271	KY.Chr8.845	1	0.0108696	Human Diseases
291	ko04110	Cell cycle	1/423	101/4914	0.00990099	0.11502	-2.75777	0.999898	0.999947	0.734271	KY.Chr9.152	1	0.00990099	Cellular Processes

## Sheet: CRshared genes
	ID	Description	GeneRatio	BgRatio	RichFactor	FoldEnrichment	zScore	pvalue	p.adjust	qvalue	geneID	Count	richFactor	Ontology
ko00592	ko00592	alpha-Linolenic acid metabolism	45679	18/4784	0.0555556	12.0808	3.20109	0.0797546	0.412012	0.389963	evm.model.000419F_arrow_pilon.2.update	1	0.0555556	Metabolism
ko04744	ko04744	Phototransduction	45679	22/4784	0.0454545	9.8843	2.83862	0.0966341	0.412012	0.389963	evm.model.000089F_arrow_pilon.5.update	1	0.0454545	Organismal Systems
ko04626	ko04626	Plant-pathogen interaction	45679	23/4784	0.0434783	9.45455	2.76231	0.100808	0.412012	0.389963	evm.model.000089F_arrow_pilon.5.update	1	0.0434783	Organismal Systems
ko04658	ko04658	Th1 and Th2 cell differentiation	45710	47/4784	0.0425532	9.25338	3.86453	0.0192596	0.370745	0.350904	evm.model.000044F_arrow_pilon.72.update/evm.model.000283F_arrow_pilon.15.update	2	0.0425532	Organismal Systems
ko04933	ko04933	AGE-RAGE signaling pathway in diabetic complications	45738	71/4784	0.0422535	9.18822	4.72429	0.00394079	0.285322	0.270052	evm.model.000124F_arrow_pilon.34.update/evm.TU.000362F_arrow_pilon.4/evm.model.000163F_arrow_pilon.22.update	3	0.0422535	Human Diseases
ko05033	ko05033	Nicotine addiction	45679	27/4784	0.037037	8.05387	2.4981	0.117318	0.412012	0.389963	evm.model.000105F_arrow_pilon.11.update	1	0.037037	Human Diseases
ko04016	ko04016	MAPK signaling pathway - plant	45679	28/4784	0.0357143	7.76623	2.44046	0.1214	0.412012	0.389963	evm.model.000089F_arrow_pilon.5.update	1	0.0357143	Environmental Information Processing
ko04270	ko04270	Vascular smooth muscle contraction	45738	86/4784	0.0348837	7.58562	4.18848	0.00674822	0.285322	0.270052	evm.model.000089F_arrow_pilon.5.update/evm.model.000084F_arrow_pilon.2.update/evm.model.000419F_arrow_pilon.2.update	3	0.0348837	Organismal Systems
ko04713	ko04713	Circadian entrainment	45738	88/4784	0.0340909	7.41322	4.12687	0.00719298	0.285322	0.270052	evm.model.000126F_arrow_pilon.44.update/evm.model.000089F_arrow_pilon.5.update/evm.model.000044F_arrow_pilon.72.update	3	0.0340909	Organismal Systems
ko00430	ko00430	Taurine and hypotaurine metabolism	45679	30/4784	0.0333333	7.24848	2.33331	0.129511	0.412012	0.389963	evm.model.000051F_arrow_pilon.5.update	1	0.0333333	Metabolism
ko04060	ko04060	Cytokine-cytokine receptor interaction	45679	30/4784	0.0333333	7.24848	2.33331	0.129511	0.412012	0.389963	evm.model.000026F_arrow_pilon.51.update	1	0.0333333	Environmental Information Processing
ko05031	ko05031	Amphetamine addiction	45710	62/4784	0.0322581	7.01466	3.23975	0.0323234	0.370745	0.350904	evm.model.000089F_arrow_pilon.5.update/evm.model.000044F_arrow_pilon.72.update	2	0.0322581	Human Diseases
ko04724	ko04724	Glutamatergic synapse	45710	63/4784	0.031746	6.90332	3.20565	0.0332912	0.370745	0.350904	evm.model.000338F_arrow_pilon.10.update/evm.model.000105F_arrow_pilon.11.update	2	0.031746	Organismal Systems
ko05133	ko05133	Pertussis	45710	63/4784	0.031746	6.90332	3.20565	0.0332912	0.370745	0.350904	evm.model.000089F_arrow_pilon.5.update/evm.model.000044F_arrow_pilon.72.update	2	0.031746	Human Diseases
ko05146	ko05146	Amoebiasis	45710	64/4784	0.03125	6.79545	3.17229	0.0342705	0.370745	0.350904	MSTRG.16374.update/evm.TU.000362F_arrow_pilon.4	2	0.03125	Human Diseases
ko04975	ko04975	Fat digestion and absorption	45679	32/4784	0.03125	6.79545	2.23558	0.13755	0.412012	0.389963	evm.model.000419F_arrow_pilon.2.update	1	0.03125	Organismal Systems
ko05020	ko05020	Prion disease	45679	34/4784	0.0294118	6.39572	2.1459	0.145518	0.412012	0.389963	evm.model.000283F_arrow_pilon.15.update	1	0.0294118	Human Diseases
ko01522	ko01522	Endocrine resistance	45710	71/4784	0.028169	6.12548	2.95721	0.0414364	0.410911	0.388921	evm.model.000044F_arrow_pilon.72.update/evm.model.000283F_arrow_pilon.15.update	2	0.028169	Human Diseases
ko05014	ko05014	Amyotrophic lateral sclerosis	45679	37/4784	0.027027	5.87715	2.02406	0.157338	0.412012	0.389963	evm.model.000338F_arrow_pilon.10.update	1	0.027027	Human Diseases
ko04320	ko04320	Dorso-ventral axis formation	45679	39/4784	0.025641	5.57576	1.95004	0.165131	0.412012	0.389963	evm.model.000283F_arrow_pilon.15.update	1	0.025641	Organismal Systems
ko04630	ko04630	JAK-STAT signaling pathway	45679	39/4784	0.025641	5.57576	1.95004	0.165131	0.412012	0.389963	evm.model.000163F_arrow_pilon.22.update	1	0.025641	Environmental Information Processing
ko04925	ko04925	Aldosterone synthesis and secretion	45710	82/4784	0.0243902	5.30377	2.67166	0.0537269	0.412012	0.389963	evm.model.000126F_arrow_pilon.44.update/evm.model.000089F_arrow_pilon.5.update	2	0.0243902	Organismal Systems
ko04973	ko04973	Carbohydrate digestion and absorption	45679	41/4784	0.0243902	5.30377	1.88097	0.172856	0.412012	0.389963	evm.model.000001F_arrow_pilon.29.update	1	0.0243902	Organismal Systems
ko05140	ko05140	Leishmaniasis	45679	41/4784	0.0243902	5.30377	1.88097	0.172856	0.412012	0.389963	evm.model.000044F_arrow_pilon.72.update	1	0.0243902	Human Diseases
ko05221	ko05221	Acute myeloid leukemia	45679	41/4784	0.0243902	5.30377	1.88097	0.172856	0.412012	0.389963	evm.model.000163F_arrow_pilon.22.update	1	0.0243902	Human Diseases
ko04668	ko04668	TNF signaling pathway	45710	83/4784	0.0240964	5.23987	2.64828	0.0549025	0.412012	0.389963	evm.model.000044F_arrow_pilon.72.update/evm.model.000355F_arrow_pilon.21.update	2	0.0240964	Environmental Information Processing
ko01524	ko01524	Platinum drug resistance	45710	84/4784	0.0238095	5.17749	2.62526	0.0560875	0.412012	0.389963	evm.model.000293F_arrow_pilon.10.update/evm.model.000119F_arrow_pilon.36.update	2	0.0238095	Human Diseases
ko00500	ko00500	Starch and sucrose metabolism	45679	43/4784	0.0232558	5.05708	1.81627	0.180512	0.412012	0.389963	evm.model.000001F_arrow_pilon.29.update	1	0.0232558	Metabolism
ko04330	ko04330	Notch signaling pathway	45679	43/4784	0.0232558	5.05708	1.81627	0.180512	0.412012	0.389963	evm.model.000283F_arrow_pilon.15.update	1	0.0232558	Environmental Information Processing
ko04978	ko04978	Mineral absorption	45679	43/4784	0.0232558	5.05708	1.81627	0.180512	0.412012	0.389963	evm.model.000119F_arrow_pilon.36.update	1	0.0232558	Organismal Systems
ko04926	ko04926	Relaxin signaling pathway	45710	87/4784	0.0229885	4.99896	2.55837	0.0596969	0.412012	0.389963	evm.model.000044F_arrow_pilon.72.update/evm.TU.000362F_arrow_pilon.4	2	0.0229885	Organismal Systems
ko04921	ko04921	Oxytocin signaling pathway	45738	132/4784	0.0227273	4.94215	3.12153	0.0215494	0.370745	0.350904	evm.model.000089F_arrow_pilon.5.update/evm.model.000044F_arrow_pilon.72.update/evm.model.000084F_arrow_pilon.2.update	3	0.0227273	Organismal Systems
ko04927	ko04927	Cortisol synthesis and secretion	45679	44/4784	0.0227273	4.94215	1.78541	0.184315	0.412012	0.389963	evm.model.000126F_arrow_pilon.44.update	1	0.0227273	Organismal Systems
ko00565	ko00565	Ether lipid metabolism	45679	45/4784	0.0222222	4.83232	1.75546	0.188101	0.412012	0.389963	evm.model.000419F_arrow_pilon.2.update	1	0.0222222	Metabolism
ko04917	ko04917	Prolactin signaling pathway	45679	45/4784	0.0222222	4.83232	1.75546	0.188101	0.412012	0.389963	evm.model.000044F_arrow_pilon.72.update	1	0.0222222	Organismal Systems
ko05323	ko05323	Rheumatoid arthritis	45679	45/4784	0.0222222	4.83232	1.75546	0.188101	0.412012	0.389963	evm.model.000044F_arrow_pilon.72.update	1	0.0222222	Human Diseases
ko04728	ko04728	Dopaminergic synapse	45710	92/4784	0.0217391	4.72727	2.45343	0.0658888	0.412012	0.389963	evm.model.000089F_arrow_pilon.5.update/evm.model.000044F_arrow_pilon.72.update	2	0.0217391	Organismal Systems
ko04745	ko04745	Phototransduction - fly	45679	46/4784	0.0217391	4.72727	1.72639	0.19187	0.412012	0.389963	evm.model.000089F_arrow_pilon.5.update	1	0.0217391	Organismal Systems
ko05132	ko05132	Salmonella infection	45679	46/4784	0.0217391	4.72727	1.72639	0.19187	0.412012	0.389963	evm.model.000044F_arrow_pilon.72.update	1	0.0217391	Human Diseases
ko04912	ko04912	GnRH signaling pathway	45710	93/4784	0.0215054	4.67644	2.43334	0.0671527	0.412012	0.389963	evm.model.000089F_arrow_pilon.5.update/evm.model.000355F_arrow_pilon.21.update	2	0.0215054	Organismal Systems
ko05418	ko05418	Fluid shear stress and atherosclerosis	45738	141/4784	0.0212766	4.62669	2.9709	0.0256104	0.370745	0.350904	evm.model.000089F_arrow_pilon.5.update/evm.model.000044F_arrow_pilon.72.update/evm.model.000293F_arrow_pilon.10.update	3	0.0212766	Human Diseases
ko04919	ko04919	Thyroid hormone signaling pathway	45710	95/4784	0.0210526	4.57799	2.39402	0.0697053	0.412012	0.389963	evm.model.000021F_arrow_pilon.33.update/evm.model.000283F_arrow_pilon.15.update	2	0.0210526	Organismal Systems
ko05224	ko05224	Breast cancer	45710	96/4784	0.0208333	4.5303	2.37476	0.0709938	0.412012	0.389963	evm.model.000044F_arrow_pilon.72.update/evm.model.000283F_arrow_pilon.15.update	2	0.0208333	Human Diseases
ko04620	ko04620	Toll-like receptor signaling pathway	45679	49/4784	0.0204082	4.43785	1.64396	0.203077	0.412012	0.389963	evm.model.000044F_arrow_pilon.72.update	1	0.0204082	Organismal Systems
ko04974	ko04974	Protein digestion and absorption	45710	100/4784	0.02	4.34909	2.3003	0.076227	0.412012	0.389963	evm.model.000338F_arrow_pilon.10.update/evm.TU.000362F_arrow_pilon.4	2	0.02	Organismal Systems
ko00270	ko00270	Cysteine and methionine metabolism	45679	50/4784	0.02	4.34909	1.61795	0.20678	0.412012	0.389963	evm.model.000051F_arrow_pilon.5.update	1	0.02	Metabolism
ko04512	ko04512	ECM-receptor interaction	45679	50/4784	0.02	4.34909	1.61795	0.20678	0.412012	0.389963	evm.TU.000362F_arrow_pilon.4	1	0.02	Environmental Information Processing
ko04659	ko04659	Th17 cell differentiation	45679	50/4784	0.02	4.34909	1.61795	0.20678	0.412012	0.389963	evm.model.000044F_arrow_pilon.72.update	1	0.02	Organismal Systems
ko04740	ko04740	Olfactory transduction	45679	51/4784	0.0196078	4.26381	1.59261	0.210466	0.412012	0.389963	evm.model.000089F_arrow_pilon.5.update	1	0.0196078	Organismal Systems
ko04624	ko04624	Toll and Imd signaling pathway	45679	53/4784	0.0188679	4.10292	1.54383	0.21779	0.412012	0.389963	evm.model.000428F_arrow_pilon.16.update	1	0.0188679	Organismal Systems
ko04020	ko04020	Calcium signaling pathway	45710	107/4784	0.0186916	4.06457	2.17894	0.0856758	0.412012	0.389963	evm.model.000126F_arrow_pilon.44.update/evm.model.000089F_arrow_pilon.5.update	2	0.0186916	Environmental Information Processing
ko00052	ko00052	Galactose metabolism	45679	54/4784	0.0185185	4.02694	1.52032	0.221427	0.412012	0.389963	evm.model.000001F_arrow_pilon.29.update	1	0.0185185	Metabolism
ko05142	ko05142	Chagas disease	45679	54/4784	0.0185185	4.02694	1.52032	0.221427	0.412012	0.389963	evm.model.000044F_arrow_pilon.72.update	1	0.0185185	Human Diseases
ko04657	ko04657	IL-17 signaling pathway	45679	55/4784	0.0181818	3.95372	1.49738	0.225049	0.412012	0.389963	evm.model.000044F_arrow_pilon.72.update	1	0.0181818	Organismal Systems
ko04662	ko04662	B cell receptor signaling pathway	45679	55/4784	0.0181818	3.95372	1.49738	0.225049	0.412012	0.389963	evm.model.000044F_arrow_pilon.72.update	1	0.0181818	Organismal Systems
ko04720	ko04720	Long-term potentiation	45679	55/4784	0.0181818	3.95372	1.49738	0.225049	0.412012	0.389963	evm.model.000089F_arrow_pilon.5.update	1	0.0181818	Organismal Systems
ko00591	ko00591	Linoleic acid metabolism	45679	58/4784	0.0172414	3.74922	1.43167	0.235816	0.413149	0.391039	evm.model.000419F_arrow_pilon.2.update	1	0.0172414	Metabolism
ko05130	ko05130	Pathogenic Escherichia coli infection	45679	58/4784	0.0172414	3.74922	1.43167	0.235816	0.413149	0.391039	evm.model.000152F_arrow_pilon.12.update	1	0.0172414	Human Diseases
ko05167	ko05167	Kaposi sarcoma-associated herpesvirus infection	45710	117/4784	0.017094	3.71717	2.02236	0.0997637	0.412012	0.389963	evm.model.000089F_arrow_pilon.5.update/evm.model.000044F_arrow_pilon.72.update	2	0.017094	Human Diseases
ko05214	ko05214	Glioma	45679	60/4784	0.0166667	3.62424	1.39025	0.242915	0.413149	0.391039	evm.model.000089F_arrow_pilon.5.update	1	0.0166667	Human Diseases
ko05152	ko05152	Tuberculosis	45710	122/4784	0.0163934	3.56483	1.95038	0.107045	0.412012	0.389963	evm.model.000089F_arrow_pilon.5.update/evm.model.000082F_arrow_pilon.9.update	2	0.0163934	Human Diseases
ko04721	ko04721	Synaptic vesicle cycle	45679	61/4784	0.0163934	3.56483	1.37019	0.246441	0.413149	0.391039	evm.model.000105F_arrow_pilon.11.update	1	0.0163934	Organismal Systems
ko04391	ko04391	Hippo signaling pathway - fly	45679	62/4784	0.016129	3.50733	1.35055	0.249951	0.413149	0.391039	evm.model.000283F_arrow_pilon.15.update	1	0.016129	Environmental Information Processing
ko04210	ko04210	Apoptosis	45710	126/4784	0.015873	3.45166	1.89545	0.112974	0.412012	0.389963	evm.model.000044F_arrow_pilon.72.update/evm.model.000152F_arrow_pilon.12.update	2	0.015873	Cellular Processes
ko04660	ko04660	T cell receptor signaling pathway	45679	63/4784	0.015873	3.45166	1.33131	0.253445	0.413149	0.391039	evm.model.000044F_arrow_pilon.72.update	1	0.015873	Organismal Systems
ko05210	ko05210	Colorectal cancer	45679	63/4784	0.015873	3.45166	1.33131	0.253445	0.413149	0.391039	evm.model.000044F_arrow_pilon.72.update	1	0.015873	Human Diseases
ko04530	ko04530	Tight junction	45710	129/4784	0.0155039	3.37139	1.85569	0.117479	0.412012	0.389963	evm.model.000084F_arrow_pilon.2.update/evm.model.000152F_arrow_pilon.12.update	2	0.0155039	Cellular Processes
ko00980	ko00980	Metabolism of xenobiotics by cytochrome P450	45679	65/4784	0.0153846	3.34545	1.29397	0.260388	0.413149	0.391039	evm.model.000293F_arrow_pilon.10.update	1	0.0153846	Metabolism
ko00982	ko00982	Drug metabolism - cytochrome P450	45679	68/4784	0.0147059	3.19786	1.24061	0.270686	0.417293	0.394961	evm.model.000293F_arrow_pilon.10.update	1	0.0147059	Metabolism
ko04915	ko04915	Estrogen signaling pathway	45710	137/4784	0.0145985	3.17452	1.75511	0.129717	0.412012	0.389963	evm.model.000089F_arrow_pilon.5.update/evm.model.000044F_arrow_pilon.72.update	2	0.0145985	Organismal Systems
ko04070	ko04070	Phosphatidylinositol signaling system	45679	71/4784	0.0140845	3.06274	1.19012	0.280847	0.417293	0.394961	evm.model.000089F_arrow_pilon.5.update	1	0.0140845	Environmental Information Processing
ko04380	ko04380	Osteoclast differentiation	45679	71/4784	0.0140845	3.06274	1.19012	0.280847	0.417293	0.394961	evm.model.000044F_arrow_pilon.72.update	1	0.0140845	Organismal Systems
ko04540	ko04540	Gap junction	45679	71/4784	0.0140845	3.06274	1.19012	0.280847	0.417293	0.394961	evm.model.000152F_arrow_pilon.12.update	1	0.0140845	Cellular Processes
ko05034	ko05034	Alcoholism	45679	72/4784	0.0138889	3.0202	1.17388	0.284204	0.417293	0.394961	evm.model.000089F_arrow_pilon.5.update	1	0.0138889	Human Diseases
ko04014	ko04014	Ras signaling pathway	45710	146/4784	0.0136986	2.97883	1.65039	0.14384	0.412012	0.389963	evm.model.000089F_arrow_pilon.5.update/evm.model.000419F_arrow_pilon.2.update	2	0.0136986	Environmental Information Processing
ko04068	ko04068	FoxO signaling pathway	45679	73/4784	0.0136986	2.97883	1.15792	0.287546	0.417293	0.394961	evm.model.000082F_arrow_pilon.9.update	1	0.0136986	Environmental Information Processing
ko04970	ko04970	Salivary secretion	45679	73/4784	0.0136986	2.97883	1.15792	0.287546	0.417293	0.394961	evm.model.000089F_arrow_pilon.5.update	1	0.0136986	Organismal Systems
ko05200	ko05200	Pathways in cancer	45799	380/4784	0.0131579	2.86124	2.57003	0.026229	0.370745	0.350904	evm.model.000089F_arrow_pilon.5.update/evm.model.000044F_arrow_pilon.72.update/evm.model.000163F_arrow_pilon.22.update/evm.model.000293F_arrow_pilon.10.update/evm.model.000283F_arrow_pilon.15.update	5	0.0131579	Human Diseases
ko05206	ko05206	MicroRNAs in cancer	45710	152/4784	0.0131579	2.86124	1.58492	0.153441	0.412012	0.389963	evm.model.000163F_arrow_pilon.22.update/evm.model.000283F_arrow_pilon.15.update	2	0.0131579	Human Diseases
ko04924	ko04924	Renin secretion	45679	78/4784	0.0128205	2.78788	1.082	0.304034	0.435904	0.412576	evm.model.000089F_arrow_pilon.5.update	1	0.0128205	Organismal Systems
ko04013	ko04013	MAPK signaling pathway - fly	45679	81/4784	0.0123457	2.68462	1.03926	0.313751	0.443746	0.419999	evm.model.000428F_arrow_pilon.16.update	1	0.0123457	Environmental Information Processing
ko05168	ko05168	Herpes simplex virus 1 infection	45679	82/4784	0.0121951	2.65188	1.02544	0.316962	0.443746	0.419999	evm.model.000044F_arrow_pilon.72.update	1	0.0121951	Human Diseases
ko04916	ko04916	Melanogenesis	45679	85/4784	0.0117647	2.55829	0.985193	0.326506	0.450034	0.42595	evm.model.000089F_arrow_pilon.5.update	1	0.0117647	Organismal Systems
ko05161	ko05161	Hepatitis B	45679	86/4784	0.0116279	2.52854	0.972158	0.329659	0.450034	0.42595	evm.model.000044F_arrow_pilon.72.update	1	0.0116279	Human Diseases
ko04062	ko04062	Chemokine signaling pathway	45679	87/4784	0.0114943	2.49948	0.959304	0.332799	0.450034	0.42595	evm.model.000026F_arrow_pilon.51.update	1	0.0114943	Organismal Systems
ko04723	ko04723	Retrograde endocannabinoid signaling	45679	90/4784	0.0111111	2.41616	0.921784	0.342132	0.450499	0.42639	evm.model.000105F_arrow_pilon.11.update	1	0.0111111	Organismal Systems
ko04024	ko04024	cAMP signaling pathway	45710	188/4784	0.0106383	2.31335	1.24863	0.213369	0.412012	0.389963	evm.model.000089F_arrow_pilon.5.update/evm.model.000044F_arrow_pilon.72.update	2	0.0106383	Environmental Information Processing
ko04922	ko04922	Glucagon signaling pathway	45679	94/4784	0.0106383	2.31335	0.874024	0.354383	0.450499	0.42639	evm.model.000089F_arrow_pilon.5.update	1	0.0106383	Organismal Systems
ko04971	ko04971	Gastric acid secretion	45679	94/4784	0.0106383	2.31335	0.874024	0.354383	0.450499	0.42639	evm.model.000089F_arrow_pilon.5.update	1	0.0106383	Organismal Systems
ko04972	ko04972	Pancreatic secretion	45679	94/4784	0.0106383	2.31335	0.874024	0.354383	0.450499	0.42639	evm.model.000419F_arrow_pilon.2.update	1	0.0106383	Organismal Systems
ko00983	ko00983	Drug metabolism - other enzymes	45679	95/4784	0.0105263	2.289	0.862462	0.357411	0.450499	0.42639	evm.model.000293F_arrow_pilon.10.update	1	0.0105263	Metabolism
ko04114	ko04114	Oocyte meiosis	45679	96/4784	0.0104167	2.26515	0.851042	0.360426	0.450499	0.42639	evm.model.000089F_arrow_pilon.5.update	1	0.0104167	Cellular Processes
ko04371	ko04371	Apelin signaling pathway	45679	97/4784	0.0103093	2.2418	0.839763	0.363427	0.450499	0.42639	evm.model.000089F_arrow_pilon.5.update	1	0.0103093	Environmental Information Processing
ko05204	ko05204	Chemical carcinogenesis - DNA adducts	45679	97/4784	0.0103093	2.2418	0.839763	0.363427	0.450499	0.42639	evm.model.000293F_arrow_pilon.10.update	1	0.0103093	Human Diseases
ko00564	ko00564	Glycerophospholipid metabolism	45679	101/4784	0.00990099	2.15302	0.795977	0.375299	0.452511	0.428294	evm.model.000419F_arrow_pilon.2.update	1	0.00990099	Metabolism
ko04261	ko04261	Adrenergic signaling in cardiomyocytes	45679	102/4784	0.00980392	2.13191	0.785348	0.378234	0.452511	0.428294	evm.model.000089F_arrow_pilon.5.update	1	0.00980392	Organismal Systems
ko04010	ko04010	MAPK signaling pathway	45710	206/4784	0.00970874	2.11121	1.10805	0.244295	0.413149	0.391039	evm.model.000126F_arrow_pilon.44.update/evm.model.000044F_arrow_pilon.72.update	2	0.00970874	Environmental Information Processing
ko00480	ko00480	Glutathione metabolism	45679	103/4784	0.00970874	2.11121	0.77484	0.381156	0.452511	0.428294	evm.model.000293F_arrow_pilon.10.update	1	0.00970874	Metabolism
ko04725	ko04725	Cholinergic synapse	45679	103/4784	0.00970874	2.11121	0.77484	0.381156	0.452511	0.428294	evm.model.000044F_arrow_pilon.72.update	1	0.00970874	Organismal Systems
ko04611	ko04611	Platelet activation	45679	104/4784	0.00961538	2.09091	0.76445	0.384064	0.452511	0.428294	evm.TU.000362F_arrow_pilon.4	1	0.00961538	Organismal Systems
ko05165	ko05165	Human papillomavirus infection	45710	214/4784	0.00934579	2.03229	1.05006	0.258143	0.413149	0.391039	evm.TU.000362F_arrow_pilon.4/evm.model.000283F_arrow_pilon.15.update	2	0.00934579	Human Diseases
ko04910	ko04910	Insulin signaling pathway	45679	107/4784	0.00934579	2.03229	0.733964	0.392711	0.457498	0.433014	evm.model.000089F_arrow_pilon.5.update	1	0.00934579	Organismal Systems
ko04390	ko04390	Hippo signaling pathway	45679	109/4784	0.00917431	1.995	0.714185	0.398412	0.457498	0.433014	evm.model.000283F_arrow_pilon.15.update	1	0.00917431	Environmental Information Processing
ko04218	ko04218	Cellular senescence	45679	114/4784	0.00877193	1.9075	0.666508	0.41244	0.457498	0.433014	evm.model.000089F_arrow_pilon.5.update	1	0.00877193	Cellular Processes
ko05010	ko05010	Alzheimer disease	45679	114/4784	0.00877193	1.9075	0.666508	0.41244	0.457498	0.433014	evm.model.000089F_arrow_pilon.5.update	1	0.00877193	Human Diseases
ko04022	ko04022	cGMP-PKG signaling pathway	45679	115/4784	0.00869565	1.89091	0.65726	0.415208	0.457498	0.433014	evm.model.000089F_arrow_pilon.5.update	1	0.00869565	Environmental Information Processing
ko04722	ko04722	Neurotrophin signaling pathway	45679	115/4784	0.00869565	1.89091	0.65726	0.415208	0.457498	0.433014	evm.model.000089F_arrow_pilon.5.update	1	0.00869565	Organismal Systems
ko05231	ko05231	Choline metabolism in cancer	45679	115/4784	0.00869565	1.89091	0.65726	0.415208	0.457498	0.433014	evm.model.000044F_arrow_pilon.72.update	1	0.00869565	Human Diseases
ko04934	ko04934	Cushing syndrome	45679	123/4784	0.00813008	1.76792	0.586405	0.436908	0.47553	0.450082	evm.model.000126F_arrow_pilon.44.update	1	0.00813008	Human Diseases
ko00590	ko00590	Arachidonic acid metabolism	45679	124/4784	0.00806452	1.75367	0.577914	0.439566	0.47553	0.450082	evm.model.000419F_arrow_pilon.2.update	1	0.00806452	Metabolism
ko04145	ko04145	Phagosome	45679	128/4784	0.0078125	1.69886	0.544701	0.450078	0.480968	0.455229	evm.model.000152F_arrow_pilon.12.update	1	0.0078125	Cellular Processes
ko05225	ko05225	Hepatocellular carcinoma	45679	129/4784	0.00775194	1.68569	0.536577	0.452676	0.480968	0.455229	evm.model.000293F_arrow_pilon.10.update	1	0.00775194	Human Diseases
ko04750	ko04750	Inflammatory mediator regulation of TRP channels	45679	132/4784	0.00757576	1.64738	0.51262	0.460401	0.484847	0.4589	evm.model.000089F_arrow_pilon.5.update	1	0.00757576	Organismal Systems
ko04080	ko04080	Neuroactive ligand-receptor interaction	45679	146/4784	0.00684932	1.48941	0.408183	0.495096	0.516811	0.489153	evm.model.000021F_arrow_pilon.33.update	1	0.00684932	Environmental Information Processing
ko04142	ko04142	Lysosome	45679	153/4784	0.00653595	1.42127	0.359946	0.511635	0.527247	0.499031	evm.model.000105F_arrow_pilon.11.update	1	0.00653595	Cellular Processes
ko04015	ko04015	Rap1 signaling pathway	45679	154/4784	0.00649351	1.41204	0.353247	0.513955	0.527247	0.499031	evm.model.000089F_arrow_pilon.5.update	1	0.00649351	Environmental Information Processing
ko04510	ko04510	Focal adhesion	45679	156/4784	0.00641026	1.39394	0.339987	0.518564	0.527428	0.499202	evm.TU.000362F_arrow_pilon.4	1	0.00641026	Cellular Processes
ko05166	ko05166	Human T-cell leukemia virus 1 infection	45679	160/4784	0.00625	1.35909	0.313995	0.527656	0.532127	0.50365	evm.model.000044F_arrow_pilon.72.update	1	0.00625	Human Diseases
ko04151	ko04151	PI3K-Akt signaling pathway	45679	193/4784	0.00518135	1.12671	0.122122	0.596661	0.596661	0.56473	evm.TU.000362F_arrow_pilon.4	1	0.00518135	Environmental Information Processing
