# Supplementary material for: Transcriptome Analysis Reveals the Requirement of the TGFβ Pathway in Ascidian Tail Regression
Source: Cells. 2025 Apr 4;14(7):546. doi: 10.3390/cells14070546 (PMC11988888; doi:10.3390/cells14070546)
Supplement: Supplementary file 1 [file cells-14-00546-s001.zip › TableS9-Gene expression profile of C.robusta and S.clava in different pathways.xlsx]

## Sheet: C.robusta
	X27hpf_1	X27hpf_2	X27hpf_3	X29hpf_1	X29hpf_2	X29hpf_3	Group
KY2019:KY.Chr1.2141	206.29	248.45	171.23	48.38	51.62	41.77	TGF-beta signaling pathway
KY2019:KY.Chr14.1181	12.56	13.01	10.65	2.49	3.25	1.81	TGF-beta signaling pathway
KY2019:KY.Chr3.1493	5.2	5.98	6.03	0.36	0.99	0.44	TGF-beta signaling pathway
KY2019:KY.Chr1.1234	13.15	15.6	14.25	4.07	2.94	3.45	Notch signaling pathway
KY2019:KY.Chr10.1393	2.59	1.62	2.4	0.63	0.33	0.3	Notch signaling pathway
KY2019:KY.Chr12.818	0.36	0.81	0.39	0.13	0	0	Notch signaling pathway
KY2019:KY.Chr14.332	0.92	0.98	0.82	0	0.24	0.15	Notch signaling pathway
KY2019:KY.Chr2.562	1.11	0.96	1.7	0	0	0	Notch signaling pathway
KY2019:KY.Chr8.285	120.61	106.4	114.27	21.99	25.68	23.15	Notch signaling pathway
KY2019:KY.Chr9.876	9.64	7.62	9.55	1.78	2.04	3.06	Notch signaling pathway
KY2019:KY.Chr2.779	0.84	1.16	0.92	5.75	5.55	5.3	Notch signaling pathway
KY2019:KY.Chr7.206	1.81	1.4	1.69	10.07	11.19	11.14	Notch signaling pathway
KY2019:KY.Chr7.788	1.42	1.64	1.53	7.69	6.47	6.47	Notch signaling pathway
KY2019:KY.Chr9.874	0.5	0.59	0.75	4.75	3.81	4.02	Notch signaling pathway
KY2019:KY.Chr1.1703	57.18	68.5	62.59	523.89	605.87	636.75	MAPK signaling pathway
KY2019:KY.Chr1.767	153.8	143.3	159.72	11.13	17.96	11.99	MAPK signaling pathway
KY2019:KY.Chr12.453	6.68	8.61	6.5	1.53	1.05	1.45	MAPK signaling pathway
KY2019:KY.Chr5.155	9.15	10.69	7.68	2.28	1.34	1.4	MAPK signaling pathway
KY2019:KY.Chr5.634	60.73	55.21	54.68	9.24	10.19	8.38	MAPK signaling pathway
KY2019:KY.Chr9.774	66.59	76.71	57.16	11.01	8.43	8.41	MAPK signaling pathway
KY2019:KY.Chr11.1133	40.71	57.52	46.98	380.86	418.61	371.81	MAPK signaling pathway
KY2019:KY.Chr12.452	0.08	0	0.08	10.33	8.52	7.77	MAPK signaling pathway
KY2019:KY.Chr5.536	150.4	149.93	125.8	731.06	756.75	760.02	MAPK signaling pathway
KY2019:KY.Chr8.845	3.26	1.48	2.45	18.19	26.16	20.38	MAPK signaling pathway

## Sheet: S.clava
	hsl1	hsl2	hsl3	trl1	trl2	trl3	Group
evm.model.000000F_arrow_pilon.3.update	17.09	11.3	17.5	5.37	3.89	3.93	TGF-beta signaling pathway
evm.model.000008F_arrow_pilon.69.update	20.88	16.1	27.67	5.01	4.87	14.66	TGF-beta signaling pathway
evm.model.000036F_arrow_pilon.66.update	11.82	7.92	25.61	2.24	2.51	5.76	TGF-beta signaling pathway
evm.model.000038F_arrow_pilon.55.update	25.38	18.67	22.92	8.23	7.27	6.71	TGF-beta signaling pathway
evm.model.000104F_arrow_pilon.39.update	25.57	14.88	13.55	36.82	40.82	34.38	TGF-beta signaling pathway
evm.model.000004F_arrow_pilon.110.update	13.86	8.14	22.01	3.67	3.71	10.23	Notch signaling pathway
evm.model.000057F_arrow_pilon.19.update	1.98	1.8	4.57	0.73	0.99	1.73	Notch signaling pathway
evm.model.000098F_arrow_pilon.56.update	17.43	40.67	101.9	16.02	12.86	16.8	Notch signaling pathway
evm.model.000125F_arrow_pilon.14.update	22.22	9.8	26.16	3.28	3.14	16.33	Notch signaling pathway
evm.model.000129F_arrow_pilon.44.update	5.48	6.86	12.84	3.66	3.72	7.83	Notch signaling pathway
evm.model.000143F_arrow_pilon.43.update	1147.64	136.61	664.68	61.02	72.09	45.54	Notch signaling pathway
evm.model.000283F_arrow_pilon.15.update	903.21	100.56	857.68	12.86	9.84	7.94	Notch signaling pathway
evm.model.000293F_arrow_pilon.3.1.update	9.54	247.33	456.55	6.77	15.48	21.03	Notch signaling pathway
evm.model.000397F_arrow_pilon.11.update	6.35	2.97	8	1.54	1.66	3.1	Notch signaling pathway
evm.TU.000010F_arrow_pilon.105	8.14	5.7	4.73	9.64	10.79	30	Notch signaling pathway
evm.model.000361F_arrow_pilon.12.update	56.77	74.35	48.7	237.87	144.97	105.65	Notch signaling pathway
evm.model.000003F_arrow_pilon.56.update	25.61	12.35	19.13	4.22	3.95	14.88	MAPK signaling pathway
evm.model.000016F_arrow_pilon.24.update	16.03	14.17	37.46	6.41	7.63	12.19	MAPK signaling pathway
evm.model.000072F_arrow_pilon.18.update	7.45	13.39	38.25	5.19	5.63	10.78	MAPK signaling pathway
evm.model.000105F_arrow_pilon.53.update	0.39	5.68	10.3	0.21	0.41	1.28	MAPK signaling pathway
evm.model.000121F_arrow_pilon.35.update	28.28	11.86	24.67	3.7	3.3	17.32	MAPK signaling pathway
evm.model.000163F_arrow_pilon.7.update	6.82	7.75	12.1	2.41	2.64	6.36	MAPK signaling pathway
evm.model.000510F_arrow_pilon.9.1.update	48.29	10.59	52.17	2.36	2	12.23	MAPK signaling pathway
evm.model.000030F_arrow_pilon.45.update	101.64	113.42	56.37	268.34	250.06	215.08	MAPK signaling pathway
evm.model.000044F_arrow_pilon.72.update	38.48	92.02	125.62	242.18	273.34	217.55	MAPK signaling pathway
evm.model.000259F_arrow_pilon.17.update	970.13	878.07	535.22	1690.95	1748.85	1876.95	MAPK signaling pathway
